# Supplementary material for: SparcleQC: Automated Input File Creation for QM/MM Studies of Protein:Ligand Complexes
Source: J Chem Inf Model. 2025 Jun 17;65(13):6433–40. doi: 10.1021/acs.jcim.5c00617 (PMC12264949; doi:10.1021/acs.jcim.5c00617)
Supplement: Supplementary file 2 [file ci5c00617_si_002.zip › si/convergence/ex1_1ABA/psi4_files/no_ee/cutoff_11.5_psi4_file_prot.out]

Scratch directory: /tmp/
   => Libint2 <=

    Primary   basis highest AM E, G, H:  5, 4, 3
    Auxiliary basis highest AM E, G, H:  6, 5, 4
    Onebody   basis highest AM E, G, H:  6, 5, 4
    Solid Harmonics ordering:            gaussian

*** tstart() called on atl1-1-01-010-23-1.pace.gatech.edu
*** at Tue May 20 12:33:09 2025

   => Loading Basis Set <=

    Name: MINIX
    Role: ORBITAL
    Keyword: BASIS
    atoms 1, 4-5, 7-9, 20-21, 23-29, 41-42, 48-49, 51-57, 69-70, 72-73, 81-82, 84, 92-93, 95-96, 106-107, 109-112, 125-126, 128-130, 132, 142-143, 145-148, 164-165, 167, 174-175, 181-182, 184-186, 195-196, 198, 205-207, 214, 217-218, 220-226, 237-238, 240-243, 256-257, 259-260, 270-271, 273-276, 289-290, 292-293, 295, 306-307, 309-311, 320-321, 323-325, 335-336, 338-341, 357-358, 364-365, 367-369, 380-381, 383-389, 400-401, 403-404, 412-413, 415-416, 424-425, 427-429, 439-440, 442-445, 461-462, 464-467, 480-481, 483, 490-491, 493-495, 505-506, 508-511, 524-525, 527-530, 543-544, 546-547, 557-558, 560-563, 579-580, 582-585, 598-599, 605-606, 608-610, 612, 629-630, 632-633, 641-642, 644-645, 655-656, 658-660, 672-673, 675-678, 691-692, 698-699, 701-704, 717-718, 720-721, 731-732, 734-735, 737, 748-749, 751-753, 762-763, 765-767, 779-780, 782-784, 795-802, 812, 815-816, 818-820, 822, 832-833, 835-838, 851-852, 858-859, 865-872 entry C          line    74 file /storage/hive/project/chem-sherrill/csargent30/.conda/envs/psi419/share/psi4/basis/minix.gbs 
    atoms 2, 6, 22, 30, 43, 50, 58, 71, 74-75, 83, 85, 94, 98, 108, 127, 144, 166, 176, 183, 197, 208-209, 215, 219, 239, 258, 262, 272, 291, 308, 322, 326-327, 337, 359, 366, 382, 402, 405-406, 414, 417-418, 426, 430-431, 441, 463, 482, 492, 496-497, 507, 526, 545, 548, 559, 581, 600, 607, 631, 634-635, 643, 646, 657, 662, 674, 693, 700, 719, 722, 733, 750, 764, 769, 781, 813, 817, 834, 853, 860, 882, 885, 888, 891, 894, 897, 900, 903, 906, 909, 912, 915, 918, 921, 924, 927                                                                                                                                                                                                                                                                                                                                                                                                                                                                           entry O          line   102 file /storage/hive/project/chem-sherrill/csargent30/.conda/envs/psi419/share/psi4/basis/minix.gbs 
    atoms 3, 19, 40, 47, 68, 80, 91, 97, 105, 124, 131, 133, 141, 149, 163, 173, 180, 194, 204, 216, 236, 255, 261, 269, 288, 305, 319, 334, 342, 356, 363, 379, 399, 411, 423, 438, 446, 460, 479, 489, 504, 523, 542, 556, 564, 578, 597, 604, 611, 613-614, 628, 640, 654, 661, 671, 690, 697, 716, 730, 747, 761, 768, 778, 794, 814, 821, 823, 831, 850, 857, 864                                                                                                                                                                                                                                                                                                                                                                                                                                                                                                                                                                                                    entry N          line    88 file /storage/hive/project/chem-sherrill/csargent30/.conda/envs/psi419/share/psi4/basis/minix.gbs 
    atoms 10-18, 31-39, 44-46, 59-67, 76-79, 86-90, 99-104, 113-123, 134-140, 150-162, 169-172, 177-179, 187-193, 200-203, 210-213, 227-235, 244-254, 263-268, 277-287, 296-304, 312-318, 328-333, 343-355, 360-362, 370-378, 390-398, 407-410, 419-422, 432-437, 447-459, 468-478, 484-488, 498-503, 512-522, 531-541, 549-555, 565-577, 586-596, 601-603, 615-627, 636-639, 647-653, 663-670, 679-689, 694-696, 705-715, 723-729, 738-746, 754-760, 770-777, 785-793, 803-811, 824-830, 839-849, 854-856, 861-863, 873-881, 883-884, 886-887, 889-890, 892-893, 895-896, 898-899, 901-902, 904-905, 907-908, 910-911, 913-914, 916-917, 919-920, 922-923, 925-926, 928-935                                                                                                                                                                                                                                                                                              entry H          line    24 file /storage/hive/project/chem-sherrill/csargent30/.conda/envs/psi419/share/psi4/basis/minix.gbs 
    atoms 168, 199, 294, 736                                                                                                                                                                                                                                                                                                                                                                                                                                                                                                                                                                                                                                                                                                                                                                                                                                                                                                                                              entry S          line   256 file /storage/hive/project/chem-sherrill/csargent30/.conda/envs/psi419/share/psi4/basis/minix.gbs 

   => HF3C: Empirical Dispersion <=

    Grimme's -D3 (BJ-damping) Dispersion Correction
    Grimme S.; Ehrlich S.; Goerigk L. (2011), J. Comput. Chem., 32: 1456

        s6 =       1.000000
        s8 =       0.877700
        a1 =       0.417100
        a2 =       2.914900


         ---------------------------------------------------------
                                   SCF
               by Justin Turney, Rob Parrish, Andy Simmonett
                          and Daniel G. A. Smith
                              RHF Reference
                       10 Threads, 114440 MiB Core
         ---------------------------------------------------------

  ==> Geometry <==

    Molecular point group: c1
    Full point group: C1

    Geometry (in Angstrom), charge = -3, multiplicity = 1:

       Center              X                  Y                   Z               Mass       
    ------------   -----------------  -----------------  -----------------  -----------------
         C           12.869000000000    48.669000000000    55.651000000000    12.000000000000
         O           12.774000000000    47.509000000000    55.249000000000    15.994914619570
         N           11.862000000000    49.290000000000    56.238000000000    14.003074004430
         C           10.574000000000    48.651000000000    56.514000000000    12.000000000000
         C            9.479000000000    49.442000000000    55.784000000000    12.000000000000
         O            9.222000000000    50.616000000000    56.099000000000    15.994914619570
         C           10.282000000000    48.658000000000    58.060000000000    12.000000000000
         C            8.950000000000    47.961000000000    58.320000000000    12.000000000000
         C           11.449000000000    48.005000000000    58.839000000000    12.000000000000
         H           11.987000000000    50.255000000000    56.510000000000     1.007825032230
         H           10.589000000000    47.624000000000    56.149000000000     1.007825032230
         H           10.193000000000    49.695000000000    58.385000000000     1.007825032230
         H            8.741000000000    47.962000000000    59.390000000000     1.007825032230
         H            9.002000000000    46.933000000000    57.961000000000     1.007825032230
         H            8.155000000000    48.489000000000    57.794000000000     1.007825032230
         H           11.227000000000    48.020000000000    59.906000000000     1.007825032230
         H           11.574000000000    46.974000000000    58.508000000000     1.007825032230
         H           12.368000000000    48.561000000000    58.651000000000     1.007825032230
         N            8.831000000000    48.837000000000    54.788000000000    14.003074004430
         C            7.706000000000    49.436000000000    54.084000000000    12.000000000000
         C            6.456000000000    48.981000000000    54.822000000000    12.000000000000
         O            6.310000000000    47.784000000000    55.139000000000    15.994914619570
         C            7.599000000000    48.942000000000    52.633000000000    12.000000000000
         C            8.692000000000    49.472000000000    51.736000000000    12.000000000000
         C            9.959000000000    48.898000000000    51.781000000000    12.000000000000
         C            8.415000000000    50.537000000000    50.880000000000    12.000000000000
         C           10.961000000000    49.400000000000    50.960000000000    12.000000000000
         C            9.426000000000    51.032000000000    50.065000000000    12.000000000000
         C           10.685000000000    50.467000000000    50.116000000000    12.000000000000
         O           11.708000000000    50.978000000000    49.318000000000    15.994914619570
         H            9.136000000000    47.916000000000    54.508000000000     1.007825032230
         H            7.783000000000    50.523000000000    54.107000000000     1.007825032230
         H            6.637000000000    49.260000000000    52.230000000000     1.007825032230
         H            7.639000000000    47.853000000000    52.629000000000     1.007825032230
         H           10.161000000000    48.072000000000    52.447000000000     1.007825032230
         H            7.427000000000    50.972000000000    50.851000000000     1.007825032230
         H           11.948000000000    48.963000000000    50.978000000000     1.007825032230
         H            9.228000000000    51.855000000000    49.395000000000     1.007825032230
         H           11.376000000000    51.721000000000    48.808000000000     1.007825032230
         N            5.533000000000    49.874000000000    55.110000000000    14.003074004430
         C            4.317000000000    49.477000000000    55.789000000000    12.000000000000
         C            3.333000000000    50.620000000000    55.891000000000    12.000000000000
         O            3.372000000000    51.588000000000    55.127000000000    15.994914619570
         H            5.674000000000    50.841000000000    54.856000000000     1.007825032230
         H            4.569000000000    49.137000000000    56.794000000000     1.007825032230
         H            3.854000000000    48.656000000000    55.241000000000     1.007825032230
         N            2.442000000000    50.507000000000    56.862000000000    14.003074004430
         C            1.413000000000    51.506000000000    57.119000000000    12.000000000000
         C            1.670000000000    52.119000000000    58.461000000000    12.000000000000
         O            2.084000000000    51.417000000000    59.378000000000    15.994914619570
         C            0.005000000000    50.927000000000    57.232000000000    12.000000000000
         C           -0.521000000000    50.237000000000    56.001000000000    12.000000000000
         C           -0.985000000000    51.011000000000    54.951000000000    12.000000000000
         C           -0.569000000000    48.854000000000    55.936000000000    12.000000000000
         C           -1.502000000000    50.387000000000    53.835000000000    12.000000000000
         C           -1.086000000000    48.222000000000    54.817000000000    12.000000000000
         C           -1.549000000000    49.003000000000    53.779000000000    12.000000000000
         O           -2.106000000000    48.406000000000    52.664000000000    15.994914619570
         H            2.477000000000    49.689000000000    57.454000000000     1.007825032230
         H            1.439000000000    52.275000000000    56.347000000000     1.007825032230
         H            0.006000000000    50.203000000000    58.047000000000     1.007825032230
         H           -0.679000000000    51.735000000000    57.492000000000     1.007825032230
         H           -0.943000000000    52.089000000000    55.005000000000     1.007825032230
         H           -0.201000000000    48.265000000000    56.763000000000     1.007825032230
         H           -1.869000000000    50.975000000000    53.007000000000     1.007825032230
         H           -1.126000000000    47.144000000000    54.759000000000     1.007825032230
         H           -2.740000000000    47.740000000000    52.940000000000     1.007825032230
         N            1.353000000000    53.383000000000    58.618000000000    14.003074004430
         C            1.379000000000    54.012000000000    59.918000000000    12.000000000000
         C            0.072000000000    53.524000000000    60.555000000000    12.000000000000
         O           -1.014000000000    53.786000000000    60.032000000000    15.994914619570
         C            1.368000000000    55.515000000000    59.744000000000    12.000000000000
         C            1.385000000000    56.331000000000    61.039000000000    12.000000000000
         O            0.880000000000    55.917000000000    62.095000000000    15.994914619570
         O            1.931000000000    57.431000000000    60.951000000000    15.994914619570
         H            1.085000000000    53.928000000000    57.811000000000     1.007825032230
         H            2.245000000000    53.688000000000    60.496000000000     1.007825032230
         H            2.247000000000    55.792000000000    59.162000000000     1.007825032230
         H            0.479000000000    55.789000000000    59.176000000000     1.007825032230
         N            0.064000000000    52.892000000000    61.725000000000    14.003074004430
         C           -1.173000000000    52.358000000000    62.288000000000    12.000000000000
         C           -2.171000000000    53.409000000000    62.766000000000    12.000000000000
         O           -3.340000000000    53.082000000000    63.002000000000    15.994914619570
         C           -0.884000000000    51.432000000000    63.465000000000    12.000000000000
         O           -0.305000000000    50.228000000000    62.993000000000    15.994914619570
         H            0.929000000000    52.779000000000    62.234000000000     1.007825032230
         H           -1.661000000000    51.766000000000    61.513000000000     1.007825032230
         H           -0.193000000000    51.922000000000    64.151000000000     1.007825032230
         H           -1.814000000000    51.207000000000    63.987000000000     1.007825032230
         H            0.094000000000    49.756000000000    63.727000000000     1.007825032230
         N           -1.723000000000    54.648000000000    62.956000000000    14.003074004430
         C           -2.659000000000    55.732000000000    63.202000000000    12.000000000000
         C           -3.518000000000    55.978000000000    61.988000000000    12.000000000000
         O           -4.628000000000    56.464000000000    62.145000000000    15.994914619570
         C           -1.958000000000    57.050000000000    63.504000000000    12.000000000000
         C           -1.189000000000    56.951000000000    64.807000000000    12.000000000000
         N            0.113000000000    57.238000000000    64.812000000000    14.003074004430
         O           -1.733000000000    56.536000000000    65.839000000000    15.994914619570
         H           -0.731000000000    54.835000000000    62.929000000000     1.007825032230
         H           -3.299000000000    55.467000000000    64.044000000000     1.007825032230
         H           -2.702000000000    57.842000000000    63.585000000000     1.007825032230
         H           -1.267000000000    57.285000000000    62.694000000000     1.007825032230
         H            0.566000000000    57.547000000000    63.963000000000     1.007825032230
         H            0.647000000000    57.147000000000    65.665000000000     1.007825032230
         N           -3.063000000000    55.713000000000    60.763000000000    14.003074004430
         C           -3.859000000000    55.957000000000    59.566000000000    12.000000000000
         C           -4.489000000000    54.638000000000    59.165000000000    12.000000000000
         O           -5.677000000000    54.600000000000    58.838000000000    15.994914619570
         C           -2.936000000000    56.525000000000    58.453000000000    12.000000000000
         C           -2.419000000000    57.872000000000    58.904000000000    12.000000000000
         C           -3.673000000000    56.641000000000    57.124000000000    12.000000000000
         C           -1.159000000000    58.375000000000    58.200000000000    12.000000000000
         H           -2.134000000000    55.330000000000    60.661000000000     1.007825032230
         H           -4.643000000000    56.680000000000    59.792000000000     1.007825032230
         H           -2.089000000000    55.851000000000    58.325000000000     1.007825032230
         H           -3.209000000000    58.605000000000    58.738000000000     1.007825032230
         H           -2.217000000000    57.821000000000    59.974000000000     1.007825032230
         H           -4.035000000000    55.658000000000    56.822000000000     1.007825032230
         H           -4.518000000000    57.321000000000    57.235000000000     1.007825032230
         H           -2.994000000000    57.028000000000    56.364000000000     1.007825032230
         H           -0.881000000000    59.348000000000    58.604000000000     1.007825032230
         H           -0.345000000000    57.668000000000    58.363000000000     1.007825032230
         H           -1.352000000000    58.467000000000    57.131000000000     1.007825032230
         N           -3.764000000000    53.513000000000    59.144000000000    14.003074004430
         C           -4.323000000000    52.242000000000    58.734000000000    12.000000000000
         C           -3.681000000000    51.215000000000    59.641000000000    12.000000000000
         O           -2.469000000000    51.006000000000    59.589000000000    15.994914619570
         C           -3.962000000000    52.008000000000    57.296000000000    12.000000000000
         C           -4.635000000000    50.801000000000    56.669000000000    12.000000000000
         C           -4.176000000000    49.512000000000    56.726000000000    12.000000000000
         N           -5.696000000000    50.809000000000    55.872000000000    14.003074004430
         C           -5.895000000000    49.594000000000    55.423000000000    12.000000000000
         N           -4.976000000000    48.833000000000    55.943000000000    14.003074004430
         H           -2.794000000000    53.552000000000    59.424000000000     1.007825032230
         H           -5.406000000000    52.241000000000    58.862000000000     1.007825032230
         H           -2.883000000000    51.867000000000    57.234000000000     1.007825032230
         H           -4.231000000000    52.894000000000    56.721000000000     1.007825032230
         H           -6.258000000000    51.618000000000    55.648000000000     1.007825032230
         H           -3.337000000000    49.137000000000    57.293000000000     1.007825032230
         H           -6.677000000000    49.282000000000    54.747000000000     1.007825032230
         N           -4.454000000000    50.568000000000    60.487000000000    14.003074004430
         C           -3.913000000000    49.659000000000    61.489000000000    12.000000000000
         C           -3.055000000000    48.558000000000    60.876000000000    12.000000000000
         O           -3.491000000000    47.931000000000    59.898000000000    15.994914619570
         C           -5.077000000000    49.060000000000    62.264000000000    12.000000000000
         C           -4.581000000000    48.271000000000    63.463000000000    12.000000000000
         C           -5.696000000000    47.747000000000    64.361000000000    12.000000000000
         C           -5.125000000000    47.550000000000    65.754000000000    12.000000000000
         N           -6.117000000000    47.166000000000    66.752000000000    14.003074004430
         H           -5.453000000000    50.706000000000    60.440000000000     1.007825032230
         H           -3.296000000000    50.234000000000    62.180000000000     1.007825032230
         H           -5.727000000000    49.864000000000    62.610000000000     1.007825032230
         H           -5.643000000000    48.398000000000    61.608000000000     1.007825032230
         H           -4.005000000000    47.420000000000    63.099000000000     1.007825032230
         H           -3.926000000000    48.910000000000    64.055000000000     1.007825032230
         H           -6.513000000000    48.468000000000    64.395000000000     1.007825032230
         H           -6.062000000000    46.795000000000    63.976000000000     1.007825032230
         H           -4.367000000000    46.769000000000    65.706000000000     1.007825032230
         H           -4.651000000000    48.479000000000    66.072000000000     1.007825032230
         H           -5.667000000000    47.053000000000    67.649000000000     1.007825032230
         H           -6.548000000000    46.294000000000    66.480000000000     1.007825032230
         H           -6.824000000000    47.884000000000    66.818000000000     1.007825032230
         N           -1.840000000000    48.367000000000    61.392000000000    14.003074004430
         C           -0.992000000000    47.311000000000    60.887000000000    12.000000000000
         C           -0.176000000000    46.758000000000    62.031000000000    12.000000000000
         O            0.958000000000    47.176000000000    62.300000000000    15.994914619570
         C           -0.081000000000    47.849000000000    59.785000000000    12.000000000000
         S            0.906000000000    46.497000000000    59.054000000000    31.972071174400
         H           -1.511000000000    48.963000000000    62.139000000000     1.007825032230
         H           -1.616000000000    46.517000000000    60.478000000000     1.007825032230
         H           -0.691000000000    48.308000000000    59.007000000000     1.007825032230
         H            0.590000000000    48.598000000000    60.206000000000     1.007825032230
         N           -0.745000000000    45.803000000000    62.754000000000    14.003074004430
         C           -0.066000000000    45.169000000000    63.887000000000    12.000000000000
         C            1.297000000000    44.560000000000    63.509000000000    12.000000000000
         O            2.300000000000    44.868000000000    64.165000000000    15.994914619570
         H           -1.679000000000    45.502000000000    62.515000000000     1.007825032230
         H            0.092000000000    45.920000000000    64.661000000000     1.007825032230
         H           -0.706000000000    44.381000000000    64.285000000000     1.007825032230
         N            1.441000000000    43.750000000000    62.430000000000    14.003074004430
         C            2.722000000000    43.233000000000    61.953000000000    12.000000000000
         C            3.756000000000    44.331000000000    61.685000000000    12.000000000000
         O            4.949000000000    44.126000000000    61.944000000000    15.994914619570
         C            2.361000000000    42.431000000000    60.697000000000    12.000000000000
         C            0.961000000000    41.944000000000    60.950000000000    12.000000000000
         C            0.350000000000    43.177000000000    61.613000000000    12.000000000000
         H            3.124000000000    42.549000000000    62.701000000000     1.007825032230
         H            2.394000000000    43.066000000000    59.812000000000     1.007825032230
         H            3.040000000000    41.586000000000    60.581000000000     1.007825032230
         H            0.449000000000    41.692000000000    60.021000000000     1.007825032230
         H            0.963000000000    41.096000000000    61.635000000000     1.007825032230
         H           -0.493000000000    42.895000000000    62.243000000000     1.007825032230
         H            0.031000000000    43.893000000000    60.855000000000     1.007825032230
         N            3.322000000000    45.484000000000    61.134000000000    14.003074004430
         C            4.203000000000    46.620000000000    60.883000000000    12.000000000000
         C            4.775000000000    47.153000000000    62.194000000000    12.000000000000
         O            5.993000000000    47.336000000000    62.287000000000    15.994914619570
         C            3.465000000000    47.784000000000    60.221000000000    12.000000000000
         S            2.700000000000    47.388000000000    58.627000000000    31.972071174400
         H            2.346000000000    45.564000000000    60.885000000000     1.007825032230
         H            5.022000000000    46.302000000000    60.238000000000     1.007825032230
         H            2.681000000000    48.119000000000    60.900000000000     1.007825032230
         H            4.169000000000    48.603000000000    60.074000000000     1.007825032230
         N            3.929000000000    47.366000000000    63.213000000000    14.003074004430
         C            4.400000000000    47.850000000000    64.519000000000    12.000000000000
         C            3.252000000000    48.130000000000    65.453000000000    12.000000000000
         C            2.275000000000    49.174000000000    64.947000000000    12.000000000000
         O            2.661000000000    50.072000000000    64.202000000000    15.994914619570
         O            1.114000000000    49.053000000000    65.326000000000    15.994914619570
         H            2.944000000000    47.189000000000    63.080000000000     1.007825032230
         H            4.957000000000    48.774000000000    64.366000000000     1.007825032230
         H            2.706000000000    47.200000000000    65.611000000000     1.007825032230
         H            3.654000000000    48.464000000000    66.409000000000     1.007825032230
         C           12.566000000000    53.009000000000    57.937000000000    12.000000000000
         O           12.459000000000    51.916000000000    57.371000000000    15.994914619570
         N           11.485000000000    53.672000000000    58.281000000000    14.003074004430
         C           10.147000000000    53.178000000000    57.973000000000    12.000000000000
         C            9.589000000000    54.010000000000    56.814000000000    12.000000000000
         O            9.658000000000    55.244000000000    56.807000000000    15.994914619570
         C            9.253000000000    53.305000000000    59.218000000000    12.000000000000
         C            7.869000000000    52.700000000000    59.024000000000    12.000000000000
         C            7.687000000000    51.343000000000    59.216000000000    12.000000000000
         C            6.802000000000    53.499000000000    58.641000000000    12.000000000000
         C            6.436000000000    50.789000000000    59.028000000000    12.000000000000
         C            5.556000000000    52.939000000000    58.454000000000    12.000000000000
         C            5.384000000000    51.590000000000    58.648000000000    12.000000000000
         H           11.583000000000    54.549000000000    58.773000000000     1.007825032230
         H           10.206000000000    52.132000000000    57.673000000000     1.007825032230
         H            9.741000000000    52.795000000000    60.049000000000     1.007825032230
         H            9.144000000000    54.360000000000    59.467000000000     1.007825032230
         H            8.518000000000    50.720000000000    59.511000000000     1.007825032230
         H            6.947000000000    54.558000000000    58.489000000000     1.007825032230
         H            6.284000000000    49.730000000000    59.179000000000     1.007825032230
         H            4.721000000000    53.557000000000    58.157000000000     1.007825032230
         H            4.408000000000    51.152000000000    58.500000000000     1.007825032230
         N            9.024000000000    53.368000000000    55.798000000000    14.003074004430
         C            8.472000000000    54.040000000000    54.638000000000    12.000000000000
         C            6.973000000000    53.748000000000    54.671000000000    12.000000000000
         O            6.536000000000    52.594000000000    54.558000000000    15.994914619570
         C            9.142000000000    53.478000000000    53.348000000000    12.000000000000
         C           10.605000000000    53.856000000000    53.284000000000    12.000000000000
         C            8.446000000000    54.045000000000    52.136000000000    12.000000000000
         C           11.302000000000    53.478000000000    54.566000000000    12.000000000000
         H            8.976000000000    52.360000000000    55.835000000000     1.007825032230
         H            8.645000000000    55.114000000000    54.711000000000     1.007825032230
         H            9.051000000000    52.392000000000    53.340000000000     1.007825032230
         H           11.075000000000    53.332000000000    52.452000000000     1.007825032230
         H           10.693000000000    54.931000000000    53.129000000000     1.007825032230
         H            7.389000000000    53.781000000000    52.167000000000     1.007825032230
         H            8.549000000000    55.130000000000    52.132000000000     1.007825032230
         H            8.897000000000    53.634000000000    51.233000000000     1.007825032230
         H           12.377000000000    53.428000000000    54.395000000000     1.007825032230
         H           11.090000000000    54.227000000000    55.329000000000     1.007825032230
         H           10.942000000000    52.506000000000    54.902000000000     1.007825032230
         N            6.166000000000    54.792000000000    54.866000000000    14.003074004430
         C            4.714000000000    54.653000000000    54.968000000000    12.000000000000
         C            4.103000000000    54.707000000000    53.574000000000    12.000000000000
         O            4.298000000000    55.692000000000    52.855000000000    15.994914619570
         C            4.122000000000    55.782000000000    55.827000000000    12.000000000000
         C            2.598000000000    55.732000000000    55.945000000000    12.000000000000
         N            2.013000000000    56.857000000000    56.341000000000    14.003074004430
         O            1.918000000000    54.728000000000    55.674000000000    15.994914619570
         H            6.573000000000    55.713000000000    54.946000000000     1.007825032230
         H            4.477000000000    53.693000000000    55.426000000000     1.007825032230
         H            4.547000000000    55.711000000000    56.828000000000     1.007825032230
         H            4.408000000000    56.740000000000    55.392000000000     1.007825032230
         H            2.573000000000    57.671000000000    56.551000000000     1.007825032230
         H            1.008000000000    56.899000000000    56.432000000000     1.007825032230
         N            3.358000000000    53.697000000000    53.143000000000    14.003074004430
         C            2.813000000000    53.718000000000    51.788000000000    12.000000000000
         C            1.415000000000    54.343000000000    51.725000000000    12.000000000000
         O            0.846000000000    54.490000000000    50.639000000000    15.994914619570
         C            2.765000000000    52.263000000000    51.154000000000    12.000000000000
         C            1.854000000000    51.314000000000    51.971000000000    12.000000000000
         C            4.222000000000    51.753000000000    51.018000000000    12.000000000000
         C            1.552000000000    49.957000000000    51.275000000000    12.000000000000
         H            3.168000000000    52.914000000000    53.752000000000     1.007825032230
         H            3.476000000000    54.326000000000    51.173000000000     1.007825032230
         H            2.346000000000    52.349000000000    50.152000000000     1.007825032230
         H            2.343000000000    51.107000000000    52.923000000000     1.007825032230
         H            0.910000000000    51.822000000000    52.168000000000     1.007825032230
         H            4.218000000000    50.753000000000    50.584000000000     1.007825032230
         H            4.784000000000    52.427000000000    50.372000000000     1.007825032230
         H            4.689000000000    51.720000000000    52.002000000000     1.007825032230
         H            0.908000000000    49.355000000000    51.916000000000     1.007825032230
         H            2.486000000000    49.425000000000    51.096000000000     1.007825032230
         H            1.050000000000    50.140000000000    50.325000000000     1.007825032230
         N            0.803000000000    54.699000000000    52.842000000000    14.003074004430
         C           -0.523000000000    55.306000000000    52.821000000000    12.000000000000
         C           -0.453000000000    56.609000000000    53.627000000000    12.000000000000
         O           -0.633000000000    56.589000000000    54.848000000000    15.994914619570
         C           -1.551000000000    54.355000000000    53.441000000000    12.000000000000
         C           -2.945000000000    54.929000000000    53.268000000000    12.000000000000
         S           -4.230000000000    53.864000000000    53.922000000000    31.972071174400
         C           -4.327000000000    52.868000000000    52.489000000000    12.000000000000
         H            1.263000000000    54.547000000000    53.728000000000     1.007825032230
         H           -0.806000000000    55.528000000000    51.792000000000     1.007825032230
         H           -1.338000000000    54.233000000000    54.503000000000     1.007825032230
         H           -1.494000000000    53.386000000000    52.946000000000     1.007825032230
         H           -2.992000000000    55.887000000000    53.785000000000     1.007825032230
         H           -3.129000000000    55.092000000000    52.206000000000     1.007825032230
         H           -5.082000000000    52.095000000000    52.634000000000     1.007825032230
         H           -4.601000000000    53.487000000000    51.634000000000     1.007825032230
         H           -3.359000000000    52.401000000000    52.305000000000     1.007825032230
         N           -0.069000000000    57.747000000000    53.033000000000    14.003074004430
         C            0.130000000000    59.004000000000    53.753000000000    12.000000000000
         C           -1.161000000000    59.540000000000    54.366000000000    12.000000000000
         O           -1.088000000000    60.325000000000    55.314000000000    15.994914619570
         C            0.742000000000    59.923000000000    52.710000000000    12.000000000000
         C            0.180000000000    59.391000000000    51.392000000000    12.000000000000
         C            0.301000000000    57.877000000000    51.623000000000    12.000000000000
         H            0.857000000000    58.842000000000    54.549000000000     1.007825032230
         H            0.437000000000    60.956000000000    52.875000000000     1.007825032230
         H            1.829000000000    59.841000000000    52.721000000000     1.007825032230
         H           -0.857000000000    59.694000000000    51.246000000000     1.007825032230
         H            0.798000000000    59.706000000000    50.551000000000     1.007825032230
         H            1.320000000000    57.531000000000    51.449000000000     1.007825032230
         H           -0.402000000000    57.335000000000    50.990000000000     1.007825032230
         N           -2.347000000000    59.218000000000    53.855000000000    14.003074004430
         C           -3.580000000000    59.608000000000    54.506000000000    12.000000000000
         C           -4.621000000000    58.576000000000    54.120000000000    12.000000000000
         O           -4.435000000000    57.772000000000    53.204000000000    15.994914619570
         C           -4.036000000000    61.020000000000    54.086000000000    12.000000000000
         C           -4.588000000000    61.145000000000    52.709000000000    12.000000000000
         C           -5.126000000000    62.533000000000    52.424000000000    12.000000000000
         O           -6.188000000000    62.907000000000    52.919000000000    15.994914619570
         O           -4.454000000000    63.220000000000    51.686000000000    15.994914619570
         H           -2.388000000000    58.690000000000    52.995000000000     1.007825032230
         H           -3.437000000000    59.585000000000    55.586000000000     1.007825032230
         H           -3.175000000000    61.685000000000    54.162000000000     1.007825032230
         H           -4.794000000000    61.359000000000    54.792000000000     1.007825032230
         H           -3.796000000000    60.923000000000    51.993000000000     1.007825032230
         H           -5.393000000000    60.420000000000    52.583000000000     1.007825032230
         N           -5.705000000000    58.589000000000    54.877000000000    14.003074004430
         C           -6.757000000000    57.578000000000    54.836000000000    12.000000000000
         C           -7.234000000000    57.352000000000    53.418000000000    12.000000000000
         O           -7.586000000000    58.298000000000    52.725000000000    15.994914619570
         C           -7.784000000000    58.137000000000    55.781000000000    12.000000000000
         C           -8.887000000000    57.314000000000    56.382000000000    12.000000000000
         C           -9.560000000000    58.360000000000    57.281000000000    12.000000000000
         C          -10.620000000000    57.764000000000    58.185000000000    12.000000000000
         N          -11.100000000000    58.732000000000    59.160000000000    14.003074004430
         H           -5.813000000000    59.352000000000    55.530000000000     1.007825032230
         H           -6.371000000000    56.642000000000    55.238000000000     1.007825032230
         H           -7.224000000000    58.546000000000    56.622000000000     1.007825032230
         H           -8.256000000000    58.979000000000    55.275000000000     1.007825032230
         H           -9.570000000000    56.940000000000    55.620000000000     1.007825032230
         H           -8.481000000000    56.495000000000    56.976000000000     1.007825032230
         H           -8.796000000000    58.828000000000    57.902000000000     1.007825032230
         H          -10.020000000000    59.122000000000    56.652000000000     1.007825032230
         H          -11.459000000000    57.432000000000    57.574000000000     1.007825032230
         H          -10.200000000000    56.907000000000    58.711000000000     1.007825032230
         H          -11.803000000000    58.302000000000    59.744000000000     1.007825032230
         H          -10.329000000000    59.042000000000    59.734000000000     1.007825032230
         H          -11.501000000000    59.524000000000    58.679000000000     1.007825032230
         N           -7.092000000000    56.125000000000    52.927000000000    14.003074004430
         C           -7.542000000000    55.739000000000    51.597000000000    12.000000000000
         C           -6.706000000000    56.276000000000    50.425000000000    12.000000000000
         O           -7.110000000000    56.102000000000    49.266000000000    15.994914619570
         H           -6.650000000000    55.425000000000    53.506000000000     1.007825032230
         H           -7.532000000000    54.650000000000    51.544000000000     1.007825032230
         H           -8.570000000000    56.079000000000    51.470000000000     1.007825032230
         N           -5.539000000000    56.901000000000    50.662000000000    14.003074004430
         C           -4.668000000000    57.406000000000    49.617000000000    12.000000000000
         C           -3.305000000000    56.701000000000    49.689000000000    12.000000000000
         O           -2.574000000000    56.844000000000    50.663000000000    15.994914619570
         C           -4.477000000000    58.938000000000    49.771000000000    12.000000000000
         C           -3.520000000000    59.471000000000    48.683000000000    12.000000000000
         C           -5.826000000000    59.653000000000    49.617000000000    12.000000000000
         H           -5.252000000000    57.026000000000    51.622000000000     1.007825032230
         H           -5.122000000000    57.201000000000    48.647000000000     1.007825032230
         H           -4.063000000000    59.154000000000    50.756000000000     1.007825032230
         H           -2.553000000000    58.975000000000    48.774000000000     1.007825032230
         H           -3.390000000000    60.546000000000    48.809000000000     1.007825032230
         H           -3.941000000000    59.268000000000    47.698000000000     1.007825032230
         H           -6.518000000000    59.291000000000    50.377000000000     1.007825032230
         H           -6.234000000000    59.449000000000    48.627000000000     1.007825032230
         H           -5.684000000000    60.727000000000    49.737000000000     1.007825032230
         N           -2.981000000000    55.933000000000    48.650000000000    14.003074004430
         C           -1.694000000000    55.276000000000    48.503000000000    12.000000000000
         C           -0.689000000000    56.178000000000    47.833000000000    12.000000000000
         O           -1.007000000000    57.031000000000    46.986000000000    15.994914619570
         C           -1.807000000000    54.027000000000    47.654000000000    12.000000000000
         C           -2.448000000000    52.908000000000    48.447000000000    12.000000000000
         C           -1.674000000000    52.148000000000    49.313000000000    12.000000000000
         C           -3.793000000000    52.637000000000    48.293000000000    12.000000000000
         C           -2.246000000000    51.109000000000    50.022000000000    12.000000000000
         C           -4.359000000000    51.592000000000    49.009000000000    12.000000000000
         C           -3.585000000000    50.828000000000    49.870000000000    12.000000000000
         H           -3.669000000000    55.800000000000    47.923000000000     1.007825032230
         H           -1.321000000000    55.001000000000    49.490000000000     1.007825032230
         H           -2.418000000000    54.242000000000    46.778000000000     1.007825032230
         H           -0.812000000000    53.718000000000    47.333000000000     1.007825032230
         H           -0.624000000000    52.369000000000    49.433000000000     1.007825032230
         H           -4.397000000000    53.231000000000    47.623000000000     1.007825032230
         H           -1.643000000000    50.518000000000    50.695000000000     1.007825032230
         H           -5.410000000000    51.372000000000    48.895000000000     1.007825032230
         H           -4.032000000000    50.014000000000    50.420000000000     1.007825032230
         N            0.559000000000    55.981000000000    48.219000000000    14.003074004430
         C            1.648000000000    56.676000000000    47.609000000000    12.000000000000
         C            2.148000000000    55.749000000000    46.503000000000    12.000000000000
         O            2.969000000000    54.837000000000    46.727000000000    15.994914619570
         C            2.727000000000    56.921000000000    48.641000000000    12.000000000000
         C            3.851000000000    57.807000000000    48.123000000000    12.000000000000
         O            4.136000000000    57.836000000000    46.930000000000    15.994914619570
         O            4.466000000000    58.475000000000    48.937000000000    15.994914619570
         H            0.748000000000    55.324000000000    48.962000000000     1.007825032230
         H            1.306000000000    57.621000000000    47.186000000000     1.007825032230
         H            3.149000000000    55.961000000000    48.937000000000     1.007825032230
         H            2.279000000000    57.394000000000    49.515000000000     1.007825032230
         N            1.729000000000    56.044000000000    45.279000000000    14.003074004430
         C            2.074000000000    55.193000000000    44.152000000000    12.000000000000
         C            3.544000000000    55.165000000000    43.751000000000    12.000000000000
         O            4.028000000000    54.128000000000    43.262000000000    15.994914619570
         C            1.196000000000    55.606000000000    42.978000000000    12.000000000000
         C           -0.276000000000    55.169000000000    43.109000000000    12.000000000000
         O           -0.642000000000    54.440000000000    44.043000000000    15.994914619570
         O           -1.058000000000    55.533000000000    42.223000000000    15.994914619570
         H            1.165000000000    56.868000000000    45.129000000000     1.007825032230
         H            1.794000000000    54.174000000000    44.420000000000     1.007825032230
         H            1.224000000000    56.692000000000    42.895000000000     1.007825032230
         H            1.608000000000    55.175000000000    42.065000000000     1.007825032230
         N            4.295000000000    56.236000000000    44.041000000000    14.003074004430
         C            5.738000000000    56.262000000000    43.810000000000    12.000000000000
         C            6.419000000000    55.264000000000    44.753000000000    12.000000000000
         O            7.287000000000    54.507000000000    44.311000000000    15.994914619570
         C            6.285000000000    57.691000000000    44.060000000000    12.000000000000
         C            7.817000000000    57.877000000000    44.132000000000    12.000000000000
         C            8.325000000000    58.939000000000    45.136000000000    12.000000000000
         O            7.863000000000    60.082000000000    45.076000000000    15.994914619570
         O            9.188000000000    58.652000000000    45.976000000000    15.994914619570
         H            3.849000000000    57.053000000000    44.433000000000     1.007825032230
         H            5.941000000000    55.976000000000    42.778000000000     1.007825032230
         H            5.919000000000    58.324000000000    43.252000000000     1.007825032230
         H            5.858000000000    58.056000000000    44.994000000000     1.007825032230
         H            8.165000000000    58.163000000000    43.139000000000     1.007825032230
         H            8.267000000000    56.918000000000    44.390000000000     1.007825032230
         N            6.007000000000    55.188000000000    46.022000000000    14.003074004430
         C            6.595000000000    54.232000000000    46.948000000000    12.000000000000
         C            6.178000000000    52.810000000000    46.615000000000    12.000000000000
         O            7.003000000000    51.909000000000    46.780000000000    15.994914619570
         C            6.185000000000    54.544000000000    48.389000000000    12.000000000000
         C            6.770000000000    55.890000000000    48.845000000000    12.000000000000
         C            8.263000000000    55.770000000000    49.033000000000    12.000000000000
         C            9.097000000000    56.857000000000    48.364000000000    12.000000000000
         N            8.714000000000    58.206000000000    48.749000000000    14.003074004430
         H            5.275000000000    55.805000000000    46.344000000000     1.007825032230
         H            7.680000000000    54.301000000000    46.874000000000     1.007825032230
         H            5.098000000000    54.589000000000    48.449000000000     1.007825032230
         H            6.549000000000    53.753000000000    49.045000000000     1.007825032230
         H            6.562000000000    56.648000000000    48.090000000000     1.007825032230
         H            6.309000000000    56.183000000000    49.788000000000     1.007825032230
         H            8.470000000000    55.798000000000    50.103000000000     1.007825032230
         H            8.583000000000    54.803000000000    48.645000000000     1.007825032230
         H           10.142000000000    56.705000000000    48.635000000000     1.007825032230
         H            8.998000000000    56.759000000000    47.283000000000     1.007825032230
         H            9.047000000000    58.862000000000    48.057000000000     1.007825032230
         H            7.708000000000    58.265000000000    48.811000000000     1.007825032230
         H            9.121000000000    58.428000000000    49.646000000000     1.007825032230
         N            4.954000000000    52.544000000000    46.147000000000    14.003074004430
         C            4.574000000000    51.175000000000    45.767000000000    12.000000000000
         C            5.400000000000    50.768000000000    44.548000000000    12.000000000000
         O            5.935000000000    49.653000000000    44.554000000000    15.994914619570
         C            3.036000000000    51.092000000000    45.467000000000    12.000000000000
         C            2.286000000000    51.433000000000    46.777000000000    12.000000000000
         C            2.604000000000    49.685000000000    45.023000000000    12.000000000000
         C            0.773000000000    51.661000000000    46.639000000000    12.000000000000
         H            4.282000000000    53.292000000000    46.053000000000     1.007825032230
         H            4.809000000000    50.502000000000    46.592000000000     1.007825032230
         H            2.774000000000    51.816000000000    44.696000000000     1.007825032230
         H            2.438000000000    50.609000000000    47.474000000000     1.007825032230
         H            2.731000000000    52.331000000000    47.204000000000     1.007825032230
         H            3.120000000000    49.420000000000    44.100000000000     1.007825032230
         H            2.859000000000    48.965000000000    45.800000000000     1.007825032230
         H            1.527000000000    49.672000000000    44.854000000000     1.007825032230
         H            0.349000000000    51.893000000000    47.616000000000     1.007825032230
         H            0.592000000000    52.493000000000    45.958000000000     1.007825032230
         H            0.304000000000    50.760000000000    46.244000000000     1.007825032230
         N            5.592000000000    51.650000000000    43.542000000000    14.003074004430
         C            6.428000000000    51.322000000000    42.387000000000    12.000000000000
         C            7.875000000000    50.984000000000    42.805000000000    12.000000000000
         O            8.493000000000    50.019000000000    42.350000000000    15.994914619570
         C            6.431000000000    52.514000000000    41.431000000000    12.000000000000
         H            5.148000000000    52.556000000000    43.589000000000     1.007825032230
         H            5.999000000000    50.461000000000    41.875000000000     1.007825032230
         H            7.051000000000    52.284000000000    40.564000000000     1.007825032230
         H            6.833000000000    53.389000000000    41.943000000000     1.007825032230
         H            5.412000000000    52.720000000000    41.104000000000     1.007825032230
         N            8.420000000000    51.753000000000    43.762000000000    14.003074004430
         C            9.754000000000    51.519000000000    44.282000000000    12.000000000000
         C            9.824000000000    50.151000000000    44.980000000000    12.000000000000
         O           10.783000000000    49.382000000000    44.768000000000    15.994914619570
         C           10.071000000000    52.653000000000    45.226000000000    12.000000000000
         C           11.325000000000    52.457000000000    46.033000000000    12.000000000000
         C           11.503000000000    53.587000000000    47.030000000000    12.000000000000
         O           11.927000000000    54.654000000000    46.595000000000    15.994914619570
         O           11.218000000000    53.423000000000    48.217000000000    15.994914619570
         H            7.881000000000    52.522000000000    44.133000000000     1.007825032230
         H           10.465000000000    51.534000000000    43.456000000000     1.007825032230
         H           10.183000000000    53.564000000000    44.639000000000     1.007825032230
         H            9.233000000000    52.781000000000    45.911000000000     1.007825032230
         H           11.260000000000    51.512000000000    46.572000000000     1.007825032230
         H           12.184000000000    52.430000000000    45.362000000000     1.007825032230
         N            8.796000000000    49.803000000000    45.757000000000    14.003074004430
         C            8.772000000000    48.508000000000    46.402000000000    12.000000000000
         C            8.758000000000    47.383000000000    45.375000000000    12.000000000000
         O            9.544000000000    46.436000000000    45.473000000000    15.994914619570
         C            7.545000000000    48.399000000000    47.296000000000    12.000000000000
         C            7.324000000000    47.081000000000    48.078000000000    12.000000000000
         C            8.510000000000    46.703000000000    48.971000000000    12.000000000000
         C            6.091000000000    47.281000000000    48.927000000000    12.000000000000
         H            8.031000000000    50.447000000000    45.895000000000     1.007825032230
         H            9.665000000000    48.408000000000    47.019000000000     1.007825032230
         H            7.607000000000    49.203000000000    48.029000000000     1.007825032230
         H            6.664000000000    48.575000000000    46.679000000000     1.007825032230
         H            7.141000000000    46.273000000000    47.369000000000     1.007825032230
         H            9.398000000000    46.559000000000    48.355000000000     1.007825032230
         H            8.284000000000    45.779000000000    49.503000000000     1.007825032230
         H            8.692000000000    47.501000000000    49.691000000000     1.007825032230
         H            5.893000000000    46.375000000000    49.500000000000     1.007825032230
         H            5.238000000000    47.497000000000    48.283000000000     1.007825032230
         H            6.252000000000    48.115000000000    49.610000000000     1.007825032230
         N            7.912000000000    47.499000000000    44.338000000000    14.003074004430
         C            7.852000000000    46.455000000000    43.322000000000    12.000000000000
         C            9.185000000000    46.293000000000    42.614000000000    12.000000000000
         O            9.584000000000    45.139000000000    42.359000000000    15.994914619570
         C            6.783000000000    46.760000000000    42.296000000000    12.000000000000
         C            5.362000000000    46.760000000000    42.865000000000    12.000000000000
         C            4.409000000000    47.143000000000    41.755000000000    12.000000000000
         C            4.990000000000    45.393000000000    43.428000000000    12.000000000000
         H            7.316000000000    48.311000000000    44.262000000000     1.007825032230
         H            7.603000000000    45.512000000000    43.810000000000     1.007825032230
         H            6.984000000000    47.744000000000    41.873000000000     1.007825032230
         H            6.841000000000    46.018000000000    41.499000000000     1.007825032230
         H            5.298000000000    47.502000000000    43.661000000000     1.007825032230
         H            3.388000000000    47.150000000000    42.138000000000     1.007825032230
         H            4.488000000000    46.420000000000    40.943000000000     1.007825032230
         H            4.664000000000    48.135000000000    41.383000000000     1.007825032230
         H            5.683000000000    45.128000000000    44.226000000000     1.007825032230
         H            3.975000000000    45.428000000000    43.824000000000     1.007825032230
         H            5.045000000000    44.646000000000    42.636000000000     1.007825032230
         N            9.904000000000    47.411000000000    42.382000000000    14.003074004430
         C           11.223000000000    47.366000000000    41.743000000000    12.000000000000
         C           12.202000000000    46.580000000000    42.608000000000    12.000000000000
         O           12.899000000000    45.671000000000    42.126000000000    15.994914619570
         C           11.766000000000    48.807000000000    41.518000000000    12.000000000000
         C           13.162000000000    48.837000000000    40.902000000000    12.000000000000
         O           10.835000000000    49.469000000000    40.656000000000    15.994914619570
         H            9.523000000000    48.305000000000    42.657000000000     1.007825032230
         H           11.130000000000    46.870000000000    40.777000000000     1.007825032230
         H           11.792000000000    49.328000000000    42.475000000000     1.007825032230
         H           10.104000000000    49.811000000000    41.176000000000     1.007825032230
         H           13.480000000000    49.871000000000    40.772000000000     1.007825032230
         H           13.861000000000    48.322000000000    41.561000000000     1.007825032230
         H           13.142000000000    48.338000000000    39.933000000000     1.007825032230
         N           12.217000000000    46.887000000000    43.909000000000    14.003074004430
         C           13.102000000000    46.219000000000    44.832000000000    12.000000000000
         C           12.810000000000    44.733000000000    44.943000000000    12.000000000000
         O           13.706000000000    43.894000000000    45.089000000000    15.994914619570
         C           12.965000000000    46.853000000000    46.189000000000    12.000000000000
         C           13.636000000000    48.188000000000    46.328000000000    12.000000000000
         C           13.588000000000    48.526000000000    47.809000000000    12.000000000000
         C           14.561000000000    49.653000000000    48.122000000000    12.000000000000
         N           14.275000000000    50.860000000000    47.352000000000    14.003074004430
         H           11.594000000000    47.603000000000    44.254000000000     1.007825032230
         H           14.128000000000    46.349000000000    44.488000000000     1.007825032230
         H           13.399000000000    46.177000000000    46.925000000000     1.007825032230
         H           11.905000000000    46.973000000000    46.411000000000     1.007825032230
         H           14.669000000000    48.130000000000    45.986000000000     1.007825032230
         H           13.094000000000    48.940000000000    45.755000000000     1.007825032230
         H           12.578000000000    48.838000000000    48.074000000000     1.007825032230
         H           13.858000000000    47.644000000000    48.390000000000     1.007825032230
         H           14.493000000000    49.890000000000    49.184000000000     1.007825032230
         H           15.574000000000    49.320000000000    47.897000000000     1.007825032230
         H           14.943000000000    51.579000000000    47.591000000000     1.007825032230
         H           13.342000000000    51.183000000000    47.567000000000     1.007825032230
         H           14.341000000000    50.654000000000    46.366000000000     1.007825032230
         N           11.531000000000    44.377000000000    44.905000000000    14.003074004430
         C           11.130000000000    42.976000000000    44.972000000000    12.000000000000
         C           11.340000000000    42.248000000000    43.660000000000    12.000000000000
         O           11.424000000000    41.017000000000    43.683000000000    15.994914619570
         C            9.646000000000    42.848000000000    45.362000000000    12.000000000000
         C            9.265000000000    43.266000000000    46.773000000000    12.000000000000
         C            7.755000000000    43.294000000000    46.907000000000    12.000000000000
         C            9.881000000000    42.319000000000    47.757000000000    12.000000000000
         H           10.821000000000    45.091000000000    44.828000000000     1.007825032230
         H           11.730000000000    42.484000000000    45.738000000000     1.007825032230
         H            9.070000000000    43.463000000000    44.670000000000     1.007825032230
         H            9.347000000000    41.809000000000    45.223000000000     1.007825032230
         H            9.653000000000    44.268000000000    46.959000000000     1.007825032230
         H            7.485000000000    43.594000000000    47.920000000000     1.007825032230
         H            7.340000000000    44.007000000000    46.194000000000     1.007825032230
         H            7.354000000000    42.301000000000    46.703000000000     1.007825032230
         H            9.608000000000    42.618000000000    48.769000000000     1.007825032230
         H           10.966000000000    42.341000000000    47.652000000000     1.007825032230
         H            9.518000000000    41.309000000000    47.566000000000     1.007825032230
         N           11.455000000000    42.952000000000    42.525000000000    14.003074004430
         C           11.525000000000    42.334000000000    41.214000000000    12.000000000000
         C           10.164000000000    41.769000000000    40.833000000000    12.000000000000
         O           10.081000000000    40.762000000000    40.130000000000    15.994914619570
         H           11.495000000000    43.959000000000    42.585000000000     1.007825032230
         H           11.825000000000    43.080000000000    40.478000000000     1.007825032230
         H           12.259000000000    41.529000000000    41.232000000000     1.007825032230
         N            9.056000000000    42.383000000000    41.229000000000    14.003074004430
         C            7.732000000000    41.847000000000    40.950000000000    12.000000000000
         C            7.015000000000    42.653000000000    39.888000000000    12.000000000000
         O            7.168000000000    43.877000000000    39.827000000000    15.994914619570
         C            6.847000000000    41.867000000000    42.198000000000    12.000000000000
         C            7.270000000000    40.907000000000    43.286000000000    12.000000000000
         C            6.765000000000    39.494000000000    43.037000000000    12.000000000000
         N            5.309000000000    39.509000000000    42.945000000000    14.003074004430
         C            4.456000000000    39.277000000000    43.947000000000    12.000000000000
         N            4.847000000000    39.018000000000    45.181000000000    14.003074004430
         N            3.160000000000    39.333000000000    43.692000000000    14.003074004430
         H            9.134000000000    43.250000000000    41.741000000000     1.007825032230
         H            7.833000000000    40.818000000000    40.605000000000     1.007825032230
         H            6.864000000000    42.876000000000    42.610000000000     1.007825032230
         H            5.825000000000    41.629000000000    41.903000000000     1.007825032230
         H            8.359000000000    40.887000000000    43.332000000000     1.007825032230
         H            6.881000000000    41.260000000000    44.241000000000     1.007825032230
         H            7.071000000000    38.848000000000    43.860000000000     1.007825032230
         H            7.184000000000    39.117000000000    42.104000000000     1.007825032230
         H            4.909000000000    39.714000000000    42.040000000000     1.007825032230
         H            5.832000000000    38.979000000000    45.401000000000     1.007825032230
         H            4.161000000000    38.858000000000    45.905000000000     1.007825032230
         H            2.838000000000    39.538000000000    42.757000000000     1.007825032230
         H            2.492000000000    39.171000000000    44.432000000000     1.007825032230
         N            6.207000000000    41.956000000000    39.087000000000    14.003074004430
         C            5.293000000000    42.579000000000    38.150000000000    12.000000000000
         C            3.843000000000    42.635000000000    38.597000000000    12.000000000000
         O            3.041000000000    43.261000000000    37.909000000000    15.994914619570
         C            5.310000000000    41.860000000000    36.804000000000    12.000000000000
         C            6.551000000000    42.112000000000    35.946000000000    12.000000000000
         O            7.307000000000    43.063000000000    36.189000000000    15.994914619570
         O            6.749000000000    41.341000000000    35.013000000000    15.994914619570
         H            6.233000000000    40.948000000000    39.136000000000     1.007825032230
         H            5.631000000000    43.602000000000    37.985000000000     1.007825032230
         H            5.243000000000    40.789000000000    36.993000000000     1.007825032230
         H            4.430000000000    42.166000000000    36.238000000000     1.007825032230
         N            3.402000000000    41.944000000000    39.654000000000    14.003074004430
         C            2.003000000000    41.980000000000    40.075000000000    12.000000000000
         C            2.042000000000    42.251000000000    41.586000000000    12.000000000000
         O            3.101000000000    42.119000000000    42.211000000000    15.994914619570
         C            1.229000000000    40.623000000000    39.804000000000    12.000000000000
         C            1.480000000000    40.065000000000    38.389000000000    12.000000000000
         O            1.654000000000    39.648000000000    40.770000000000    15.994914619570
         H            4.056000000000    41.380000000000    40.177000000000     1.007825032230
         H            1.491000000000    42.799000000000    39.570000000000     1.007825032230
         H            0.160000000000    40.798000000000    39.928000000000     1.007825032230
         H            0.891000000000    39.158000000000    41.087000000000     1.007825032230
         H            0.925000000000    39.136000000000    38.261000000000     1.007825032230
         H            1.148000000000    40.792000000000    37.648000000000     1.007825032230
         H            2.545000000000    39.873000000000    38.258000000000     1.007825032230
         N            0.923000000000    42.587000000000    42.217000000000    14.003074004430
         C            0.860000000000    42.841000000000    43.647000000000    12.000000000000
         C            0.191000000000    41.696000000000    44.392000000000    12.000000000000
         O           -0.020000000000    41.755000000000    45.606000000000    15.994914619570
         C            0.083000000000    44.138000000000    43.892000000000    12.000000000000
         C            0.752000000000    45.382000000000    43.343000000000    12.000000000000
         C           -0.200000000000    46.571000000000    43.380000000000    12.000000000000
         N           -0.054000000000    47.428000000000    44.372000000000    14.003074004430
         O           -1.105000000000    46.721000000000    42.552000000000    15.994914619570
         H            0.074000000000    42.670000000000    41.677000000000     1.007825032230
         H            1.874000000000    42.962000000000    44.027000000000     1.007825032230
         H           -0.896000000000    44.042000000000    43.423000000000     1.007825032230
         H           -0.056000000000    44.263000000000    44.966000000000     1.007825032230
         H            1.055000000000    45.199000000000    42.312000000000     1.007825032230
         H            1.634000000000    45.609000000000    43.942000000000     1.007825032230
         H            0.677000000000    47.290000000000    45.055000000000     1.007825032230
         H           -0.673000000000    48.222000000000    44.448000000000     1.007825032230
         N           -0.126000000000    40.611000000000    43.683000000000    14.003074004430
         C           -0.846000000000    39.468000000000    44.218000000000    12.000000000000
         C           -0.127000000000    38.883000000000    45.417000000000    12.000000000000
         O            1.056000000000    38.530000000000    45.397000000000    15.994914619570
         C           -0.990000000000    38.374000000000    43.128000000000    12.000000000000
         C           -1.627000000000    38.920000000000    41.847000000000    12.000000000000
         C           -1.847000000000    37.233000000000    43.716000000000    12.000000000000
         C           -3.091000000000    39.330000000000    41.987000000000    12.000000000000
         H            0.152000000000    40.582000000000    42.713000000000     1.007825032230
         H           -1.840000000000    39.791000000000    44.527000000000     1.007825032230
         H           -0.001000000000    37.983000000000    42.890000000000     1.007825032230
         H           -1.563000000000    38.148000000000    41.080000000000     1.007825032230
         H           -1.054000000000    39.786000000000    41.516000000000     1.007825032230
         H           -1.966000000000    36.446000000000    42.971000000000     1.007825032230
         H           -2.827000000000    37.621000000000    43.994000000000     1.007825032230
         H           -1.354000000000    36.826000000000    44.598000000000     1.007825032230
         H           -3.323000000000    40.106000000000    41.258000000000     1.007825032230
         H           -3.266000000000    39.713000000000    42.992000000000     1.007825032230
         H           -3.729000000000    38.464000000000    41.811000000000     1.007825032230
         N           -0.881000000000    38.847000000000    46.502000000000    14.003074004430
         C           -0.441000000000    38.279000000000    47.754000000000    12.000000000000
         C            0.502000000000    39.140000000000    48.581000000000    12.000000000000
         O            0.972000000000    38.690000000000    49.632000000000    15.994914619570
         H           -1.812000000000    39.236000000000    46.453000000000     1.007825032230
         H           -1.326000000000    38.078000000000    48.358000000000     1.007825032230
         H            0.054000000000    37.331000000000    47.545000000000     1.007825032230
         N            0.859000000000    40.336000000000    48.132000000000    14.003074004430
         C            1.732000000000    41.190000000000    48.902000000000    12.000000000000
         C            1.034000000000    41.776000000000    50.121000000000    12.000000000000
         O           -0.031000000000    42.407000000000    50.002000000000    15.994914619570
         C            2.216000000000    42.332000000000    48.029000000000    12.000000000000
         C            3.407000000000    42.998000000000    47.384000000000    12.000000000000
         C            3.093000000000    44.447000000000    47.004000000000    12.000000000000
         C            4.542000000000    42.927000000000    48.387000000000    12.000000000000
         H            0.515000000000    40.654000000000    47.237000000000     1.007825032230
         H            2.593000000000    40.609000000000    49.233000000000     1.007825032230
         H            1.601000000000    42.161000000000    47.146000000000     1.007825032230
         H            1.711000000000    43.184000000000    48.485000000000     1.007825032230
         H            3.686000000000    42.444000000000    46.487000000000     1.007825032230
         H            3.962000000000    44.893000000000    46.520000000000     1.007825032230
         H            2.245000000000    44.467000000000    46.319000000000     1.007825032230
         H            2.848000000000    45.013000000000    47.902000000000     1.007825032230
         H            5.430000000000    43.398000000000    47.965000000000     1.007825032230
         H            4.253000000000    43.448000000000    49.300000000000     1.007825032230
         H            4.758000000000    41.884000000000    48.618000000000     1.007825032230
         N            1.609000000000    41.565000000000    51.285000000000    14.003074004430
         C            1.098000000000    42.152000000000    52.502000000000    12.000000000000
         C            2.197000000000    43.020000000000    53.128000000000    12.000000000000
         O            3.368000000000    42.991000000000    52.732000000000    15.994914619570
         C            0.678000000000    41.061000000000    53.494000000000    12.000000000000
         C           -0.525000000000    40.271000000000    53.005000000000    12.000000000000
         O            1.805000000000    40.199000000000    53.678000000000    15.994914619570
         H            2.429000000000    40.977000000000    51.329000000000     1.007825032230
         H            0.236000000000    42.776000000000    52.267000000000     1.007825032230
         H            0.430000000000    41.527000000000    54.448000000000     1.007825032230
         H            1.577000000000    39.501000000000    54.296000000000     1.007825032230
         H           -0.785000000000    39.510000000000    53.741000000000     1.007825032230
         H           -1.370000000000    40.945000000000    52.866000000000     1.007825032230
         H           -0.283000000000    39.791000000000    52.057000000000     1.007825032230
         N            1.761000000000    43.922000000000    53.995000000000    14.003074004430
         C            2.669000000000    44.782000000000    54.721000000000    12.000000000000
         C            2.899000000000    44.200000000000    56.110000000000    12.000000000000
         O            1.950000000000    43.687000000000    56.706000000000    15.994914619570
         C            2.071000000000    46.190000000000    54.846000000000    12.000000000000
         C            1.967000000000    46.894000000000    53.501000000000    12.000000000000
         S            3.577000000000    47.123000000000    52.682000000000    31.972071174400
         C            3.194000000000    46.290000000000    51.174000000000    12.000000000000
         H            0.767000000000    44.011000000000    54.153000000000     1.007825032230
         H            3.619000000000    44.837000000000    54.189000000000     1.007825032230
         H            1.073000000000    46.110000000000    55.278000000000     1.007825032230
         H            2.699000000000    46.784000000000    55.510000000000     1.007825032230
         H            1.328000000000    46.300000000000    52.848000000000     1.007825032230
         H            1.506000000000    47.870000000000    53.650000000000     1.007825032230
         H            4.062000000000    46.314000000000    50.515000000000     1.007825032230
         H            2.929000000000    45.255000000000    51.388000000000     1.007825032230
         H            2.354000000000    46.787000000000    50.688000000000     1.007825032230
         N            4.081000000000    44.299000000000    56.717000000000    14.003074004430
         C            5.246000000000    45.002000000000    56.188000000000    12.000000000000
         C            6.066000000000    44.193000000000    55.186000000000    12.000000000000
         O            5.934000000000    42.966000000000    55.087000000000    15.994914619570
         C            6.034000000000    45.354000000000    57.433000000000    12.000000000000
         C            5.875000000000    44.064000000000    58.208000000000    12.000000000000
         C            4.392000000000    43.743000000000    58.040000000000    12.000000000000
         H            4.914000000000    45.923000000000    55.709000000000     1.007825032230
         H            7.079000000000    45.565000000000    57.206000000000     1.007825032230
         H            5.574000000000    46.188000000000    57.964000000000     1.007825032230
         H            6.497000000000    43.274000000000    57.786000000000     1.007825032230
         H            6.115000000000    44.218000000000    59.260000000000     1.007825032230
         H            3.797000000000    44.224000000000    58.816000000000     1.007825032230
         H            4.231000000000    42.665000000000    58.048000000000     1.007825032230
         N            6.987000000000    44.867000000000    54.479000000000    14.003074004430
         C            8.000000000000    44.233000000000    53.656000000000    12.000000000000
         C            9.305000000000    44.847000000000    54.159000000000    12.000000000000
         O            9.452000000000    46.089000000000    54.229000000000    15.994914619570
         C            7.805000000000    44.569000000000    52.173000000000    12.000000000000
         C            6.630000000000    43.812000000000    51.545000000000    12.000000000000
         C            6.785000000000    42.295000000000    51.627000000000    12.000000000000
         N            5.768000000000    41.525000000000    51.936000000000    14.003074004430
         O            7.875000000000    41.758000000000    51.405000000000    15.994914619570
         H            6.974000000000    45.876000000000    54.523000000000     1.007825032230
         H            7.999000000000    43.154000000000    53.809000000000     1.007825032230
         H            7.620000000000    45.639000000000    52.079000000000     1.007825032230
         H            8.717000000000    44.319000000000    51.631000000000     1.007825032230
         H            6.554000000000    44.097000000000    50.496000000000     1.007825032230
         H            5.711000000000    44.101000000000    52.056000000000     1.007825032230
         H            4.864000000000    41.934000000000    52.124000000000     1.007825032230
         H            5.890000000000    40.524000000000    51.986000000000     1.007825032230
         N           10.212000000000    43.967000000000    54.584000000000    14.003074004430
         C           11.476000000000    44.368000000000    55.215000000000    12.000000000000
         C           12.675000000000    43.980000000000    54.367000000000    12.000000000000
         O           12.691000000000    42.891000000000    53.782000000000    15.994914619570
         C           11.576000000000    43.704000000000    56.617000000000    12.000000000000
         C           12.772000000000    44.291000000000    57.384000000000    12.000000000000
         C           10.249000000000    43.916000000000    57.370000000000    12.000000000000
         H           10.022000000000    42.982000000000    54.467000000000     1.007825032230
         H           11.474000000000    45.451000000000    55.341000000000     1.007825032230
         H           11.736000000000    42.634000000000    56.486000000000     1.007825032230
         H           12.839000000000    43.823000000000    58.366000000000     1.007825032230
         H           12.635000000000    45.366000000000    57.502000000000     1.007825032230
         H           13.690000000000    44.100000000000    56.827000000000     1.007825032230
         H           10.429000000000    43.868000000000    58.444000000000     1.007825032230
         H            9.838000000000    44.892000000000    57.113000000000     1.007825032230
         H            9.541000000000    43.138000000000    57.085000000000     1.007825032230
         N           13.661000000000    44.873000000000    54.314000000000    14.003074004430
         C           14.920000000000    44.686000000000    53.606000000000    12.000000000000
         C           15.084000000000    45.732000000000    52.480000000000    12.000000000000
         C           14.037000000000    45.513000000000    51.389000000000    12.000000000000
         C           12.748000000000    46.009000000000    51.540000000000    12.000000000000
         C           14.355000000000    44.764000000000    50.257000000000    12.000000000000
         C           11.795000000000    45.741000000000    50.561000000000    12.000000000000
         C           13.394000000000    44.507000000000    49.291000000000    12.000000000000
         C           12.120000000000    44.992000000000    49.447000000000    12.000000000000
         H           13.526000000000    45.747000000000    54.802000000000     1.007825032230
         H           14.954000000000    43.683000000000    53.180000000000     1.007825032230
         H           14.962000000000    46.731000000000    52.898000000000     1.007825032230
         H           16.080000000000    45.642000000000    52.047000000000     1.007825032230
         H           12.488000000000    46.597000000000    52.408000000000     1.007825032230
         H           15.357000000000    44.381000000000    50.132000000000     1.007825032230
         H           10.791000000000    46.123000000000    50.674000000000     1.007825032230
         H           13.648000000000    43.926000000000    48.417000000000     1.007825032230
         H           11.370000000000    44.788000000000    48.697000000000     1.007825032230
         C           17.040000000000    41.941000000000    51.007000000000    12.000000000000
         O           16.836000000000    42.533000000000    52.077000000000    15.994914619570
         N           16.095000000000    41.291000000000    50.355000000000    14.003074004430
         C           14.733000000000    41.195000000000    50.835000000000    12.000000000000
         C           14.605000000000    40.169000000000    51.956000000000    12.000000000000
         O           15.052000000000    39.033000000000    51.781000000000    15.994914619570
         C           13.852000000000    40.816000000000    49.658000000000    12.000000000000
         C           12.389000000000    40.645000000000    50.035000000000    12.000000000000
         C           11.595000000000    41.566000000000    50.695000000000    12.000000000000
         N           11.653000000000    39.576000000000    49.778000000000    14.003074004430
         C           10.451000000000    39.794000000000    50.243000000000    12.000000000000
         N           10.428000000000    40.987000000000    50.784000000000    14.003074004430
         H           16.332000000000    40.841000000000    49.483000000000     1.007825032230
         H           14.421000000000    42.170000000000    51.211000000000     1.007825032230
         H           13.926000000000    41.599000000000    48.904000000000     1.007825032230
         H           14.217000000000    39.882000000000    49.232000000000     1.007825032230
         H           11.877000000000    42.544000000000    51.056000000000     1.007825032230
         H            9.619000000000    39.108000000000    50.190000000000     1.007825032230
         H            9.615000000000    41.404000000000    51.213000000000     1.007825032230
         N           14.016000000000    40.518000000000    53.094000000000    14.003074004430
         C           13.782000000000    39.550000000000    54.145000000000    12.000000000000
         C           12.369000000000    39.010000000000    54.015000000000    12.000000000000
         O           12.191000000000    37.794000000000    54.023000000000    15.994914619570
         C           13.995000000000    40.201000000000    55.534000000000    12.000000000000
         C           15.479000000000    40.579000000000    55.679000000000    12.000000000000
         C           13.551000000000    39.227000000000    56.645000000000    12.000000000000
         C           15.816000000000    41.440000000000    56.908000000000    12.000000000000
         H           13.726000000000    41.476000000000    53.229000000000     1.007825032230
         H           14.487000000000    38.726000000000    54.029000000000     1.007825032230
         H           13.392000000000    41.107000000000    55.596000000000     1.007825032230
         H           16.057000000000    39.657000000000    55.744000000000     1.007825032230
         H           15.787000000000    41.119000000000    54.784000000000     1.007825032230
         H           13.704000000000    39.692000000000    57.619000000000     1.007825032230
         H           12.495000000000    38.989000000000    56.518000000000     1.007825032230
         H           14.140000000000    38.312000000000    56.583000000000     1.007825032230
         H           16.885000000000    41.653000000000    56.921000000000     1.007825032230
         H           15.542000000000    40.901000000000    57.815000000000     1.007825032230
         H           15.260000000000    42.376000000000    56.860000000000     1.007825032230
         N           11.347000000000    39.860000000000    53.905000000000    14.003074004430
         C            9.961000000000    39.427000000000    53.780000000000    12.000000000000
         C            9.118000000000    40.183000000000    54.803000000000    12.000000000000
         O            9.387000000000    41.362000000000    55.086000000000    15.994914619570
         H           11.543000000000    40.851000000000    53.908000000000     1.007825032230
         H            9.599000000000    39.643000000000    52.775000000000     1.007825032230
         H            9.894000000000    38.356000000000    53.971000000000     1.007825032230
         N            8.115000000000    39.543000000000    55.384000000000    14.003074004430
         C            7.292000000000    40.203000000000    56.373000000000    12.000000000000
         C            7.821000000000    40.045000000000    57.784000000000    12.000000000000
         O            8.967000000000    39.610000000000    58.017000000000    15.994914619570
         H            7.923000000000    38.584000000000    55.134000000000     1.007825032230
         H            7.249000000000    41.266000000000    56.135000000000     1.007825032230
         H            6.284000000000    39.790000000000    56.326000000000     1.007825032230
         N            6.984000000000    40.342000000000    58.778000000000    14.003074004430
         C            7.384000000000    40.247000000000    60.166000000000    12.000000000000
         C            6.284000000000    40.754000000000    61.091000000000    12.000000000000
         C            6.705000000000    40.642000000000    62.560000000000    12.000000000000
         C            7.825000000000    41.288000000000    63.022000000000    12.000000000000
         C            5.989000000000    39.828000000000    63.426000000000    12.000000000000
         C            8.229000000000    41.132000000000    64.328000000000    12.000000000000
         C            6.398000000000    39.679000000000    64.737000000000    12.000000000000
         C            7.527000000000    40.326000000000    65.197000000000    12.000000000000
         H            6.045000000000    40.641000000000    58.557000000000     1.007825032230
         H            8.276000000000    40.856000000000    60.316000000000     1.007825032230
         H            5.384000000000    40.160000000000    60.932000000000     1.007825032230
         H            6.072000000000    41.797000000000    60.857000000000     1.007825032230
         H            8.392000000000    41.922000000000    62.357000000000     1.007825032230
         H            5.109000000000    39.309000000000    63.074000000000     1.007825032230
         H            9.110000000000    41.650000000000    64.677000000000     1.007825032230
         H            5.830000000000    39.051000000000    65.407000000000     1.007825032230
         H            7.854000000000    40.203000000000    66.219000000000     1.007825032230
         O           -4.494000000000    46.184000000000    55.356000000000    15.994914619570
         H           -3.983000000000    45.969000000000    54.576000000000     1.007825032230
         H           -4.883000000000    45.386000000000    55.713000000000     1.007825032230
         O           -0.568000000000    54.245000000000    56.640000000000    15.994914619570
         H            0.134000000000    54.591000000000    56.089000000000     1.007825032230
         H           -0.462000000000    54.570000000000    57.534000000000     1.007825032230
         O           -0.810000000000    44.068000000000    57.031000000000    15.994914619570
         H            0.132000000000    43.938000000000    56.920000000000     1.007825032230
         H           -1.285000000000    43.430000000000    56.499000000000     1.007825032230
         O           -5.188000000000    43.599000000000    55.708000000000    15.994914619570
         H           -5.595000000000    43.266000000000    54.908000000000     1.007825032230
         H           -4.407000000000    43.083000000000    55.907000000000     1.007825032230
         O            3.250000000000    51.131000000000    61.824000000000    15.994914619570
         H            3.039000000000    50.751000000000    62.677000000000     1.007825032230
         H            3.402000000000    50.429000000000    61.191000000000     1.007825032230
         O            4.348000000000    58.242000000000    51.937000000000    15.994914619570
         H            4.679000000000    57.589000000000    52.554000000000     1.007825032230
         H            4.404000000000    57.897000000000    51.046000000000     1.007825032230
         O            0.263000000000    58.629000000000    44.891000000000    15.994914619570
         H            0.111000000000    58.192000000000    45.729000000000     1.007825032230
         H            1.186000000000    58.871000000000    44.819000000000     1.007825032230
         O            3.141000000000    59.330000000000    44.777000000000    15.994914619570
         H            3.481000000000    58.820000000000    45.512000000000     1.007825032230
         H            3.315000000000    60.259000000000    44.926000000000     1.007825032230
         O            5.003000000000    39.012000000000    53.418000000000    15.994914619570
         H            4.575000000000    39.038000000000    52.562000000000     1.007825032230
         H            5.944000000000    38.883000000000    53.300000000000     1.007825032230
         O            3.187000000000    37.794000000000    47.216000000000    15.994914619570
         H            2.483000000000    38.037000000000    46.615000000000     1.007825032230
         H            2.832000000000    37.256000000000    47.923000000000     1.007825032230
         O           -7.326000000000    52.855000000000    56.701000000000    15.994914619570
         H           -6.835000000000    53.375000000000    57.337000000000     1.007825032230
         H           -8.116000000000    52.507000000000    57.115000000000     1.007825032230
         O            3.645000000000    39.297000000000    51.046000000000    15.994914619570
         H            4.240000000000    39.454000000000    50.312000000000     1.007825032230
         H            3.097000000000    38.535000000000    50.856000000000     1.007825032230
         O           -1.910000000000    49.551000000000    43.381000000000    15.994914619570
         H           -1.662000000000    49.802000000000    42.491000000000     1.007825032230
         H           -2.807000000000    49.216000000000    43.380000000000     1.007825032230
         O           -4.831000000000    48.504000000000    52.099000000000    15.994914619570
         H           -5.768000000000    48.538000000000    51.905000000000     1.007825032230
         H           -4.357000000000    48.187000000000    51.330000000000     1.007825032230
         O            7.431000000000    38.634000000000    51.867000000000    15.994914619570
         H            7.564000000000    39.572000000000    51.728000000000     1.007825032230
         H            7.336000000000    38.197000000000    51.021000000000     1.007825032230
         O           -2.001000000000    42.627000000000    47.431000000000    15.994914619570
         H           -1.139000000000    42.734000000000    47.029000000000     1.007825032230
         H           -1.902000000000    42.534000000000    48.378000000000     1.007825032230
         H           13.796000000000    49.215000000000    55.536000000000     1.007825032230
         H            5.045000000000    47.137000000000    65.016000000000     1.007825032230
         H           13.557000000000    53.427000000000    58.143000000000     1.007825032230
         H           15.731000000000    44.803000000000    54.331000000000     1.007825032230
         H           18.033000000000    41.942000000000    50.544000000000     1.007825032230
         H            7.624000000000    39.202000000000    60.415000000000     1.007825032230

  Running in c1 symmetry.

  Rotational constants: A =      0.00004  B =      0.00000  C =      0.00000 [cm^-1]
  Rotational constants: A =      1.06263  B =      0.01467  C =      0.01466 [MHz]
  Nuclear repulsion = 296981.774515158846043

  Charge       = -3
  Multiplicity = 1
  Electrons    = 3558
  Nalpha       = 1779
  Nbeta        = 1779

  ==> Algorithm <==

  SCF Algorithm Type is DF.
  DIIS enabled.
  MOM disabled.
  Fractional occupation disabled.
  Guess Type is SAD.
  Energy threshold   = 1.00e-06
  Density threshold  = 1.00e-06
  Integral threshold = 1.00e-12

  ==> Primary Basis <==

  Basis Set: MINIX
    Blend: MINIX
    Number of shells: 1871
    Number of basis functions: 2819
    Number of Cartesian functions: 2823
    Spherical Harmonics?: true
    Max angular momentum: 2

   => Loading Basis Set <=

    Name: (MINIX AUX)
    Role: JKFIT
    Keyword: DF_BASIS_SCF
    atoms 1, 4-5, 7-9, 20-21, 23-29, 41-42, 48-49, 51-57, 69-70, 72-73, 81-82, 84, 92-93, 95-96, 106-107, 109-112, 125-126, 128-130, 132, 142-143, 145-148, 164-165, 167, 174-175, 181-182, 184-186, 195-196, 198, 205-207, 214, 217-218, 220-226, 237-238, 240-243, 256-257, 259-260, 270-271, 273-276, 289-290, 292-293, 295, 306-307, 309-311, 320-321, 323-325, 335-336, 338-341, 357-358, 364-365, 367-369, 380-381, 383-389, 400-401, 403-404, 412-413, 415-416, 424-425, 427-429, 439-440, 442-445, 461-462, 464-467, 480-481, 483, 490-491, 493-495, 505-506, 508-511, 524-525, 527-530, 543-544, 546-547, 557-558, 560-563, 579-580, 582-585, 598-599, 605-606, 608-610, 612, 629-630, 632-633, 641-642, 644-645, 655-656, 658-660, 672-673, 675-678, 691-692, 698-699, 701-704, 717-718, 720-721, 731-732, 734-735, 737, 748-749, 751-753, 762-763, 765-767, 779-780, 782-784, 795-802, 812, 815-816, 818-820, 822, 832-833, 835-838, 851-852, 858-859, 865-872 entry C          line   198 file /storage/hive/project/chem-sherrill/csargent30/.conda/envs/psi419/share/psi4/basis/def2-universal-jkfit.gbs 
    atoms 2, 6, 22, 30, 43, 50, 58, 71, 74-75, 83, 85, 94, 98, 108, 127, 144, 166, 176, 183, 197, 208-209, 215, 219, 239, 258, 262, 272, 291, 308, 322, 326-327, 337, 359, 366, 382, 402, 405-406, 414, 417-418, 426, 430-431, 441, 463, 482, 492, 496-497, 507, 526, 545, 548, 559, 581, 600, 607, 631, 634-635, 643, 646, 657, 662, 674, 693, 700, 719, 722, 733, 750, 764, 769, 781, 813, 817, 834, 853, 860, 882, 885, 888, 891, 894, 897, 900, 903, 906, 909, 912, 915, 918, 921, 924, 927                                                                                                                                                                                                                                                                                                                                                                                                                                                                           entry O          line   318 file /storage/hive/project/chem-sherrill/csargent30/.conda/envs/psi419/share/psi4/basis/def2-universal-jkfit.gbs 
    atoms 3, 19, 40, 47, 68, 80, 91, 97, 105, 124, 131, 133, 141, 149, 163, 173, 180, 194, 204, 216, 236, 255, 261, 269, 288, 305, 319, 334, 342, 356, 363, 379, 399, 411, 423, 438, 446, 460, 479, 489, 504, 523, 542, 556, 564, 578, 597, 604, 611, 613-614, 628, 640, 654, 661, 671, 690, 697, 716, 730, 747, 761, 768, 778, 794, 814, 821, 823, 831, 850, 857, 864                                                                                                                                                                                                                                                                                                                                                                                                                                                                                                                                                                                                    entry N          line   258 file /storage/hive/project/chem-sherrill/csargent30/.conda/envs/psi419/share/psi4/basis/def2-universal-jkfit.gbs 
    atoms 10-18, 31-39, 44-46, 59-67, 76-79, 86-90, 99-104, 113-123, 134-140, 150-162, 169-172, 177-179, 187-193, 200-203, 210-213, 227-235, 244-254, 263-268, 277-287, 296-304, 312-318, 328-333, 343-355, 360-362, 370-378, 390-398, 407-410, 419-422, 432-437, 447-459, 468-478, 484-488, 498-503, 512-522, 531-541, 549-555, 565-577, 586-596, 601-603, 615-627, 636-639, 647-653, 663-670, 679-689, 694-696, 705-715, 723-729, 738-746, 754-760, 770-777, 785-793, 803-811, 824-830, 839-849, 854-856, 861-863, 873-881, 883-884, 886-887, 889-890, 892-893, 895-896, 898-899, 901-902, 904-905, 907-908, 910-911, 913-914, 916-917, 919-920, 922-923, 925-926, 928-935                                                                                                                                                                                                                                                                                              entry H          line    18 file /storage/hive/project/chem-sherrill/csargent30/.conda/envs/psi419/share/psi4/basis/def2-universal-jkfit.gbs 
    atoms 168, 199, 294, 736                                                                                                                                                                                                                                                                                                                                                                                                                                                                                                                                                                                                                                                                                                                                                                                                                                                                                                                                              entry S          line   903 file /storage/hive/project/chem-sherrill/csargent30/.conda/envs/psi419/share/psi4/basis/def2-universal-jkfit.gbs 

  ==> Integral Setup <==

  ==> DiskDFJK: Density-Fitted J/K Matrices <==

    J tasked:                  Yes
    K tasked:                  Yes
    wK tasked:                  No
    OpenMP threads:             10
    Integrals threads:          10
    Memory [MiB]:            85830
    Algorithm:                Disk
    Integral Cache:           NONE
    Schwarz Cutoff:          1E-12
    Fitting Condition:       1E-10

   => Auxiliary Basis Set <=

  Basis Set: (MINIX AUX)
    Blend: DEF2-UNIVERSAL-JKFIT
    Number of shells: 14440
    Number of basis functions: 43718
    Number of Cartesian functions: 51526
    Spherical Harmonics?: true
    Max angular momentum: 4

  Minimum eigenvalue in the overlap matrix is 1.6423337145E-01.
  Reciprocal condition number of the overlap matrix is 5.8499498436E-02.
    Using symmetric orthogonalization.

  ==> Pre-Iterations <==

  SCF Guess: Superposition of Atomic Densities via on-the-fly atomic UHF (no occupation information).

   -------------------------
    Irrep   Nso     Nmo    
   -------------------------
     A       2819    2819 
   -------------------------
    Total    2819    2819
   -------------------------

  ==> Iterations <==

                           Total Energy        Delta E     RMS |[F,P]|

   @DF-RHF iter SAD: -23698.61282204714735   -2.36986e+04   0.00000e+00 
   @DF-RHF iter   1: -23899.97701082096683   -2.01364e+02   1.42615e-03 ADIIS/DIIS
   @DF-RHF iter   2: -23908.34854836356317   -8.37154e+00   9.05407e-04 ADIIS/DIIS
   @DF-RHF iter   3: -23911.70064474970059   -3.35210e+00   1.12669e-04 ADIIS/DIIS
   @DF-RHF iter   4: -23911.81430082452425   -1.13656e-01   5.46702e-05 DIIS
   @DF-RHF iter   5: -23911.83821883499331   -2.39180e-02   1.77243e-05 DIIS
   @DF-RHF iter   6: -23911.84155544180612   -3.33661e-03   7.87057e-06 DIIS
   @DF-RHF iter   7: -23911.84223303792169   -6.77596e-04   2.82822e-06 DIIS
   @DF-RHF iter   8: -23911.84231814992017   -8.51120e-05   8.03498e-07 DIIS
   @DF-RHF iter   9: -23911.84232499292921   -6.84301e-06   2.82120e-07 DIIS
   @DF-RHF iter  10: -23911.84232566889477   -6.75966e-07   9.45680e-08 DIIS
  Energy and wave function converged.


  ==> Post-Iterations <==

    Orbital Energies [Eh]
    ---------------------

    Doubly Occupied:                                                      

       1A    -91.208969     2A    -91.206379     3A    -91.170553  
       4A    -91.117563     5A    -20.279621     6A    -20.279282  
       7A    -20.274301     8A    -20.264598     9A    -20.261665  
      10A    -20.253691    11A    -20.238139    12A    -20.237646  
      13A    -20.230759    14A    -20.221744    15A    -20.210925  
      16A    -20.204589    17A    -20.203099    18A    -20.199051  
      19A    -20.198917    20A    -20.189236    21A    -20.187257  
      22A    -20.187064    23A    -20.184334    24A    -20.174777  
      25A    -20.171969    26A    -20.170267    27A    -20.168431  
      28A    -20.168001    29A    -20.166760    30A    -20.165435  
      31A    -20.163831    32A    -20.163396    33A    -20.162893  
      34A    -20.160795    35A    -20.160361    36A    -20.156603  
      37A    -20.154009    38A    -20.153449    39A    -20.151366  
      40A    -20.148596    41A    -20.145966    42A    -20.145861  
      43A    -20.145489    44A    -20.144979    45A    -20.144375  
      46A    -20.142517    47A    -20.140792    48A    -20.140475  
      49A    -20.138199    50A    -20.137750    51A    -20.135251  
      52A    -20.133586    53A    -20.132378    54A    -20.131660  
      55A    -20.129881    56A    -20.129030    57A    -20.128053  
      58A    -20.125375    59A    -20.124054    60A    -20.122935  
      61A    -20.122765    62A    -20.121677    63A    -20.121013  
      64A    -20.118750    65A    -20.118280    66A    -20.115629  
      67A    -20.113840    68A    -20.113135    69A    -20.111047  
      70A    -20.110706    71A    -20.109500    72A    -20.107277  
      73A    -20.100164    74A    -20.099498    75A    -20.097064  
      76A    -20.094473    77A    -20.094240    78A    -20.088719  
      79A    -20.081802    80A    -20.074265    81A    -20.062302  
      82A    -20.052348    83A    -20.052040    84A    -20.045702  
      85A    -20.034258    86A    -20.033323    87A    -20.027760  
      88A    -19.941474    89A    -19.933037    90A    -19.932523  
      91A    -19.923540    92A    -19.913613    93A    -19.900042  
      94A    -19.897214    95A    -19.884868    96A    -19.864335  
      97A    -19.864039    98A    -19.862584    99A    -19.848610  
     100A    -19.839400   101A    -19.820559   102A    -19.812834  
     103A    -19.810255   104A    -15.736946   105A    -15.713531  
     106A    -15.610615   107A    -15.496316   108A    -15.476162  
     109A    -15.471156   110A    -15.461614   111A    -15.459083  
     112A    -15.432212   113A    -15.404436   114A    -15.401980  
     115A    -15.401803   116A    -15.378244   117A    -15.377974  
     118A    -15.376158   119A    -15.369479   120A    -15.361987  
     121A    -15.351821   122A    -15.350737   123A    -15.349808  
     124A    -15.349481   125A    -15.346868   126A    -15.345276  
     127A    -15.341581   128A    -15.340434   129A    -15.340086  
     130A    -15.333206   131A    -15.328427   132A    -15.327425  
     133A    -15.327403   134A    -15.323173   135A    -15.318292  
     136A    -15.318206   137A    -15.317317   138A    -15.317230  
     139A    -15.316953   140A    -15.316365   141A    -15.315067  
     142A    -15.314026   143A    -15.309166   144A    -15.303854  
     145A    -15.299539   146A    -15.299320   147A    -15.298216  
     148A    -15.296130   149A    -15.295904   150A    -15.293908  
     151A    -15.291270   152A    -15.290363   153A    -15.288887  
     154A    -15.288675   155A    -15.287937   156A    -15.287412  
     157A    -15.286478   158A    -15.285798   159A    -15.283620  
     160A    -15.283336   161A    -15.280784   162A    -15.279453  
     163A    -15.275591   164A    -15.273192   165A    -15.267588  
     166A    -15.264413   167A    -15.264355   168A    -15.264101  
     169A    -15.258105   170A    -15.256474   171A    -15.251973  
     172A    -15.231020   173A    -15.229446   174A    -15.227127  
     175A    -15.220293   176A    -11.417553   177A    -11.343855  
     178A    -11.317452   179A    -11.309485   180A    -11.296790  
     181A    -11.294844   182A    -11.274966   183A    -11.260165  
     184A    -11.257804   185A    -11.247981   186A    -11.244903  
     187A    -11.236097   188A    -11.234820   189A    -11.234650  
     190A    -11.234481   191A    -11.228628   192A    -11.226852  
     193A    -11.224500   194A    -11.224089   195A    -11.222001  
     196A    -11.220749   197A    -11.219775   198A    -11.218242  
     199A    -11.217186   200A    -11.215498   201A    -11.215023  
     202A    -11.214641   203A    -11.213287   204A    -11.212399  
     205A    -11.211805   206A    -11.211543   207A    -11.210997  
     208A    -11.203212   209A    -11.202859   210A    -11.200271  
     211A    -11.199827   212A    -11.195703   213A    -11.195205  
     214A    -11.192365   215A    -11.190629   216A    -11.190431  
     217A    -11.190202   218A    -11.189288   219A    -11.189204  
     220A    -11.189092   221A    -11.188988   222A    -11.187022  
     223A    -11.185786   224A    -11.184985   225A    -11.183034  
     226A    -11.182683   227A    -11.182664   228A    -11.182659  
     229A    -11.181607   230A    -11.181056   231A    -11.179803  
     232A    -11.179551   233A    -11.178938   234A    -11.178930  
     235A    -11.177682   236A    -11.177588   237A    -11.173339  
     238A    -11.173313   239A    -11.171130   240A    -11.170878  
     241A    -11.168843   242A    -11.165868   243A    -11.165744  
     244A    -11.165026   245A    -11.163860   246A    -11.163750  
     247A    -11.162830   248A    -11.160290   249A    -11.157274  
     250A    -11.155763   251A    -11.153984   252A    -11.151828  
     253A    -11.144659   254A    -11.142677   255A    -11.141156  
     256A    -11.140870   257A    -11.140630   258A    -11.140341  
     259A    -11.137634   260A    -11.137087   261A    -11.134629  
     262A    -11.134095   263A    -11.133683   264A    -11.133041  
     265A    -11.129290   266A    -11.129085   267A    -11.126174  
     268A    -11.124806   269A    -11.123428   270A    -11.122957  
     271A    -11.122917   272A    -11.121851   273A    -11.120364  
     274A    -11.118761   275A    -11.118070   276A    -11.117980  
     277A    -11.117814   278A    -11.117639   279A    -11.116895  
     280A    -11.116718   281A    -11.116518   282A    -11.116279  
     283A    -11.114349   284A    -11.114073   285A    -11.113903  
     286A    -11.112666   287A    -11.110606   288A    -11.109679  
     289A    -11.107870   290A    -11.106891   291A    -11.105973  
     292A    -11.105509   293A    -11.105075   294A    -11.104799  
     295A    -11.103931   296A    -11.103881   297A    -11.103178  
     298A    -11.102436   299A    -11.102193   300A    -11.101373  
     301A    -11.100694   302A    -11.100336   303A    -11.099906  
     304A    -11.098715   305A    -11.098263   306A    -11.098008  
     307A    -11.097659   308A    -11.096877   309A    -11.095308  
     310A    -11.093561   311A    -11.093348   312A    -11.093207  
     313A    -11.092943   314A    -11.092371   315A    -11.092122  
     316A    -11.092020   317A    -11.091914   318A    -11.090111  
     319A    -11.089895   320A    -11.089362   321A    -11.088871  
     322A    -11.088273   323A    -11.087839   324A    -11.087498  
     325A    -11.086554   326A    -11.085761   327A    -11.084978  
     328A    -11.084874   329A    -11.082921   330A    -11.081794  
     331A    -11.081499   332A    -11.081484   333A    -11.080790  
     334A    -11.079970   335A    -11.078839   336A    -11.075872  
     337A    -11.075570   338A    -11.075462   339A    -11.074595  
     340A    -11.074408   341A    -11.073939   342A    -11.073895  
     343A    -11.073854   344A    -11.073593   345A    -11.073397  
     346A    -11.073309   347A    -11.072346   348A    -11.071894  
     349A    -11.071450   350A    -11.070535   351A    -11.070291  
     352A    -11.069933   353A    -11.069875   354A    -11.069391  
     355A    -11.069191   356A    -11.066668   357A    -11.066647  
     358A    -11.064264   359A    -11.064160   360A    -11.063501  
     361A    -11.062577   362A    -11.061121   363A    -11.061100  
     364A    -11.060140   365A    -11.059967   366A    -11.059387  
     367A    -11.058434   368A    -11.058168   369A    -11.054912  
     370A    -11.054403   371A    -11.053950   372A    -11.053087  
     373A    -11.052983   374A    -11.050256   375A    -11.049245  
     376A    -11.049154   377A    -11.048882   378A    -11.048295  
     379A    -11.047309   380A    -11.045939   381A    -11.045551  
     382A    -11.044804   383A    -11.044558   384A    -11.044267  
     385A    -11.043981   386A    -11.043194   387A    -11.042979  
     388A    -11.042658   389A    -11.042172   390A    -11.041579  
     391A    -11.040913   392A    -11.040307   393A    -11.040302  
     394A    -11.038760   395A    -11.038744   396A    -11.038068  
     397A    -11.037745   398A    -11.036597   399A    -11.036497  
     400A    -11.036252   401A    -11.036118   402A    -11.034819  
     403A    -11.034266   404A    -11.033589   405A    -11.032339  
     406A    -11.032066   407A    -11.031399   408A    -11.030963  
     409A    -11.030954   410A    -11.028655   411A    -11.028407  
     412A    -11.027870   413A    -11.027734   414A    -11.027550  
     415A    -11.027258   416A    -11.027153   417A    -11.025204  
     418A    -11.023653   419A    -11.023079   420A    -11.022665  
     421A    -11.020548   422A    -11.020426   423A    -11.020008  
     424A    -11.017466   425A    -11.017264   426A    -11.017125  
     427A    -11.016018   428A    -11.015548   429A    -11.011911  
     430A    -11.011624   431A    -11.010211   432A    -11.009448  
     433A    -11.009151   434A    -11.007651   435A    -11.007541  
     436A    -11.007185   437A    -11.007152   438A    -11.005805  
     439A    -11.005553   440A    -11.003072   441A    -11.000502  
     442A    -11.000322   443A    -10.995985   444A    -10.991379  
     445A    -10.990464   446A    -10.987332   447A    -10.987298  
     448A    -10.981732   449A    -10.981702   450A    -10.976777  
     451A    -10.970253   452A    -10.968562   453A    -10.968055  
     454A    -10.959928   455A    -10.957352   456A    -10.948547  
     457A    -10.945551   458A    -10.944083   459A    -10.935551  
     460A    -10.908285   461A    -10.900019   462A    -10.894395  
     463A     -8.822202   464A     -8.821455   465A     -8.788358  
     466A     -8.737452   467A     -6.472946   468A     -6.470405  
     469A     -6.470041   470A     -6.468969   471A     -6.466977  
     472A     -6.466191   473A     -6.437995   474A     -6.436210  
     475A     -6.433320   476A     -6.387044   477A     -6.385451  
     478A     -6.382510   479A     -1.451973   480A     -1.429970  
     481A     -1.399529   482A     -1.367485   483A     -1.365205  
     484A     -1.349190   485A     -1.338396   486A     -1.328203  
     487A     -1.318162   488A     -1.318002   489A     -1.306477  
     490A     -1.305755   491A     -1.298024   492A     -1.293206  
     493A     -1.292834   494A     -1.292230   495A     -1.288935  
     496A     -1.285966   497A     -1.284827   498A     -1.281693  
     499A     -1.277738   500A     -1.276639   501A     -1.275436  
     502A     -1.274731   503A     -1.274570   504A     -1.271307  
     505A     -1.270638   506A     -1.269411   507A     -1.264766  
     508A     -1.263839   509A     -1.263544   510A     -1.261722  
     511A     -1.261076   512A     -1.260835   513A     -1.260264  
     514A     -1.260013   515A     -1.260008   516A     -1.259293  
     517A     -1.258237   518A     -1.255723   519A     -1.255121  
     520A     -1.254033   521A     -1.248895   522A     -1.248681  
     523A     -1.247946   524A     -1.247714   525A     -1.247354  
     526A     -1.246449   527A     -1.244288   528A     -1.244096  
     529A     -1.240463   530A     -1.240041   531A     -1.239889  
     532A     -1.238840   533A     -1.237981   534A     -1.236238  
     535A     -1.235916   536A     -1.235293   537A     -1.233910  
     538A     -1.233511   539A     -1.231229   540A     -1.230547  
     541A     -1.229719   542A     -1.226550   543A     -1.226148  
     544A     -1.223805   545A     -1.223187   546A     -1.222509  
     547A     -1.222304   548A     -1.218814   549A     -1.216702  
     550A     -1.215836   551A     -1.214596   552A     -1.212120  
     553A     -1.210834   554A     -1.203279   555A     -1.201038  
     556A     -1.200320   557A     -1.197396   558A     -1.196749  
     559A     -1.196135   560A     -1.195987   561A     -1.194935  
     562A     -1.193107   563A     -1.189666   564A     -1.188918  
     565A     -1.176242   566A     -1.174806   567A     -1.169099  
     568A     -1.167742   569A     -1.167021   570A     -1.166147  
     571A     -1.165082   572A     -1.160419   573A     -1.155026  
     574A     -1.154617   575A     -1.154531   576A     -1.150265  
     577A     -1.149347   578A     -1.148656   579A     -1.139805  
     580A     -1.137160   581A     -1.135405   582A     -1.130924  
     583A     -1.129908   584A     -1.128296   585A     -1.126341  
     586A     -1.126301   587A     -1.125488   588A     -1.124593  
     589A     -1.124503   590A     -1.121065   591A     -1.118531  
     592A     -1.117956   593A     -1.113539   594A     -1.113489  
     595A     -1.112723   596A     -1.111884   597A     -1.111089  
     598A     -1.110947   599A     -1.110669   600A     -1.109742  
     601A     -1.109667   602A     -1.108340   603A     -1.104828  
     604A     -1.103140   605A     -1.100957   606A     -1.100736  
     607A     -1.100112   608A     -1.096037   609A     -1.095457  
     610A     -1.094822   611A     -1.093101   612A     -1.091699  
     613A     -1.089993   614A     -1.087090   615A     -1.086592  
     616A     -1.086588   617A     -1.085834   618A     -1.083924  
     619A     -1.083205   620A     -1.082746   621A     -1.081947  
     622A     -1.079747   623A     -1.079228   624A     -1.078406  
     625A     -1.076505   626A     -1.075341   627A     -1.071115  
     628A     -1.068241   629A     -1.067563   630A     -1.067528  
     631A     -1.067116   632A     -1.066818   633A     -1.065218  
     634A     -1.062870   635A     -1.062603   636A     -1.058319  
     637A     -1.056552   638A     -1.049894   639A     -1.049656  
     640A     -1.049209   641A     -1.049033   642A     -1.048775  
     643A     -1.048168   644A     -1.046267   645A     -1.044901  
     646A     -1.041559   647A     -1.041369   648A     -1.035795  
     649A     -1.034182   650A     -1.031548   651A     -1.030205  
     652A     -1.029477   653A     -1.025572   654A     -1.024379  
     655A     -1.024191   656A     -1.023257   657A     -1.020364  
     658A     -1.016980   659A     -1.013637   660A     -1.011223  
     661A     -1.006934   662A     -1.005511   663A     -1.005446  
     664A     -1.003263   665A     -1.002816   666A     -0.998531  
     667A     -0.994364   668A     -0.993251   669A     -0.991074  
     670A     -0.989483   671A     -0.989113   672A     -0.988862  
     673A     -0.987677   674A     -0.987003   675A     -0.986565  
     676A     -0.984486   677A     -0.980091   678A     -0.975299  
     679A     -0.973940   680A     -0.972431   681A     -0.968925  
     682A     -0.968277   683A     -0.965495   684A     -0.963504  
     685A     -0.962211   686A     -0.961707   687A     -0.960892  
     688A     -0.959700   689A     -0.955595   690A     -0.953032  
     691A     -0.951838   692A     -0.950642   693A     -0.949310  
     694A     -0.947277   695A     -0.946456   696A     -0.945080  
     697A     -0.944915   698A     -0.942702   699A     -0.942075  
     700A     -0.941977   701A     -0.937770   702A     -0.937234  
     703A     -0.936970   704A     -0.936538   705A     -0.933301  
     706A     -0.932526   707A     -0.929508   708A     -0.929318  
     709A     -0.923159   710A     -0.922694   711A     -0.921568  
     712A     -0.917343   713A     -0.915602   714A     -0.913283  
     715A     -0.912100   716A     -0.911894   717A     -0.910804  
     718A     -0.909497   719A     -0.907678   720A     -0.907521  
     721A     -0.905957   722A     -0.905682   723A     -0.905231  
     724A     -0.904356   725A     -0.899502   726A     -0.898860  
     727A     -0.898306   728A     -0.897697   729A     -0.896469  
     730A     -0.895870   731A     -0.895662   732A     -0.893207  
     733A     -0.892969   734A     -0.892111   735A     -0.891103  
     736A     -0.889751   737A     -0.887302   738A     -0.886847  
     739A     -0.885548   740A     -0.884750   741A     -0.884499  
     742A     -0.882974   743A     -0.882065   744A     -0.880932  
     745A     -0.880611   746A     -0.878092   747A     -0.875334  
     748A     -0.875141   749A     -0.872376   750A     -0.868893  
     751A     -0.866647   752A     -0.865308   753A     -0.864782  
     754A     -0.863995   755A     -0.863821   756A     -0.861750  
     757A     -0.858559   758A     -0.857347   759A     -0.853816  
     760A     -0.849659   761A     -0.847641   762A     -0.845801  
     763A     -0.845548   764A     -0.844494   765A     -0.843747  
     766A     -0.841644   767A     -0.836338   768A     -0.836177  
     769A     -0.835549   770A     -0.833615   771A     -0.831670  
     772A     -0.829330   773A     -0.829290   774A     -0.828374  
     775A     -0.826530   776A     -0.825399   777A     -0.824601  
     778A     -0.824142   779A     -0.822374   780A     -0.821014  
     781A     -0.817853   782A     -0.815086   783A     -0.813430  
     784A     -0.810298   785A     -0.805243   786A     -0.803556  
     787A     -0.803175   788A     -0.802582   789A     -0.801332  
     790A     -0.799247   791A     -0.793260   792A     -0.792636  
     793A     -0.787633   794A     -0.786373   795A     -0.785863  
     796A     -0.785562   797A     -0.784647   798A     -0.784359  
     799A     -0.782275   800A     -0.779533   801A     -0.779293  
     802A     -0.779166   803A     -0.779078   804A     -0.777015  
     805A     -0.776777   806A     -0.773911   807A     -0.771533  
     808A     -0.770672   809A     -0.769572   810A     -0.769285  
     811A     -0.765425   812A     -0.764541   813A     -0.763187  
     814A     -0.761486   815A     -0.761252   816A     -0.760652  
     817A     -0.758886   818A     -0.756279   819A     -0.755007  
     820A     -0.753071   821A     -0.750934   822A     -0.744877  
     823A     -0.744394   824A     -0.743722   825A     -0.738881  
     826A     -0.737661   827A     -0.736954   828A     -0.736289  
     829A     -0.734167   830A     -0.733888   831A     -0.733104  
     832A     -0.732559   833A     -0.732334   834A     -0.730558  
     835A     -0.730252   836A     -0.728970   837A     -0.728812  
     838A     -0.728572   839A     -0.727589   840A     -0.725790  
     841A     -0.725590   842A     -0.722351   843A     -0.720893  
     844A     -0.720520   845A     -0.719284   846A     -0.717977  
     847A     -0.716571   848A     -0.715037   849A     -0.714719  
     850A     -0.713124   851A     -0.712363   852A     -0.711903  
     853A     -0.711692   854A     -0.710710   855A     -0.709860  
     856A     -0.709483   857A     -0.708826   858A     -0.704334  
     859A     -0.701937   860A     -0.701438   861A     -0.699941  
     862A     -0.698379   863A     -0.697329   864A     -0.696986  
     865A     -0.695644   866A     -0.695558   867A     -0.694610  
     868A     -0.693738   869A     -0.691124   870A     -0.690694  
     871A     -0.690332   872A     -0.689230   873A     -0.687976  
     874A     -0.687323   875A     -0.685907   876A     -0.685825  
     877A     -0.685534   878A     -0.683079   879A     -0.682250  
     880A     -0.682008   881A     -0.681447   882A     -0.680864  
     883A     -0.680683   884A     -0.678588   885A     -0.677816  
     886A     -0.677552   887A     -0.676592   888A     -0.675885  
     889A     -0.674368   890A     -0.673002   891A     -0.672624  
     892A     -0.671933   893A     -0.670837   894A     -0.668284  
     895A     -0.666699   896A     -0.666429   897A     -0.665299  
     898A     -0.664743   899A     -0.664371   900A     -0.662872  
     901A     -0.662642   902A     -0.662261   903A     -0.661693  
     904A     -0.661215   905A     -0.661092   906A     -0.660685  
     907A     -0.659940   908A     -0.658937   909A     -0.658050  
     910A     -0.657724   911A     -0.657627   912A     -0.657457  
     913A     -0.656761   914A     -0.656520   915A     -0.654475  
     916A     -0.654292   917A     -0.654226   918A     -0.653676  
     919A     -0.652742   920A     -0.651612   921A     -0.651458  
     922A     -0.650552   923A     -0.650428   924A     -0.649780  
     925A     -0.649332   926A     -0.648952   927A     -0.648848  
     928A     -0.647141   929A     -0.645409   930A     -0.643906  
     931A     -0.643586   932A     -0.643335   933A     -0.641566  
     934A     -0.641373   935A     -0.640633   936A     -0.639644  
     937A     -0.639076   938A     -0.638821   939A     -0.638482  
     940A     -0.637890   941A     -0.637439   942A     -0.637292  
     943A     -0.636183   944A     -0.635758   945A     -0.634763  
     946A     -0.634658   947A     -0.634064   948A     -0.632877  
     949A     -0.631433   950A     -0.630054   951A     -0.629903  
     952A     -0.629065   953A     -0.626934   954A     -0.626094  
     955A     -0.625810   956A     -0.625019   957A     -0.624727  
     958A     -0.623544   959A     -0.622184   960A     -0.620825  
     961A     -0.620373   962A     -0.620357   963A     -0.618317  
     964A     -0.618173   965A     -0.617461   966A     -0.616789  
     967A     -0.616322   968A     -0.615419   969A     -0.613845  
     970A     -0.613379   971A     -0.609913   972A     -0.608611  
     973A     -0.607949   974A     -0.607862   975A     -0.607708  
     976A     -0.606601   977A     -0.606146   978A     -0.602893  
     979A     -0.602799   980A     -0.602556   981A     -0.600547  
     982A     -0.600273   983A     -0.600067   984A     -0.599944  
     985A     -0.598674   986A     -0.597131   987A     -0.595979  
     988A     -0.595535   989A     -0.595183   990A     -0.594947  
     991A     -0.594438   992A     -0.593831   993A     -0.593234  
     994A     -0.593138   995A     -0.592130   996A     -0.590798  
     997A     -0.590340   998A     -0.588630   999A     -0.587188  
    1000A     -0.586669  1001A     -0.586414  1002A     -0.585816  
    1003A     -0.585761  1004A     -0.584486  1005A     -0.583893  
    1006A     -0.583387  1007A     -0.583324  1008A     -0.583137  
    1009A     -0.582628  1010A     -0.581103  1011A     -0.580297  
    1012A     -0.578961  1013A     -0.578812  1014A     -0.578507  
    1015A     -0.577992  1016A     -0.576546  1017A     -0.576328  
    1018A     -0.575352  1019A     -0.574698  1020A     -0.574456  
    1021A     -0.573685  1022A     -0.573058  1023A     -0.572912  
    1024A     -0.572402  1025A     -0.571941  1026A     -0.571067  
    1027A     -0.570467  1028A     -0.570110  1029A     -0.568288  
    1030A     -0.567708  1031A     -0.567525  1032A     -0.566733  
    1033A     -0.566349  1034A     -0.565604  1035A     -0.565369  
    1036A     -0.564291  1037A     -0.563937  1038A     -0.562311  
    1039A     -0.560919  1040A     -0.560641  1041A     -0.560524  
    1042A     -0.559785  1043A     -0.558518  1044A     -0.557348  
    1045A     -0.556393  1046A     -0.556167  1047A     -0.554380  
    1048A     -0.553972  1049A     -0.553475  1050A     -0.551581  
    1051A     -0.551495  1052A     -0.550777  1053A     -0.550570  
    1054A     -0.549585  1055A     -0.549489  1056A     -0.548896  
    1057A     -0.547845  1058A     -0.547427  1059A     -0.546450  
    1060A     -0.545937  1061A     -0.545120  1062A     -0.544670  
    1063A     -0.544357  1064A     -0.543784  1065A     -0.543247  
    1066A     -0.542333  1067A     -0.541873  1068A     -0.541627  
    1069A     -0.540610  1070A     -0.539742  1071A     -0.539170  
    1072A     -0.538808  1073A     -0.538540  1074A     -0.538055  
    1075A     -0.537538  1076A     -0.537333  1077A     -0.536414  
    1078A     -0.536167  1079A     -0.535475  1080A     -0.535279  
    1081A     -0.533954  1082A     -0.533388  1083A     -0.533079  
    1084A     -0.532742  1085A     -0.531796  1086A     -0.531596  
    1087A     -0.530896  1088A     -0.530652  1089A     -0.530551  
    1090A     -0.530169  1091A     -0.529666  1092A     -0.529514  
    1093A     -0.529115  1094A     -0.528618  1095A     -0.528454  
    1096A     -0.527733  1097A     -0.527451  1098A     -0.527278  
    1099A     -0.526202  1100A     -0.525641  1101A     -0.524773  
    1102A     -0.524171  1103A     -0.523507  1104A     -0.523248  
    1105A     -0.521987  1106A     -0.520625  1107A     -0.520071  
    1108A     -0.519633  1109A     -0.519474  1110A     -0.518838  
    1111A     -0.518465  1112A     -0.517995  1113A     -0.517629  
    1114A     -0.516999  1115A     -0.515933  1116A     -0.515364  
    1117A     -0.515221  1118A     -0.514938  1119A     -0.514594  
    1120A     -0.514570  1121A     -0.513898  1122A     -0.512932  
    1123A     -0.511278  1124A     -0.511105  1125A     -0.510797  
    1126A     -0.510234  1127A     -0.510089  1128A     -0.509704  
    1129A     -0.509196  1130A     -0.509110  1131A     -0.507800  
    1132A     -0.507368  1133A     -0.507010  1134A     -0.506964  
    1135A     -0.505812  1136A     -0.505508  1137A     -0.505397  
    1138A     -0.504845  1139A     -0.504658  1140A     -0.504150  
    1141A     -0.503777  1142A     -0.503390  1143A     -0.502257  
    1144A     -0.502013  1145A     -0.501670  1146A     -0.501351  
    1147A     -0.500689  1148A     -0.500617  1149A     -0.499673  
    1150A     -0.499630  1151A     -0.498898  1152A     -0.498781  
    1153A     -0.498532  1154A     -0.498387  1155A     -0.497900  
    1156A     -0.496281  1157A     -0.496048  1158A     -0.494779  
    1159A     -0.494641  1160A     -0.494197  1161A     -0.493956  
    1162A     -0.493780  1163A     -0.493075  1164A     -0.492826  
    1165A     -0.492588  1166A     -0.491856  1167A     -0.491032  
    1168A     -0.490875  1169A     -0.490372  1170A     -0.490174  
    1171A     -0.489981  1172A     -0.489194  1173A     -0.487932  
    1174A     -0.487457  1175A     -0.487382  1176A     -0.487149  
    1177A     -0.486823  1178A     -0.486307  1179A     -0.486133  
    1180A     -0.485001  1181A     -0.484715  1182A     -0.484179  
    1183A     -0.483349  1184A     -0.483055  1185A     -0.482732  
    1186A     -0.482481  1187A     -0.482093  1188A     -0.481619  
    1189A     -0.481293  1190A     -0.480861  1191A     -0.480172  
    1192A     -0.479464  1193A     -0.479065  1194A     -0.478997  
    1195A     -0.478614  1196A     -0.478095  1197A     -0.477624  
    1198A     -0.477258  1199A     -0.476897  1200A     -0.476433  
    1201A     -0.476191  1202A     -0.475710  1203A     -0.475300  
    1204A     -0.474357  1205A     -0.474257  1206A     -0.473742  
    1207A     -0.472611  1208A     -0.472337  1209A     -0.472258  
    1210A     -0.471242  1211A     -0.471185  1212A     -0.470664  
    1213A     -0.470228  1214A     -0.470063  1215A     -0.469589  
    1216A     -0.469290  1217A     -0.469213  1218A     -0.468731  
    1219A     -0.468624  1220A     -0.468486  1221A     -0.468362  
    1222A     -0.468134  1223A     -0.467765  1224A     -0.466649  
    1225A     -0.466100  1226A     -0.465669  1227A     -0.465298  
    1228A     -0.465094  1229A     -0.464987  1230A     -0.464412  
    1231A     -0.463796  1232A     -0.463189  1233A     -0.462647  
    1234A     -0.462380  1235A     -0.462179  1236A     -0.461665  
    1237A     -0.461404  1238A     -0.461238  1239A     -0.460680  
    1240A     -0.460420  1241A     -0.460011  1242A     -0.459559  
    1243A     -0.459254  1244A     -0.458764  1245A     -0.458557  
    1246A     -0.458302  1247A     -0.457792  1248A     -0.457067  
    1249A     -0.457045  1250A     -0.456470  1251A     -0.456082  
    1252A     -0.455555  1253A     -0.454848  1254A     -0.454660  
    1255A     -0.454304  1256A     -0.454111  1257A     -0.453837  
    1258A     -0.453582  1259A     -0.453310  1260A     -0.452566  
    1261A     -0.452182  1262A     -0.451531  1263A     -0.451442  
    1264A     -0.451276  1265A     -0.450411  1266A     -0.449885  
    1267A     -0.449542  1268A     -0.449022  1269A     -0.448898  
    1270A     -0.448498  1271A     -0.447940  1272A     -0.447476  
    1273A     -0.447230  1274A     -0.446977  1275A     -0.446379  
    1276A     -0.445337  1277A     -0.444582  1278A     -0.444195  
    1279A     -0.443830  1280A     -0.443418  1281A     -0.443255  
    1282A     -0.442977  1283A     -0.442796  1284A     -0.442165  
    1285A     -0.441616  1286A     -0.441410  1287A     -0.441240  
    1288A     -0.440959  1289A     -0.440657  1290A     -0.440473  
    1291A     -0.440329  1292A     -0.439750  1293A     -0.438893  
    1294A     -0.438684  1295A     -0.438202  1296A     -0.437823  
    1297A     -0.437621  1298A     -0.437216  1299A     -0.436775  
    1300A     -0.436615  1301A     -0.436534  1302A     -0.436126  
    1303A     -0.435414  1304A     -0.435332  1305A     -0.434984  
    1306A     -0.434905  1307A     -0.434490  1308A     -0.434366  
    1309A     -0.433720  1310A     -0.433385  1311A     -0.433257  
    1312A     -0.432622  1313A     -0.432342  1314A     -0.431830  
    1315A     -0.431373  1316A     -0.431245  1317A     -0.430698  
    1318A     -0.430213  1319A     -0.429831  1320A     -0.429561  
    1321A     -0.429284  1322A     -0.428801  1323A     -0.428628  
    1324A     -0.428286  1325A     -0.427967  1326A     -0.427596  
    1327A     -0.426740  1328A     -0.426537  1329A     -0.426277  
    1330A     -0.425975  1331A     -0.425908  1332A     -0.425632  
    1333A     -0.425289  1334A     -0.424707  1335A     -0.424339  
    1336A     -0.423620  1337A     -0.423303  1338A     -0.422887  
    1339A     -0.422712  1340A     -0.421944  1341A     -0.421833  
    1342A     -0.421639  1343A     -0.421055  1344A     -0.420953  
    1345A     -0.420387  1346A     -0.420235  1347A     -0.419854  
    1348A     -0.419647  1349A     -0.419558  1350A     -0.419071  
    1351A     -0.418616  1352A     -0.418402  1353A     -0.418219  
    1354A     -0.418054  1355A     -0.417539  1356A     -0.417082  
    1357A     -0.416920  1358A     -0.416263  1359A     -0.416041  
    1360A     -0.415364  1361A     -0.415037  1362A     -0.414912  
    1363A     -0.414448  1364A     -0.414211  1365A     -0.414049  
    1366A     -0.413823  1367A     -0.413599  1368A     -0.413158  
    1369A     -0.413006  1370A     -0.412604  1371A     -0.411952  
    1372A     -0.411142  1373A     -0.410851  1374A     -0.410339  
    1375A     -0.409960  1376A     -0.409410  1377A     -0.409009  
    1378A     -0.408741  1379A     -0.408713  1380A     -0.408202  
    1381A     -0.407773  1382A     -0.407466  1383A     -0.407127  
    1384A     -0.406459  1385A     -0.406100  1386A     -0.405844  
    1387A     -0.405689  1388A     -0.405195  1389A     -0.404708  
    1390A     -0.404029  1391A     -0.403738  1392A     -0.403299  
    1393A     -0.403120  1394A     -0.402473  1395A     -0.401946  
    1396A     -0.401400  1397A     -0.400710  1398A     -0.400633  
    1399A     -0.400047  1400A     -0.399734  1401A     -0.399620  
    1402A     -0.399173  1403A     -0.398980  1404A     -0.398238  
    1405A     -0.397895  1406A     -0.397422  1407A     -0.397324  
    1408A     -0.397035  1409A     -0.397008  1410A     -0.396682  
    1411A     -0.396341  1412A     -0.396192  1413A     -0.395863  
    1414A     -0.395604  1415A     -0.395192  1416A     -0.394107  
    1417A     -0.393867  1418A     -0.393252  1419A     -0.392850  
    1420A     -0.392835  1421A     -0.392555  1422A     -0.391845  
    1423A     -0.391011  1424A     -0.389708  1425A     -0.389346  
    1426A     -0.389119  1427A     -0.388923  1428A     -0.388011  
    1429A     -0.387880  1430A     -0.387227  1431A     -0.387131  
    1432A     -0.386613  1433A     -0.386201  1434A     -0.385893  
    1435A     -0.385321  1436A     -0.384467  1437A     -0.384029  
    1438A     -0.383509  1439A     -0.383352  1440A     -0.382477  
    1441A     -0.382109  1442A     -0.382038  1443A     -0.381745  
    1444A     -0.381687  1445A     -0.380960  1446A     -0.380880  
    1447A     -0.380493  1448A     -0.380388  1449A     -0.379828  
    1450A     -0.379377  1451A     -0.379208  1452A     -0.378882  
    1453A     -0.378594  1454A     -0.378450  1455A     -0.377559  
    1456A     -0.377538  1457A     -0.377174  1458A     -0.376818  
    1459A     -0.376632  1460A     -0.375884  1461A     -0.375301  
    1462A     -0.375236  1463A     -0.374417  1464A     -0.374300  
    1465A     -0.373980  1466A     -0.373858  1467A     -0.373281  
    1468A     -0.372999  1469A     -0.372646  1470A     -0.372166  
    1471A     -0.372041  1472A     -0.371672  1473A     -0.371341  
    1474A     -0.370989  1475A     -0.370778  1476A     -0.370177  
    1477A     -0.370095  1478A     -0.369858  1479A     -0.369394  
    1480A     -0.369254  1481A     -0.368205  1482A     -0.367738  
    1483A     -0.367447  1484A     -0.366066  1485A     -0.365686  
    1486A     -0.365295  1487A     -0.365235  1488A     -0.364089  
    1489A     -0.363875  1490A     -0.362806  1491A     -0.362180  
    1492A     -0.362023  1493A     -0.361214  1494A     -0.361036  
    1495A     -0.360725  1496A     -0.359923  1497A     -0.359446  
    1498A     -0.359136  1499A     -0.359073  1500A     -0.358583  
    1501A     -0.357753  1502A     -0.357525  1503A     -0.356712  
    1504A     -0.356284  1505A     -0.356073  1506A     -0.355587  
    1507A     -0.354800  1508A     -0.354282  1509A     -0.353868  
    1510A     -0.353522  1511A     -0.353198  1512A     -0.352851  
    1513A     -0.352695  1514A     -0.351659  1515A     -0.351513  
    1516A     -0.351129  1517A     -0.350999  1518A     -0.350125  
    1519A     -0.349863  1520A     -0.349541  1521A     -0.348066  
    1522A     -0.347605  1523A     -0.347494  1524A     -0.347079  
    1525A     -0.346603  1526A     -0.345649  1527A     -0.345392  
    1528A     -0.345177  1529A     -0.344371  1530A     -0.343687  
    1531A     -0.343223  1532A     -0.341304  1533A     -0.340879  
    1534A     -0.340809  1535A     -0.339326  1536A     -0.339277  
    1537A     -0.338918  1538A     -0.338688  1539A     -0.338249  
    1540A     -0.337386  1541A     -0.336737  1542A     -0.336292  
    1543A     -0.334969  1544A     -0.334827  1545A     -0.333642  
    1546A     -0.332252  1547A     -0.332097  1548A     -0.331535  
    1549A     -0.331150  1550A     -0.330220  1551A     -0.330025  
    1552A     -0.328962  1553A     -0.327699  1554A     -0.327513  
    1555A     -0.326933  1556A     -0.326679  1557A     -0.326282  
    1558A     -0.325710  1559A     -0.325062  1560A     -0.324945  
    1561A     -0.324330  1562A     -0.324078  1563A     -0.323476  
    1564A     -0.322215  1565A     -0.321627  1566A     -0.320712  
    1567A     -0.319246  1568A     -0.318566  1569A     -0.317456  
    1570A     -0.315956  1571A     -0.315651  1572A     -0.315402  
    1573A     -0.313878  1574A     -0.313267  1575A     -0.312476  
    1576A     -0.312201  1577A     -0.310465  1578A     -0.310355  
    1579A     -0.310010  1580A     -0.309466  1581A     -0.309107  
    1582A     -0.308832  1583A     -0.308559  1584A     -0.307293  
    1585A     -0.307174  1586A     -0.306108  1587A     -0.305483  
    1588A     -0.305094  1589A     -0.304346  1590A     -0.304192  
    1591A     -0.304131  1592A     -0.301821  1593A     -0.300913  
    1594A     -0.300444  1595A     -0.299808  1596A     -0.299298  
    1597A     -0.298638  1598A     -0.298548  1599A     -0.297663  
    1600A     -0.297513  1601A     -0.296879  1602A     -0.295575  
    1603A     -0.294591  1604A     -0.294313  1605A     -0.293622  
    1606A     -0.292269  1607A     -0.292107  1608A     -0.291310  
    1609A     -0.291043  1610A     -0.290043  1611A     -0.289687  
    1612A     -0.289126  1613A     -0.287476  1614A     -0.287268  
    1615A     -0.287004  1616A     -0.286358  1617A     -0.286201  
    1618A     -0.285425  1619A     -0.285312  1620A     -0.284353  
    1621A     -0.284015  1622A     -0.282751  1623A     -0.282706  
    1624A     -0.281988  1625A     -0.281193  1626A     -0.280848  
    1627A     -0.280411  1628A     -0.279636  1629A     -0.279082  
    1630A     -0.279077  1631A     -0.278564  1632A     -0.277530  
    1633A     -0.277265  1634A     -0.277187  1635A     -0.276775  
    1636A     -0.274754  1637A     -0.274725  1638A     -0.273858  
    1639A     -0.272248  1640A     -0.271944  1641A     -0.271819  
    1642A     -0.271707  1643A     -0.270287  1644A     -0.269663  
    1645A     -0.269050  1646A     -0.268645  1647A     -0.268403  
    1648A     -0.267948  1649A     -0.265586  1650A     -0.265361  
    1651A     -0.264546  1652A     -0.263726  1653A     -0.263597  
    1654A     -0.262345  1655A     -0.262222  1656A     -0.262165  
    1657A     -0.260301  1658A     -0.259331  1659A     -0.259150  
    1660A     -0.258115  1661A     -0.257998  1662A     -0.256476  
    1663A     -0.255800  1664A     -0.255647  1665A     -0.255409  
    1666A     -0.254851  1667A     -0.254464  1668A     -0.254027  
    1669A     -0.253873  1670A     -0.253513  1671A     -0.252884  
    1672A     -0.252704  1673A     -0.252304  1674A     -0.251326  
    1675A     -0.251161  1676A     -0.250950  1677A     -0.249526  
    1678A     -0.248564  1679A     -0.248320  1680A     -0.247335  
    1681A     -0.246334  1682A     -0.245627  1683A     -0.245549  
    1684A     -0.245167  1685A     -0.245056  1686A     -0.244704  
    1687A     -0.242374  1688A     -0.240475  1689A     -0.239751  
    1690A     -0.238889  1691A     -0.237000  1692A     -0.236867  
    1693A     -0.236340  1694A     -0.236155  1695A     -0.235677  
    1696A     -0.234918  1697A     -0.234541  1698A     -0.233170  
    1699A     -0.230495  1700A     -0.229285  1701A     -0.228123  
    1702A     -0.227657  1703A     -0.227235  1704A     -0.226475  
    1705A     -0.225420  1706A     -0.223763  1707A     -0.223228  
    1708A     -0.222429  1709A     -0.221216  1710A     -0.221033  
    1711A     -0.221002  1712A     -0.220630  1713A     -0.218829  
    1714A     -0.218733  1715A     -0.218397  1716A     -0.218334  
    1717A     -0.218091  1718A     -0.216585  1719A     -0.215821  
    1720A     -0.215137  1721A     -0.215026  1722A     -0.214375  
    1723A     -0.213935  1724A     -0.212810  1725A     -0.212136  
    1726A     -0.211257  1727A     -0.210755  1728A     -0.210327  
    1729A     -0.210067  1730A     -0.206805  1731A     -0.205665  
    1732A     -0.205146  1733A     -0.204104  1734A     -0.203669  
    1735A     -0.202027  1736A     -0.199822  1737A     -0.198295  
    1738A     -0.198283  1739A     -0.198029  1740A     -0.195615  
    1741A     -0.194885  1742A     -0.194057  1743A     -0.191501  
    1744A     -0.184583  1745A     -0.184342  1746A     -0.181099  
    1747A     -0.176702  1748A     -0.176398  1749A     -0.175469  
    1750A     -0.174034  1751A     -0.171079  1752A     -0.169756  
    1753A     -0.160972  1754A     -0.148722  1755A     -0.141895  
    1756A     -0.133471  1757A     -0.123681  1758A     -0.122918  
    1759A     -0.122441  1760A     -0.109931  1761A     -0.100712  
    1762A     -0.092214  1763A     -0.091722  1764A     -0.088592  
    1765A     -0.081922  1766A     -0.067776  1767A     -0.067443  
    1768A     -0.063634  1769A     -0.054636  1770A     -0.053245  
    1771A     -0.050941  1772A     -0.033944  1773A     -0.027972  
    1774A     -0.023405  1775A     -0.019408  1776A     -0.018942  
    1777A     -0.005126  1778A      0.005278  1779A      0.027628  

    Virtual:                                                              

    1780A      0.216994  1781A      0.223156  1782A      0.249850  
    1783A      0.266899  1784A      0.277853  1785A      0.280119  
    1786A      0.282343  1787A      0.285592  1788A      0.288817  
    1789A      0.289183  1790A      0.296778  1791A      0.299192  
    1792A      0.302353  1793A      0.304764  1794A      0.309111  
    1795A      0.316297  1796A      0.317918  1797A      0.318861  
    1798A      0.320332  1799A      0.321712  1800A      0.323248  
    1801A      0.325914  1802A      0.326993  1803A      0.327402  
    1804A      0.328342  1805A      0.330646  1806A      0.335816  
    1807A      0.336225  1808A      0.336318  1809A      0.340219  
    1810A      0.341796  1811A      0.341922  1812A      0.343887  
    1813A      0.345019  1814A      0.346671  1815A      0.348350  
    1816A      0.348627  1817A      0.349944  1818A      0.353712  
    1819A      0.355546  1820A      0.356808  1821A      0.356978  
    1822A      0.357657  1823A      0.360626  1824A      0.362023  
    1825A      0.364977  1826A      0.366246  1827A      0.366877  
    1828A      0.368036  1829A      0.370515  1830A      0.370616  
    1831A      0.370659  1832A      0.371295  1833A      0.372149  
    1834A      0.375716  1835A      0.375869  1836A      0.376173  
    1837A      0.378515  1838A      0.379021  1839A      0.379727  
    1840A      0.380970  1841A      0.381706  1842A      0.383061  
    1843A      0.387444  1844A      0.388523  1845A      0.388973  
    1846A      0.392936  1847A      0.394845  1848A      0.395400  
    1849A      0.396322  1850A      0.399546  1851A      0.403551  
    1852A      0.404599  1853A      0.405063  1854A      0.415030  
    1855A      0.419560  1856A      0.419588  1857A      0.420805  
    1858A      0.430117  1859A      0.432639  1860A      0.433932  
    1861A      0.438496  1862A      0.439829  1863A      0.440006  
    1864A      0.449909  1865A      0.451883  1866A      0.459343  
    1867A      0.459700  1868A      0.462217  1869A      0.463471  
    1870A      0.468214  1871A      0.471657  1872A      0.477469  
    1873A      0.479913  1874A      0.490727  1875A      0.503192  
    1876A      0.504115  1877A      0.506564  1878A      0.506805  
    1879A      0.520182  1880A      0.521075  1881A      0.523805  
    1882A      0.527153  1883A      0.527388  1884A      0.529302  
    1885A      0.533799  1886A      0.535321  1887A      0.536467  
    1888A      0.536714  1889A      0.543133  1890A      0.544127  
    1891A      0.547101  1892A      0.548257  1893A      0.549486  
    1894A      0.551654  1895A      0.554617  1896A      0.554704  
    1897A      0.557579  1898A      0.557836  1899A      0.557942  
    1900A      0.559647  1901A      0.561192  1902A      0.561427  
    1903A      0.563549  1904A      0.564442  1905A      0.566295  
    1906A      0.567450  1907A      0.569656  1908A      0.570470  
    1909A      0.571570  1910A      0.573023  1911A      0.574213  
    1912A      0.574337  1913A      0.575239  1914A      0.576280  
    1915A      0.578485  1916A      0.579175  1917A      0.580518  
    1918A      0.580817  1919A      0.581855  1920A      0.584668  
    1921A      0.585746  1922A      0.589036  1923A      0.590800  
    1924A      0.590976  1925A      0.591844  1926A      0.592595  
    1927A      0.596185  1928A      0.596990  1929A      0.597029  
    1930A      0.597987  1931A      0.600403  1932A      0.602745  
    1933A      0.602805  1934A      0.604935  1935A      0.605088  
    1936A      0.606217  1937A      0.607024  1938A      0.607935  
    1939A      0.608067  1940A      0.608883  1941A      0.609574  
    1942A      0.611635  1943A      0.613187  1944A      0.613676  
    1945A      0.614078  1946A      0.614889  1947A      0.617018  
    1948A      0.618634  1949A      0.619280  1950A      0.619751  
    1951A      0.620172  1952A      0.620814  1953A      0.621413  
    1954A      0.623823  1955A      0.624302  1956A      0.625747  
    1957A      0.626036  1958A      0.626601  1959A      0.626871  
    1960A      0.627022  1961A      0.627053  1962A      0.627658  
    1963A      0.629982  1964A      0.630334  1965A      0.631655  
    1966A      0.631922  1967A      0.633500  1968A      0.633601  
    1969A      0.634050  1970A      0.635649  1971A      0.635895  
    1972A      0.637911  1973A      0.639014  1974A      0.639558  
    1975A      0.639931  1976A      0.640861  1977A      0.641707  
    1978A      0.642229  1979A      0.642438  1980A      0.642949  
    1981A      0.645480  1982A      0.646377  1983A      0.649307  
    1984A      0.649379  1985A      0.650105  1986A      0.650320  
    1987A      0.651131  1988A      0.651999  1989A      0.652696  
    1990A      0.653140  1991A      0.653379  1992A      0.653899  
    1993A      0.654105  1994A      0.654264  1995A      0.654422  
    1996A      0.655778  1997A      0.656880  1998A      0.657720  
    1999A      0.658481  2000A      0.658872  2001A      0.659264  
    2002A      0.660159  2003A      0.661446  2004A      0.662040  
    2005A      0.662521  2006A      0.662839  2007A      0.663333  
    2008A      0.663887  2009A      0.664892  2010A      0.665607  
    2011A      0.666453  2012A      0.666688  2013A      0.667062  
    2014A      0.667392  2015A      0.668905  2016A      0.669417  
    2017A      0.670154  2018A      0.671106  2019A      0.671411  
    2020A      0.672481  2021A      0.672598  2022A      0.673487  
    2023A      0.673896  2024A      0.674098  2025A      0.674763  
    2026A      0.675011  2027A      0.675605  2028A      0.676603  
    2029A      0.676943  2030A      0.677471  2031A      0.679050  
    2032A      0.679349  2033A      0.680360  2034A      0.680860  
    2035A      0.681918  2036A      0.682554  2037A      0.683060  
    2038A      0.683207  2039A      0.684308  2040A      0.684707  
    2041A      0.685445  2042A      0.685932  2043A      0.686328  
    2044A      0.686948  2045A      0.687887  2046A      0.688444  
    2047A      0.688810  2048A      0.690049  2049A      0.690748  
    2050A      0.691036  2051A      0.691170  2052A      0.691337  
    2053A      0.691707  2054A      0.691841  2055A      0.692195  
    2056A      0.692516  2057A      0.693329  2058A      0.694209  
    2059A      0.695283  2060A      0.695838  2061A      0.696364  
    2062A      0.697472  2063A      0.697785  2064A      0.698659  
    2065A      0.698881  2066A      0.699229  2067A      0.700010  
    2068A      0.700794  2069A      0.700965  2070A      0.701540  
    2071A      0.702591  2072A      0.702830  2073A      0.703006  
    2074A      0.703327  2075A      0.703809  2076A      0.704679  
    2077A      0.705252  2078A      0.705700  2079A      0.706923  
    2080A      0.707292  2081A      0.707539  2082A      0.707772  
    2083A      0.708522  2084A      0.708976  2085A      0.709298  
    2086A      0.710080  2087A      0.711353  2088A      0.711891  
    2089A      0.712202  2090A      0.712590  2091A      0.712875  
    2092A      0.713628  2093A      0.713748  2094A      0.714249  
    2095A      0.714739  2096A      0.715020  2097A      0.715280  
    2098A      0.715743  2099A      0.716431  2100A      0.716838  
    2101A      0.717261  2102A      0.718323  2103A      0.718927  
    2104A      0.719526  2105A      0.719703  2106A      0.720104  
    2107A      0.720876  2108A      0.721484  2109A      0.721880  
    2110A      0.722049  2111A      0.723187  2112A      0.723597  
    2113A      0.723912  2114A      0.724151  2115A      0.724768  
    2116A      0.725184  2117A      0.726063  2118A      0.726701  
    2119A      0.726781  2120A      0.727147  2121A      0.727686  
    2122A      0.728865  2123A      0.729839  2124A      0.730054  
    2125A      0.730285  2126A      0.730599  2127A      0.731795  
    2128A      0.731924  2129A      0.732685  2130A      0.733346  
    2131A      0.733704  2132A      0.734249  2133A      0.734640  
    2134A      0.735068  2135A      0.735671  2136A      0.736070  
    2137A      0.737051  2138A      0.737486  2139A      0.739152  
    2140A      0.739362  2141A      0.739541  2142A      0.739848  
    2143A      0.740677  2144A      0.740878  2145A      0.741327  
    2146A      0.741966  2147A      0.742714  2148A      0.743013  
    2149A      0.743856  2150A      0.744130  2151A      0.744561  
    2152A      0.744882  2153A      0.745665  2154A      0.746196  
    2155A      0.746398  2156A      0.746525  2157A      0.746913  
    2158A      0.747328  2159A      0.747426  2160A      0.748492  
    2161A      0.748998  2162A      0.749607  2163A      0.750018  
    2164A      0.750400  2165A      0.750652  2166A      0.751104  
    2167A      0.751566  2168A      0.752138  2169A      0.752667  
    2170A      0.752884  2171A      0.753201  2172A      0.753375  
    2173A      0.753767  2174A      0.754508  2175A      0.754754  
    2176A      0.755151  2177A      0.755325  2178A      0.755705  
    2179A      0.756296  2180A      0.756750  2181A      0.757648  
    2182A      0.757806  2183A      0.758114  2184A      0.758887  
    2185A      0.759006  2186A      0.759399  2187A      0.759665  
    2188A      0.760428  2189A      0.760728  2190A      0.760962  
    2191A      0.761132  2192A      0.761591  2193A      0.761669  
    2194A      0.762060  2195A      0.762919  2196A      0.763156  
    2197A      0.763587  2198A      0.763777  2199A      0.764010  
    2200A      0.764826  2201A      0.765300  2202A      0.765404  
    2203A      0.765854  2204A      0.765989  2205A      0.766499  
    2206A      0.766678  2207A      0.767084  2208A      0.767600  
    2209A      0.768605  2210A      0.769220  2211A      0.769395  
    2212A      0.770080  2213A      0.770168  2214A      0.770428  
    2215A      0.770631  2216A      0.770766  2217A      0.771773  
    2218A      0.772176  2219A      0.772483  2220A      0.772861  
    2221A      0.773323  2222A      0.773444  2223A      0.774324  
    2224A      0.774574  2225A      0.775232  2226A      0.775998  
    2227A      0.776488  2228A      0.776707  2229A      0.777015  
    2230A      0.777069  2231A      0.777511  2232A      0.777804  
    2233A      0.778428  2234A      0.778784  2235A      0.779194  
    2236A      0.779663  2237A      0.780513  2238A      0.780873  
    2239A      0.781476  2240A      0.781925  2241A      0.782103  
    2242A      0.782527  2243A      0.783042  2244A      0.783422  
    2245A      0.783981  2246A      0.784201  2247A      0.784778  
    2248A      0.784978  2249A      0.785450  2250A      0.786006  
    2251A      0.786101  2252A      0.786425  2253A      0.787111  
    2254A      0.787508  2255A      0.788213  2256A      0.788672  
    2257A      0.788737  2258A      0.789101  2259A      0.789957  
    2260A      0.790134  2261A      0.790744  2262A      0.790991  
    2263A      0.791356  2264A      0.791606  2265A      0.791847  
    2266A      0.791945  2267A      0.792325  2268A      0.792744  
    2269A      0.793004  2270A      0.793343  2271A      0.793628  
    2272A      0.794258  2273A      0.794348  2274A      0.794829  
    2275A      0.795309  2276A      0.795692  2277A      0.796384  
    2278A      0.796589  2279A      0.797105  2280A      0.797360  
    2281A      0.797906  2282A      0.798285  2283A      0.798361  
    2284A      0.798590  2285A      0.798978  2286A      0.799382  
    2287A      0.799527  2288A      0.799854  2289A      0.800131  
    2290A      0.801204  2291A      0.801412  2292A      0.801538  
    2293A      0.802621  2294A      0.802687  2295A      0.802866  
    2296A      0.803771  2297A      0.803977  2298A      0.804102  
    2299A      0.804689  2300A      0.804789  2301A      0.804855  
    2302A      0.805077  2303A      0.805572  2304A      0.806040  
    2305A      0.806691  2306A      0.807046  2307A      0.807946  
    2308A      0.808466  2309A      0.808919  2310A      0.809492  
    2311A      0.809902  2312A      0.810307  2313A      0.810750  
    2314A      0.811062  2315A      0.811199  2316A      0.811505  
    2317A      0.812115  2318A      0.812307  2319A      0.812825  
    2320A      0.812941  2321A      0.813412  2322A      0.813700  
    2323A      0.813996  2324A      0.814560  2325A      0.814636  
    2326A      0.815573  2327A      0.816129  2328A      0.816581  
    2329A      0.816941  2330A      0.817245  2331A      0.817500  
    2332A      0.817923  2333A      0.818441  2334A      0.819353  
    2335A      0.819547  2336A      0.819916  2337A      0.820651  
    2338A      0.821003  2339A      0.821198  2340A      0.821814  
    2341A      0.822279  2342A      0.822679  2343A      0.822957  
    2344A      0.823071  2345A      0.823528  2346A      0.824304  
    2347A      0.824592  2348A      0.824852  2349A      0.825573  
    2350A      0.825767  2351A      0.825908  2352A      0.826315  
    2353A      0.826468  2354A      0.826835  2355A      0.827442  
    2356A      0.827919  2357A      0.828034  2358A      0.828545  
    2359A      0.829046  2360A      0.829201  2361A      0.829708  
    2362A      0.829843  2363A      0.829938  2364A      0.830719  
    2365A      0.831375  2366A      0.831648  2367A      0.831866  
    2368A      0.832409  2369A      0.832973  2370A      0.833045  
    2371A      0.833853  2372A      0.834281  2373A      0.834476  
    2374A      0.835071  2375A      0.835555  2376A      0.835741  
    2377A      0.836255  2378A      0.836869  2379A      0.837077  
    2380A      0.837500  2381A      0.837717  2382A      0.838121  
    2383A      0.838279  2384A      0.838459  2385A      0.838705  
    2386A      0.839032  2387A      0.839553  2388A      0.839808  
    2389A      0.840566  2390A      0.841275  2391A      0.841535  
    2392A      0.841953  2393A      0.842111  2394A      0.842777  
    2395A      0.843384  2396A      0.843829  2397A      0.844150  
    2398A      0.844865  2399A      0.844921  2400A      0.845174  
    2401A      0.845885  2402A      0.845960  2403A      0.846322  
    2404A      0.847028  2405A      0.847104  2406A      0.847430  
    2407A      0.847660  2408A      0.848028  2409A      0.848081  
    2410A      0.848715  2411A      0.848904  2412A      0.849324  
    2413A      0.849562  2414A      0.850591  2415A      0.851233  
    2416A      0.851659  2417A      0.852917  2418A      0.853349  
    2419A      0.853757  2420A      0.854059  2421A      0.854218  
    2422A      0.854734  2423A      0.855386  2424A      0.855532  
    2425A      0.856054  2426A      0.856179  2427A      0.856313  
    2428A      0.857381  2429A      0.858146  2430A      0.858570  
    2431A      0.859261  2432A      0.859655  2433A      0.860150  
    2434A      0.860320  2435A      0.860698  2436A      0.860907  
    2437A      0.861370  2438A      0.861740  2439A      0.862124  
    2440A      0.862356  2441A      0.862665  2442A      0.863303  
    2443A      0.863551  2444A      0.863918  2445A      0.864301  
    2446A      0.864760  2447A      0.865168  2448A      0.865558  
    2449A      0.865767  2450A      0.866368  2451A      0.866579  
    2452A      0.866963  2453A      0.867588  2454A      0.867804  
    2455A      0.868349  2456A      0.868919  2457A      0.869485  
    2458A      0.869934  2459A      0.870130  2460A      0.871004  
    2461A      0.871121  2462A      0.871617  2463A      0.871743  
    2464A      0.872525  2465A      0.873262  2466A      0.873462  
    2467A      0.873884  2468A      0.874424  2469A      0.874620  
    2470A      0.875041  2471A      0.875638  2472A      0.876232  
    2473A      0.876501  2474A      0.876772  2475A      0.876964  
    2476A      0.877632  2477A      0.878252  2478A      0.879152  
    2479A      0.879292  2480A      0.879558  2481A      0.879939  
    2482A      0.880840  2483A      0.881649  2484A      0.882044  
    2485A      0.882712  2486A      0.883319  2487A      0.883924  
    2488A      0.884123  2489A      0.884774  2490A      0.885205  
    2491A      0.886178  2492A      0.886869  2493A      0.887019  
    2494A      0.887603  2495A      0.887856  2496A      0.888239  
    2497A      0.888698  2498A      0.889204  2499A      0.889865  
    2500A      0.890229  2501A      0.890571  2502A      0.891008  
    2503A      0.891255  2504A      0.892316  2505A      0.892727  
    2506A      0.893113  2507A      0.893531  2508A      0.894916  
    2509A      0.895625  2510A      0.896063  2511A      0.896806  
    2512A      0.897020  2513A      0.897312  2514A      0.898365  
    2515A      0.898727  2516A      0.899245  2517A      0.899874  
    2518A      0.900632  2519A      0.901089  2520A      0.901749  
    2521A      0.901959  2522A      0.902984  2523A      0.903908  
    2524A      0.904260  2525A      0.905994  2526A      0.906256  
    2527A      0.906523  2528A      0.907788  2529A      0.907974  
    2530A      0.908707  2531A      0.909204  2532A      0.909814  
    2533A      0.910211  2534A      0.911328  2535A      0.911728  
    2536A      0.911937  2537A      0.912546  2538A      0.913204  
    2539A      0.913532  2540A      0.914569  2541A      0.915250  
    2542A      0.915357  2543A      0.915572  2544A      0.917839  
    2545A      0.917936  2546A      0.918337  2547A      0.918992  
    2548A      0.919878  2549A      0.921040  2550A      0.921427  
    2551A      0.922097  2552A      0.922391  2553A      0.922743  
    2554A      0.923653  2555A      0.924457  2556A      0.926193  
    2557A      0.927069  2558A      0.927744  2559A      0.927990  
    2560A      0.928228  2561A      0.929240  2562A      0.930113  
    2563A      0.931002  2564A      0.931769  2565A      0.932042  
    2566A      0.932504  2567A      0.932843  2568A      0.934015  
    2569A      0.935810  2570A      0.935932  2571A      0.936480  
    2572A      0.936935  2573A      0.937290  2574A      0.937626  
    2575A      0.938564  2576A      0.939649  2577A      0.939938  
    2578A      0.940458  2579A      0.941002  2580A      0.941708  
    2581A      0.942436  2582A      0.943131  2583A      0.943710  
    2584A      0.943905  2585A      0.945411  2586A      0.946898  
    2587A      0.947944  2588A      0.949258  2589A      0.950938  
    2590A      0.951464  2591A      0.951513  2592A      0.953083  
    2593A      0.954597  2594A      0.954934  2595A      0.955990  
    2596A      0.956610  2597A      0.957385  2598A      0.958123  
    2599A      0.958420  2600A      0.958474  2601A      0.961250  
    2602A      0.961452  2603A      0.961959  2604A      0.962428  
    2605A      0.963333  2606A      0.964183  2607A      0.964705  
    2608A      0.965339  2609A      0.966875  2610A      0.968502  
    2611A      0.969225  2612A      0.969543  2613A      0.971212  
    2614A      0.972238  2615A      0.972600  2616A      0.976293  
    2617A      0.976648  2618A      0.977278  2619A      0.977319  
    2620A      0.978050  2621A      0.979510  2622A      0.979660  
    2623A      0.980297  2624A      0.980523  2625A      0.982233  
    2626A      0.982338  2627A      0.983067  2628A      0.983945  
    2629A      0.984536  2630A      0.986420  2631A      0.986625  
    2632A      0.986922  2633A      0.987236  2634A      0.987305  
    2635A      0.988072  2636A      0.989142  2637A      0.989404  
    2638A      0.990797  2639A      0.991319  2640A      0.991761  
    2641A      0.992561  2642A      0.993106  2643A      0.993261  
    2644A      0.994579  2645A      0.994842  2646A      0.995819  
    2647A      0.996194  2648A      0.998611  2649A      0.999764  
    2650A      1.000276  2651A      1.000535  2652A      1.000876  
    2653A      1.003682  2654A      1.004307  2655A      1.006955  
    2656A      1.007461  2657A      1.008176  2658A      1.008808  
    2659A      1.010276  2660A      1.011002  2661A      1.011376  
    2662A      1.011828  2663A      1.012343  2664A      1.012724  
    2665A      1.013159  2666A      1.014048  2667A      1.014378  
    2668A      1.015622  2669A      1.015982  2670A      1.018660  
    2671A      1.018982  2672A      1.022123  2673A      1.022318  
    2674A      1.022676  2675A      1.024450  2676A      1.025531  
    2677A      1.026079  2678A      1.026341  2679A      1.026735  
    2680A      1.026971  2681A      1.029613  2682A      1.030076  
    2683A      1.031339  2684A      1.032181  2685A      1.033627  
    2686A      1.034790  2687A      1.035152  2688A      1.035417  
    2689A      1.037223  2690A      1.037671  2691A      1.037979  
    2692A      1.038269  2693A      1.039012  2694A      1.039809  
    2695A      1.040877  2696A      1.041051  2697A      1.042172  
    2698A      1.043713  2699A      1.044950  2700A      1.045936  
    2701A      1.047461  2702A      1.049371  2703A      1.050997  
    2704A      1.051263  2705A      1.053047  2706A      1.054774  
    2707A      1.056948  2708A      1.057643  2709A      1.060180  
    2710A      1.061687  2711A      1.063859  2712A      1.066139  
    2713A      1.070763  2714A      1.071479  2715A      1.071804  
    2716A      1.073854  2717A      1.076031  2718A      1.077067  
    2719A      1.077984  2720A      1.078454  2721A      1.078852  
    2722A      1.080915  2723A      1.081376  2724A      1.083864  
    2725A      1.087347  2726A      1.087775  2727A      1.088472  
    2728A      1.089682  2729A      1.090288  2730A      1.091658  
    2731A      1.093133  2732A      1.093653  2733A      1.095775  
    2734A      1.096795  2735A      1.097065  2736A      1.098430  
    2737A      1.101255  2738A      1.102745  2739A      1.103055  
    2740A      1.103392  2741A      1.105648  2742A      1.108847  
    2743A      1.110542  2744A      1.111237  2745A      1.112298  
    2746A      1.116253  2747A      1.116526  2748A      1.119037  
    2749A      1.119600  2750A      1.120635  2751A      1.124138  
    2752A      1.124691  2753A      1.128752  2754A      1.128974  
    2755A      1.128985  2756A      1.129072  2757A      1.129636  
    2758A      1.133700  2759A      1.134340  2760A      1.134917  
    2761A      1.135539  2762A      1.136337  2763A      1.136827  
    2764A      1.136977  2765A      1.139448  2766A      1.141552  
    2767A      1.147355  2768A      1.149474  2769A      1.149803  
    2770A      1.151621  2771A      1.155258  2772A      1.155889  
    2773A      1.156033  2774A      1.157530  2775A      1.158041  
    2776A      1.161913  2777A      1.165333  2778A      1.167187  
    2779A      1.169010  2780A      1.169956  2781A      1.175676  
    2782A      1.177267  2783A      1.177665  2784A      1.183165  
    2785A      1.185025  2786A      1.189026  2787A      1.190596  
    2788A      1.200839  2789A      1.201774  2790A      1.203148  
    2791A      1.207252  2792A      1.212044  2793A      1.215908  
    2794A      1.216572  2795A      1.217105  2796A      1.217227  
    2797A      1.230348  2798A      1.230842  2799A      1.231709  
    2800A      1.234582  2801A      1.235277  2802A      1.237269  
    2803A      1.242330  2804A      1.244037  2805A      1.244779  
    2806A      1.249592  2807A      1.259614  2808A      1.267016  
    2809A      1.275955  2810A      1.285545  2811A      1.290879  
    2812A      1.291518  2813A      1.296716  2814A      1.299015  
    2815A      1.312930  2816A      1.332566  2817A      1.367731  
    2818A      1.382593  2819A      1.458855  

    Final Occupation by Irrep:
              A 
    DOCC [  1779 ]
    NA   [  1779 ]
    NB   [  1779 ]

  @DF-RHF Final Energy: -23911.84232566889477

   => Energetics <=

    Nuclear Repulsion Energy =         296981.7745151588460431
    One-Electron Energy =             -626702.1696395229082555
    Two-Electron Energy =              305818.1757373355212621
    Total Energy =                     -23911.8423256689238769

Computation Completed


Properties will be evaluated at   0.000000,   0.000000,   0.000000 [a0]

Properties computed using the SCF density matrix


 Multipole Moments:

 ------------------------------------------------------------------------------------
     Multipole            Electronic (a.u.)      Nuclear  (a.u.)        Total (a.u.)
 ------------------------------------------------------------------------------------

 L = 1.  Multiply by 2.5417464519 to convert [e a0] to [Debye]
 Dipole X            :     -26152.3935547        26101.7457319          -50.6478228
 Dipole Y            :    -328450.5574036       328129.3723518         -321.1850518
 Dipole Z            :    -349577.7780323       349331.1376088         -246.6404235
 Magnitude           :                                                  408.1133886

 ------------------------------------------------------------------------------------

*** tstop() called on atl1-1-01-010-23-1.pace.gatech.edu at Tue May 20 23:15:10 2025
Module time:
	user time   =  306562.00 seconds =    5109.37 minutes
	system time =    7144.40 seconds =     119.07 minutes
	total time  =      38521 seconds =     642.02 minutes
Total time:
	user time   =  306562.00 seconds =    5109.37 minutes
	system time =    7144.40 seconds =     119.07 minutes
	total time  =      38521 seconds =     642.02 minutes
Wall time: 38521.26 seconds
