# Supplementary material for: SparcleQC: Automated Input File Creation for QM/MM Studies of Protein:Ligand Complexes
Source: J Chem Inf Model. 2025 Jun 17;65(13):6433–40. doi: 10.1021/acs.jcim.5c00617 (PMC12264949; doi:10.1021/acs.jcim.5c00617)
Supplement: Supplementary file 2 [file ci5c00617_si_002.zip › si/convergence/ex1_1ABA/psi4_files/no_ee/cutoff_8.0_psi4_file_cx.out]

Scratch directory: /tmp/
   => Libint2 <=

    Primary   basis highest AM E, G, H:  5, 4, 3
    Auxiliary basis highest AM E, G, H:  6, 5, 4
    Onebody   basis highest AM E, G, H:  6, 5, 4
    Solid Harmonics ordering:            gaussian

*** tstart() called on atl1-1-01-010-24-1.pace.gatech.edu
*** at Tue May 20 08:37:02 2025

   => Loading Basis Set <=

    Name: MINIX
    Role: ORBITAL
    Keyword: BASIS
    atoms 1-2, 4, 6, 27, 31, 39, 52, 65, 76, 80, 97, 119, 129, 136, 156, 160, 192, 196, 216, 219-220, 228, 231-232, 240, 244-245, 255, 277, 296, 306, 310-311, 321, 355, 359, 378, 385, 409, 412-413, 421, 424, 435, 440, 452, 471, 478, 497, 500, 511, 528, 545, 554, 557, 560, 563, 566, 569, 572, 575                                                                                                                                                                                                                                                                                   entry O          line   102 file /storage/hive/project/chem-sherrill/csargent30/.conda/envs/psi419/share/psi4/basis/minix.gbs 
    atoms 3, 5, 8-11, 26, 29-30, 32-38, 50-51, 57-64, 75, 78-79, 81-83, 85, 95-96, 98-101, 117-118, 120, 127-128, 134-135, 137-139, 148-149, 155, 158-159, 161-164, 177-179, 181, 191, 194-195, 197-203, 214-215, 217-218, 226-227, 229-230, 238-239, 241-243, 253-254, 256-259, 275-276, 278-281, 294-295, 297, 304-305, 307-309, 319-320, 322-325, 338-342, 354, 357-358, 360-363, 376-377, 383-384, 386-388, 390, 407-408, 410-411, 419-420, 422-423, 433-434, 436-438, 450-451, 453-456, 469-470, 476-477, 479-482, 495-496, 498-499, 509-510, 512-513, 515, 526-527, 529-531, 540-543 entry C          line    74 file /storage/hive/project/chem-sherrill/csargent30/.conda/envs/psi419/share/psi4/basis/minix.gbs 
    atoms 7, 28, 49, 56, 77, 84, 86, 94, 102, 116, 126, 133, 147, 157, 176, 193, 213, 225, 237, 252, 260, 274, 293, 303, 318, 337, 356, 375, 382, 389, 391-392, 406, 418, 432, 439, 449, 468, 475, 494, 508, 525, 539, 544                                                                                                                                                                                                                                                                                                                                                                 entry N          line    88 file /storage/hive/project/chem-sherrill/csargent30/.conda/envs/psi419/share/psi4/basis/minix.gbs 
    atoms 12, 121, 150, 180, 514                                                                                                                                                                                                                                                                                                                                                                                                                                                                                                                                                           entry S          line   256 file /storage/hive/project/chem-sherrill/csargent30/.conda/envs/psi419/share/psi4/basis/minix.gbs 
    atoms 13-25, 40-48, 53-55, 66-74, 87-93, 103-115, 122-125, 130-132, 140-146, 151-154, 165-175, 182-190, 204-212, 221-224, 233-236, 246-251, 261-273, 282-292, 298-302, 312-317, 326-336, 343-353, 364-374, 379-381, 393-405, 414-417, 425-431, 441-448, 457-467, 472-474, 483-493, 501-507, 516-524, 532-538, 546-553, 555-556, 558-559, 561-562, 564-565, 567-568, 570-571, 573-574, 576-587                                                                                                                                                                                          entry H          line    24 file /storage/hive/project/chem-sherrill/csargent30/.conda/envs/psi419/share/psi4/basis/minix.gbs 

   => HF3C: Empirical Dispersion <=

    Grimme's -D3 (BJ-damping) Dispersion Correction
    Grimme S.; Ehrlich S.; Goerigk L. (2011), J. Comput. Chem., 32: 1456

        s6 =       1.000000
        s8 =       0.877700
        a1 =       0.417100
        a2 =       2.914900


         ---------------------------------------------------------
                                   SCF
               by Justin Turney, Rob Parrish, Andy Simmonett
                          and Daniel G. A. Smith
                              RHF Reference
                       10 Threads, 114440 MiB Core
         ---------------------------------------------------------

  ==> Geometry <==

    Molecular point group: c1
    Full point group: C1

    Geometry (in Angstrom), charge = -2, multiplicity = 1:

       Center              X                  Y                   Z               Mass       
    ------------   -----------------  -----------------  -----------------  -----------------
         O            0.239000000000    46.905000000000    47.130000000000    15.994914619570
         O           -3.503000000000    46.132000000000    52.984000000000    15.994914619570
         C            0.283000000000    45.599000000000    47.738000000000    12.000000000000
         O           -2.852000000000    43.343000000000    52.881000000000    15.994914619570
         C           -0.860000000000    45.455000000000    48.481000000000    12.000000000000
         O           -0.834000000000    45.235000000000    53.590000000000    15.994914619570
         N           -0.870000000000    46.412000000000    49.496000000000    14.003074004430
         C           -0.997000000000    47.656000000000    48.915000000000    12.000000000000
         C            0.110000000000    47.928000000000    48.142000000000    12.000000000000
         C           -1.946000000000    46.213000000000    50.350000000000    12.000000000000
         C           -1.912000000000    45.057000000000    51.091000000000    12.000000000000
         S           -2.221000000000    44.980000000000    52.478000000000    31.972071174400
         H           -3.704000000000    46.727000000000    52.258000000000     1.007825032230
         H            1.167000000000    45.497000000000    48.368000000000     1.007825032230
         H            0.327000000000    44.830000000000    46.967000000000     1.007825032230
         H           -0.889000000000    44.457000000000    48.918000000000     1.007825032230
         H           -1.732000000000    45.592000000000    47.841000000000     1.007825032230
         H           -1.082000000000    48.410000000000    49.697000000000     1.007825032230
         H           -1.889000000000    47.674000000000    48.289000000000     1.007825032230
         H           -0.002000000000    48.903000000000    47.668000000000     1.007825032230
         H            1.001000000000    47.937000000000    48.769000000000     1.007825032230
         H           -2.823000000000    46.129000000000    49.708000000000     1.007825032230
         H           -1.985000000000    47.054000000000    51.042000000000     1.007825032230
         H           -0.840000000000    44.862000000000    51.112000000000     1.007825032230
         H           -2.601000000000    44.372000000000    50.598000000000     1.007825032230
         C            9.479000000000    49.442000000000    55.784000000000    12.000000000000
         O            9.222000000000    50.616000000000    56.099000000000    15.994914619570
         N            8.831000000000    48.837000000000    54.788000000000    14.003074004430
         C            7.706000000000    49.436000000000    54.084000000000    12.000000000000
         C            6.456000000000    48.981000000000    54.822000000000    12.000000000000
         O            6.310000000000    47.784000000000    55.139000000000    15.994914619570
         C            7.599000000000    48.942000000000    52.633000000000    12.000000000000
         C            8.692000000000    49.472000000000    51.736000000000    12.000000000000
         C            9.959000000000    48.898000000000    51.781000000000    12.000000000000
         C            8.415000000000    50.537000000000    50.880000000000    12.000000000000
         C           10.961000000000    49.400000000000    50.960000000000    12.000000000000
         C            9.426000000000    51.032000000000    50.065000000000    12.000000000000
         C           10.685000000000    50.467000000000    50.116000000000    12.000000000000
         O           11.708000000000    50.978000000000    49.318000000000    15.994914619570
         H            9.136000000000    47.916000000000    54.508000000000     1.007825032230
         H            7.783000000000    50.523000000000    54.107000000000     1.007825032230
         H            6.637000000000    49.260000000000    52.230000000000     1.007825032230
         H            7.639000000000    47.853000000000    52.629000000000     1.007825032230
         H           10.161000000000    48.072000000000    52.447000000000     1.007825032230
         H            7.427000000000    50.972000000000    50.851000000000     1.007825032230
         H           11.948000000000    48.963000000000    50.978000000000     1.007825032230
         H            9.228000000000    51.855000000000    49.395000000000     1.007825032230
         H           11.376000000000    51.721000000000    48.808000000000     1.007825032230
         N            5.533000000000    49.874000000000    55.110000000000    14.003074004430
         C            4.317000000000    49.477000000000    55.789000000000    12.000000000000
         C            3.333000000000    50.620000000000    55.891000000000    12.000000000000
         O            3.372000000000    51.588000000000    55.127000000000    15.994914619570
         H            5.674000000000    50.841000000000    54.856000000000     1.007825032230
         H            4.569000000000    49.137000000000    56.794000000000     1.007825032230
         H            3.854000000000    48.656000000000    55.241000000000     1.007825032230
         N            2.442000000000    50.507000000000    56.862000000000    14.003074004430
         C            1.413000000000    51.506000000000    57.119000000000    12.000000000000
         C            0.005000000000    50.927000000000    57.232000000000    12.000000000000
         C           -0.521000000000    50.237000000000    56.001000000000    12.000000000000
         C           -0.985000000000    51.011000000000    54.951000000000    12.000000000000
         C           -0.569000000000    48.854000000000    55.936000000000    12.000000000000
         C           -1.502000000000    50.387000000000    53.835000000000    12.000000000000
         C           -1.086000000000    48.222000000000    54.817000000000    12.000000000000
         C           -1.549000000000    49.003000000000    53.779000000000    12.000000000000
         O           -2.106000000000    48.406000000000    52.664000000000    15.994914619570
         H            2.477000000000    49.689000000000    57.454000000000     1.007825032230
         H            1.439000000000    52.275000000000    56.347000000000     1.007825032230
         H            0.006000000000    50.203000000000    58.047000000000     1.007825032230
         H           -0.679000000000    51.735000000000    57.492000000000     1.007825032230
         H           -0.943000000000    52.089000000000    55.005000000000     1.007825032230
         H           -0.201000000000    48.265000000000    56.763000000000     1.007825032230
         H           -1.869000000000    50.975000000000    53.007000000000     1.007825032230
         H           -1.126000000000    47.144000000000    54.759000000000     1.007825032230
         H           -2.740000000000    47.740000000000    52.940000000000     1.007825032230
         C           -4.489000000000    54.638000000000    59.165000000000    12.000000000000
         O           -5.677000000000    54.600000000000    58.838000000000    15.994914619570
         N           -3.764000000000    53.513000000000    59.144000000000    14.003074004430
         C           -4.323000000000    52.242000000000    58.734000000000    12.000000000000
         C           -3.681000000000    51.215000000000    59.641000000000    12.000000000000
         O           -2.469000000000    51.006000000000    59.589000000000    15.994914619570
         C           -3.962000000000    52.008000000000    57.296000000000    12.000000000000
         C           -4.635000000000    50.801000000000    56.669000000000    12.000000000000
         C           -4.176000000000    49.512000000000    56.726000000000    12.000000000000
         N           -5.696000000000    50.809000000000    55.872000000000    14.003074004430
         C           -5.895000000000    49.594000000000    55.423000000000    12.000000000000
         N           -4.976000000000    48.833000000000    55.943000000000    14.003074004430
         H           -2.794000000000    53.552000000000    59.424000000000     1.007825032230
         H           -5.406000000000    52.241000000000    58.862000000000     1.007825032230
         H           -2.883000000000    51.867000000000    57.234000000000     1.007825032230
         H           -4.231000000000    52.894000000000    56.721000000000     1.007825032230
         H           -6.258000000000    51.618000000000    55.648000000000     1.007825032230
         H           -3.337000000000    49.137000000000    57.293000000000     1.007825032230
         H           -6.677000000000    49.282000000000    54.747000000000     1.007825032230
         N           -4.454000000000    50.568000000000    60.487000000000    14.003074004430
         C           -3.913000000000    49.659000000000    61.489000000000    12.000000000000
         C           -3.055000000000    48.558000000000    60.876000000000    12.000000000000
         O           -3.491000000000    47.931000000000    59.898000000000    15.994914619570
         C           -5.077000000000    49.060000000000    62.264000000000    12.000000000000
         C           -4.581000000000    48.271000000000    63.463000000000    12.000000000000
         C           -5.696000000000    47.747000000000    64.361000000000    12.000000000000
         C           -5.125000000000    47.550000000000    65.754000000000    12.000000000000
         N           -6.117000000000    47.166000000000    66.752000000000    14.003074004430
         H           -5.453000000000    50.706000000000    60.440000000000     1.007825032230
         H           -3.296000000000    50.234000000000    62.180000000000     1.007825032230
         H           -5.727000000000    49.864000000000    62.610000000000     1.007825032230
         H           -5.643000000000    48.398000000000    61.608000000000     1.007825032230
         H           -4.005000000000    47.420000000000    63.099000000000     1.007825032230
         H           -3.926000000000    48.910000000000    64.055000000000     1.007825032230
         H           -6.513000000000    48.468000000000    64.395000000000     1.007825032230
         H           -6.062000000000    46.795000000000    63.976000000000     1.007825032230
         H           -4.367000000000    46.769000000000    65.706000000000     1.007825032230
         H           -4.651000000000    48.479000000000    66.072000000000     1.007825032230
         H           -5.667000000000    47.053000000000    67.649000000000     1.007825032230
         H           -6.548000000000    46.294000000000    66.480000000000     1.007825032230
         H           -6.824000000000    47.884000000000    66.818000000000     1.007825032230
         N           -1.840000000000    48.367000000000    61.392000000000    14.003074004430
         C           -0.992000000000    47.311000000000    60.887000000000    12.000000000000
         C           -0.176000000000    46.758000000000    62.031000000000    12.000000000000
         O            0.958000000000    47.176000000000    62.300000000000    15.994914619570
         C           -0.081000000000    47.849000000000    59.785000000000    12.000000000000
         S            0.906000000000    46.497000000000    59.054000000000    31.972071174400
         H           -1.511000000000    48.963000000000    62.139000000000     1.007825032230
         H           -1.616000000000    46.517000000000    60.478000000000     1.007825032230
         H           -0.691000000000    48.308000000000    59.007000000000     1.007825032230
         H            0.590000000000    48.598000000000    60.206000000000     1.007825032230
         N           -0.745000000000    45.803000000000    62.754000000000    14.003074004430
         C           -0.066000000000    45.169000000000    63.887000000000    12.000000000000
         C            1.297000000000    44.560000000000    63.509000000000    12.000000000000
         O            2.300000000000    44.868000000000    64.165000000000    15.994914619570
         H           -1.679000000000    45.502000000000    62.515000000000     1.007825032230
         H            0.092000000000    45.920000000000    64.661000000000     1.007825032230
         H           -0.706000000000    44.381000000000    64.285000000000     1.007825032230
         N            1.441000000000    43.750000000000    62.430000000000    14.003074004430
         C            2.722000000000    43.233000000000    61.953000000000    12.000000000000
         C            3.756000000000    44.331000000000    61.685000000000    12.000000000000
         O            4.949000000000    44.126000000000    61.944000000000    15.994914619570
         C            2.361000000000    42.431000000000    60.697000000000    12.000000000000
         C            0.961000000000    41.944000000000    60.950000000000    12.000000000000
         C            0.350000000000    43.177000000000    61.613000000000    12.000000000000
         H            3.124000000000    42.549000000000    62.701000000000     1.007825032230
         H            2.394000000000    43.066000000000    59.812000000000     1.007825032230
         H            3.040000000000    41.586000000000    60.581000000000     1.007825032230
         H            0.449000000000    41.692000000000    60.021000000000     1.007825032230
         H            0.963000000000    41.096000000000    61.635000000000     1.007825032230
         H           -0.493000000000    42.895000000000    62.243000000000     1.007825032230
         H            0.031000000000    43.893000000000    60.855000000000     1.007825032230
         N            3.322000000000    45.484000000000    61.134000000000    14.003074004430
         C            4.203000000000    46.620000000000    60.883000000000    12.000000000000
         C            3.465000000000    47.784000000000    60.221000000000    12.000000000000
         S            2.700000000000    47.388000000000    58.627000000000    31.972071174400
         H            2.346000000000    45.564000000000    60.885000000000     1.007825032230
         H            5.022000000000    46.302000000000    60.238000000000     1.007825032230
         H            2.681000000000    48.119000000000    60.900000000000     1.007825032230
         H            4.169000000000    48.603000000000    60.074000000000     1.007825032230
         C            4.103000000000    54.707000000000    53.574000000000    12.000000000000
         O            4.298000000000    55.692000000000    52.855000000000    15.994914619570
         N            3.358000000000    53.697000000000    53.143000000000    14.003074004430
         C            2.813000000000    53.718000000000    51.788000000000    12.000000000000
         C            1.415000000000    54.343000000000    51.725000000000    12.000000000000
         O            0.846000000000    54.490000000000    50.639000000000    15.994914619570
         C            2.765000000000    52.263000000000    51.154000000000    12.000000000000
         C            1.854000000000    51.314000000000    51.971000000000    12.000000000000
         C            4.222000000000    51.753000000000    51.018000000000    12.000000000000
         C            1.552000000000    49.957000000000    51.275000000000    12.000000000000
         H            3.168000000000    52.914000000000    53.752000000000     1.007825032230
         H            3.476000000000    54.326000000000    51.173000000000     1.007825032230
         H            2.346000000000    52.349000000000    50.152000000000     1.007825032230
         H            2.343000000000    51.107000000000    52.923000000000     1.007825032230
         H            0.910000000000    51.822000000000    52.168000000000     1.007825032230
         H            4.218000000000    50.753000000000    50.584000000000     1.007825032230
         H            4.784000000000    52.427000000000    50.372000000000     1.007825032230
         H            4.689000000000    51.720000000000    52.002000000000     1.007825032230
         H            0.908000000000    49.355000000000    51.916000000000     1.007825032230
         H            2.486000000000    49.425000000000    51.096000000000     1.007825032230
         H            1.050000000000    50.140000000000    50.325000000000     1.007825032230
         N            0.803000000000    54.699000000000    52.842000000000    14.003074004430
         C           -0.523000000000    55.306000000000    52.821000000000    12.000000000000
         C           -1.551000000000    54.355000000000    53.441000000000    12.000000000000
         C           -2.945000000000    54.929000000000    53.268000000000    12.000000000000
         S           -4.230000000000    53.864000000000    53.922000000000    31.972071174400
         C           -4.327000000000    52.868000000000    52.489000000000    12.000000000000
         H            1.263000000000    54.547000000000    53.728000000000     1.007825032230
         H           -0.806000000000    55.528000000000    51.792000000000     1.007825032230
         H           -1.338000000000    54.233000000000    54.503000000000     1.007825032230
         H           -1.494000000000    53.386000000000    52.946000000000     1.007825032230
         H           -2.992000000000    55.887000000000    53.785000000000     1.007825032230
         H           -3.129000000000    55.092000000000    52.206000000000     1.007825032230
         H           -5.082000000000    52.095000000000    52.634000000000     1.007825032230
         H           -4.601000000000    53.487000000000    51.634000000000     1.007825032230
         H           -3.359000000000    52.401000000000    52.305000000000     1.007825032230
         C           -3.305000000000    56.701000000000    49.689000000000    12.000000000000
         O           -2.574000000000    56.844000000000    50.663000000000    15.994914619570
         N           -2.981000000000    55.933000000000    48.650000000000    14.003074004430
         C           -1.694000000000    55.276000000000    48.503000000000    12.000000000000
         C           -0.689000000000    56.178000000000    47.833000000000    12.000000000000
         O           -1.007000000000    57.031000000000    46.986000000000    15.994914619570
         C           -1.807000000000    54.027000000000    47.654000000000    12.000000000000
         C           -2.448000000000    52.908000000000    48.447000000000    12.000000000000
         C           -1.674000000000    52.148000000000    49.313000000000    12.000000000000
         C           -3.793000000000    52.637000000000    48.293000000000    12.000000000000
         C           -2.246000000000    51.109000000000    50.022000000000    12.000000000000
         C           -4.359000000000    51.592000000000    49.009000000000    12.000000000000
         C           -3.585000000000    50.828000000000    49.870000000000    12.000000000000
         H           -3.669000000000    55.800000000000    47.923000000000     1.007825032230
         H           -1.321000000000    55.001000000000    49.490000000000     1.007825032230
         H           -2.418000000000    54.242000000000    46.778000000000     1.007825032230
         H           -0.812000000000    53.718000000000    47.333000000000     1.007825032230
         H           -0.624000000000    52.369000000000    49.433000000000     1.007825032230
         H           -4.397000000000    53.231000000000    47.623000000000     1.007825032230
         H           -1.643000000000    50.518000000000    50.695000000000     1.007825032230
         H           -5.410000000000    51.372000000000    48.895000000000     1.007825032230
         H           -4.032000000000    50.014000000000    50.420000000000     1.007825032230
         N            0.559000000000    55.981000000000    48.219000000000    14.003074004430
         C            1.648000000000    56.676000000000    47.609000000000    12.000000000000
         C            2.148000000000    55.749000000000    46.503000000000    12.000000000000
         O            2.969000000000    54.837000000000    46.727000000000    15.994914619570
         C            2.727000000000    56.921000000000    48.641000000000    12.000000000000
         C            3.851000000000    57.807000000000    48.123000000000    12.000000000000
         O            4.136000000000    57.836000000000    46.930000000000    15.994914619570
         O            4.466000000000    58.475000000000    48.937000000000    15.994914619570
         H            0.748000000000    55.324000000000    48.962000000000     1.007825032230
         H            1.306000000000    57.621000000000    47.186000000000     1.007825032230
         H            3.149000000000    55.961000000000    48.937000000000     1.007825032230
         H            2.279000000000    57.394000000000    49.515000000000     1.007825032230
         N            1.729000000000    56.044000000000    45.279000000000    14.003074004430
         C            2.074000000000    55.193000000000    44.152000000000    12.000000000000
         C            3.544000000000    55.165000000000    43.751000000000    12.000000000000
         O            4.028000000000    54.128000000000    43.262000000000    15.994914619570
         C            1.196000000000    55.606000000000    42.978000000000    12.000000000000
         C           -0.276000000000    55.169000000000    43.109000000000    12.000000000000
         O           -0.642000000000    54.440000000000    44.043000000000    15.994914619570
         O           -1.058000000000    55.533000000000    42.223000000000    15.994914619570
         H            1.165000000000    56.868000000000    45.129000000000     1.007825032230
         H            1.794000000000    54.174000000000    44.420000000000     1.007825032230
         H            1.224000000000    56.692000000000    42.895000000000     1.007825032230
         H            1.608000000000    55.175000000000    42.065000000000     1.007825032230
         N            4.295000000000    56.236000000000    44.041000000000    14.003074004430
         C            5.738000000000    56.262000000000    43.810000000000    12.000000000000
         C            6.419000000000    55.264000000000    44.753000000000    12.000000000000
         O            7.287000000000    54.507000000000    44.311000000000    15.994914619570
         C            6.285000000000    57.691000000000    44.060000000000    12.000000000000
         C            7.817000000000    57.877000000000    44.132000000000    12.000000000000
         C            8.325000000000    58.939000000000    45.136000000000    12.000000000000
         O            7.863000000000    60.082000000000    45.076000000000    15.994914619570
         O            9.188000000000    58.652000000000    45.976000000000    15.994914619570
         H            3.849000000000    57.053000000000    44.433000000000     1.007825032230
         H            5.941000000000    55.976000000000    42.778000000000     1.007825032230
         H            5.919000000000    58.324000000000    43.252000000000     1.007825032230
         H            5.858000000000    58.056000000000    44.994000000000     1.007825032230
         H            8.165000000000    58.163000000000    43.139000000000     1.007825032230
         H            8.267000000000    56.918000000000    44.390000000000     1.007825032230
         N            6.007000000000    55.188000000000    46.022000000000    14.003074004430
         C            6.595000000000    54.232000000000    46.948000000000    12.000000000000
         C            6.178000000000    52.810000000000    46.615000000000    12.000000000000
         O            7.003000000000    51.909000000000    46.780000000000    15.994914619570
         C            6.185000000000    54.544000000000    48.389000000000    12.000000000000
         C            6.770000000000    55.890000000000    48.845000000000    12.000000000000
         C            8.263000000000    55.770000000000    49.033000000000    12.000000000000
         C            9.097000000000    56.857000000000    48.364000000000    12.000000000000
         N            8.714000000000    58.206000000000    48.749000000000    14.003074004430
         H            5.275000000000    55.805000000000    46.344000000000     1.007825032230
         H            7.680000000000    54.301000000000    46.874000000000     1.007825032230
         H            5.098000000000    54.589000000000    48.449000000000     1.007825032230
         H            6.549000000000    53.753000000000    49.045000000000     1.007825032230
         H            6.562000000000    56.648000000000    48.090000000000     1.007825032230
         H            6.309000000000    56.183000000000    49.788000000000     1.007825032230
         H            8.470000000000    55.798000000000    50.103000000000     1.007825032230
         H            8.583000000000    54.803000000000    48.645000000000     1.007825032230
         H           10.142000000000    56.705000000000    48.635000000000     1.007825032230
         H            8.998000000000    56.759000000000    47.283000000000     1.007825032230
         H            9.047000000000    58.862000000000    48.057000000000     1.007825032230
         H            7.708000000000    58.265000000000    48.811000000000     1.007825032230
         H            9.121000000000    58.428000000000    49.646000000000     1.007825032230
         N            4.954000000000    52.544000000000    46.147000000000    14.003074004430
         C            4.574000000000    51.175000000000    45.767000000000    12.000000000000
         C            5.400000000000    50.768000000000    44.548000000000    12.000000000000
         O            5.935000000000    49.653000000000    44.554000000000    15.994914619570
         C            3.036000000000    51.092000000000    45.467000000000    12.000000000000
         C            2.286000000000    51.433000000000    46.777000000000    12.000000000000
         C            2.604000000000    49.685000000000    45.023000000000    12.000000000000
         C            0.773000000000    51.661000000000    46.639000000000    12.000000000000
         H            4.282000000000    53.292000000000    46.053000000000     1.007825032230
         H            4.809000000000    50.502000000000    46.592000000000     1.007825032230
         H            2.774000000000    51.816000000000    44.696000000000     1.007825032230
         H            2.438000000000    50.609000000000    47.474000000000     1.007825032230
         H            2.731000000000    52.331000000000    47.204000000000     1.007825032230
         H            3.120000000000    49.420000000000    44.100000000000     1.007825032230
         H            2.859000000000    48.965000000000    45.800000000000     1.007825032230
         H            1.527000000000    49.672000000000    44.854000000000     1.007825032230
         H            0.349000000000    51.893000000000    47.616000000000     1.007825032230
         H            0.592000000000    52.493000000000    45.958000000000     1.007825032230
         H            0.304000000000    50.760000000000    46.244000000000     1.007825032230
         N            5.592000000000    51.650000000000    43.542000000000    14.003074004430
         C            6.428000000000    51.322000000000    42.387000000000    12.000000000000
         C            7.875000000000    50.984000000000    42.805000000000    12.000000000000
         O            8.493000000000    50.019000000000    42.350000000000    15.994914619570
         C            6.431000000000    52.514000000000    41.431000000000    12.000000000000
         H            5.148000000000    52.556000000000    43.589000000000     1.007825032230
         H            5.999000000000    50.461000000000    41.875000000000     1.007825032230
         H            7.051000000000    52.284000000000    40.564000000000     1.007825032230
         H            6.833000000000    53.389000000000    41.943000000000     1.007825032230
         H            5.412000000000    52.720000000000    41.104000000000     1.007825032230
         N            8.420000000000    51.753000000000    43.762000000000    14.003074004430
         C            9.754000000000    51.519000000000    44.282000000000    12.000000000000
         C            9.824000000000    50.151000000000    44.980000000000    12.000000000000
         O           10.783000000000    49.382000000000    44.768000000000    15.994914619570
         C           10.071000000000    52.653000000000    45.226000000000    12.000000000000
         C           11.325000000000    52.457000000000    46.033000000000    12.000000000000
         C           11.503000000000    53.587000000000    47.030000000000    12.000000000000
         O           11.927000000000    54.654000000000    46.595000000000    15.994914619570
         O           11.218000000000    53.423000000000    48.217000000000    15.994914619570
         H            7.881000000000    52.522000000000    44.133000000000     1.007825032230
         H           10.465000000000    51.534000000000    43.456000000000     1.007825032230
         H           10.183000000000    53.564000000000    44.639000000000     1.007825032230
         H            9.233000000000    52.781000000000    45.911000000000     1.007825032230
         H           11.260000000000    51.512000000000    46.572000000000     1.007825032230
         H           12.184000000000    52.430000000000    45.362000000000     1.007825032230
         N            8.796000000000    49.803000000000    45.757000000000    14.003074004430
         C            8.772000000000    48.508000000000    46.402000000000    12.000000000000
         C            8.758000000000    47.383000000000    45.375000000000    12.000000000000
         O            9.544000000000    46.436000000000    45.473000000000    15.994914619570
         C            7.545000000000    48.399000000000    47.296000000000    12.000000000000
         C            7.324000000000    47.081000000000    48.078000000000    12.000000000000
         C            8.510000000000    46.703000000000    48.971000000000    12.000000000000
         C            6.091000000000    47.281000000000    48.927000000000    12.000000000000
         H            8.031000000000    50.447000000000    45.895000000000     1.007825032230
         H            9.665000000000    48.408000000000    47.019000000000     1.007825032230
         H            7.607000000000    49.203000000000    48.029000000000     1.007825032230
         H            6.664000000000    48.575000000000    46.679000000000     1.007825032230
         H            7.141000000000    46.273000000000    47.369000000000     1.007825032230
         H            9.398000000000    46.559000000000    48.355000000000     1.007825032230
         H            8.284000000000    45.779000000000    49.503000000000     1.007825032230
         H            8.692000000000    47.501000000000    49.691000000000     1.007825032230
         H            5.893000000000    46.375000000000    49.500000000000     1.007825032230
         H            5.238000000000    47.497000000000    48.283000000000     1.007825032230
         H            6.252000000000    48.115000000000    49.610000000000     1.007825032230
         N            7.912000000000    47.499000000000    44.338000000000    14.003074004430
         C            7.852000000000    46.455000000000    43.322000000000    12.000000000000
         C            6.783000000000    46.760000000000    42.296000000000    12.000000000000
         C            5.362000000000    46.760000000000    42.865000000000    12.000000000000
         C            4.409000000000    47.143000000000    41.755000000000    12.000000000000
         C            4.990000000000    45.393000000000    43.428000000000    12.000000000000
         H            7.316000000000    48.311000000000    44.262000000000     1.007825032230
         H            7.603000000000    45.512000000000    43.810000000000     1.007825032230
         H            6.984000000000    47.744000000000    41.873000000000     1.007825032230
         H            6.841000000000    46.018000000000    41.499000000000     1.007825032230
         H            5.298000000000    47.502000000000    43.661000000000     1.007825032230
         H            3.388000000000    47.150000000000    42.138000000000     1.007825032230
         H            4.488000000000    46.420000000000    40.943000000000     1.007825032230
         H            4.664000000000    48.135000000000    41.383000000000     1.007825032230
         H            5.683000000000    45.128000000000    44.226000000000     1.007825032230
         H            3.975000000000    45.428000000000    43.824000000000     1.007825032230
         H            5.045000000000    44.646000000000    42.636000000000     1.007825032230
         C           12.810000000000    44.733000000000    44.943000000000    12.000000000000
         O           13.706000000000    43.894000000000    45.089000000000    15.994914619570
         N           11.531000000000    44.377000000000    44.905000000000    14.003074004430
         C           11.130000000000    42.976000000000    44.972000000000    12.000000000000
         C           11.340000000000    42.248000000000    43.660000000000    12.000000000000
         O           11.424000000000    41.017000000000    43.683000000000    15.994914619570
         C            9.646000000000    42.848000000000    45.362000000000    12.000000000000
         C            9.265000000000    43.266000000000    46.773000000000    12.000000000000
         C            7.755000000000    43.294000000000    46.907000000000    12.000000000000
         C            9.881000000000    42.319000000000    47.757000000000    12.000000000000
         H           10.821000000000    45.091000000000    44.828000000000     1.007825032230
         H           11.730000000000    42.484000000000    45.738000000000     1.007825032230
         H            9.070000000000    43.463000000000    44.670000000000     1.007825032230
         H            9.347000000000    41.809000000000    45.223000000000     1.007825032230
         H            9.653000000000    44.268000000000    46.959000000000     1.007825032230
         H            7.485000000000    43.594000000000    47.920000000000     1.007825032230
         H            7.340000000000    44.007000000000    46.194000000000     1.007825032230
         H            7.354000000000    42.301000000000    46.703000000000     1.007825032230
         H            9.608000000000    42.618000000000    48.769000000000     1.007825032230
         H           10.966000000000    42.341000000000    47.652000000000     1.007825032230
         H            9.518000000000    41.309000000000    47.566000000000     1.007825032230
         N           11.455000000000    42.952000000000    42.525000000000    14.003074004430
         C           11.525000000000    42.334000000000    41.214000000000    12.000000000000
         C           10.164000000000    41.769000000000    40.833000000000    12.000000000000
         O           10.081000000000    40.762000000000    40.130000000000    15.994914619570
         H           11.495000000000    43.959000000000    42.585000000000     1.007825032230
         H           11.825000000000    43.080000000000    40.478000000000     1.007825032230
         H           12.259000000000    41.529000000000    41.232000000000     1.007825032230
         N            9.056000000000    42.383000000000    41.229000000000    14.003074004430
         C            7.732000000000    41.847000000000    40.950000000000    12.000000000000
         C            7.015000000000    42.653000000000    39.888000000000    12.000000000000
         O            7.168000000000    43.877000000000    39.827000000000    15.994914619570
         C            6.847000000000    41.867000000000    42.198000000000    12.000000000000
         C            7.270000000000    40.907000000000    43.286000000000    12.000000000000
         C            6.765000000000    39.494000000000    43.037000000000    12.000000000000
         N            5.309000000000    39.509000000000    42.945000000000    14.003074004430
         C            4.456000000000    39.277000000000    43.947000000000    12.000000000000
         N            4.847000000000    39.018000000000    45.181000000000    14.003074004430
         N            3.160000000000    39.333000000000    43.692000000000    14.003074004430
         H            9.134000000000    43.250000000000    41.741000000000     1.007825032230
         H            7.833000000000    40.818000000000    40.605000000000     1.007825032230
         H            6.864000000000    42.876000000000    42.610000000000     1.007825032230
         H            5.825000000000    41.629000000000    41.903000000000     1.007825032230
         H            8.359000000000    40.887000000000    43.332000000000     1.007825032230
         H            6.881000000000    41.260000000000    44.241000000000     1.007825032230
         H            7.071000000000    38.848000000000    43.860000000000     1.007825032230
         H            7.184000000000    39.117000000000    42.104000000000     1.007825032230
         H            4.909000000000    39.714000000000    42.040000000000     1.007825032230
         H            5.832000000000    38.979000000000    45.401000000000     1.007825032230
         H            4.161000000000    38.858000000000    45.905000000000     1.007825032230
         H            2.838000000000    39.538000000000    42.757000000000     1.007825032230
         H            2.492000000000    39.171000000000    44.432000000000     1.007825032230
         N            6.207000000000    41.956000000000    39.087000000000    14.003074004430
         C            5.293000000000    42.579000000000    38.150000000000    12.000000000000
         C            3.843000000000    42.635000000000    38.597000000000    12.000000000000
         O            3.041000000000    43.261000000000    37.909000000000    15.994914619570
         C            5.310000000000    41.860000000000    36.804000000000    12.000000000000
         C            6.551000000000    42.112000000000    35.946000000000    12.000000000000
         O            7.307000000000    43.063000000000    36.189000000000    15.994914619570
         O            6.749000000000    41.341000000000    35.013000000000    15.994914619570
         H            6.233000000000    40.948000000000    39.136000000000     1.007825032230
         H            5.631000000000    43.602000000000    37.985000000000     1.007825032230
         H            5.243000000000    40.789000000000    36.993000000000     1.007825032230
         H            4.430000000000    42.166000000000    36.238000000000     1.007825032230
         N            3.402000000000    41.944000000000    39.654000000000    14.003074004430
         C            2.003000000000    41.980000000000    40.075000000000    12.000000000000
         C            2.042000000000    42.251000000000    41.586000000000    12.000000000000
         O            3.101000000000    42.119000000000    42.211000000000    15.994914619570
         C            1.229000000000    40.623000000000    39.804000000000    12.000000000000
         C            1.480000000000    40.065000000000    38.389000000000    12.000000000000
         O            1.654000000000    39.648000000000    40.770000000000    15.994914619570
         H            4.056000000000    41.380000000000    40.177000000000     1.007825032230
         H            1.491000000000    42.799000000000    39.570000000000     1.007825032230
         H            0.160000000000    40.798000000000    39.928000000000     1.007825032230
         H            0.891000000000    39.158000000000    41.087000000000     1.007825032230
         H            0.925000000000    39.136000000000    38.261000000000     1.007825032230
         H            1.148000000000    40.792000000000    37.648000000000     1.007825032230
         H            2.545000000000    39.873000000000    38.258000000000     1.007825032230
         N            0.923000000000    42.587000000000    42.217000000000    14.003074004430
         C            0.860000000000    42.841000000000    43.647000000000    12.000000000000
         C            0.191000000000    41.696000000000    44.392000000000    12.000000000000
         O           -0.020000000000    41.755000000000    45.606000000000    15.994914619570
         C            0.083000000000    44.138000000000    43.892000000000    12.000000000000
         C            0.752000000000    45.382000000000    43.343000000000    12.000000000000
         C           -0.200000000000    46.571000000000    43.380000000000    12.000000000000
         N           -0.054000000000    47.428000000000    44.372000000000    14.003074004430
         O           -1.105000000000    46.721000000000    42.552000000000    15.994914619570
         H            0.074000000000    42.670000000000    41.677000000000     1.007825032230
         H            1.874000000000    42.962000000000    44.027000000000     1.007825032230
         H           -0.896000000000    44.042000000000    43.423000000000     1.007825032230
         H           -0.056000000000    44.263000000000    44.966000000000     1.007825032230
         H            1.055000000000    45.199000000000    42.312000000000     1.007825032230
         H            1.634000000000    45.609000000000    43.942000000000     1.007825032230
         H            0.677000000000    47.290000000000    45.055000000000     1.007825032230
         H           -0.673000000000    48.222000000000    44.448000000000     1.007825032230
         N           -0.126000000000    40.611000000000    43.683000000000    14.003074004430
         C           -0.846000000000    39.468000000000    44.218000000000    12.000000000000
         C           -0.127000000000    38.883000000000    45.417000000000    12.000000000000
         O            1.056000000000    38.530000000000    45.397000000000    15.994914619570
         C           -0.990000000000    38.374000000000    43.128000000000    12.000000000000
         C           -1.627000000000    38.920000000000    41.847000000000    12.000000000000
         C           -1.847000000000    37.233000000000    43.716000000000    12.000000000000
         C           -3.091000000000    39.330000000000    41.987000000000    12.000000000000
         H            0.152000000000    40.582000000000    42.713000000000     1.007825032230
         H           -1.840000000000    39.791000000000    44.527000000000     1.007825032230
         H           -0.001000000000    37.983000000000    42.890000000000     1.007825032230
         H           -1.563000000000    38.148000000000    41.080000000000     1.007825032230
         H           -1.054000000000    39.786000000000    41.516000000000     1.007825032230
         H           -1.966000000000    36.446000000000    42.971000000000     1.007825032230
         H           -2.827000000000    37.621000000000    43.994000000000     1.007825032230
         H           -1.354000000000    36.826000000000    44.598000000000     1.007825032230
         H           -3.323000000000    40.106000000000    41.258000000000     1.007825032230
         H           -3.266000000000    39.713000000000    42.992000000000     1.007825032230
         H           -3.729000000000    38.464000000000    41.811000000000     1.007825032230
         N           -0.881000000000    38.847000000000    46.502000000000    14.003074004430
         C           -0.441000000000    38.279000000000    47.754000000000    12.000000000000
         C            0.502000000000    39.140000000000    48.581000000000    12.000000000000
         O            0.972000000000    38.690000000000    49.632000000000    15.994914619570
         H           -1.812000000000    39.236000000000    46.453000000000     1.007825032230
         H           -1.326000000000    38.078000000000    48.358000000000     1.007825032230
         H            0.054000000000    37.331000000000    47.545000000000     1.007825032230
         N            0.859000000000    40.336000000000    48.132000000000    14.003074004430
         C            1.732000000000    41.190000000000    48.902000000000    12.000000000000
         C            1.034000000000    41.776000000000    50.121000000000    12.000000000000
         O           -0.031000000000    42.407000000000    50.002000000000    15.994914619570
         C            2.216000000000    42.332000000000    48.029000000000    12.000000000000
         C            3.407000000000    42.998000000000    47.384000000000    12.000000000000
         C            3.093000000000    44.447000000000    47.004000000000    12.000000000000
         C            4.542000000000    42.927000000000    48.387000000000    12.000000000000
         H            0.515000000000    40.654000000000    47.237000000000     1.007825032230
         H            2.593000000000    40.609000000000    49.233000000000     1.007825032230
         H            1.601000000000    42.161000000000    47.146000000000     1.007825032230
         H            1.711000000000    43.184000000000    48.485000000000     1.007825032230
         H            3.686000000000    42.444000000000    46.487000000000     1.007825032230
         H            3.962000000000    44.893000000000    46.520000000000     1.007825032230
         H            2.245000000000    44.467000000000    46.319000000000     1.007825032230
         H            2.848000000000    45.013000000000    47.902000000000     1.007825032230
         H            5.430000000000    43.398000000000    47.965000000000     1.007825032230
         H            4.253000000000    43.448000000000    49.300000000000     1.007825032230
         H            4.758000000000    41.884000000000    48.618000000000     1.007825032230
         N            1.609000000000    41.565000000000    51.285000000000    14.003074004430
         C            1.098000000000    42.152000000000    52.502000000000    12.000000000000
         C            2.197000000000    43.020000000000    53.128000000000    12.000000000000
         O            3.368000000000    42.991000000000    52.732000000000    15.994914619570
         C            0.678000000000    41.061000000000    53.494000000000    12.000000000000
         C           -0.525000000000    40.271000000000    53.005000000000    12.000000000000
         O            1.805000000000    40.199000000000    53.678000000000    15.994914619570
         H            2.429000000000    40.977000000000    51.329000000000     1.007825032230
         H            0.236000000000    42.776000000000    52.267000000000     1.007825032230
         H            0.430000000000    41.527000000000    54.448000000000     1.007825032230
         H            1.577000000000    39.501000000000    54.296000000000     1.007825032230
         H           -0.785000000000    39.510000000000    53.741000000000     1.007825032230
         H           -1.370000000000    40.945000000000    52.866000000000     1.007825032230
         H           -0.283000000000    39.791000000000    52.057000000000     1.007825032230
         N            1.761000000000    43.922000000000    53.995000000000    14.003074004430
         C            2.669000000000    44.782000000000    54.721000000000    12.000000000000
         C            2.899000000000    44.200000000000    56.110000000000    12.000000000000
         O            1.950000000000    43.687000000000    56.706000000000    15.994914619570
         C            2.071000000000    46.190000000000    54.846000000000    12.000000000000
         C            1.967000000000    46.894000000000    53.501000000000    12.000000000000
         S            3.577000000000    47.123000000000    52.682000000000    31.972071174400
         C            3.194000000000    46.290000000000    51.174000000000    12.000000000000
         H            0.767000000000    44.011000000000    54.153000000000     1.007825032230
         H            3.619000000000    44.837000000000    54.189000000000     1.007825032230
         H            1.073000000000    46.110000000000    55.278000000000     1.007825032230
         H            2.699000000000    46.784000000000    55.510000000000     1.007825032230
         H            1.328000000000    46.300000000000    52.848000000000     1.007825032230
         H            1.506000000000    47.870000000000    53.650000000000     1.007825032230
         H            4.062000000000    46.314000000000    50.515000000000     1.007825032230
         H            2.929000000000    45.255000000000    51.388000000000     1.007825032230
         H            2.354000000000    46.787000000000    50.688000000000     1.007825032230
         N            4.081000000000    44.299000000000    56.717000000000    14.003074004430
         C            5.246000000000    45.002000000000    56.188000000000    12.000000000000
         C            6.066000000000    44.193000000000    55.186000000000    12.000000000000
         O            5.934000000000    42.966000000000    55.087000000000    15.994914619570
         C            6.034000000000    45.354000000000    57.433000000000    12.000000000000
         C            5.875000000000    44.064000000000    58.208000000000    12.000000000000
         C            4.392000000000    43.743000000000    58.040000000000    12.000000000000
         H            4.914000000000    45.923000000000    55.709000000000     1.007825032230
         H            7.079000000000    45.565000000000    57.206000000000     1.007825032230
         H            5.574000000000    46.188000000000    57.964000000000     1.007825032230
         H            6.497000000000    43.274000000000    57.786000000000     1.007825032230
         H            6.115000000000    44.218000000000    59.260000000000     1.007825032230
         H            3.797000000000    44.224000000000    58.816000000000     1.007825032230
         H            4.231000000000    42.665000000000    58.048000000000     1.007825032230
         N            6.987000000000    44.867000000000    54.479000000000    14.003074004430
         C            8.000000000000    44.233000000000    53.656000000000    12.000000000000
         C            7.805000000000    44.569000000000    52.173000000000    12.000000000000
         C            6.630000000000    43.812000000000    51.545000000000    12.000000000000
         C            6.785000000000    42.295000000000    51.627000000000    12.000000000000
         N            5.768000000000    41.525000000000    51.936000000000    14.003074004430
         O            7.875000000000    41.758000000000    51.405000000000    15.994914619570
         H            6.974000000000    45.876000000000    54.523000000000     1.007825032230
         H            7.999000000000    43.154000000000    53.809000000000     1.007825032230
         H            7.620000000000    45.639000000000    52.079000000000     1.007825032230
         H            8.717000000000    44.319000000000    51.631000000000     1.007825032230
         H            6.554000000000    44.097000000000    50.496000000000     1.007825032230
         H            5.711000000000    44.101000000000    52.056000000000     1.007825032230
         H            4.864000000000    41.934000000000    52.124000000000     1.007825032230
         H            5.890000000000    40.524000000000    51.986000000000     1.007825032230
         O           -4.494000000000    46.184000000000    55.356000000000    15.994914619570
         H           -3.983000000000    45.969000000000    54.576000000000     1.007825032230
         H           -4.883000000000    45.386000000000    55.713000000000     1.007825032230
         O           -0.810000000000    44.068000000000    57.031000000000    15.994914619570
         H            0.132000000000    43.938000000000    56.920000000000     1.007825032230
         H           -1.285000000000    43.430000000000    56.499000000000     1.007825032230
         O           -5.188000000000    43.599000000000    55.708000000000    15.994914619570
         H           -5.595000000000    43.266000000000    54.908000000000     1.007825032230
         H           -4.407000000000    43.083000000000    55.907000000000     1.007825032230
         O            3.187000000000    37.794000000000    47.216000000000    15.994914619570
         H            2.483000000000    38.037000000000    46.615000000000     1.007825032230
         H            2.832000000000    37.256000000000    47.923000000000     1.007825032230
         O            3.645000000000    39.297000000000    51.046000000000    15.994914619570
         H            4.240000000000    39.454000000000    50.312000000000     1.007825032230
         H            3.097000000000    38.535000000000    50.856000000000     1.007825032230
         O           -1.910000000000    49.551000000000    43.381000000000    15.994914619570
         H           -1.662000000000    49.802000000000    42.491000000000     1.007825032230
         H           -2.807000000000    49.216000000000    43.380000000000     1.007825032230
         O           -4.831000000000    48.504000000000    52.099000000000    15.994914619570
         H           -5.768000000000    48.538000000000    51.905000000000     1.007825032230
         H           -4.357000000000    48.187000000000    51.330000000000     1.007825032230
         O           -2.001000000000    42.627000000000    47.431000000000    15.994914619570
         H           -1.139000000000    42.734000000000    47.029000000000     1.007825032230
         H           -1.902000000000    42.534000000000    48.378000000000     1.007825032230
         H           10.263000000000    48.876000000000    56.307000000000     1.007825032230
         H            1.597000000000    51.945000000000    58.080000000000     1.007825032230
         H           -4.038000000000    55.583000000000    59.452000000000     1.007825032230
         H            4.613000000000    47.002000000000    61.822000000000     1.007825032230
         H            4.541000000000    54.668000000000    54.572000000000     1.007825032230
         H           -0.473000000000    56.239000000000    53.398000000000     1.007825032230
         H           -4.281000000000    57.206000000000    49.637000000000     1.007825032230
         H            8.807000000000    46.339000000000    42.815000000000     1.007825032230
         H           13.019000000000    45.797000000000    44.864000000000     1.007825032230
         H            8.935000000000    44.673000000000    54.016000000000     1.007825032230

  Running in c1 symmetry.

  Rotational constants: A =      0.00007  B =      0.00000  C =      0.00000 [cm^-1]
  Rotational constants: A =      2.24062  B =      0.02500  C =      0.02490 [MHz]
  Nuclear repulsion = 135297.985539550601970

  Charge       = -2
  Multiplicity = 1
  Electrons    = 2242
  Nalpha       = 1121
  Nbeta        = 1121

  ==> Algorithm <==

  SCF Algorithm Type is DF.
  DIIS enabled.
  MOM disabled.
  Fractional occupation disabled.
  Guess Type is SAD.
  Energy threshold   = 1.00e-06
  Density threshold  = 1.00e-06
  Integral threshold = 1.00e-12

  ==> Primary Basis <==

  Basis Set: MINIX
    Blend: MINIX
    Number of shells: 1176
    Number of basis functions: 1780
    Number of Cartesian functions: 1785
    Spherical Harmonics?: true
    Max angular momentum: 2

   => Loading Basis Set <=

    Name: (MINIX AUX)
    Role: JKFIT
    Keyword: DF_BASIS_SCF
    atoms 1-2, 4, 6, 27, 31, 39, 52, 65, 76, 80, 97, 119, 129, 136, 156, 160, 192, 196, 216, 219-220, 228, 231-232, 240, 244-245, 255, 277, 296, 306, 310-311, 321, 355, 359, 378, 385, 409, 412-413, 421, 424, 435, 440, 452, 471, 478, 497, 500, 511, 528, 545, 554, 557, 560, 563, 566, 569, 572, 575                                                                                                                                                                                                                                                                                   entry O          line   318 file /storage/hive/project/chem-sherrill/csargent30/.conda/envs/psi419/share/psi4/basis/def2-universal-jkfit.gbs 
    atoms 3, 5, 8-11, 26, 29-30, 32-38, 50-51, 57-64, 75, 78-79, 81-83, 85, 95-96, 98-101, 117-118, 120, 127-128, 134-135, 137-139, 148-149, 155, 158-159, 161-164, 177-179, 181, 191, 194-195, 197-203, 214-215, 217-218, 226-227, 229-230, 238-239, 241-243, 253-254, 256-259, 275-276, 278-281, 294-295, 297, 304-305, 307-309, 319-320, 322-325, 338-342, 354, 357-358, 360-363, 376-377, 383-384, 386-388, 390, 407-408, 410-411, 419-420, 422-423, 433-434, 436-438, 450-451, 453-456, 469-470, 476-477, 479-482, 495-496, 498-499, 509-510, 512-513, 515, 526-527, 529-531, 540-543 entry C          line   198 file /storage/hive/project/chem-sherrill/csargent30/.conda/envs/psi419/share/psi4/basis/def2-universal-jkfit.gbs 
    atoms 7, 28, 49, 56, 77, 84, 86, 94, 102, 116, 126, 133, 147, 157, 176, 193, 213, 225, 237, 252, 260, 274, 293, 303, 318, 337, 356, 375, 382, 389, 391-392, 406, 418, 432, 439, 449, 468, 475, 494, 508, 525, 539, 544                                                                                                                                                                                                                                                                                                                                                                 entry N          line   258 file /storage/hive/project/chem-sherrill/csargent30/.conda/envs/psi419/share/psi4/basis/def2-universal-jkfit.gbs 
    atoms 12, 121, 150, 180, 514                                                                                                                                                                                                                                                                                                                                                                                                                                                                                                                                                           entry S          line   903 file /storage/hive/project/chem-sherrill/csargent30/.conda/envs/psi419/share/psi4/basis/def2-universal-jkfit.gbs 
    atoms 13-25, 40-48, 53-55, 66-74, 87-93, 103-115, 122-125, 130-132, 140-146, 151-154, 165-175, 182-190, 204-212, 221-224, 233-236, 246-251, 261-273, 282-292, 298-302, 312-317, 326-336, 343-353, 364-374, 379-381, 393-405, 414-417, 425-431, 441-448, 457-467, 472-474, 483-493, 501-507, 516-524, 532-538, 546-553, 555-556, 558-559, 561-562, 564-565, 567-568, 570-571, 573-574, 576-587                                                                                                                                                                                          entry H          line    18 file /storage/hive/project/chem-sherrill/csargent30/.conda/envs/psi419/share/psi4/basis/def2-universal-jkfit.gbs 

  ==> Integral Setup <==

  ==> DiskDFJK: Density-Fitted J/K Matrices <==

    J tasked:                  Yes
    K tasked:                  Yes
    wK tasked:                  No
    OpenMP threads:             10
    Integrals threads:          10
    Memory [MiB]:            85830
    Algorithm:                Core
    Integral Cache:           NONE
    Schwarz Cutoff:          1E-12
    Fitting Condition:       1E-10

   => Auxiliary Basis Set <=

  Basis Set: (MINIX AUX)
    Blend: DEF2-UNIVERSAL-JKFIT
    Number of shells: 9040
    Number of basis functions: 27402
    Number of Cartesian functions: 32297
    Spherical Harmonics?: true
    Max angular momentum: 4

  Minimum eigenvalue in the overlap matrix is 1.0755406595E-01.
  Reciprocal condition number of the overlap matrix is 3.6268891142E-02.
    Using symmetric orthogonalization.

  ==> Pre-Iterations <==

  SCF Guess: Superposition of Atomic Densities via on-the-fly atomic UHF (no occupation information).

   -------------------------
    Irrep   Nso     Nmo    
   -------------------------
     A       1780    1780 
   -------------------------
    Total    1780    1780
   -------------------------

  ==> Iterations <==

                           Total Energy        Delta E     RMS |[F,P]|

   @DF-RHF iter SAD: -15631.68768051836742   -1.56317e+04   0.00000e+00 
   @DF-RHF iter   1: -15755.83447648906076   -1.24147e+02   1.83509e-03 ADIIS/DIIS
   @DF-RHF iter   2: -15759.64252624318942   -3.80805e+00   1.36448e-03 ADIIS/DIIS
   @DF-RHF iter   3: -15763.45683043257122   -3.81430e+00   3.57986e-04 ADIIS/DIIS
   @DF-RHF iter   4: -15763.75503281434976   -2.98202e-01   1.08512e-04 ADIIS/DIIS
   @DF-RHF iter   5: -15763.80495587965743   -4.99231e-02   4.12317e-05 DIIS
   @DF-RHF iter   6: -15763.81248906618566   -7.53319e-03   1.73009e-05 DIIS
   @DF-RHF iter   7: -15763.81381119027719   -1.32212e-03   8.19738e-06 DIIS
   @DF-RHF iter   8: -15763.81412414271290   -3.12952e-04   2.42006e-06 DIIS
   @DF-RHF iter   9: -15763.81415692014707   -3.27774e-05   9.56963e-07 DIIS
   @DF-RHF iter  10: -15763.81416190717573   -4.98703e-06   3.84042e-07 DIIS
   @DF-RHF iter  11: -15763.81416307912514   -1.17195e-06   2.36629e-07 DIIS
   @DF-RHF iter  12: -15763.81416369832186   -6.19197e-07   1.49032e-07 DIIS
  Energy and wave function converged.


  ==> Post-Iterations <==

    Orbital Energies [Eh]
    ---------------------

    Doubly Occupied:                                                      

       1A    -91.602871     2A    -91.295358     3A    -91.289250  
       4A    -91.199865     5A    -91.185747     6A    -20.369087  
       7A    -20.298789     8A    -20.295965     9A    -20.292523  
      10A    -20.290522    11A    -20.282237    12A    -20.277303  
      13A    -20.277139    14A    -20.271511    15A    -20.269855  
      16A    -20.264399    17A    -20.260436    18A    -20.257986  
      19A    -20.254420    20A    -20.253789    21A    -20.249777  
      22A    -20.240921    23A    -20.237302    24A    -20.228931  
      25A    -20.227680    26A    -20.222032    27A    -20.220109  
      28A    -20.206175    29A    -20.198364    30A    -20.197460  
      31A    -20.193095    32A    -20.190961    33A    -20.187173  
      34A    -20.180684    35A    -20.179277    36A    -20.177728  
      37A    -20.165750    38A    -20.159321    39A    -20.156684  
      40A    -20.153436    41A    -20.150884    42A    -20.150522  
      43A    -20.148282    44A    -20.141342    45A    -20.136025  
      46A    -20.136024    47A    -20.134076    48A    -20.119767  
      49A    -20.095553    50A    -20.088872    51A    -20.084596  
      52A    -20.083580    53A    -20.073474    54A    -20.066186  
      55A    -20.056877    56A    -20.054702    57A    -20.049447  
      58A    -19.879234    59A    -19.877638    60A    -19.862751  
      61A    -19.862173    62A    -19.857756    63A    -19.857574  
      64A    -19.856263    65A    -19.845390    66A    -19.844773  
      67A    -19.843733    68A    -15.809573    69A    -15.490252  
      70A    -15.486850    71A    -15.485848    72A    -15.477918  
      73A    -15.476946    74A    -15.468769    75A    -15.463218  
      76A    -15.463033    77A    -15.456665    78A    -15.451529  
      79A    -15.420098    80A    -15.419696    81A    -15.417515  
      82A    -15.417175    83A    -15.399902    84A    -15.395144  
      85A    -15.388491    86A    -15.385988    87A    -15.384492  
      88A    -15.381109    89A    -15.361997    90A    -15.361879  
      91A    -15.355591    92A    -15.334333    93A    -15.331427  
      94A    -15.331320    95A    -15.325589    96A    -15.320362  
      97A    -15.319879    98A    -15.318286    99A    -15.316371  
     100A    -15.310956   101A    -15.310798   102A    -15.295191  
     103A    -15.260243   104A    -15.253249   105A    -15.251137  
     106A    -15.249124   107A    -15.242436   108A    -15.238457  
     109A    -15.237217   110A    -15.233817   111A    -15.222418  
     112A    -11.432632   113A    -11.399483   114A    -11.362337  
     115A    -11.338789   116A    -11.332402   117A    -11.328864  
     118A    -11.317898   119A    -11.313917   120A    -11.312481  
     121A    -11.301138   122A    -11.291842   123A    -11.289966  
     124A    -11.286406   125A    -11.282971   126A    -11.275284  
     127A    -11.274957   128A    -11.268839   129A    -11.264241  
     130A    -11.259448   131A    -11.256100   132A    -11.253755  
     133A    -11.252549   134A    -11.246340   135A    -11.245189  
     136A    -11.234979   137A    -11.234123   138A    -11.232041  
     139A    -11.229708   140A    -11.220607   141A    -11.219842  
     142A    -11.219245   143A    -11.215647   144A    -11.209815  
     145A    -11.208684   146A    -11.207910   147A    -11.207702  
     148A    -11.207088   149A    -11.206538   150A    -11.204328  
     151A    -11.203353   152A    -11.202366   153A    -11.201338  
     154A    -11.201338   155A    -11.201320   156A    -11.200774  
     157A    -11.199878   158A    -11.199735   159A    -11.196951  
     160A    -11.194182   161A    -11.186599   162A    -11.185193  
     163A    -11.184608   164A    -11.182356   165A    -11.177457  
     166A    -11.175773   167A    -11.175197   168A    -11.174379  
     169A    -11.173937   170A    -11.170995   171A    -11.161377  
     172A    -11.159773   173A    -11.158456   174A    -11.158216  
     175A    -11.157127   176A    -11.156516   177A    -11.156481  
     178A    -11.153876   179A    -11.149642   180A    -11.148844  
     181A    -11.148697   182A    -11.148093   183A    -11.147658  
     184A    -11.146529   185A    -11.142898   186A    -11.141087  
     187A    -11.139146   188A    -11.139129   189A    -11.138992  
     190A    -11.127284   191A    -11.123660   192A    -11.122902  
     193A    -11.122636   194A    -11.122553   195A    -11.122482  
     196A    -11.122068   197A    -11.122037   198A    -11.120806  
     199A    -11.120322   200A    -11.119485   201A    -11.118343  
     202A    -11.117051   203A    -11.114966   204A    -11.114059  
     205A    -11.113868   206A    -11.111092   207A    -11.111086  
     208A    -11.110770   209A    -11.108618   210A    -11.108191  
     211A    -11.108180   212A    -11.107578   213A    -11.107217  
     214A    -11.106307   215A    -11.105651   216A    -11.105564  
     217A    -11.102838   218A    -11.102067   219A    -11.102001  
     220A    -11.095896   221A    -11.095824   222A    -11.094631  
     223A    -11.089682   224A    -11.088207   225A    -11.086519  
     226A    -11.086097   227A    -11.084310   228A    -11.083992  
     229A    -11.083781   230A    -11.082492   231A    -11.081709  
     232A    -11.080582   233A    -11.079102   234A    -11.077946  
     235A    -11.077258   236A    -11.073610   237A    -11.073127  
     238A    -11.070945   239A    -11.060546   240A    -11.060368  
     241A    -11.058574   242A    -11.058070   243A    -11.058054  
     244A    -11.057261   245A    -11.053336   246A    -11.052790  
     247A    -11.047462   248A    -11.047362   249A    -11.046530  
     250A    -11.045830   251A    -11.041854   252A    -11.039700  
     253A    -11.036234   254A    -11.032103   255A    -11.030802  
     256A    -11.030561   257A    -11.029250   258A    -11.029098  
     259A    -11.028597   260A    -11.026646   261A    -11.024064  
     262A    -11.022797   263A    -11.021656   264A    -11.021288  
     265A    -11.019678   266A    -11.015810   267A    -11.011261  
     268A    -11.010352   269A    -11.008916   270A    -11.008865  
     271A    -11.008274   272A    -11.005848   273A    -11.002767  
     274A    -11.001499   275A    -11.000814   276A    -10.997675  
     277A    -10.997091   278A    -10.995042   279A    -10.992702  
     280A    -10.985471   281A    -10.972714   282A    -10.947773  
     283A    -10.945743   284A    -10.929987   285A    -10.924120  
     286A    -10.904211   287A    -10.902103   288A     -9.167144  
     289A     -8.907342   290A     -8.902870   291A     -8.817850  
     292A     -8.805928   293A     -6.823154   294A     -6.818129  
     295A     -6.815737   296A     -6.557397   297A     -6.555022  
     298A     -6.553048   299A     -6.551790   300A     -6.550065  
     301A     -6.547816   302A     -6.467474   303A     -6.465708  
     304A     -6.462820   305A     -6.455518   306A     -6.453917  
     307A     -6.450900   308A     -1.524744   309A     -1.417954  
     310A     -1.402102   311A     -1.391621   312A     -1.386981  
     313A     -1.385411   314A     -1.380199   315A     -1.376612  
     316A     -1.366639   317A     -1.362418   318A     -1.353582  
     319A     -1.350353   320A     -1.338946   321A     -1.334763  
     322A     -1.334225   323A     -1.333779   324A     -1.328912  
     325A     -1.328040   326A     -1.322192   327A     -1.319798  
     328A     -1.309307   329A     -1.305178   330A     -1.304370  
     331A     -1.297394   332A     -1.294773   333A     -1.290804  
     334A     -1.287088   335A     -1.284517   336A     -1.280934  
     337A     -1.274957   338A     -1.270058   339A     -1.270024  
     340A     -1.267191   341A     -1.266182   342A     -1.262024  
     343A     -1.260696   344A     -1.259923   345A     -1.259667  
     346A     -1.258163   347A     -1.256743   348A     -1.255654  
     349A     -1.251197   350A     -1.248811   351A     -1.248563  
     352A     -1.248366   353A     -1.247004   354A     -1.239091  
     355A     -1.233857   356A     -1.231303   357A     -1.227578  
     358A     -1.226152   359A     -1.217358   360A     -1.212973  
     361A     -1.211432   362A     -1.209296   363A     -1.209099  
     364A     -1.208253   365A     -1.205748   366A     -1.204244  
     367A     -1.199175   368A     -1.197178   369A     -1.191172  
     370A     -1.187541   371A     -1.185546   372A     -1.185377  
     373A     -1.184406   374A     -1.181475   375A     -1.176517  
     376A     -1.175241   377A     -1.174951   378A     -1.166178  
     379A     -1.163932   380A     -1.163322   381A     -1.159966  
     382A     -1.151143   383A     -1.144457   384A     -1.141437  
     385A     -1.139493   386A     -1.139096   387A     -1.132045  
     388A     -1.128393   389A     -1.125557   390A     -1.123632  
     391A     -1.114293   392A     -1.113824   393A     -1.110388  
     394A     -1.106773   395A     -1.106244   396A     -1.105909  
     397A     -1.095636   398A     -1.095485   399A     -1.092142  
     400A     -1.091045   401A     -1.086544   402A     -1.084176  
     403A     -1.081059   404A     -1.077925   405A     -1.073935  
     406A     -1.073672   407A     -1.072189   408A     -1.064752  
     409A     -1.064593   410A     -1.063860   411A     -1.057628  
     412A     -1.054636   413A     -1.054317   414A     -1.053074  
     415A     -1.052262   416A     -1.052248   417A     -1.049365  
     418A     -1.045929   419A     -1.044870   420A     -1.040949  
     421A     -1.038984   422A     -1.033679   423A     -1.033017  
     424A     -1.031980   425A     -1.029677   426A     -1.024763  
     427A     -1.021301   428A     -1.020467   429A     -1.018828  
     430A     -1.018031   431A     -1.015258   432A     -1.012747  
     433A     -1.009324   434A     -1.007960   435A     -1.007531  
     436A     -1.004736   437A     -0.993691   438A     -0.990656  
     439A     -0.988098   440A     -0.986172   441A     -0.982074  
     442A     -0.980072   443A     -0.977989   444A     -0.973043  
     445A     -0.971947   446A     -0.971727   447A     -0.970857  
     448A     -0.966698   449A     -0.966352   450A     -0.964674  
     451A     -0.963159   452A     -0.958106   453A     -0.955942  
     454A     -0.955016   455A     -0.952322   456A     -0.948899  
     457A     -0.948794   458A     -0.947710   459A     -0.945445  
     460A     -0.943314   461A     -0.939999   462A     -0.937277  
     463A     -0.933322   464A     -0.930641   465A     -0.925253  
     466A     -0.923447   467A     -0.920652   468A     -0.919377  
     469A     -0.911234   470A     -0.905911   471A     -0.905208  
     472A     -0.903390   473A     -0.902218   474A     -0.899559  
     475A     -0.899452   476A     -0.893193   477A     -0.889680  
     478A     -0.888794   479A     -0.885363   480A     -0.882277  
     481A     -0.881961   482A     -0.879092   483A     -0.878719  
     484A     -0.875302   485A     -0.871206   486A     -0.870227  
     487A     -0.869467   488A     -0.865562   489A     -0.863699  
     490A     -0.858699   491A     -0.857970   492A     -0.849999  
     493A     -0.847562   494A     -0.847229   495A     -0.845342  
     496A     -0.843303   497A     -0.842901   498A     -0.838585  
     499A     -0.835499   500A     -0.835294   501A     -0.833521  
     502A     -0.830126   503A     -0.824757   504A     -0.823073  
     505A     -0.819617   506A     -0.817777   507A     -0.815533  
     508A     -0.811494   509A     -0.810262   510A     -0.808002  
     511A     -0.807759   512A     -0.804432   513A     -0.803019  
     514A     -0.802321   515A     -0.801052   516A     -0.799950  
     517A     -0.796853   518A     -0.794323   519A     -0.792768  
     520A     -0.791215   521A     -0.789807   522A     -0.786256  
     523A     -0.782100   524A     -0.781401   525A     -0.780617  
     526A     -0.780115   527A     -0.779479   528A     -0.777033  
     529A     -0.776488   530A     -0.775437   531A     -0.773710  
     532A     -0.773361   533A     -0.765876   534A     -0.762661  
     535A     -0.762145   536A     -0.759178   537A     -0.758577  
     538A     -0.756965   539A     -0.753061   540A     -0.752435  
     541A     -0.750984   542A     -0.749999   543A     -0.747567  
     544A     -0.747342   545A     -0.745188   546A     -0.744640  
     547A     -0.740843   548A     -0.739990   549A     -0.739614  
     550A     -0.738314   551A     -0.737844   552A     -0.737142  
     553A     -0.736360   554A     -0.733460   555A     -0.731450  
     556A     -0.730173   557A     -0.729822   558A     -0.727656  
     559A     -0.724531   560A     -0.721034   561A     -0.718459  
     562A     -0.717843   563A     -0.712543   564A     -0.711372  
     565A     -0.710896   566A     -0.709344   567A     -0.708711  
     568A     -0.707416   569A     -0.706062   570A     -0.705362  
     571A     -0.703989   572A     -0.703269   573A     -0.703023  
     574A     -0.700154   575A     -0.698318   576A     -0.697558  
     577A     -0.695021   578A     -0.694566   579A     -0.692570  
     580A     -0.689904   581A     -0.688226   582A     -0.687764  
     583A     -0.684238   584A     -0.684000   585A     -0.682763  
     586A     -0.682224   587A     -0.680015   588A     -0.679512  
     589A     -0.677521   590A     -0.676892   591A     -0.676467  
     592A     -0.672920   593A     -0.672201   594A     -0.670986  
     595A     -0.670322   596A     -0.669576   597A     -0.667727  
     598A     -0.666664   599A     -0.665702   600A     -0.664079  
     601A     -0.663491   602A     -0.662038   603A     -0.660749  
     604A     -0.660623   605A     -0.659661   606A     -0.658517  
     607A     -0.655842   608A     -0.655084   609A     -0.652902  
     610A     -0.652188   611A     -0.650995   612A     -0.650927  
     613A     -0.648124   614A     -0.647799   615A     -0.644135  
     616A     -0.642511   617A     -0.641184   618A     -0.640842  
     619A     -0.639690   620A     -0.639379   621A     -0.639340  
     622A     -0.638649   623A     -0.638313   624A     -0.637400  
     625A     -0.634916   626A     -0.634541   627A     -0.633458  
     628A     -0.632549   629A     -0.632265   630A     -0.632186  
     631A     -0.630702   632A     -0.629725   633A     -0.628278  
     634A     -0.626987   635A     -0.626741   636A     -0.626449  
     637A     -0.625917   638A     -0.623115   639A     -0.622147  
     640A     -0.619180   641A     -0.618084   642A     -0.617399  
     643A     -0.616269   644A     -0.615611   645A     -0.614676  
     646A     -0.613778   647A     -0.612258   648A     -0.609558  
     649A     -0.609265   650A     -0.607516   651A     -0.606881  
     652A     -0.605948   653A     -0.604939   654A     -0.603224  
     655A     -0.602245   656A     -0.602032   657A     -0.601332  
     658A     -0.600138   659A     -0.598760   660A     -0.597642  
     661A     -0.596741   662A     -0.595832   663A     -0.595379  
     664A     -0.595259   665A     -0.594456   666A     -0.593713  
     667A     -0.593138   668A     -0.592200   669A     -0.590853  
     670A     -0.590224   671A     -0.588536   672A     -0.587502  
     673A     -0.587440   674A     -0.586153   675A     -0.584948  
     676A     -0.582215   677A     -0.581482   678A     -0.578780  
     679A     -0.578675   680A     -0.576301   681A     -0.575980  
     682A     -0.575881   683A     -0.574546   684A     -0.573994  
     685A     -0.573272   686A     -0.572621   687A     -0.571976  
     688A     -0.571624   689A     -0.570927   690A     -0.570319  
     691A     -0.569562   692A     -0.568476   693A     -0.567145  
     694A     -0.566463   695A     -0.565286   696A     -0.562962  
     697A     -0.562027   698A     -0.560613   699A     -0.559990  
     700A     -0.559874   701A     -0.558270   702A     -0.557850  
     703A     -0.557689   704A     -0.555468   705A     -0.555291  
     706A     -0.555171   707A     -0.554764   708A     -0.552810  
     709A     -0.552414   710A     -0.550544   711A     -0.549318  
     712A     -0.548608   713A     -0.547211   714A     -0.546512  
     715A     -0.546223   716A     -0.545859   717A     -0.545353  
     718A     -0.544583   719A     -0.543770   720A     -0.543184  
     721A     -0.542389   722A     -0.539727   723A     -0.539422  
     724A     -0.538539   725A     -0.538018   726A     -0.537485  
     727A     -0.536956   728A     -0.536523   729A     -0.536077  
     730A     -0.535036   731A     -0.534153   732A     -0.532966  
     733A     -0.532435   734A     -0.531869   735A     -0.531463  
     736A     -0.530923   737A     -0.530560   738A     -0.529416  
     739A     -0.528525   740A     -0.527783   741A     -0.527299  
     742A     -0.526870   743A     -0.525878   744A     -0.524319  
     745A     -0.523954   746A     -0.523678   747A     -0.523352  
     748A     -0.522731   749A     -0.522556   750A     -0.522238  
     751A     -0.521405   752A     -0.520141   753A     -0.520047  
     754A     -0.518928   755A     -0.517504   756A     -0.517277  
     757A     -0.516907   758A     -0.516087   759A     -0.515906  
     760A     -0.514555   761A     -0.514014   762A     -0.513044  
     763A     -0.512295   764A     -0.511866   765A     -0.511284  
     766A     -0.510455   767A     -0.509926   768A     -0.508943  
     769A     -0.508221   770A     -0.506643   771A     -0.506131  
     772A     -0.506090   773A     -0.503671   774A     -0.503304  
     775A     -0.502941   776A     -0.501170   777A     -0.500810  
     778A     -0.500394   779A     -0.500067   780A     -0.499623  
     781A     -0.499008   782A     -0.498596   783A     -0.498116  
     784A     -0.496565   785A     -0.495962   786A     -0.494222  
     787A     -0.493668   788A     -0.493434   789A     -0.493299  
     790A     -0.493117   791A     -0.491282   792A     -0.490801  
     793A     -0.490439   794A     -0.488476   795A     -0.488026  
     796A     -0.487342   797A     -0.487042   798A     -0.486234  
     799A     -0.485976   800A     -0.485100   801A     -0.484472  
     802A     -0.484276   803A     -0.483251   804A     -0.482991  
     805A     -0.482475   806A     -0.481551   807A     -0.481396  
     808A     -0.479251   809A     -0.478906   810A     -0.478583  
     811A     -0.477665   812A     -0.477533   813A     -0.476674  
     814A     -0.476069   815A     -0.474687   816A     -0.472502  
     817A     -0.472176   818A     -0.471878   819A     -0.470979  
     820A     -0.470324   821A     -0.469866   822A     -0.469596  
     823A     -0.468185   824A     -0.467437   825A     -0.465609  
     826A     -0.465238   827A     -0.464969   828A     -0.464052  
     829A     -0.463596   830A     -0.462936   831A     -0.461472  
     832A     -0.461178   833A     -0.460914   834A     -0.459234  
     835A     -0.458681   836A     -0.457283   837A     -0.456646  
     838A     -0.456238   839A     -0.455939   840A     -0.454373  
     841A     -0.454093   842A     -0.453401   843A     -0.452626  
     844A     -0.452261   845A     -0.452147   846A     -0.451402  
     847A     -0.451138   848A     -0.450325   849A     -0.450217  
     850A     -0.449672   851A     -0.448876   852A     -0.447700  
     853A     -0.447275   854A     -0.446411   855A     -0.445569  
     856A     -0.444436   857A     -0.443990   858A     -0.443285  
     859A     -0.442324   860A     -0.441770   861A     -0.441498  
     862A     -0.441032   863A     -0.440853   864A     -0.440823  
     865A     -0.439742   866A     -0.438262   867A     -0.437254  
     868A     -0.436764   869A     -0.436412   870A     -0.435510  
     871A     -0.434320   872A     -0.434165   873A     -0.432748  
     874A     -0.431480   875A     -0.431056   876A     -0.430699  
     877A     -0.430390   878A     -0.429201   879A     -0.428628  
     880A     -0.428227   881A     -0.427541   882A     -0.427279  
     883A     -0.426665   884A     -0.425692   885A     -0.425293  
     886A     -0.424957   887A     -0.424272   888A     -0.423789  
     889A     -0.422797   890A     -0.422158   891A     -0.421608  
     892A     -0.420570   893A     -0.419966   894A     -0.419211  
     895A     -0.418757   896A     -0.417813   897A     -0.417551  
     898A     -0.417288   899A     -0.417036   900A     -0.416534  
     901A     -0.415928   902A     -0.414092   903A     -0.413698  
     904A     -0.412830   905A     -0.412595   906A     -0.412268  
     907A     -0.412085   908A     -0.411216   909A     -0.411004  
     910A     -0.410205   911A     -0.409847   912A     -0.408882  
     913A     -0.408136   914A     -0.407600   915A     -0.407321  
     916A     -0.406918   917A     -0.406719   918A     -0.405548  
     919A     -0.405391   920A     -0.404499   921A     -0.403910  
     922A     -0.402843   923A     -0.402254   924A     -0.401631  
     925A     -0.398897   926A     -0.398559   927A     -0.398194  
     928A     -0.397403   929A     -0.396883   930A     -0.395396  
     931A     -0.393541   932A     -0.393268   933A     -0.392604  
     934A     -0.391295   935A     -0.390123   936A     -0.390022  
     937A     -0.389357   938A     -0.387907   939A     -0.387650  
     940A     -0.386942   941A     -0.386036   942A     -0.385696  
     943A     -0.384810   944A     -0.383849   945A     -0.383659  
     946A     -0.383025   947A     -0.382387   948A     -0.380825  
     949A     -0.380236   950A     -0.379416   951A     -0.378722  
     952A     -0.376799   953A     -0.376091   954A     -0.374725  
     955A     -0.374201   956A     -0.373544   957A     -0.372756  
     958A     -0.371334   959A     -0.371013   960A     -0.370613  
     961A     -0.370027   962A     -0.368647   963A     -0.367937  
     964A     -0.367600   965A     -0.366317   966A     -0.366185  
     967A     -0.365688   968A     -0.365504   969A     -0.363868  
     970A     -0.362032   971A     -0.361059   972A     -0.359647  
     973A     -0.358312   974A     -0.357395   975A     -0.356973  
     976A     -0.356742   977A     -0.356115   978A     -0.355438  
     979A     -0.355007   980A     -0.354541   981A     -0.353828  
     982A     -0.353304   983A     -0.352387   984A     -0.351230  
     985A     -0.350744   986A     -0.349638   987A     -0.349589  
     988A     -0.349188   989A     -0.347959   990A     -0.347587  
     991A     -0.346456   992A     -0.345619   993A     -0.345510  
     994A     -0.344708   995A     -0.342700   996A     -0.342305  
     997A     -0.341947   998A     -0.340585   999A     -0.340139  
    1000A     -0.339610  1001A     -0.335484  1002A     -0.333092  
    1003A     -0.331471  1004A     -0.330419  1005A     -0.330102  
    1006A     -0.329280  1007A     -0.329202  1008A     -0.326388  
    1009A     -0.325376  1010A     -0.324359  1011A     -0.324096  
    1012A     -0.323423  1013A     -0.321746  1014A     -0.319870  
    1015A     -0.319786  1016A     -0.319216  1017A     -0.319017  
    1018A     -0.318887  1019A     -0.318645  1020A     -0.317880  
    1021A     -0.317264  1022A     -0.316765  1023A     -0.316375  
    1024A     -0.315821  1025A     -0.315668  1026A     -0.315066  
    1027A     -0.313848  1028A     -0.310954  1029A     -0.310100  
    1030A     -0.309950  1031A     -0.308231  1032A     -0.307829  
    1033A     -0.306858  1034A     -0.305503  1035A     -0.303392  
    1036A     -0.300856  1037A     -0.299196  1038A     -0.298271  
    1039A     -0.296176  1040A     -0.294791  1041A     -0.294548  
    1042A     -0.293870  1043A     -0.293826  1044A     -0.289706  
    1045A     -0.287637  1046A     -0.286221  1047A     -0.285411  
    1048A     -0.284720  1049A     -0.284405  1050A     -0.284180  
    1051A     -0.282297  1052A     -0.282168  1053A     -0.280037  
    1054A     -0.279769  1055A     -0.277530  1056A     -0.275056  
    1057A     -0.274940  1058A     -0.272745  1059A     -0.270066  
    1060A     -0.265844  1061A     -0.263195  1062A     -0.262658  
    1063A     -0.261845  1064A     -0.260196  1065A     -0.259998  
    1066A     -0.258865  1067A     -0.258122  1068A     -0.255198  
    1069A     -0.254290  1070A     -0.253092  1071A     -0.249010  
    1072A     -0.246828  1073A     -0.245731  1074A     -0.244675  
    1075A     -0.241812  1076A     -0.240678  1077A     -0.238611  
    1078A     -0.238334  1079A     -0.234474  1080A     -0.231951  
    1081A     -0.230736  1082A     -0.229440  1083A     -0.228473  
    1084A     -0.227532  1085A     -0.226076  1086A     -0.225067  
    1087A     -0.220036  1088A     -0.218410  1089A     -0.217966  
    1090A     -0.216605  1091A     -0.216408  1092A     -0.213400  
    1093A     -0.206724  1094A     -0.204752  1095A     -0.202372  
    1096A     -0.200078  1097A     -0.191213  1098A     -0.190143  
    1099A     -0.175994  1100A     -0.170425  1101A     -0.164326  
    1102A     -0.161762  1103A     -0.161223  1104A     -0.160413  
    1105A     -0.156728  1106A     -0.152274  1107A     -0.082806  
    1108A     -0.068229  1109A     -0.066238  1110A     -0.060642  
    1111A     -0.057244  1112A     -0.054719  1113A     -0.052213  
    1114A     -0.050625  1115A     -0.044960  1116A     -0.039520  
    1117A     -0.034391  1118A     -0.025268  1119A     -0.022188  
    1120A     -0.017198  1121A     -0.007127  

    Virtual:                                                              

    1122A      0.166073  1123A      0.198507  1124A      0.204934  
    1125A      0.208175  1126A      0.209505  1127A      0.223497  
    1128A      0.230539  1129A      0.240213  1130A      0.242358  
    1131A      0.242961  1132A      0.249324  1133A      0.252310  
    1134A      0.256429  1135A      0.267532  1136A      0.269656  
    1137A      0.273685  1138A      0.278902  1139A      0.281203  
    1140A      0.282139  1141A      0.283635  1142A      0.285836  
    1143A      0.286101  1144A      0.294622  1145A      0.301162  
    1146A      0.301522  1147A      0.303183  1148A      0.308368  
    1149A      0.319734  1150A      0.322320  1151A      0.325354  
    1152A      0.336156  1153A      0.339737  1154A      0.348232  
    1155A      0.350767  1156A      0.352448  1157A      0.354771  
    1158A      0.355794  1159A      0.357244  1160A      0.359346  
    1161A      0.359494  1162A      0.360843  1163A      0.362212  
    1164A      0.367634  1165A      0.369482  1166A      0.379143  
    1167A      0.379350  1168A      0.381846  1169A      0.390921  
    1170A      0.397826  1171A      0.406659  1172A      0.409328  
    1173A      0.410925  1174A      0.423629  1175A      0.431109  
    1176A      0.438198  1177A      0.439109  1178A      0.439235  
    1179A      0.443716  1180A      0.445278  1181A      0.446919  
    1182A      0.448234  1183A      0.456310  1184A      0.462178  
    1185A      0.467542  1186A      0.473970  1187A      0.474525  
    1188A      0.477797  1189A      0.483270  1190A      0.487187  
    1191A      0.488823  1192A      0.489166  1193A      0.495355  
    1194A      0.496066  1195A      0.502805  1196A      0.503675  
    1197A      0.510349  1198A      0.511145  1199A      0.512520  
    1200A      0.514579  1201A      0.518925  1202A      0.521637  
    1203A      0.524558  1204A      0.525808  1205A      0.528448  
    1206A      0.529246  1207A      0.529485  1208A      0.530180  
    1209A      0.530388  1210A      0.534318  1211A      0.534893  
    1212A      0.538451  1213A      0.538782  1214A      0.547954  
    1215A      0.551201  1216A      0.553525  1217A      0.554001  
    1218A      0.555626  1219A      0.555750  1220A      0.560139  
    1221A      0.561822  1222A      0.563851  1223A      0.565081  
    1224A      0.565868  1225A      0.566703  1226A      0.568586  
    1227A      0.571216  1228A      0.573375  1229A      0.574256  
    1230A      0.575869  1231A      0.577859  1232A      0.579287  
    1233A      0.580376  1234A      0.581834  1235A      0.582594  
    1236A      0.582767  1237A      0.584256  1238A      0.584818  
    1239A      0.586913  1240A      0.588230  1241A      0.588961  
    1242A      0.591699  1243A      0.592419  1244A      0.592664  
    1245A      0.593169  1246A      0.597302  1247A      0.602660  
    1248A      0.605955  1249A      0.605973  1250A      0.607501  
    1251A      0.609512  1252A      0.611409  1253A      0.612020  
    1254A      0.613413  1255A      0.614168  1256A      0.615050  
    1257A      0.615457  1258A      0.616528  1259A      0.616808  
    1260A      0.617532  1261A      0.619402  1262A      0.619500  
    1263A      0.620741  1264A      0.622091  1265A      0.623354  
    1266A      0.627509  1267A      0.627693  1268A      0.629384  
    1269A      0.629907  1270A      0.629976  1271A      0.631022  
    1272A      0.631314  1273A      0.632197  1274A      0.632435  
    1275A      0.633492  1276A      0.633666  1277A      0.635131  
    1278A      0.636496  1279A      0.636576  1280A      0.637756  
    1281A      0.639556  1282A      0.642104  1283A      0.642289  
    1284A      0.643488  1285A      0.646166  1286A      0.647966  
    1287A      0.648313  1288A      0.649287  1289A      0.652063  
    1290A      0.652336  1291A      0.653613  1292A      0.654741  
    1293A      0.656202  1294A      0.656863  1295A      0.656985  
    1296A      0.657951  1297A      0.660655  1298A      0.661474  
    1299A      0.662248  1300A      0.663324  1301A      0.663447  
    1302A      0.664346  1303A      0.664982  1304A      0.665302  
    1305A      0.665464  1306A      0.665761  1307A      0.667187  
    1308A      0.667915  1309A      0.668464  1310A      0.669140  
    1311A      0.669528  1312A      0.671620  1313A      0.672967  
    1314A      0.673220  1315A      0.674855  1316A      0.675076  
    1317A      0.677516  1318A      0.679134  1319A      0.679552  
    1320A      0.680491  1321A      0.681271  1322A      0.682131  
    1323A      0.682350  1324A      0.683857  1325A      0.684057  
    1326A      0.685283  1327A      0.686108  1328A      0.686491  
    1329A      0.686847  1330A      0.688947  1331A      0.689456  
    1332A      0.690271  1333A      0.690849  1334A      0.691399  
    1335A      0.691657  1336A      0.692400  1337A      0.692693  
    1338A      0.693238  1339A      0.694007  1340A      0.694279  
    1341A      0.696208  1342A      0.696338  1343A      0.696826  
    1344A      0.697525  1345A      0.698549  1346A      0.698803  
    1347A      0.699408  1348A      0.700322  1349A      0.701028  
    1350A      0.701947  1351A      0.702565  1352A      0.703719  
    1353A      0.703987  1354A      0.704228  1355A      0.705033  
    1356A      0.705514  1357A      0.705789  1358A      0.706398  
    1359A      0.706860  1360A      0.707110  1361A      0.707542  
    1362A      0.708283  1363A      0.709274  1364A      0.709635  
    1365A      0.709974  1366A      0.711360  1367A      0.712121  
    1368A      0.712644  1369A      0.713891  1370A      0.714736  
    1371A      0.715368  1372A      0.716026  1373A      0.716230  
    1374A      0.717980  1375A      0.718400  1376A      0.718521  
    1377A      0.719284  1378A      0.720681  1379A      0.720975  
    1380A      0.721683  1381A      0.722009  1382A      0.723249  
    1383A      0.723737  1384A      0.724882  1385A      0.725619  
    1386A      0.727022  1387A      0.728048  1388A      0.728749  
    1389A      0.729870  1390A      0.730327  1391A      0.731452  
    1392A      0.732225  1393A      0.732582  1394A      0.734111  
    1395A      0.734735  1396A      0.735128  1397A      0.735921  
    1398A      0.736237  1399A      0.737052  1400A      0.737648  
    1401A      0.738237  1402A      0.738758  1403A      0.739260  
    1404A      0.739357  1405A      0.741467  1406A      0.741631  
    1407A      0.742048  1408A      0.743461  1409A      0.743939  
    1410A      0.744227  1411A      0.745165  1412A      0.745487  
    1413A      0.746411  1414A      0.747026  1415A      0.748720  
    1416A      0.750170  1417A      0.750321  1418A      0.750898  
    1419A      0.751341  1420A      0.751488  1421A      0.752658  
    1422A      0.753596  1423A      0.754368  1424A      0.755909  
    1425A      0.756341  1426A      0.757842  1427A      0.758813  
    1428A      0.759121  1429A      0.760275  1430A      0.761199  
    1431A      0.761641  1432A      0.761932  1433A      0.763755  
    1434A      0.764700  1435A      0.764962  1436A      0.766021  
    1437A      0.766261  1438A      0.767486  1439A      0.767785  
    1440A      0.768740  1441A      0.769525  1442A      0.770120  
    1443A      0.770900  1444A      0.771190  1445A      0.771812  
    1446A      0.772125  1447A      0.772522  1448A      0.772801  
    1449A      0.773920  1450A      0.775636  1451A      0.775806  
    1452A      0.776250  1453A      0.776764  1454A      0.777542  
    1455A      0.778084  1456A      0.778803  1457A      0.779157  
    1458A      0.779762  1459A      0.780090  1460A      0.782176  
    1461A      0.782643  1462A      0.783688  1463A      0.784962  
    1464A      0.785137  1465A      0.785983  1466A      0.786792  
    1467A      0.787469  1468A      0.787700  1469A      0.788676  
    1470A      0.789666  1471A      0.790176  1472A      0.790423  
    1473A      0.790891  1474A      0.791714  1475A      0.792969  
    1476A      0.793461  1477A      0.793599  1478A      0.794528  
    1479A      0.795167  1480A      0.795727  1481A      0.796752  
    1482A      0.797595  1483A      0.797717  1484A      0.798322  
    1485A      0.798904  1486A      0.799337  1487A      0.799952  
    1488A      0.800280  1489A      0.800749  1490A      0.802112  
    1491A      0.802380  1492A      0.802929  1493A      0.803589  
    1494A      0.804902  1495A      0.805102  1496A      0.805859  
    1497A      0.806242  1498A      0.807295  1499A      0.808345  
    1500A      0.808814  1501A      0.809745  1502A      0.810556  
    1503A      0.810808  1504A      0.812481  1505A      0.812850  
    1506A      0.813468  1507A      0.813645  1508A      0.815586  
    1509A      0.816751  1510A      0.817265  1511A      0.818026  
    1512A      0.818540  1513A      0.819946  1514A      0.820620  
    1515A      0.821627  1516A      0.822590  1517A      0.823104  
    1518A      0.823446  1519A      0.824965  1520A      0.826346  
    1521A      0.826820  1522A      0.827252  1523A      0.827723  
    1524A      0.828398  1525A      0.829437  1526A      0.829773  
    1527A      0.830202  1528A      0.830363  1529A      0.831134  
    1530A      0.831378  1531A      0.831983  1532A      0.832754  
    1533A      0.833582  1534A      0.834132  1535A      0.834592  
    1536A      0.835769  1537A      0.836027  1538A      0.836414  
    1539A      0.838501  1540A      0.839198  1541A      0.840078  
    1542A      0.841108  1543A      0.841290  1544A      0.842528  
    1545A      0.843773  1546A      0.845251  1547A      0.846159  
    1548A      0.847090  1549A      0.847842  1550A      0.848591  
    1551A      0.850656  1552A      0.852085  1553A      0.852189  
    1554A      0.852802  1555A      0.853384  1556A      0.853707  
    1557A      0.854083  1558A      0.855862  1559A      0.856596  
    1560A      0.857696  1561A      0.858386  1562A      0.858768  
    1563A      0.859356  1564A      0.859938  1565A      0.861004  
    1566A      0.861554  1567A      0.863749  1568A      0.864733  
    1569A      0.865298  1570A      0.866909  1571A      0.868344  
    1572A      0.869470  1573A      0.870184  1574A      0.871393  
    1575A      0.872274  1576A      0.874001  1577A      0.875167  
    1578A      0.875654  1579A      0.876512  1580A      0.877236  
    1581A      0.877323  1582A      0.878025  1583A      0.878590  
    1584A      0.879066  1585A      0.880190  1586A      0.880832  
    1587A      0.882531  1588A      0.883206  1589A      0.883722  
    1590A      0.884257  1591A      0.885767  1592A      0.885964  
    1593A      0.886541  1594A      0.887114  1595A      0.888262  
    1596A      0.889541  1597A      0.890812  1598A      0.891716  
    1599A      0.891970  1600A      0.893667  1601A      0.894254  
    1602A      0.895950  1603A      0.897004  1604A      0.897910  
    1605A      0.898504  1606A      0.899586  1607A      0.900881  
    1608A      0.901199  1609A      0.901976  1610A      0.903034  
    1611A      0.904173  1612A      0.904627  1613A      0.905676  
    1614A      0.907169  1615A      0.909281  1616A      0.911169  
    1617A      0.911629  1618A      0.912213  1619A      0.912821  
    1620A      0.914121  1621A      0.915776  1622A      0.916063  
    1623A      0.917489  1624A      0.919623  1625A      0.921824  
    1626A      0.922265  1627A      0.922689  1628A      0.923369  
    1629A      0.923517  1630A      0.925357  1631A      0.925842  
    1632A      0.926342  1633A      0.926671  1634A      0.927495  
    1635A      0.929283  1636A      0.929695  1637A      0.930636  
    1638A      0.932665  1639A      0.933725  1640A      0.935417  
    1641A      0.936736  1642A      0.939655  1643A      0.940677  
    1644A      0.941175  1645A      0.942297  1646A      0.943154  
    1647A      0.943877  1648A      0.944999  1649A      0.945656  
    1650A      0.945897  1651A      0.947093  1652A      0.948966  
    1653A      0.949186  1654A      0.950268  1655A      0.950751  
    1656A      0.955536  1657A      0.956208  1658A      0.958850  
    1659A      0.961191  1660A      0.962098  1661A      0.962602  
    1662A      0.963296  1663A      0.964038  1664A      0.964908  
    1665A      0.965467  1666A      0.966330  1667A      0.967385  
    1668A      0.968483  1669A      0.970008  1670A      0.970699  
    1671A      0.972390  1672A      0.975416  1673A      0.976004  
    1674A      0.976441  1675A      0.978487  1676A      0.979128  
    1677A      0.980214  1678A      0.985726  1679A      0.986317  
    1680A      0.987023  1681A      0.988936  1682A      0.990030  
    1683A      0.990792  1684A      0.991681  1685A      0.992632  
    1686A      0.995336  1687A      0.996568  1688A      0.997055  
    1689A      0.997303  1690A      0.997864  1691A      0.998621  
    1692A      0.999409  1693A      1.000803  1694A      1.002942  
    1695A      1.003892  1696A      1.005552  1697A      1.005834  
    1698A      1.006958  1699A      1.007430  1700A      1.010268  
    1701A      1.012798  1702A      1.014463  1703A      1.018743  
    1704A      1.019769  1705A      1.021013  1706A      1.021859  
    1707A      1.024363  1708A      1.026654  1709A      1.033850  
    1710A      1.034899  1711A      1.036185  1712A      1.037803  
    1713A      1.039709  1714A      1.044765  1715A      1.048407  
    1716A      1.050078  1717A      1.053824  1718A      1.056607  
    1719A      1.059203  1720A      1.059456  1721A      1.063233  
    1722A      1.063608  1723A      1.064001  1724A      1.065718  
    1725A      1.066116  1726A      1.069602  1727A      1.070718  
    1728A      1.072685  1729A      1.073326  1730A      1.078556  
    1731A      1.083333  1732A      1.086021  1733A      1.088325  
    1734A      1.089187  1735A      1.091255  1736A      1.091910  
    1737A      1.092724  1738A      1.096390  1739A      1.099722  
    1740A      1.099968  1741A      1.101026  1742A      1.109039  
    1743A      1.115287  1744A      1.116642  1745A      1.118718  
    1746A      1.119636  1747A      1.125433  1748A      1.132039  
    1749A      1.135567  1750A      1.144734  1751A      1.145127  
    1752A      1.149755  1753A      1.157629  1754A      1.162178  
    1755A      1.162645  1756A      1.163519  1757A      1.164079  
    1758A      1.166682  1759A      1.178973  1760A      1.183774  
    1761A      1.188132  1762A      1.193596  1763A      1.197834  
    1764A      1.208233  1765A      1.210070  1766A      1.210397  
    1767A      1.218192  1768A      1.222355  1769A      1.231912  
    1770A      1.232992  1771A      1.259246  1772A      1.281621  
    1773A      1.283325  1774A      1.297873  1775A      1.299203  
    1776A      1.312851  1777A      1.314956  1778A      1.325719  
    1779A      1.377888  1780A      1.457874  

    Final Occupation by Irrep:
              A 
    DOCC [  1121 ]
    NA   [  1121 ]
    NB   [  1121 ]

  @DF-RHF Final Energy: -15763.81416369832186

   => Energetics <=

    Nuclear Repulsion Energy =         135297.9855395506019704
    One-Electron Energy =             -292124.8513947431347333
    Two-Electron Energy =              141068.8907208005839493
    Total Energy =                     -15763.8141636983327771

Computation Completed


Properties will be evaluated at   0.000000,   0.000000,   0.000000 [a0]

Properties computed using the SCF density matrix


 Multipole Moments:

 ------------------------------------------------------------------------------------
     Multipole            Electronic (a.u.)      Nuclear  (a.u.)        Total (a.u.)
 ------------------------------------------------------------------------------------

 L = 1.  Multiply by 2.5417464519 to convert [e a0] to [Debye]
 Dipole X            :     -12307.4466790        12246.8898307          -60.5568483
 Dipole Y            :    -202252.6820179       202033.0464810         -219.6355368
 Dipole Z            :    -211324.5739235       211204.1727165         -120.4012070
 Magnitude           :                                                  257.6884777

 ------------------------------------------------------------------------------------

*** tstop() called on atl1-1-01-010-24-1.pace.gatech.edu at Tue May 20 10:29:09 2025
Module time:
	user time   =   64824.18 seconds =    1080.40 minutes
	system time =    1257.35 seconds =      20.96 minutes
	total time  =       6727 seconds =     112.12 minutes
Total time:
	user time   =   64824.18 seconds =    1080.40 minutes
	system time =    1257.35 seconds =      20.96 minutes
	total time  =       6727 seconds =     112.12 minutes
Wall time: 6727.01 seconds
