# Supplementary material for: SparcleQC: Automated Input File Creation for QM/MM Studies of Protein:Ligand Complexes
Source: J Chem Inf Model. 2025 Jun 17;65(13):6433–40. doi: 10.1021/acs.jcim.5c00617 (PMC12264949; doi:10.1021/acs.jcim.5c00617)
Supplement: Supplementary file 2 [file ci5c00617_si_002.zip › si/convergence/ex1_1ABA/psi4_files/no_ee/cutoff_10.0_psi4_file_cx.out]

Scratch directory: /tmp/
   => Libint2 <=

    Primary   basis highest AM E, G, H:  5, 4, 3
    Auxiliary basis highest AM E, G, H:  6, 5, 4
    Onebody   basis highest AM E, G, H:  6, 5, 4
    Solid Harmonics ordering:            gaussian

*** tstart() called on atl1-1-01-010-22-1.pace.gatech.edu
*** at Tue May 20 10:21:06 2025

   => Loading Basis Set <=

    Name: MINIX
    Role: ORBITAL
    Keyword: BASIS
    atoms 1-2, 4, 6, 27, 31, 39, 52, 59, 67, 81-82, 88, 92, 109, 131, 141, 148, 168, 172, 192, 211, 215, 225, 244, 271, 275, 282, 298, 318, 321-322, 330, 333-334, 342, 346-347, 357, 379, 398, 408, 412-413, 423, 457, 461, 480, 487, 511, 514-515, 523, 526, 537, 542, 554, 573, 580, 599, 602, 613, 630, 644, 649, 661, 693, 710, 714, 736, 739, 742, 745, 748, 751, 754, 757, 760, 763, 766, 769, 772                                                                                                                                                                                                                                                                                                                                                                                    entry O          line   102 file /storage/hive/project/chem-sherrill/csargent30/.conda/envs/psi419/share/psi4/basis/minix.gbs 
    atoms 3, 5, 8-11, 26, 29-30, 32-38, 50-51, 57-58, 60-66, 78-80, 87, 90-91, 93-95, 97, 107-108, 110-113, 129-130, 132, 139-140, 146-147, 149-151, 160-161, 167, 170-171, 173-179, 190-191, 193-196, 209-210, 212-213, 223-224, 226-229, 242-243, 245-246, 248, 259-262, 270, 273-274, 280-281, 283-285, 296-297, 299-305, 316-317, 319-320, 328-329, 331-332, 340-341, 343-345, 355-356, 358-361, 377-378, 380-383, 396-397, 399, 406-407, 409-411, 421-422, 424-427, 440-444, 456, 459-460, 462-465, 478-479, 485-486, 488-490, 492, 509-510, 512-513, 521-522, 524-525, 535-536, 538-540, 552-553, 555-558, 571-572, 578-579, 581-584, 597-598, 600-601, 611-612, 614-615, 617, 628-629, 631-633, 642-643, 645-647, 659-660, 662-664, 675-682, 692, 695-698, 700, 709, 712-713, 719-726 entry C          line    74 file /storage/hive/project/chem-sherrill/csargent30/.conda/envs/psi419/share/psi4/basis/minix.gbs 
    atoms 7, 28, 49, 56, 77, 89, 96, 98, 106, 114, 128, 138, 145, 159, 169, 189, 208, 214, 222, 241, 258, 272, 279, 295, 315, 327, 339, 354, 362, 376, 395, 405, 420, 439, 458, 477, 484, 491, 493-494, 508, 520, 534, 541, 551, 570, 577, 596, 610, 627, 641, 648, 658, 674, 694, 699, 701, 711, 718                                                                                                                                                                                                                                                                                                                                                                                                                                                                                        entry N          line    88 file /storage/hive/project/chem-sherrill/csargent30/.conda/envs/psi419/share/psi4/basis/minix.gbs 
    atoms 12, 133, 162, 247, 616                                                                                                                                                                                                                                                                                                                                                                                                                                                                                                                                                                                                                                                                                                                                                             entry S          line   256 file /storage/hive/project/chem-sherrill/csargent30/.conda/envs/psi419/share/psi4/basis/minix.gbs 
    atoms 13-25, 40-48, 53-55, 68-76, 83-86, 99-105, 115-127, 134-137, 142-144, 152-158, 163-166, 180-188, 197-207, 216-221, 230-240, 249-257, 263-269, 276-278, 286-294, 306-314, 323-326, 335-338, 348-353, 363-375, 384-394, 400-404, 414-419, 428-438, 445-455, 466-476, 481-483, 495-507, 516-519, 527-533, 543-550, 559-569, 574-576, 585-595, 603-609, 618-626, 634-640, 650-657, 665-673, 683-691, 702-708, 715-717, 727-735, 737-738, 740-741, 743-744, 746-747, 749-750, 752-753, 755-756, 758-759, 761-762, 764-765, 767-768, 770-771, 773-788                                                                                                                                                                                                                                    entry H          line    24 file /storage/hive/project/chem-sherrill/csargent30/.conda/envs/psi419/share/psi4/basis/minix.gbs 

   => HF3C: Empirical Dispersion <=

    Grimme's -D3 (BJ-damping) Dispersion Correction
    Grimme S.; Ehrlich S.; Goerigk L. (2011), J. Comput. Chem., 32: 1456

        s6 =       1.000000
        s8 =       0.877700
        a1 =       0.417100
        a2 =       2.914900


         ---------------------------------------------------------
                                   SCF
               by Justin Turney, Rob Parrish, Andy Simmonett
                          and Daniel G. A. Smith
                              RHF Reference
                       10 Threads, 114440 MiB Core
         ---------------------------------------------------------

  ==> Geometry <==

    Molecular point group: c1
    Full point group: C1

    Geometry (in Angstrom), charge = -3, multiplicity = 1:

       Center              X                  Y                   Z               Mass       
    ------------   -----------------  -----------------  -----------------  -----------------
         O            0.239000000000    46.905000000000    47.130000000000    15.994914619570
         O           -3.503000000000    46.132000000000    52.984000000000    15.994914619570
         C            0.283000000000    45.599000000000    47.738000000000    12.000000000000
         O           -2.852000000000    43.343000000000    52.881000000000    15.994914619570
         C           -0.860000000000    45.455000000000    48.481000000000    12.000000000000
         O           -0.834000000000    45.235000000000    53.590000000000    15.994914619570
         N           -0.870000000000    46.412000000000    49.496000000000    14.003074004430
         C           -0.997000000000    47.656000000000    48.915000000000    12.000000000000
         C            0.110000000000    47.928000000000    48.142000000000    12.000000000000
         C           -1.946000000000    46.213000000000    50.350000000000    12.000000000000
         C           -1.912000000000    45.057000000000    51.091000000000    12.000000000000
         S           -2.221000000000    44.980000000000    52.478000000000    31.972071174400
         H           -3.704000000000    46.727000000000    52.258000000000     1.007825032230
         H            1.167000000000    45.497000000000    48.368000000000     1.007825032230
         H            0.327000000000    44.830000000000    46.967000000000     1.007825032230
         H           -0.889000000000    44.457000000000    48.918000000000     1.007825032230
         H           -1.732000000000    45.592000000000    47.841000000000     1.007825032230
         H           -1.082000000000    48.410000000000    49.697000000000     1.007825032230
         H           -1.889000000000    47.674000000000    48.289000000000     1.007825032230
         H           -0.002000000000    48.903000000000    47.668000000000     1.007825032230
         H            1.001000000000    47.937000000000    48.769000000000     1.007825032230
         H           -2.823000000000    46.129000000000    49.708000000000     1.007825032230
         H           -1.985000000000    47.054000000000    51.042000000000     1.007825032230
         H           -0.840000000000    44.862000000000    51.112000000000     1.007825032230
         H           -2.601000000000    44.372000000000    50.598000000000     1.007825032230
         C            9.479000000000    49.442000000000    55.784000000000    12.000000000000
         O            9.222000000000    50.616000000000    56.099000000000    15.994914619570
         N            8.831000000000    48.837000000000    54.788000000000    14.003074004430
         C            7.706000000000    49.436000000000    54.084000000000    12.000000000000
         C            6.456000000000    48.981000000000    54.822000000000    12.000000000000
         O            6.310000000000    47.784000000000    55.139000000000    15.994914619570
         C            7.599000000000    48.942000000000    52.633000000000    12.000000000000
         C            8.692000000000    49.472000000000    51.736000000000    12.000000000000
         C            9.959000000000    48.898000000000    51.781000000000    12.000000000000
         C            8.415000000000    50.537000000000    50.880000000000    12.000000000000
         C           10.961000000000    49.400000000000    50.960000000000    12.000000000000
         C            9.426000000000    51.032000000000    50.065000000000    12.000000000000
         C           10.685000000000    50.467000000000    50.116000000000    12.000000000000
         O           11.708000000000    50.978000000000    49.318000000000    15.994914619570
         H            9.136000000000    47.916000000000    54.508000000000     1.007825032230
         H            7.783000000000    50.523000000000    54.107000000000     1.007825032230
         H            6.637000000000    49.260000000000    52.230000000000     1.007825032230
         H            7.639000000000    47.853000000000    52.629000000000     1.007825032230
         H           10.161000000000    48.072000000000    52.447000000000     1.007825032230
         H            7.427000000000    50.972000000000    50.851000000000     1.007825032230
         H           11.948000000000    48.963000000000    50.978000000000     1.007825032230
         H            9.228000000000    51.855000000000    49.395000000000     1.007825032230
         H           11.376000000000    51.721000000000    48.808000000000     1.007825032230
         N            5.533000000000    49.874000000000    55.110000000000    14.003074004430
         C            4.317000000000    49.477000000000    55.789000000000    12.000000000000
         C            3.333000000000    50.620000000000    55.891000000000    12.000000000000
         O            3.372000000000    51.588000000000    55.127000000000    15.994914619570
         H            5.674000000000    50.841000000000    54.856000000000     1.007825032230
         H            4.569000000000    49.137000000000    56.794000000000     1.007825032230
         H            3.854000000000    48.656000000000    55.241000000000     1.007825032230
         N            2.442000000000    50.507000000000    56.862000000000    14.003074004430
         C            1.413000000000    51.506000000000    57.119000000000    12.000000000000
         C            1.670000000000    52.119000000000    58.461000000000    12.000000000000
         O            2.084000000000    51.417000000000    59.378000000000    15.994914619570
         C            0.005000000000    50.927000000000    57.232000000000    12.000000000000
         C           -0.521000000000    50.237000000000    56.001000000000    12.000000000000
         C           -0.985000000000    51.011000000000    54.951000000000    12.000000000000
         C           -0.569000000000    48.854000000000    55.936000000000    12.000000000000
         C           -1.502000000000    50.387000000000    53.835000000000    12.000000000000
         C           -1.086000000000    48.222000000000    54.817000000000    12.000000000000
         C           -1.549000000000    49.003000000000    53.779000000000    12.000000000000
         O           -2.106000000000    48.406000000000    52.664000000000    15.994914619570
         H            2.477000000000    49.689000000000    57.454000000000     1.007825032230
         H            1.439000000000    52.275000000000    56.347000000000     1.007825032230
         H            0.006000000000    50.203000000000    58.047000000000     1.007825032230
         H           -0.679000000000    51.735000000000    57.492000000000     1.007825032230
         H           -0.943000000000    52.089000000000    55.005000000000     1.007825032230
         H           -0.201000000000    48.265000000000    56.763000000000     1.007825032230
         H           -1.869000000000    50.975000000000    53.007000000000     1.007825032230
         H           -1.126000000000    47.144000000000    54.759000000000     1.007825032230
         H           -2.740000000000    47.740000000000    52.940000000000     1.007825032230
         N            1.353000000000    53.383000000000    58.618000000000    14.003074004430
         C            1.379000000000    54.012000000000    59.918000000000    12.000000000000
         C            1.368000000000    55.515000000000    59.744000000000    12.000000000000
         C            1.385000000000    56.331000000000    61.039000000000    12.000000000000
         O            0.880000000000    55.917000000000    62.095000000000    15.994914619570
         O            1.931000000000    57.431000000000    60.951000000000    15.994914619570
         H            1.085000000000    53.928000000000    57.811000000000     1.007825032230
         H            2.245000000000    53.688000000000    60.496000000000     1.007825032230
         H            2.247000000000    55.792000000000    59.162000000000     1.007825032230
         H            0.479000000000    55.789000000000    59.176000000000     1.007825032230
         C           -4.489000000000    54.638000000000    59.165000000000    12.000000000000
         O           -5.677000000000    54.600000000000    58.838000000000    15.994914619570
         N           -3.764000000000    53.513000000000    59.144000000000    14.003074004430
         C           -4.323000000000    52.242000000000    58.734000000000    12.000000000000
         C           -3.681000000000    51.215000000000    59.641000000000    12.000000000000
         O           -2.469000000000    51.006000000000    59.589000000000    15.994914619570
         C           -3.962000000000    52.008000000000    57.296000000000    12.000000000000
         C           -4.635000000000    50.801000000000    56.669000000000    12.000000000000
         C           -4.176000000000    49.512000000000    56.726000000000    12.000000000000
         N           -5.696000000000    50.809000000000    55.872000000000    14.003074004430
         C           -5.895000000000    49.594000000000    55.423000000000    12.000000000000
         N           -4.976000000000    48.833000000000    55.943000000000    14.003074004430
         H           -2.794000000000    53.552000000000    59.424000000000     1.007825032230
         H           -5.406000000000    52.241000000000    58.862000000000     1.007825032230
         H           -2.883000000000    51.867000000000    57.234000000000     1.007825032230
         H           -4.231000000000    52.894000000000    56.721000000000     1.007825032230
         H           -6.258000000000    51.618000000000    55.648000000000     1.007825032230
         H           -3.337000000000    49.137000000000    57.293000000000     1.007825032230
         H           -6.677000000000    49.282000000000    54.747000000000     1.007825032230
         N           -4.454000000000    50.568000000000    60.487000000000    14.003074004430
         C           -3.913000000000    49.659000000000    61.489000000000    12.000000000000
         C           -3.055000000000    48.558000000000    60.876000000000    12.000000000000
         O           -3.491000000000    47.931000000000    59.898000000000    15.994914619570
         C           -5.077000000000    49.060000000000    62.264000000000    12.000000000000
         C           -4.581000000000    48.271000000000    63.463000000000    12.000000000000
         C           -5.696000000000    47.747000000000    64.361000000000    12.000000000000
         C           -5.125000000000    47.550000000000    65.754000000000    12.000000000000
         N           -6.117000000000    47.166000000000    66.752000000000    14.003074004430
         H           -5.453000000000    50.706000000000    60.440000000000     1.007825032230
         H           -3.296000000000    50.234000000000    62.180000000000     1.007825032230
         H           -5.727000000000    49.864000000000    62.610000000000     1.007825032230
         H           -5.643000000000    48.398000000000    61.608000000000     1.007825032230
         H           -4.005000000000    47.420000000000    63.099000000000     1.007825032230
         H           -3.926000000000    48.910000000000    64.055000000000     1.007825032230
         H           -6.513000000000    48.468000000000    64.395000000000     1.007825032230
         H           -6.062000000000    46.795000000000    63.976000000000     1.007825032230
         H           -4.367000000000    46.769000000000    65.706000000000     1.007825032230
         H           -4.651000000000    48.479000000000    66.072000000000     1.007825032230
         H           -5.667000000000    47.053000000000    67.649000000000     1.007825032230
         H           -6.548000000000    46.294000000000    66.480000000000     1.007825032230
         H           -6.824000000000    47.884000000000    66.818000000000     1.007825032230
         N           -1.840000000000    48.367000000000    61.392000000000    14.003074004430
         C           -0.992000000000    47.311000000000    60.887000000000    12.000000000000
         C           -0.176000000000    46.758000000000    62.031000000000    12.000000000000
         O            0.958000000000    47.176000000000    62.300000000000    15.994914619570
         C           -0.081000000000    47.849000000000    59.785000000000    12.000000000000
         S            0.906000000000    46.497000000000    59.054000000000    31.972071174400
         H           -1.511000000000    48.963000000000    62.139000000000     1.007825032230
         H           -1.616000000000    46.517000000000    60.478000000000     1.007825032230
         H           -0.691000000000    48.308000000000    59.007000000000     1.007825032230
         H            0.590000000000    48.598000000000    60.206000000000     1.007825032230
         N           -0.745000000000    45.803000000000    62.754000000000    14.003074004430
         C           -0.066000000000    45.169000000000    63.887000000000    12.000000000000
         C            1.297000000000    44.560000000000    63.509000000000    12.000000000000
         O            2.300000000000    44.868000000000    64.165000000000    15.994914619570
         H           -1.679000000000    45.502000000000    62.515000000000     1.007825032230
         H            0.092000000000    45.920000000000    64.661000000000     1.007825032230
         H           -0.706000000000    44.381000000000    64.285000000000     1.007825032230
         N            1.441000000000    43.750000000000    62.430000000000    14.003074004430
         C            2.722000000000    43.233000000000    61.953000000000    12.000000000000
         C            3.756000000000    44.331000000000    61.685000000000    12.000000000000
         O            4.949000000000    44.126000000000    61.944000000000    15.994914619570
         C            2.361000000000    42.431000000000    60.697000000000    12.000000000000
         C            0.961000000000    41.944000000000    60.950000000000    12.000000000000
         C            0.350000000000    43.177000000000    61.613000000000    12.000000000000
         H            3.124000000000    42.549000000000    62.701000000000     1.007825032230
         H            2.394000000000    43.066000000000    59.812000000000     1.007825032230
         H            3.040000000000    41.586000000000    60.581000000000     1.007825032230
         H            0.449000000000    41.692000000000    60.021000000000     1.007825032230
         H            0.963000000000    41.096000000000    61.635000000000     1.007825032230
         H           -0.493000000000    42.895000000000    62.243000000000     1.007825032230
         H            0.031000000000    43.893000000000    60.855000000000     1.007825032230
         N            3.322000000000    45.484000000000    61.134000000000    14.003074004430
         C            4.203000000000    46.620000000000    60.883000000000    12.000000000000
         C            3.465000000000    47.784000000000    60.221000000000    12.000000000000
         S            2.700000000000    47.388000000000    58.627000000000    31.972071174400
         H            2.346000000000    45.564000000000    60.885000000000     1.007825032230
         H            5.022000000000    46.302000000000    60.238000000000     1.007825032230
         H            2.681000000000    48.119000000000    60.900000000000     1.007825032230
         H            4.169000000000    48.603000000000    60.074000000000     1.007825032230
         C           12.566000000000    53.009000000000    57.937000000000    12.000000000000
         O           12.459000000000    51.916000000000    57.371000000000    15.994914619570
         N           11.485000000000    53.672000000000    58.281000000000    14.003074004430
         C           10.147000000000    53.178000000000    57.973000000000    12.000000000000
         C            9.589000000000    54.010000000000    56.814000000000    12.000000000000
         O            9.658000000000    55.244000000000    56.807000000000    15.994914619570
         C            9.253000000000    53.305000000000    59.218000000000    12.000000000000
         C            7.869000000000    52.700000000000    59.024000000000    12.000000000000
         C            7.687000000000    51.343000000000    59.216000000000    12.000000000000
         C            6.802000000000    53.499000000000    58.641000000000    12.000000000000
         C            6.436000000000    50.789000000000    59.028000000000    12.000000000000
         C            5.556000000000    52.939000000000    58.454000000000    12.000000000000
         C            5.384000000000    51.590000000000    58.648000000000    12.000000000000
         H           11.583000000000    54.549000000000    58.773000000000     1.007825032230
         H           10.206000000000    52.132000000000    57.673000000000     1.007825032230
         H            9.741000000000    52.795000000000    60.049000000000     1.007825032230
         H            9.144000000000    54.360000000000    59.467000000000     1.007825032230
         H            8.518000000000    50.720000000000    59.511000000000     1.007825032230
         H            6.947000000000    54.558000000000    58.489000000000     1.007825032230
         H            6.284000000000    49.730000000000    59.179000000000     1.007825032230
         H            4.721000000000    53.557000000000    58.157000000000     1.007825032230
         H            4.408000000000    51.152000000000    58.500000000000     1.007825032230
         N            9.024000000000    53.368000000000    55.798000000000    14.003074004430
         C            8.472000000000    54.040000000000    54.638000000000    12.000000000000
         C            6.973000000000    53.748000000000    54.671000000000    12.000000000000
         O            6.536000000000    52.594000000000    54.558000000000    15.994914619570
         C            9.142000000000    53.478000000000    53.348000000000    12.000000000000
         C           10.605000000000    53.856000000000    53.284000000000    12.000000000000
         C            8.446000000000    54.045000000000    52.136000000000    12.000000000000
         C           11.302000000000    53.478000000000    54.566000000000    12.000000000000
         H            8.976000000000    52.360000000000    55.835000000000     1.007825032230
         H            8.645000000000    55.114000000000    54.711000000000     1.007825032230
         H            9.051000000000    52.392000000000    53.340000000000     1.007825032230
         H           11.075000000000    53.332000000000    52.452000000000     1.007825032230
         H           10.693000000000    54.931000000000    53.129000000000     1.007825032230
         H            7.389000000000    53.781000000000    52.167000000000     1.007825032230
         H            8.549000000000    55.130000000000    52.132000000000     1.007825032230
         H            8.897000000000    53.634000000000    51.233000000000     1.007825032230
         H           12.377000000000    53.428000000000    54.395000000000     1.007825032230
         H           11.090000000000    54.227000000000    55.329000000000     1.007825032230
         H           10.942000000000    52.506000000000    54.902000000000     1.007825032230
         N            6.166000000000    54.792000000000    54.866000000000    14.003074004430
         C            4.714000000000    54.653000000000    54.968000000000    12.000000000000
         C            4.103000000000    54.707000000000    53.574000000000    12.000000000000
         O            4.298000000000    55.692000000000    52.855000000000    15.994914619570
         C            4.122000000000    55.782000000000    55.827000000000    12.000000000000
         C            2.598000000000    55.732000000000    55.945000000000    12.000000000000
         N            2.013000000000    56.857000000000    56.341000000000    14.003074004430
         O            1.918000000000    54.728000000000    55.674000000000    15.994914619570
         H            6.573000000000    55.713000000000    54.946000000000     1.007825032230
         H            4.477000000000    53.693000000000    55.426000000000     1.007825032230
         H            4.547000000000    55.711000000000    56.828000000000     1.007825032230
         H            4.408000000000    56.740000000000    55.392000000000     1.007825032230
         H            2.573000000000    57.671000000000    56.551000000000     1.007825032230
         H            1.008000000000    56.899000000000    56.432000000000     1.007825032230
         N            3.358000000000    53.697000000000    53.143000000000    14.003074004430
         C            2.813000000000    53.718000000000    51.788000000000    12.000000000000
         C            1.415000000000    54.343000000000    51.725000000000    12.000000000000
         O            0.846000000000    54.490000000000    50.639000000000    15.994914619570
         C            2.765000000000    52.263000000000    51.154000000000    12.000000000000
         C            1.854000000000    51.314000000000    51.971000000000    12.000000000000
         C            4.222000000000    51.753000000000    51.018000000000    12.000000000000
         C            1.552000000000    49.957000000000    51.275000000000    12.000000000000
         H            3.168000000000    52.914000000000    53.752000000000     1.007825032230
         H            3.476000000000    54.326000000000    51.173000000000     1.007825032230
         H            2.346000000000    52.349000000000    50.152000000000     1.007825032230
         H            2.343000000000    51.107000000000    52.923000000000     1.007825032230
         H            0.910000000000    51.822000000000    52.168000000000     1.007825032230
         H            4.218000000000    50.753000000000    50.584000000000     1.007825032230
         H            4.784000000000    52.427000000000    50.372000000000     1.007825032230
         H            4.689000000000    51.720000000000    52.002000000000     1.007825032230
         H            0.908000000000    49.355000000000    51.916000000000     1.007825032230
         H            2.486000000000    49.425000000000    51.096000000000     1.007825032230
         H            1.050000000000    50.140000000000    50.325000000000     1.007825032230
         N            0.803000000000    54.699000000000    52.842000000000    14.003074004430
         C           -0.523000000000    55.306000000000    52.821000000000    12.000000000000
         C           -0.453000000000    56.609000000000    53.627000000000    12.000000000000
         O           -0.633000000000    56.589000000000    54.848000000000    15.994914619570
         C           -1.551000000000    54.355000000000    53.441000000000    12.000000000000
         C           -2.945000000000    54.929000000000    53.268000000000    12.000000000000
         S           -4.230000000000    53.864000000000    53.922000000000    31.972071174400
         C           -4.327000000000    52.868000000000    52.489000000000    12.000000000000
         H            1.263000000000    54.547000000000    53.728000000000     1.007825032230
         H           -0.806000000000    55.528000000000    51.792000000000     1.007825032230
         H           -1.338000000000    54.233000000000    54.503000000000     1.007825032230
         H           -1.494000000000    53.386000000000    52.946000000000     1.007825032230
         H           -2.992000000000    55.887000000000    53.785000000000     1.007825032230
         H           -3.129000000000    55.092000000000    52.206000000000     1.007825032230
         H           -5.082000000000    52.095000000000    52.634000000000     1.007825032230
         H           -4.601000000000    53.487000000000    51.634000000000     1.007825032230
         H           -3.359000000000    52.401000000000    52.305000000000     1.007825032230
         N           -0.069000000000    57.747000000000    53.033000000000    14.003074004430
         C            0.130000000000    59.004000000000    53.753000000000    12.000000000000
         C            0.742000000000    59.923000000000    52.710000000000    12.000000000000
         C            0.180000000000    59.391000000000    51.392000000000    12.000000000000
         C            0.301000000000    57.877000000000    51.623000000000    12.000000000000
         H            0.857000000000    58.842000000000    54.549000000000     1.007825032230
         H            0.437000000000    60.956000000000    52.875000000000     1.007825032230
         H            1.829000000000    59.841000000000    52.721000000000     1.007825032230
         H           -0.857000000000    59.694000000000    51.246000000000     1.007825032230
         H            0.798000000000    59.706000000000    50.551000000000     1.007825032230
         H            1.320000000000    57.531000000000    51.449000000000     1.007825032230
         H           -0.402000000000    57.335000000000    50.990000000000     1.007825032230
         C           -7.234000000000    57.352000000000    53.418000000000    12.000000000000
         O           -7.586000000000    58.298000000000    52.725000000000    15.994914619570
         N           -7.092000000000    56.125000000000    52.927000000000    14.003074004430
         C           -7.542000000000    55.739000000000    51.597000000000    12.000000000000
         C           -6.706000000000    56.276000000000    50.425000000000    12.000000000000
         O           -7.110000000000    56.102000000000    49.266000000000    15.994914619570
         H           -6.650000000000    55.425000000000    53.506000000000     1.007825032230
         H           -7.532000000000    54.650000000000    51.544000000000     1.007825032230
         H           -8.570000000000    56.079000000000    51.470000000000     1.007825032230
         N           -5.539000000000    56.901000000000    50.662000000000    14.003074004430
         C           -4.668000000000    57.406000000000    49.617000000000    12.000000000000
         C           -3.305000000000    56.701000000000    49.689000000000    12.000000000000
         O           -2.574000000000    56.844000000000    50.663000000000    15.994914619570
         C           -4.477000000000    58.938000000000    49.771000000000    12.000000000000
         C           -3.520000000000    59.471000000000    48.683000000000    12.000000000000
         C           -5.826000000000    59.653000000000    49.617000000000    12.000000000000
         H           -5.252000000000    57.026000000000    51.622000000000     1.007825032230
         H           -5.122000000000    57.201000000000    48.647000000000     1.007825032230
         H           -4.063000000000    59.154000000000    50.756000000000     1.007825032230
         H           -2.553000000000    58.975000000000    48.774000000000     1.007825032230
         H           -3.390000000000    60.546000000000    48.809000000000     1.007825032230
         H           -3.941000000000    59.268000000000    47.698000000000     1.007825032230
         H           -6.518000000000    59.291000000000    50.377000000000     1.007825032230
         H           -6.234000000000    59.449000000000    48.627000000000     1.007825032230
         H           -5.684000000000    60.727000000000    49.737000000000     1.007825032230
         N           -2.981000000000    55.933000000000    48.650000000000    14.003074004430
         C           -1.694000000000    55.276000000000    48.503000000000    12.000000000000
         C           -0.689000000000    56.178000000000    47.833000000000    12.000000000000
         O           -1.007000000000    57.031000000000    46.986000000000    15.994914619570
         C           -1.807000000000    54.027000000000    47.654000000000    12.000000000000
         C           -2.448000000000    52.908000000000    48.447000000000    12.000000000000
         C           -1.674000000000    52.148000000000    49.313000000000    12.000000000000
         C           -3.793000000000    52.637000000000    48.293000000000    12.000000000000
         C           -2.246000000000    51.109000000000    50.022000000000    12.000000000000
         C           -4.359000000000    51.592000000000    49.009000000000    12.000000000000
         C           -3.585000000000    50.828000000000    49.870000000000    12.000000000000
         H           -3.669000000000    55.800000000000    47.923000000000     1.007825032230
         H           -1.321000000000    55.001000000000    49.490000000000     1.007825032230
         H           -2.418000000000    54.242000000000    46.778000000000     1.007825032230
         H           -0.812000000000    53.718000000000    47.333000000000     1.007825032230
         H           -0.624000000000    52.369000000000    49.433000000000     1.007825032230
         H           -4.397000000000    53.231000000000    47.623000000000     1.007825032230
         H           -1.643000000000    50.518000000000    50.695000000000     1.007825032230
         H           -5.410000000000    51.372000000000    48.895000000000     1.007825032230
         H           -4.032000000000    50.014000000000    50.420000000000     1.007825032230
         N            0.559000000000    55.981000000000    48.219000000000    14.003074004430
         C            1.648000000000    56.676000000000    47.609000000000    12.000000000000
         C            2.148000000000    55.749000000000    46.503000000000    12.000000000000
         O            2.969000000000    54.837000000000    46.727000000000    15.994914619570
         C            2.727000000000    56.921000000000    48.641000000000    12.000000000000
         C            3.851000000000    57.807000000000    48.123000000000    12.000000000000
         O            4.136000000000    57.836000000000    46.930000000000    15.994914619570
         O            4.466000000000    58.475000000000    48.937000000000    15.994914619570
         H            0.748000000000    55.324000000000    48.962000000000     1.007825032230
         H            1.306000000000    57.621000000000    47.186000000000     1.007825032230
         H            3.149000000000    55.961000000000    48.937000000000     1.007825032230
         H            2.279000000000    57.394000000000    49.515000000000     1.007825032230
         N            1.729000000000    56.044000000000    45.279000000000    14.003074004430
         C            2.074000000000    55.193000000000    44.152000000000    12.000000000000
         C            3.544000000000    55.165000000000    43.751000000000    12.000000000000
         O            4.028000000000    54.128000000000    43.262000000000    15.994914619570
         C            1.196000000000    55.606000000000    42.978000000000    12.000000000000
         C           -0.276000000000    55.169000000000    43.109000000000    12.000000000000
         O           -0.642000000000    54.440000000000    44.043000000000    15.994914619570
         O           -1.058000000000    55.533000000000    42.223000000000    15.994914619570
         H            1.165000000000    56.868000000000    45.129000000000     1.007825032230
         H            1.794000000000    54.174000000000    44.420000000000     1.007825032230
         H            1.224000000000    56.692000000000    42.895000000000     1.007825032230
         H            1.608000000000    55.175000000000    42.065000000000     1.007825032230
         N            4.295000000000    56.236000000000    44.041000000000    14.003074004430
         C            5.738000000000    56.262000000000    43.810000000000    12.000000000000
         C            6.419000000000    55.264000000000    44.753000000000    12.000000000000
         O            7.287000000000    54.507000000000    44.311000000000    15.994914619570
         C            6.285000000000    57.691000000000    44.060000000000    12.000000000000
         C            7.817000000000    57.877000000000    44.132000000000    12.000000000000
         C            8.325000000000    58.939000000000    45.136000000000    12.000000000000
         O            7.863000000000    60.082000000000    45.076000000000    15.994914619570
         O            9.188000000000    58.652000000000    45.976000000000    15.994914619570
         H            3.849000000000    57.053000000000    44.433000000000     1.007825032230
         H            5.941000000000    55.976000000000    42.778000000000     1.007825032230
         H            5.919000000000    58.324000000000    43.252000000000     1.007825032230
         H            5.858000000000    58.056000000000    44.994000000000     1.007825032230
         H            8.165000000000    58.163000000000    43.139000000000     1.007825032230
         H            8.267000000000    56.918000000000    44.390000000000     1.007825032230
         N            6.007000000000    55.188000000000    46.022000000000    14.003074004430
         C            6.595000000000    54.232000000000    46.948000000000    12.000000000000
         C            6.178000000000    52.810000000000    46.615000000000    12.000000000000
         O            7.003000000000    51.909000000000    46.780000000000    15.994914619570
         C            6.185000000000    54.544000000000    48.389000000000    12.000000000000
         C            6.770000000000    55.890000000000    48.845000000000    12.000000000000
         C            8.263000000000    55.770000000000    49.033000000000    12.000000000000
         C            9.097000000000    56.857000000000    48.364000000000    12.000000000000
         N            8.714000000000    58.206000000000    48.749000000000    14.003074004430
         H            5.275000000000    55.805000000000    46.344000000000     1.007825032230
         H            7.680000000000    54.301000000000    46.874000000000     1.007825032230
         H            5.098000000000    54.589000000000    48.449000000000     1.007825032230
         H            6.549000000000    53.753000000000    49.045000000000     1.007825032230
         H            6.562000000000    56.648000000000    48.090000000000     1.007825032230
         H            6.309000000000    56.183000000000    49.788000000000     1.007825032230
         H            8.470000000000    55.798000000000    50.103000000000     1.007825032230
         H            8.583000000000    54.803000000000    48.645000000000     1.007825032230
         H           10.142000000000    56.705000000000    48.635000000000     1.007825032230
         H            8.998000000000    56.759000000000    47.283000000000     1.007825032230
         H            9.047000000000    58.862000000000    48.057000000000     1.007825032230
         H            7.708000000000    58.265000000000    48.811000000000     1.007825032230
         H            9.121000000000    58.428000000000    49.646000000000     1.007825032230
         N            4.954000000000    52.544000000000    46.147000000000    14.003074004430
         C            4.574000000000    51.175000000000    45.767000000000    12.000000000000
         C            5.400000000000    50.768000000000    44.548000000000    12.000000000000
         O            5.935000000000    49.653000000000    44.554000000000    15.994914619570
         C            3.036000000000    51.092000000000    45.467000000000    12.000000000000
         C            2.286000000000    51.433000000000    46.777000000000    12.000000000000
         C            2.604000000000    49.685000000000    45.023000000000    12.000000000000
         C            0.773000000000    51.661000000000    46.639000000000    12.000000000000
         H            4.282000000000    53.292000000000    46.053000000000     1.007825032230
         H            4.809000000000    50.502000000000    46.592000000000     1.007825032230
         H            2.774000000000    51.816000000000    44.696000000000     1.007825032230
         H            2.438000000000    50.609000000000    47.474000000000     1.007825032230
         H            2.731000000000    52.331000000000    47.204000000000     1.007825032230
         H            3.120000000000    49.420000000000    44.100000000000     1.007825032230
         H            2.859000000000    48.965000000000    45.800000000000     1.007825032230
         H            1.527000000000    49.672000000000    44.854000000000     1.007825032230
         H            0.349000000000    51.893000000000    47.616000000000     1.007825032230
         H            0.592000000000    52.493000000000    45.958000000000     1.007825032230
         H            0.304000000000    50.760000000000    46.244000000000     1.007825032230
         N            5.592000000000    51.650000000000    43.542000000000    14.003074004430
         C            6.428000000000    51.322000000000    42.387000000000    12.000000000000
         C            7.875000000000    50.984000000000    42.805000000000    12.000000000000
         O            8.493000000000    50.019000000000    42.350000000000    15.994914619570
         C            6.431000000000    52.514000000000    41.431000000000    12.000000000000
         H            5.148000000000    52.556000000000    43.589000000000     1.007825032230
         H            5.999000000000    50.461000000000    41.875000000000     1.007825032230
         H            7.051000000000    52.284000000000    40.564000000000     1.007825032230
         H            6.833000000000    53.389000000000    41.943000000000     1.007825032230
         H            5.412000000000    52.720000000000    41.104000000000     1.007825032230
         N            8.420000000000    51.753000000000    43.762000000000    14.003074004430
         C            9.754000000000    51.519000000000    44.282000000000    12.000000000000
         C            9.824000000000    50.151000000000    44.980000000000    12.000000000000
         O           10.783000000000    49.382000000000    44.768000000000    15.994914619570
         C           10.071000000000    52.653000000000    45.226000000000    12.000000000000
         C           11.325000000000    52.457000000000    46.033000000000    12.000000000000
         C           11.503000000000    53.587000000000    47.030000000000    12.000000000000
         O           11.927000000000    54.654000000000    46.595000000000    15.994914619570
         O           11.218000000000    53.423000000000    48.217000000000    15.994914619570
         H            7.881000000000    52.522000000000    44.133000000000     1.007825032230
         H           10.465000000000    51.534000000000    43.456000000000     1.007825032230
         H           10.183000000000    53.564000000000    44.639000000000     1.007825032230
         H            9.233000000000    52.781000000000    45.911000000000     1.007825032230
         H           11.260000000000    51.512000000000    46.572000000000     1.007825032230
         H           12.184000000000    52.430000000000    45.362000000000     1.007825032230
         N            8.796000000000    49.803000000000    45.757000000000    14.003074004430
         C            8.772000000000    48.508000000000    46.402000000000    12.000000000000
         C            8.758000000000    47.383000000000    45.375000000000    12.000000000000
         O            9.544000000000    46.436000000000    45.473000000000    15.994914619570
         C            7.545000000000    48.399000000000    47.296000000000    12.000000000000
         C            7.324000000000    47.081000000000    48.078000000000    12.000000000000
         C            8.510000000000    46.703000000000    48.971000000000    12.000000000000
         C            6.091000000000    47.281000000000    48.927000000000    12.000000000000
         H            8.031000000000    50.447000000000    45.895000000000     1.007825032230
         H            9.665000000000    48.408000000000    47.019000000000     1.007825032230
         H            7.607000000000    49.203000000000    48.029000000000     1.007825032230
         H            6.664000000000    48.575000000000    46.679000000000     1.007825032230
         H            7.141000000000    46.273000000000    47.369000000000     1.007825032230
         H            9.398000000000    46.559000000000    48.355000000000     1.007825032230
         H            8.284000000000    45.779000000000    49.503000000000     1.007825032230
         H            8.692000000000    47.501000000000    49.691000000000     1.007825032230
         H            5.893000000000    46.375000000000    49.500000000000     1.007825032230
         H            5.238000000000    47.497000000000    48.283000000000     1.007825032230
         H            6.252000000000    48.115000000000    49.610000000000     1.007825032230
         N            7.912000000000    47.499000000000    44.338000000000    14.003074004430
         C            7.852000000000    46.455000000000    43.322000000000    12.000000000000
         C            6.783000000000    46.760000000000    42.296000000000    12.000000000000
         C            5.362000000000    46.760000000000    42.865000000000    12.000000000000
         C            4.409000000000    47.143000000000    41.755000000000    12.000000000000
         C            4.990000000000    45.393000000000    43.428000000000    12.000000000000
         H            7.316000000000    48.311000000000    44.262000000000     1.007825032230
         H            7.603000000000    45.512000000000    43.810000000000     1.007825032230
         H            6.984000000000    47.744000000000    41.873000000000     1.007825032230
         H            6.841000000000    46.018000000000    41.499000000000     1.007825032230
         H            5.298000000000    47.502000000000    43.661000000000     1.007825032230
         H            3.388000000000    47.150000000000    42.138000000000     1.007825032230
         H            4.488000000000    46.420000000000    40.943000000000     1.007825032230
         H            4.664000000000    48.135000000000    41.383000000000     1.007825032230
         H            5.683000000000    45.128000000000    44.226000000000     1.007825032230
         H            3.975000000000    45.428000000000    43.824000000000     1.007825032230
         H            5.045000000000    44.646000000000    42.636000000000     1.007825032230
         C           12.810000000000    44.733000000000    44.943000000000    12.000000000000
         O           13.706000000000    43.894000000000    45.089000000000    15.994914619570
         N           11.531000000000    44.377000000000    44.905000000000    14.003074004430
         C           11.130000000000    42.976000000000    44.972000000000    12.000000000000
         C           11.340000000000    42.248000000000    43.660000000000    12.000000000000
         O           11.424000000000    41.017000000000    43.683000000000    15.994914619570
         C            9.646000000000    42.848000000000    45.362000000000    12.000000000000
         C            9.265000000000    43.266000000000    46.773000000000    12.000000000000
         C            7.755000000000    43.294000000000    46.907000000000    12.000000000000
         C            9.881000000000    42.319000000000    47.757000000000    12.000000000000
         H           10.821000000000    45.091000000000    44.828000000000     1.007825032230
         H           11.730000000000    42.484000000000    45.738000000000     1.007825032230
         H            9.070000000000    43.463000000000    44.670000000000     1.007825032230
         H            9.347000000000    41.809000000000    45.223000000000     1.007825032230
         H            9.653000000000    44.268000000000    46.959000000000     1.007825032230
         H            7.485000000000    43.594000000000    47.920000000000     1.007825032230
         H            7.340000000000    44.007000000000    46.194000000000     1.007825032230
         H            7.354000000000    42.301000000000    46.703000000000     1.007825032230
         H            9.608000000000    42.618000000000    48.769000000000     1.007825032230
         H           10.966000000000    42.341000000000    47.652000000000     1.007825032230
         H            9.518000000000    41.309000000000    47.566000000000     1.007825032230
         N           11.455000000000    42.952000000000    42.525000000000    14.003074004430
         C           11.525000000000    42.334000000000    41.214000000000    12.000000000000
         C           10.164000000000    41.769000000000    40.833000000000    12.000000000000
         O           10.081000000000    40.762000000000    40.130000000000    15.994914619570
         H           11.495000000000    43.959000000000    42.585000000000     1.007825032230
         H           11.825000000000    43.080000000000    40.478000000000     1.007825032230
         H           12.259000000000    41.529000000000    41.232000000000     1.007825032230
         N            9.056000000000    42.383000000000    41.229000000000    14.003074004430
         C            7.732000000000    41.847000000000    40.950000000000    12.000000000000
         C            7.015000000000    42.653000000000    39.888000000000    12.000000000000
         O            7.168000000000    43.877000000000    39.827000000000    15.994914619570
         C            6.847000000000    41.867000000000    42.198000000000    12.000000000000
         C            7.270000000000    40.907000000000    43.286000000000    12.000000000000
         C            6.765000000000    39.494000000000    43.037000000000    12.000000000000
         N            5.309000000000    39.509000000000    42.945000000000    14.003074004430
         C            4.456000000000    39.277000000000    43.947000000000    12.000000000000
         N            4.847000000000    39.018000000000    45.181000000000    14.003074004430
         N            3.160000000000    39.333000000000    43.692000000000    14.003074004430
         H            9.134000000000    43.250000000000    41.741000000000     1.007825032230
         H            7.833000000000    40.818000000000    40.605000000000     1.007825032230
         H            6.864000000000    42.876000000000    42.610000000000     1.007825032230
         H            5.825000000000    41.629000000000    41.903000000000     1.007825032230
         H            8.359000000000    40.887000000000    43.332000000000     1.007825032230
         H            6.881000000000    41.260000000000    44.241000000000     1.007825032230
         H            7.071000000000    38.848000000000    43.860000000000     1.007825032230
         H            7.184000000000    39.117000000000    42.104000000000     1.007825032230
         H            4.909000000000    39.714000000000    42.040000000000     1.007825032230
         H            5.832000000000    38.979000000000    45.401000000000     1.007825032230
         H            4.161000000000    38.858000000000    45.905000000000     1.007825032230
         H            2.838000000000    39.538000000000    42.757000000000     1.007825032230
         H            2.492000000000    39.171000000000    44.432000000000     1.007825032230
         N            6.207000000000    41.956000000000    39.087000000000    14.003074004430
         C            5.293000000000    42.579000000000    38.150000000000    12.000000000000
         C            3.843000000000    42.635000000000    38.597000000000    12.000000000000
         O            3.041000000000    43.261000000000    37.909000000000    15.994914619570
         C            5.310000000000    41.860000000000    36.804000000000    12.000000000000
         C            6.551000000000    42.112000000000    35.946000000000    12.000000000000
         O            7.307000000000    43.063000000000    36.189000000000    15.994914619570
         O            6.749000000000    41.341000000000    35.013000000000    15.994914619570
         H            6.233000000000    40.948000000000    39.136000000000     1.007825032230
         H            5.631000000000    43.602000000000    37.985000000000     1.007825032230
         H            5.243000000000    40.789000000000    36.993000000000     1.007825032230
         H            4.430000000000    42.166000000000    36.238000000000     1.007825032230
         N            3.402000000000    41.944000000000    39.654000000000    14.003074004430
         C            2.003000000000    41.980000000000    40.075000000000    12.000000000000
         C            2.042000000000    42.251000000000    41.586000000000    12.000000000000
         O            3.101000000000    42.119000000000    42.211000000000    15.994914619570
         C            1.229000000000    40.623000000000    39.804000000000    12.000000000000
         C            1.480000000000    40.065000000000    38.389000000000    12.000000000000
         O            1.654000000000    39.648000000000    40.770000000000    15.994914619570
         H            4.056000000000    41.380000000000    40.177000000000     1.007825032230
         H            1.491000000000    42.799000000000    39.570000000000     1.007825032230
         H            0.160000000000    40.798000000000    39.928000000000     1.007825032230
         H            0.891000000000    39.158000000000    41.087000000000     1.007825032230
         H            0.925000000000    39.136000000000    38.261000000000     1.007825032230
         H            1.148000000000    40.792000000000    37.648000000000     1.007825032230
         H            2.545000000000    39.873000000000    38.258000000000     1.007825032230
         N            0.923000000000    42.587000000000    42.217000000000    14.003074004430
         C            0.860000000000    42.841000000000    43.647000000000    12.000000000000
         C            0.191000000000    41.696000000000    44.392000000000    12.000000000000
         O           -0.020000000000    41.755000000000    45.606000000000    15.994914619570
         C            0.083000000000    44.138000000000    43.892000000000    12.000000000000
         C            0.752000000000    45.382000000000    43.343000000000    12.000000000000
         C           -0.200000000000    46.571000000000    43.380000000000    12.000000000000
         N           -0.054000000000    47.428000000000    44.372000000000    14.003074004430
         O           -1.105000000000    46.721000000000    42.552000000000    15.994914619570
         H            0.074000000000    42.670000000000    41.677000000000     1.007825032230
         H            1.874000000000    42.962000000000    44.027000000000     1.007825032230
         H           -0.896000000000    44.042000000000    43.423000000000     1.007825032230
         H           -0.056000000000    44.263000000000    44.966000000000     1.007825032230
         H            1.055000000000    45.199000000000    42.312000000000     1.007825032230
         H            1.634000000000    45.609000000000    43.942000000000     1.007825032230
         H            0.677000000000    47.290000000000    45.055000000000     1.007825032230
         H           -0.673000000000    48.222000000000    44.448000000000     1.007825032230
         N           -0.126000000000    40.611000000000    43.683000000000    14.003074004430
         C           -0.846000000000    39.468000000000    44.218000000000    12.000000000000
         C           -0.127000000000    38.883000000000    45.417000000000    12.000000000000
         O            1.056000000000    38.530000000000    45.397000000000    15.994914619570
         C           -0.990000000000    38.374000000000    43.128000000000    12.000000000000
         C           -1.627000000000    38.920000000000    41.847000000000    12.000000000000
         C           -1.847000000000    37.233000000000    43.716000000000    12.000000000000
         C           -3.091000000000    39.330000000000    41.987000000000    12.000000000000
         H            0.152000000000    40.582000000000    42.713000000000     1.007825032230
         H           -1.840000000000    39.791000000000    44.527000000000     1.007825032230
         H           -0.001000000000    37.983000000000    42.890000000000     1.007825032230
         H           -1.563000000000    38.148000000000    41.080000000000     1.007825032230
         H           -1.054000000000    39.786000000000    41.516000000000     1.007825032230
         H           -1.966000000000    36.446000000000    42.971000000000     1.007825032230
         H           -2.827000000000    37.621000000000    43.994000000000     1.007825032230
         H           -1.354000000000    36.826000000000    44.598000000000     1.007825032230
         H           -3.323000000000    40.106000000000    41.258000000000     1.007825032230
         H           -3.266000000000    39.713000000000    42.992000000000     1.007825032230
         H           -3.729000000000    38.464000000000    41.811000000000     1.007825032230
         N           -0.881000000000    38.847000000000    46.502000000000    14.003074004430
         C           -0.441000000000    38.279000000000    47.754000000000    12.000000000000
         C            0.502000000000    39.140000000000    48.581000000000    12.000000000000
         O            0.972000000000    38.690000000000    49.632000000000    15.994914619570
         H           -1.812000000000    39.236000000000    46.453000000000     1.007825032230
         H           -1.326000000000    38.078000000000    48.358000000000     1.007825032230
         H            0.054000000000    37.331000000000    47.545000000000     1.007825032230
         N            0.859000000000    40.336000000000    48.132000000000    14.003074004430
         C            1.732000000000    41.190000000000    48.902000000000    12.000000000000
         C            1.034000000000    41.776000000000    50.121000000000    12.000000000000
         O           -0.031000000000    42.407000000000    50.002000000000    15.994914619570
         C            2.216000000000    42.332000000000    48.029000000000    12.000000000000
         C            3.407000000000    42.998000000000    47.384000000000    12.000000000000
         C            3.093000000000    44.447000000000    47.004000000000    12.000000000000
         C            4.542000000000    42.927000000000    48.387000000000    12.000000000000
         H            0.515000000000    40.654000000000    47.237000000000     1.007825032230
         H            2.593000000000    40.609000000000    49.233000000000     1.007825032230
         H            1.601000000000    42.161000000000    47.146000000000     1.007825032230
         H            1.711000000000    43.184000000000    48.485000000000     1.007825032230
         H            3.686000000000    42.444000000000    46.487000000000     1.007825032230
         H            3.962000000000    44.893000000000    46.520000000000     1.007825032230
         H            2.245000000000    44.467000000000    46.319000000000     1.007825032230
         H            2.848000000000    45.013000000000    47.902000000000     1.007825032230
         H            5.430000000000    43.398000000000    47.965000000000     1.007825032230
         H            4.253000000000    43.448000000000    49.300000000000     1.007825032230
         H            4.758000000000    41.884000000000    48.618000000000     1.007825032230
         N            1.609000000000    41.565000000000    51.285000000000    14.003074004430
         C            1.098000000000    42.152000000000    52.502000000000    12.000000000000
         C            2.197000000000    43.020000000000    53.128000000000    12.000000000000
         O            3.368000000000    42.991000000000    52.732000000000    15.994914619570
         C            0.678000000000    41.061000000000    53.494000000000    12.000000000000
         C           -0.525000000000    40.271000000000    53.005000000000    12.000000000000
         O            1.805000000000    40.199000000000    53.678000000000    15.994914619570
         H            2.429000000000    40.977000000000    51.329000000000     1.007825032230
         H            0.236000000000    42.776000000000    52.267000000000     1.007825032230
         H            0.430000000000    41.527000000000    54.448000000000     1.007825032230
         H            1.577000000000    39.501000000000    54.296000000000     1.007825032230
         H           -0.785000000000    39.510000000000    53.741000000000     1.007825032230
         H           -1.370000000000    40.945000000000    52.866000000000     1.007825032230
         H           -0.283000000000    39.791000000000    52.057000000000     1.007825032230
         N            1.761000000000    43.922000000000    53.995000000000    14.003074004430
         C            2.669000000000    44.782000000000    54.721000000000    12.000000000000
         C            2.899000000000    44.200000000000    56.110000000000    12.000000000000
         O            1.950000000000    43.687000000000    56.706000000000    15.994914619570
         C            2.071000000000    46.190000000000    54.846000000000    12.000000000000
         C            1.967000000000    46.894000000000    53.501000000000    12.000000000000
         S            3.577000000000    47.123000000000    52.682000000000    31.972071174400
         C            3.194000000000    46.290000000000    51.174000000000    12.000000000000
         H            0.767000000000    44.011000000000    54.153000000000     1.007825032230
         H            3.619000000000    44.837000000000    54.189000000000     1.007825032230
         H            1.073000000000    46.110000000000    55.278000000000     1.007825032230
         H            2.699000000000    46.784000000000    55.510000000000     1.007825032230
         H            1.328000000000    46.300000000000    52.848000000000     1.007825032230
         H            1.506000000000    47.870000000000    53.650000000000     1.007825032230
         H            4.062000000000    46.314000000000    50.515000000000     1.007825032230
         H            2.929000000000    45.255000000000    51.388000000000     1.007825032230
         H            2.354000000000    46.787000000000    50.688000000000     1.007825032230
         N            4.081000000000    44.299000000000    56.717000000000    14.003074004430
         C            5.246000000000    45.002000000000    56.188000000000    12.000000000000
         C            6.066000000000    44.193000000000    55.186000000000    12.000000000000
         O            5.934000000000    42.966000000000    55.087000000000    15.994914619570
         C            6.034000000000    45.354000000000    57.433000000000    12.000000000000
         C            5.875000000000    44.064000000000    58.208000000000    12.000000000000
         C            4.392000000000    43.743000000000    58.040000000000    12.000000000000
         H            4.914000000000    45.923000000000    55.709000000000     1.007825032230
         H            7.079000000000    45.565000000000    57.206000000000     1.007825032230
         H            5.574000000000    46.188000000000    57.964000000000     1.007825032230
         H            6.497000000000    43.274000000000    57.786000000000     1.007825032230
         H            6.115000000000    44.218000000000    59.260000000000     1.007825032230
         H            3.797000000000    44.224000000000    58.816000000000     1.007825032230
         H            4.231000000000    42.665000000000    58.048000000000     1.007825032230
         N            6.987000000000    44.867000000000    54.479000000000    14.003074004430
         C            8.000000000000    44.233000000000    53.656000000000    12.000000000000
         C            9.305000000000    44.847000000000    54.159000000000    12.000000000000
         O            9.452000000000    46.089000000000    54.229000000000    15.994914619570
         C            7.805000000000    44.569000000000    52.173000000000    12.000000000000
         C            6.630000000000    43.812000000000    51.545000000000    12.000000000000
         C            6.785000000000    42.295000000000    51.627000000000    12.000000000000
         N            5.768000000000    41.525000000000    51.936000000000    14.003074004430
         O            7.875000000000    41.758000000000    51.405000000000    15.994914619570
         H            6.974000000000    45.876000000000    54.523000000000     1.007825032230
         H            7.999000000000    43.154000000000    53.809000000000     1.007825032230
         H            7.620000000000    45.639000000000    52.079000000000     1.007825032230
         H            8.717000000000    44.319000000000    51.631000000000     1.007825032230
         H            6.554000000000    44.097000000000    50.496000000000     1.007825032230
         H            5.711000000000    44.101000000000    52.056000000000     1.007825032230
         H            4.864000000000    41.934000000000    52.124000000000     1.007825032230
         H            5.890000000000    40.524000000000    51.986000000000     1.007825032230
         N           10.212000000000    43.967000000000    54.584000000000    14.003074004430
         C           11.476000000000    44.368000000000    55.215000000000    12.000000000000
         C           12.675000000000    43.980000000000    54.367000000000    12.000000000000
         O           12.691000000000    42.891000000000    53.782000000000    15.994914619570
         C           11.576000000000    43.704000000000    56.617000000000    12.000000000000
         C           12.772000000000    44.291000000000    57.384000000000    12.000000000000
         C           10.249000000000    43.916000000000    57.370000000000    12.000000000000
         H           10.022000000000    42.982000000000    54.467000000000     1.007825032230
         H           11.474000000000    45.451000000000    55.341000000000     1.007825032230
         H           11.736000000000    42.634000000000    56.486000000000     1.007825032230
         H           12.839000000000    43.823000000000    58.366000000000     1.007825032230
         H           12.635000000000    45.366000000000    57.502000000000     1.007825032230
         H           13.690000000000    44.100000000000    56.827000000000     1.007825032230
         H           10.429000000000    43.868000000000    58.444000000000     1.007825032230
         H            9.838000000000    44.892000000000    57.113000000000     1.007825032230
         H            9.541000000000    43.138000000000    57.085000000000     1.007825032230
         N           13.661000000000    44.873000000000    54.314000000000    14.003074004430
         C           14.920000000000    44.686000000000    53.606000000000    12.000000000000
         C           15.084000000000    45.732000000000    52.480000000000    12.000000000000
         C           14.037000000000    45.513000000000    51.389000000000    12.000000000000
         C           12.748000000000    46.009000000000    51.540000000000    12.000000000000
         C           14.355000000000    44.764000000000    50.257000000000    12.000000000000
         C           11.795000000000    45.741000000000    50.561000000000    12.000000000000
         C           13.394000000000    44.507000000000    49.291000000000    12.000000000000
         C           12.120000000000    44.992000000000    49.447000000000    12.000000000000
         H           13.526000000000    45.747000000000    54.802000000000     1.007825032230
         H           14.954000000000    43.683000000000    53.180000000000     1.007825032230
         H           14.962000000000    46.731000000000    52.898000000000     1.007825032230
         H           16.080000000000    45.642000000000    52.047000000000     1.007825032230
         H           12.488000000000    46.597000000000    52.408000000000     1.007825032230
         H           15.357000000000    44.381000000000    50.132000000000     1.007825032230
         H           10.791000000000    46.123000000000    50.674000000000     1.007825032230
         H           13.648000000000    43.926000000000    48.417000000000     1.007825032230
         H           11.370000000000    44.788000000000    48.697000000000     1.007825032230
         C           17.040000000000    41.941000000000    51.007000000000    12.000000000000
         O           16.836000000000    42.533000000000    52.077000000000    15.994914619570
         N           16.095000000000    41.291000000000    50.355000000000    14.003074004430
         C           14.733000000000    41.195000000000    50.835000000000    12.000000000000
         C           13.852000000000    40.816000000000    49.658000000000    12.000000000000
         C           12.389000000000    40.645000000000    50.035000000000    12.000000000000
         C           11.595000000000    41.566000000000    50.695000000000    12.000000000000
         N           11.653000000000    39.576000000000    49.778000000000    14.003074004430
         C           10.451000000000    39.794000000000    50.243000000000    12.000000000000
         N           10.428000000000    40.987000000000    50.784000000000    14.003074004430
         H           16.332000000000    40.841000000000    49.483000000000     1.007825032230
         H           14.421000000000    42.170000000000    51.211000000000     1.007825032230
         H           13.926000000000    41.599000000000    48.904000000000     1.007825032230
         H           14.217000000000    39.882000000000    49.232000000000     1.007825032230
         H           11.877000000000    42.544000000000    51.056000000000     1.007825032230
         H            9.619000000000    39.108000000000    50.190000000000     1.007825032230
         H            9.615000000000    41.404000000000    51.213000000000     1.007825032230
         C            9.118000000000    40.183000000000    54.803000000000    12.000000000000
         O            9.387000000000    41.362000000000    55.086000000000    15.994914619570
         N            8.115000000000    39.543000000000    55.384000000000    14.003074004430
         C            7.292000000000    40.203000000000    56.373000000000    12.000000000000
         C            7.821000000000    40.045000000000    57.784000000000    12.000000000000
         O            8.967000000000    39.610000000000    58.017000000000    15.994914619570
         H            7.923000000000    38.584000000000    55.134000000000     1.007825032230
         H            7.249000000000    41.266000000000    56.135000000000     1.007825032230
         H            6.284000000000    39.790000000000    56.326000000000     1.007825032230
         N            6.984000000000    40.342000000000    58.778000000000    14.003074004430
         C            7.384000000000    40.247000000000    60.166000000000    12.000000000000
         C            6.284000000000    40.754000000000    61.091000000000    12.000000000000
         C            6.705000000000    40.642000000000    62.560000000000    12.000000000000
         C            7.825000000000    41.288000000000    63.022000000000    12.000000000000
         C            5.989000000000    39.828000000000    63.426000000000    12.000000000000
         C            8.229000000000    41.132000000000    64.328000000000    12.000000000000
         C            6.398000000000    39.679000000000    64.737000000000    12.000000000000
         C            7.527000000000    40.326000000000    65.197000000000    12.000000000000
         H            6.045000000000    40.641000000000    58.557000000000     1.007825032230
         H            8.276000000000    40.856000000000    60.316000000000     1.007825032230
         H            5.384000000000    40.160000000000    60.932000000000     1.007825032230
         H            6.072000000000    41.797000000000    60.857000000000     1.007825032230
         H            8.392000000000    41.922000000000    62.357000000000     1.007825032230
         H            5.109000000000    39.309000000000    63.074000000000     1.007825032230
         H            9.110000000000    41.650000000000    64.677000000000     1.007825032230
         H            5.830000000000    39.051000000000    65.407000000000     1.007825032230
         H            7.854000000000    40.203000000000    66.219000000000     1.007825032230
         O           -4.494000000000    46.184000000000    55.356000000000    15.994914619570
         H           -3.983000000000    45.969000000000    54.576000000000     1.007825032230
         H           -4.883000000000    45.386000000000    55.713000000000     1.007825032230
         O           -0.568000000000    54.245000000000    56.640000000000    15.994914619570
         H            0.134000000000    54.591000000000    56.089000000000     1.007825032230
         H           -0.462000000000    54.570000000000    57.534000000000     1.007825032230
         O           -0.810000000000    44.068000000000    57.031000000000    15.994914619570
         H            0.132000000000    43.938000000000    56.920000000000     1.007825032230
         H           -1.285000000000    43.430000000000    56.499000000000     1.007825032230
         O           -5.188000000000    43.599000000000    55.708000000000    15.994914619570
         H           -5.595000000000    43.266000000000    54.908000000000     1.007825032230
         H           -4.407000000000    43.083000000000    55.907000000000     1.007825032230
         O            0.263000000000    58.629000000000    44.891000000000    15.994914619570
         H            0.111000000000    58.192000000000    45.729000000000     1.007825032230
         H            1.186000000000    58.871000000000    44.819000000000     1.007825032230
         O            5.003000000000    39.012000000000    53.418000000000    15.994914619570
         H            4.575000000000    39.038000000000    52.562000000000     1.007825032230
         H            5.944000000000    38.883000000000    53.300000000000     1.007825032230
         O            3.187000000000    37.794000000000    47.216000000000    15.994914619570
         H            2.483000000000    38.037000000000    46.615000000000     1.007825032230
         H            2.832000000000    37.256000000000    47.923000000000     1.007825032230
         O           -7.326000000000    52.855000000000    56.701000000000    15.994914619570
         H           -6.835000000000    53.375000000000    57.337000000000     1.007825032230
         H           -8.116000000000    52.507000000000    57.115000000000     1.007825032230
         O            3.645000000000    39.297000000000    51.046000000000    15.994914619570
         H            4.240000000000    39.454000000000    50.312000000000     1.007825032230
         H            3.097000000000    38.535000000000    50.856000000000     1.007825032230
         O           -1.910000000000    49.551000000000    43.381000000000    15.994914619570
         H           -1.662000000000    49.802000000000    42.491000000000     1.007825032230
         H           -2.807000000000    49.216000000000    43.380000000000     1.007825032230
         O           -4.831000000000    48.504000000000    52.099000000000    15.994914619570
         H           -5.768000000000    48.538000000000    51.905000000000     1.007825032230
         H           -4.357000000000    48.187000000000    51.330000000000     1.007825032230
         O            7.431000000000    38.634000000000    51.867000000000    15.994914619570
         H            7.564000000000    39.572000000000    51.728000000000     1.007825032230
         H            7.336000000000    38.197000000000    51.021000000000     1.007825032230
         O           -2.001000000000    42.627000000000    47.431000000000    15.994914619570
         H           -1.139000000000    42.734000000000    47.029000000000     1.007825032230
         H           -1.902000000000    42.534000000000    48.378000000000     1.007825032230
         H           10.263000000000    48.876000000000    56.307000000000     1.007825032230
         H            0.443000000000    53.663000000000    60.374000000000     1.007825032230
         H           -4.038000000000    55.583000000000    59.452000000000     1.007825032230
         H            4.613000000000    47.002000000000    61.822000000000     1.007825032230
         H           13.557000000000    53.427000000000    58.143000000000     1.007825032230
         H           -0.795000000000    59.388000000000    54.192000000000     1.007825032230
         H           -6.892000000000    57.514000000000    54.434000000000     1.007825032230
         H            8.807000000000    46.339000000000    42.815000000000     1.007825032230
         H           13.019000000000    45.797000000000    44.864000000000     1.007825032230
         H           15.731000000000    44.803000000000    54.331000000000     1.007825032230
         H           18.033000000000    41.942000000000    50.544000000000     1.007825032230
         H           14.641000000000    40.460000000000    51.638000000000     1.007825032230
         H            9.722000000000    39.642000000000    54.070000000000     1.007825032230
         H            7.624000000000    39.202000000000    60.415000000000     1.007825032230

  Running in c1 symmetry.

  Rotational constants: A =      0.00005  B =      0.00000  C =      0.00000 [cm^-1]
  Rotational constants: A =      1.42672  B =      0.01794  C =      0.01792 [MHz]
  Nuclear repulsion = 224081.285765863227425

  Charge       = -3
  Multiplicity = 1
  Electrons    = 3004
  Nalpha       = 1502
  Nbeta        = 1502

  ==> Algorithm <==

  SCF Algorithm Type is DF.
  DIIS enabled.
  MOM disabled.
  Fractional occupation disabled.
  Guess Type is SAD.
  Energy threshold   = 1.00e-06
  Density threshold  = 1.00e-06
  Integral threshold = 1.00e-12

  ==> Primary Basis <==

  Basis Set: MINIX
    Blend: MINIX
    Number of shells: 1579
    Number of basis functions: 2385
    Number of Cartesian functions: 2390
    Spherical Harmonics?: true
    Max angular momentum: 2

   => Loading Basis Set <=

    Name: (MINIX AUX)
    Role: JKFIT
    Keyword: DF_BASIS_SCF
    atoms 1-2, 4, 6, 27, 31, 39, 52, 59, 67, 81-82, 88, 92, 109, 131, 141, 148, 168, 172, 192, 211, 215, 225, 244, 271, 275, 282, 298, 318, 321-322, 330, 333-334, 342, 346-347, 357, 379, 398, 408, 412-413, 423, 457, 461, 480, 487, 511, 514-515, 523, 526, 537, 542, 554, 573, 580, 599, 602, 613, 630, 644, 649, 661, 693, 710, 714, 736, 739, 742, 745, 748, 751, 754, 757, 760, 763, 766, 769, 772                                                                                                                                                                                                                                                                                                                                                                                    entry O          line   318 file /storage/hive/project/chem-sherrill/csargent30/.conda/envs/psi419/share/psi4/basis/def2-universal-jkfit.gbs 
    atoms 3, 5, 8-11, 26, 29-30, 32-38, 50-51, 57-58, 60-66, 78-80, 87, 90-91, 93-95, 97, 107-108, 110-113, 129-130, 132, 139-140, 146-147, 149-151, 160-161, 167, 170-171, 173-179, 190-191, 193-196, 209-210, 212-213, 223-224, 226-229, 242-243, 245-246, 248, 259-262, 270, 273-274, 280-281, 283-285, 296-297, 299-305, 316-317, 319-320, 328-329, 331-332, 340-341, 343-345, 355-356, 358-361, 377-378, 380-383, 396-397, 399, 406-407, 409-411, 421-422, 424-427, 440-444, 456, 459-460, 462-465, 478-479, 485-486, 488-490, 492, 509-510, 512-513, 521-522, 524-525, 535-536, 538-540, 552-553, 555-558, 571-572, 578-579, 581-584, 597-598, 600-601, 611-612, 614-615, 617, 628-629, 631-633, 642-643, 645-647, 659-660, 662-664, 675-682, 692, 695-698, 700, 709, 712-713, 719-726 entry C          line   198 file /storage/hive/project/chem-sherrill/csargent30/.conda/envs/psi419/share/psi4/basis/def2-universal-jkfit.gbs 
    atoms 7, 28, 49, 56, 77, 89, 96, 98, 106, 114, 128, 138, 145, 159, 169, 189, 208, 214, 222, 241, 258, 272, 279, 295, 315, 327, 339, 354, 362, 376, 395, 405, 420, 439, 458, 477, 484, 491, 493-494, 508, 520, 534, 541, 551, 570, 577, 596, 610, 627, 641, 648, 658, 674, 694, 699, 701, 711, 718                                                                                                                                                                                                                                                                                                                                                                                                                                                                                        entry N          line   258 file /storage/hive/project/chem-sherrill/csargent30/.conda/envs/psi419/share/psi4/basis/def2-universal-jkfit.gbs 
    atoms 12, 133, 162, 247, 616                                                                                                                                                                                                                                                                                                                                                                                                                                                                                                                                                                                                                                                                                                                                                             entry S          line   903 file /storage/hive/project/chem-sherrill/csargent30/.conda/envs/psi419/share/psi4/basis/def2-universal-jkfit.gbs 
    atoms 13-25, 40-48, 53-55, 68-76, 83-86, 99-105, 115-127, 134-137, 142-144, 152-158, 163-166, 180-188, 197-207, 216-221, 230-240, 249-257, 263-269, 276-278, 286-294, 306-314, 323-326, 335-338, 348-353, 363-375, 384-394, 400-404, 414-419, 428-438, 445-455, 466-476, 481-483, 495-507, 516-519, 527-533, 543-550, 559-569, 574-576, 585-595, 603-609, 618-626, 634-640, 650-657, 665-673, 683-691, 702-708, 715-717, 727-735, 737-738, 740-741, 743-744, 746-747, 749-750, 752-753, 755-756, 758-759, 761-762, 764-765, 767-768, 770-771, 773-788                                                                                                                                                                                                                                    entry H          line    18 file /storage/hive/project/chem-sherrill/csargent30/.conda/envs/psi419/share/psi4/basis/def2-universal-jkfit.gbs 

  ==> Integral Setup <==

  ==> DiskDFJK: Density-Fitted J/K Matrices <==

    J tasked:                  Yes
    K tasked:                  Yes
    wK tasked:                  No
    OpenMP threads:             10
    Integrals threads:          10
    Memory [MiB]:            85830
    Algorithm:                Disk
    Integral Cache:           NONE
    Schwarz Cutoff:          1E-12
    Fitting Condition:       1E-10

   => Auxiliary Basis Set <=

  Basis Set: (MINIX AUX)
    Blend: DEF2-UNIVERSAL-JKFIT
    Number of shells: 12165
    Number of basis functions: 36847
    Number of Cartesian functions: 43426
    Spherical Harmonics?: true
    Max angular momentum: 4

  Minimum eigenvalue in the overlap matrix is 1.0755406593E-01.
  Reciprocal condition number of the overlap matrix is 3.6268891129E-02.
    Using symmetric orthogonalization.

  ==> Pre-Iterations <==

  SCF Guess: Superposition of Atomic Densities via on-the-fly atomic UHF (no occupation information).

   -------------------------
    Irrep   Nso     Nmo    
   -------------------------
     A       2385    2385 
   -------------------------
    Total    2385    2385
   -------------------------

  ==> Iterations <==

                           Total Energy        Delta E     RMS |[F,P]|

   @DF-RHF iter SAD: -20425.11054280312237   -2.04251e+04   0.00000e+00 
   @DF-RHF iter   1: -20593.54601406438451   -1.68435e+02   1.55815e-03 ADIIS/DIIS
   @DF-RHF iter   2: -20598.97966848535725   -5.43365e+00   1.11943e-03 ADIIS/DIIS
   @DF-RHF iter   3: -20603.43507440208123   -4.45541e+00   2.75316e-04 ADIIS/DIIS
   @DF-RHF iter   4: -20603.76012289755454   -3.25048e-01   8.32818e-05 DIIS
   @DF-RHF iter   5: -20603.81429416918036   -5.41713e-02   3.20281e-05 DIIS
   @DF-RHF iter   6: -20603.82240289992478   -8.10873e-03   1.38923e-05 DIIS
   @DF-RHF iter   7: -20603.82390115099042   -1.49825e-03   6.46900e-06 DIIS
   @DF-RHF iter   8: -20603.82425244636761   -3.51295e-04   1.89114e-06 DIIS
   @DF-RHF iter   9: -20603.82428709112355   -3.46448e-05   7.39292e-07 DIIS
   @DF-RHF iter  10: -20603.82429207401219   -4.98289e-06   2.81940e-07 DIIS
   @DF-RHF iter  11: -20603.82429315496120   -1.08095e-06   1.68082e-07 DIIS
   @DF-RHF iter  12: -20603.82429368349040   -5.28529e-07   1.06855e-07 DIIS
  Energy and wave function converged.


  ==> Post-Iterations <==

    Orbital Energies [Eh]
    ---------------------

    Doubly Occupied:                                                      

       1A    -91.565336     2A    -91.229225     3A    -91.224630  
       4A    -91.159855     5A    -91.142405     6A    -20.331871  
       7A    -20.279902     8A    -20.275011     9A    -20.271971  
      10A    -20.263392    11A    -20.251328    12A    -20.241524  
      13A    -20.241460    14A    -20.240784    15A    -20.231233  
      16A    -20.230606    17A    -20.228724    18A    -20.228595  
      19A    -20.224021    20A    -20.217281    21A    -20.217207  
      22A    -20.210430    23A    -20.206908    24A    -20.204455  
      25A    -20.204127    26A    -20.190482    27A    -20.186380  
      28A    -20.185847    29A    -20.180999    30A    -20.179515  
      31A    -20.171253    32A    -20.165234    33A    -20.162186  
      34A    -20.157645    35A    -20.155792    36A    -20.150833  
      37A    -20.150529    38A    -20.149240    39A    -20.145913  
      40A    -20.145582    41A    -20.145524    42A    -20.144928  
      43A    -20.144709    44A    -20.141343    45A    -20.138032  
      46A    -20.135268    47A    -20.134655    48A    -20.131550  
      49A    -20.130655    50A    -20.130399    51A    -20.129601  
      52A    -20.127718    53A    -20.125228    54A    -20.123278  
      55A    -20.121397    56A    -20.119487    57A    -20.112335  
      58A    -20.107405    59A    -20.104689    60A    -20.103391  
      61A    -20.102222    62A    -20.101164    63A    -20.098729  
      64A    -20.097559    65A    -20.077483    66A    -20.076628  
      67A    -20.069358    68A    -20.068980    69A    -20.061505  
      70A    -20.058641    71A    -20.048577    72A    -20.041606  
      73A    -20.032247    74A    -20.028431    75A    -20.027886  
      76A    -19.874821    77A    -19.869095    78A    -19.861402  
      79A    -19.860158    80A    -19.845950    81A    -19.840773  
      82A    -19.834428    83A    -19.833223    84A    -19.829977  
      85A    -19.821287    86A    -19.813512    87A    -19.811712  
      88A    -15.767710    89A    -15.474089    90A    -15.469676  
      91A    -15.460721    92A    -15.459830    93A    -15.459313  
      94A    -15.431592    95A    -15.414410    96A    -15.401853  
      97A    -15.401713    98A    -15.399815    99A    -15.394838  
     100A    -15.387541   101A    -15.381413   102A    -15.378337  
     103A    -15.372686   104A    -15.358362   105A    -15.356959  
     106A    -15.356658   107A    -15.345423   108A    -15.342954  
     109A    -15.338194   110A    -15.336676   111A    -15.334763  
     112A    -15.330339   113A    -15.328956   114A    -15.318304  
     115A    -15.317879   116A    -15.317842   117A    -15.314089  
     118A    -15.312185   119A    -15.310786   120A    -15.309218  
     121A    -15.307429   122A    -15.306943   123A    -15.305422  
     124A    -15.305249   125A    -15.302235   126A    -15.299536  
     127A    -15.292000   128A    -15.290507   129A    -15.286582  
     130A    -15.285572   131A    -15.280402   132A    -15.277283  
     133A    -15.274198   134A    -15.272756   135A    -15.264290  
     136A    -15.245659   137A    -15.242929   138A    -15.234203  
     139A    -15.232715   140A    -15.227710   141A    -15.227082  
     142A    -15.213780   143A    -15.213548   144A    -15.213408  
     145A    -15.207517   146A    -15.197594   147A    -11.415816  
     148A    -11.354063   149A    -11.343822   150A    -11.308365  
     151A    -11.296482   152A    -11.280418   153A    -11.272545  
     154A    -11.270236   155A    -11.265561   156A    -11.261552  
     157A    -11.254398   158A    -11.253282   159A    -11.247403  
     160A    -11.236217   161A    -11.234588   162A    -11.230833  
     163A    -11.229409   164A    -11.227811   165A    -11.226870  
     166A    -11.222866   167A    -11.220304   168A    -11.216565  
     169A    -11.214651   170A    -11.211534   171A    -11.209314  
     172A    -11.208206   173A    -11.203343   174A    -11.203042  
     175A    -11.201192   176A    -11.199699   177A    -11.198364  
     178A    -11.198131   179A    -11.196967   180A    -11.195264  
     181A    -11.195123   182A    -11.190443   183A    -11.190064  
     184A    -11.188576   185A    -11.188002   186A    -11.185549  
     187A    -11.185122   188A    -11.183454   189A    -11.182578  
     190A    -11.181859   191A    -11.181646   192A    -11.180901  
     193A    -11.180507   194A    -11.179705   195A    -11.178167  
     196A    -11.175505   197A    -11.174976   198A    -11.173336  
     199A    -11.172962   200A    -11.170128   201A    -11.169820  
     202A    -11.167707   203A    -11.164485   204A    -11.164236  
     205A    -11.161306   206A    -11.159156   207A    -11.158974  
     208A    -11.158572   209A    -11.155540   210A    -11.154268  
     211A    -11.145034   212A    -11.142840   213A    -11.140468  
     214A    -11.133217   215A    -11.130006   216A    -11.129549  
     217A    -11.128177   218A    -11.128053   219A    -11.127817  
     220A    -11.127671   221A    -11.127633   222A    -11.126111  
     223A    -11.125197   224A    -11.121838   225A    -11.120553  
     226A    -11.120251   227A    -11.120202   228A    -11.120078  
     229A    -11.119858   230A    -11.118103   231A    -11.116490  
     232A    -11.115460   233A    -11.114598   234A    -11.112656  
     235A    -11.111600   236A    -11.109210   237A    -11.108721  
     238A    -11.108626   239A    -11.103938   240A    -11.103249  
     241A    -11.102547   242A    -11.102395   243A    -11.102022  
     244A    -11.100232   245A    -11.099480   246A    -11.098454  
     247A    -11.098174   248A    -11.098060   249A    -11.097928  
     250A    -11.097785   251A    -11.097542   252A    -11.096655  
     253A    -11.096337   254A    -11.094539   255A    -11.093376  
     256A    -11.092907   257A    -11.092896   258A    -11.092559  
     259A    -11.089872   260A    -11.088764   261A    -11.088301  
     262A    -11.087880   263A    -11.084830   264A    -11.083173  
     265A    -11.081703   266A    -11.081249   267A    -11.081177  
     268A    -11.080660   269A    -11.077637   270A    -11.077493  
     271A    -11.076929   272A    -11.075171   273A    -11.074724  
     274A    -11.074680   275A    -11.072770   276A    -11.072454  
     277A    -11.071879   278A    -11.070953   279A    -11.070131  
     280A    -11.069682   281A    -11.069273   282A    -11.067957  
     283A    -11.065591   284A    -11.063407   285A    -11.060331  
     286A    -11.059453   287A    -11.058128   288A    -11.057313  
     289A    -11.057209   290A    -11.054474   291A    -11.054197  
     292A    -11.051033   293A    -11.050951   294A    -11.050319  
     295A    -11.048940   296A    -11.048372   297A    -11.047937  
     298A    -11.047837   299A    -11.047288   300A    -11.046489  
     301A    -11.045694   302A    -11.045619   303A    -11.045600  
     304A    -11.045466   305A    -11.045005   306A    -11.044957  
     307A    -11.044855   308A    -11.042546   309A    -11.041592  
     310A    -11.041514   311A    -11.040781   312A    -11.040219  
     313A    -11.040010   314A    -11.038810   315A    -11.037988  
     316A    -11.037720   317A    -11.037402   318A    -11.037084  
     319A    -11.036802   320A    -11.035639   321A    -11.034628  
     322A    -11.033234   323A    -11.032809   324A    -11.031373  
     325A    -11.030997   326A    -11.030050   327A    -11.029811  
     328A    -11.028102   329A    -11.027304   330A    -11.026733  
     331A    -11.026486   332A    -11.026295   333A    -11.024348  
     334A    -11.023718   335A    -11.023646   336A    -11.022810  
     337A    -11.020723   338A    -11.016992   339A    -11.016066  
     340A    -11.015901   341A    -11.012627   342A    -11.012415  
     343A    -11.011358   344A    -11.011008   345A    -11.009013  
     346A    -11.008136   347A    -11.007964   348A    -11.007355  
     349A    -11.004000   350A    -11.002309   351A    -11.001526  
     352A    -11.001396   353A    -11.000112   354A    -10.999779  
     355A    -10.999094   356A    -10.998183   357A    -10.997287  
     358A    -10.994875   359A    -10.994602   360A    -10.992220  
     361A    -10.989693   362A    -10.987168   363A    -10.985454  
     364A    -10.984212   365A    -10.982779   366A    -10.982368  
     367A    -10.980686   368A    -10.980586   369A    -10.980308  
     370A    -10.980096   371A    -10.978905   372A    -10.976309  
     373A    -10.975940   374A    -10.974387   375A    -10.973216  
     376A    -10.970430   377A    -10.964617   378A    -10.963269  
     379A    -10.961661   380A    -10.960980   381A    -10.955587  
     382A    -10.954765   383A    -10.923416   384A    -10.921534  
     385A    -10.914157   386A    -10.893013   387A    -10.879437  
     388A    -10.877042   389A     -9.129696   390A     -8.842163  
     391A     -8.838238   392A     -8.777437   393A     -8.762165  
     394A     -6.785731   395A     -6.780664   396A     -6.778298  
     397A     -6.492266   398A     -6.489846   399A     -6.488134  
     400A     -6.487006   401A     -6.485362   402A     -6.483161  
     403A     -6.427064   404A     -6.425282   405A     -6.422388  
     406A     -6.411737   407A     -6.410149   408A     -6.407205  
     409A     -1.482825   410A     -1.399456   411A     -1.366735  
     412A     -1.363320   413A     -1.349000   414A     -1.347094  
     415A     -1.344560   416A     -1.333879   417A     -1.330525  
     418A     -1.315755   419A     -1.315518   420A     -1.315194  
     421A     -1.313400   422A     -1.303064   423A     -1.299327  
     424A     -1.293102   425A     -1.291733   426A     -1.288753  
     427A     -1.285881   428A     -1.281554   429A     -1.277246  
     430A     -1.276334   431A     -1.275552   432A     -1.268345  
     433A     -1.262298   434A     -1.261970   435A     -1.261550  
     436A     -1.261241   437A     -1.260069   438A     -1.259675  
     439A     -1.256086   440A     -1.254698   441A     -1.254331  
     442A     -1.251175   443A     -1.250857   444A     -1.250637  
     445A     -1.250202   446A     -1.248255   447A     -1.247580  
     448A     -1.243886   449A     -1.242295   450A     -1.241531  
     451A     -1.239916   452A     -1.237511   453A     -1.237228  
     454A     -1.237044   455A     -1.236887   456A     -1.235250  
     457A     -1.234223   458A     -1.233436   459A     -1.232171  
     460A     -1.231362   461A     -1.229808   462A     -1.227552  
     463A     -1.224799   464A     -1.223553   465A     -1.221319  
     466A     -1.217199   467A     -1.217116   468A     -1.214274  
     469A     -1.212985   470A     -1.201670   471A     -1.195860  
     472A     -1.194189   473A     -1.193297   474A     -1.191169  
     475A     -1.190617   476A     -1.189903   477A     -1.187476  
     478A     -1.186950   479A     -1.183235   480A     -1.183193  
     481A     -1.183059   482A     -1.180351   483A     -1.178300  
     484A     -1.176137   485A     -1.165508   486A     -1.164997  
     487A     -1.163863   488A     -1.163736   489A     -1.160705  
     490A     -1.156839   491A     -1.152094   492A     -1.151534  
     493A     -1.146842   494A     -1.142807   495A     -1.137588  
     496A     -1.134043   497A     -1.131624   498A     -1.129057  
     499A     -1.125769   500A     -1.124634   501A     -1.122476  
     502A     -1.120846   503A     -1.114561   504A     -1.109381  
     505A     -1.109340   506A     -1.109069   507A     -1.106080  
     508A     -1.103982   509A     -1.102139   510A     -1.101443  
     511A     -1.100183   512A     -1.099500   513A     -1.098183  
     514A     -1.097923   515A     -1.095657   516A     -1.095072  
     517A     -1.094657   518A     -1.094650   519A     -1.092636  
     520A     -1.092031   521A     -1.091153   522A     -1.087251  
     523A     -1.085785   524A     -1.083442   525A     -1.080866  
     526A     -1.080780   527A     -1.079765   528A     -1.079067  
     529A     -1.077874   530A     -1.075364   531A     -1.072261  
     532A     -1.070431   533A     -1.064116   534A     -1.061405  
     535A     -1.054566   536A     -1.053271   537A     -1.049486  
     538A     -1.047973   539A     -1.047055   540A     -1.044778  
     541A     -1.043087   542A     -1.041770   543A     -1.039190  
     544A     -1.037071   545A     -1.037037   546A     -1.036163  
     547A     -1.032331   548A     -1.029397   549A     -1.027731  
     550A     -1.027114   551A     -1.025603   552A     -1.023910  
     553A     -1.023301   554A     -1.022503   555A     -1.016365  
     556A     -1.013858   557A     -1.008649   558A     -1.007663  
     559A     -1.006783   560A     -0.999023   561A     -0.996032  
     562A     -0.995745   563A     -0.994042   564A     -0.993532  
     565A     -0.992606   566A     -0.988216   567A     -0.987756  
     568A     -0.987327   569A     -0.985696   570A     -0.982471  
     571A     -0.980753   572A     -0.978620   573A     -0.974306  
     574A     -0.971511   575A     -0.965969   576A     -0.962531  
     577A     -0.959813   578A     -0.958032   579A     -0.957893  
     580A     -0.956771   581A     -0.954006   582A     -0.951474  
     583A     -0.949432   584A     -0.949177   585A     -0.948179  
     586A     -0.945751   587A     -0.945220   588A     -0.943671  
     589A     -0.943357   590A     -0.942894   591A     -0.940496  
     592A     -0.938252   593A     -0.937699   594A     -0.935407  
     595A     -0.932307   596A     -0.931763   597A     -0.931485  
     598A     -0.928393   599A     -0.927963   600A     -0.926385  
     601A     -0.925400   602A     -0.923832   603A     -0.920838  
     604A     -0.920035   605A     -0.917321   606A     -0.915342  
     607A     -0.908424   608A     -0.907929   609A     -0.905822  
     610A     -0.904037   611A     -0.903968   612A     -0.903159  
     613A     -0.899439   614A     -0.897142   615A     -0.896485  
     616A     -0.896209   617A     -0.895519   618A     -0.892809  
     619A     -0.889578   620A     -0.885242   621A     -0.885094  
     622A     -0.884598   623A     -0.880620   624A     -0.879918  
     625A     -0.879596   626A     -0.874599   627A     -0.871050  
     628A     -0.868131   629A     -0.867828   630A     -0.866803  
     631A     -0.866279   632A     -0.862992   633A     -0.862167  
     634A     -0.861778   635A     -0.861701   636A     -0.856294  
     637A     -0.854886   638A     -0.853151   639A     -0.852311  
     640A     -0.851347   641A     -0.847158   642A     -0.846279  
     643A     -0.845870   644A     -0.841952   645A     -0.837700  
     646A     -0.837605   647A     -0.833136   648A     -0.831796  
     649A     -0.829026   650A     -0.828234   651A     -0.827365  
     652A     -0.824874   653A     -0.823591   654A     -0.822648  
     655A     -0.822618   656A     -0.818831   657A     -0.818056  
     658A     -0.816799   659A     -0.816191   660A     -0.815743  
     661A     -0.815239   662A     -0.806193   663A     -0.801415  
     664A     -0.800245   665A     -0.798071   666A     -0.797361  
     667A     -0.796480   668A     -0.793023   669A     -0.790940  
     670A     -0.788696   671A     -0.787655   672A     -0.785633  
     673A     -0.784219   674A     -0.781751   675A     -0.781482  
     676A     -0.779520   677A     -0.777631   678A     -0.771398  
     679A     -0.769174   680A     -0.767619   681A     -0.766600  
     682A     -0.766052   683A     -0.763163   684A     -0.762790  
     685A     -0.762374   686A     -0.761576   687A     -0.761215  
     688A     -0.760642   689A     -0.759250   690A     -0.757040  
     691A     -0.755630   692A     -0.753992   693A     -0.752249  
     694A     -0.748902   695A     -0.747452   696A     -0.746446  
     697A     -0.744936   698A     -0.743850   699A     -0.741032  
     700A     -0.738580   701A     -0.737926   702A     -0.732313  
     703A     -0.732212   704A     -0.730311   705A     -0.729030  
     706A     -0.726285   707A     -0.725033   708A     -0.724362  
     709A     -0.723352   710A     -0.722491   711A     -0.720075  
     712A     -0.719742   713A     -0.718989   714A     -0.717942  
     715A     -0.714578   716A     -0.712082   717A     -0.710854  
     718A     -0.710775   719A     -0.709233   720A     -0.706665  
     721A     -0.705367   722A     -0.704720   723A     -0.704275  
     724A     -0.703884   725A     -0.701260   726A     -0.700284  
     727A     -0.697397   728A     -0.696430   729A     -0.696047  
     730A     -0.695023   731A     -0.692446   732A     -0.691857  
     733A     -0.691099   734A     -0.689838   735A     -0.689398  
     736A     -0.688318   737A     -0.688300   738A     -0.686557  
     739A     -0.685712   740A     -0.684623   741A     -0.684232  
     742A     -0.683645   743A     -0.682130   744A     -0.681635  
     745A     -0.679950   746A     -0.679133   747A     -0.677257  
     748A     -0.675744   749A     -0.674636   750A     -0.674098  
     751A     -0.673144   752A     -0.672135   753A     -0.671910  
     754A     -0.671420   755A     -0.670918   756A     -0.669924  
     757A     -0.669349   758A     -0.668752   759A     -0.666727  
     760A     -0.665777   761A     -0.663909   762A     -0.663187  
     763A     -0.661305   764A     -0.661104   765A     -0.660790  
     766A     -0.659554   767A     -0.659336   768A     -0.656910  
     769A     -0.655345   770A     -0.654466   771A     -0.653456  
     772A     -0.652917   773A     -0.652488   774A     -0.652068  
     775A     -0.651096   776A     -0.650640   777A     -0.649463  
     778A     -0.648981   779A     -0.648777   780A     -0.648758  
     781A     -0.648391   782A     -0.646432   783A     -0.646385  
     784A     -0.645821   785A     -0.644942   786A     -0.644599  
     787A     -0.642699   788A     -0.641543   789A     -0.640689  
     790A     -0.640323   791A     -0.639641   792A     -0.639166  
     793A     -0.638035   794A     -0.637561   795A     -0.636728  
     796A     -0.631201   797A     -0.630927   798A     -0.630389  
     799A     -0.629690   800A     -0.629245   801A     -0.628249  
     802A     -0.628197   803A     -0.627420   804A     -0.626720  
     805A     -0.625683   806A     -0.624159   807A     -0.623872  
     808A     -0.622141   809A     -0.621026   810A     -0.619238  
     811A     -0.619013   812A     -0.618384   813A     -0.617433  
     814A     -0.617393   815A     -0.616022   816A     -0.614844  
     817A     -0.613345   818A     -0.612633   819A     -0.611937  
     820A     -0.611702   821A     -0.610366   822A     -0.609876  
     823A     -0.608745   824A     -0.607667   825A     -0.607213  
     826A     -0.606464   827A     -0.605638   828A     -0.603812  
     829A     -0.603367   830A     -0.603281   831A     -0.602933  
     832A     -0.602505   833A     -0.602392   834A     -0.601428  
     835A     -0.599970   836A     -0.599176   837A     -0.598454  
     838A     -0.597084   839A     -0.596257   840A     -0.595955  
     841A     -0.594549   842A     -0.593401   843A     -0.591839  
     844A     -0.590997   845A     -0.589271   846A     -0.588221  
     847A     -0.588206   848A     -0.587629   849A     -0.587060  
     850A     -0.586755   851A     -0.584822   852A     -0.584394  
     853A     -0.583144   854A     -0.581885   855A     -0.581114  
     856A     -0.579245   857A     -0.578500   858A     -0.577918  
     859A     -0.577634   860A     -0.576192   861A     -0.575202  
     862A     -0.574908   863A     -0.573954   864A     -0.573642  
     865A     -0.572891   866A     -0.571793   867A     -0.571344  
     868A     -0.570727   869A     -0.570636   870A     -0.569286  
     871A     -0.567136   872A     -0.565915   873A     -0.565303  
     874A     -0.564743   875A     -0.563992   876A     -0.562441  
     877A     -0.562028   878A     -0.561334   879A     -0.560948  
     880A     -0.559434   881A     -0.559129   882A     -0.558944  
     883A     -0.558235   884A     -0.556655   885A     -0.556077  
     886A     -0.555154   887A     -0.553982   888A     -0.553112  
     889A     -0.552174   890A     -0.551946   891A     -0.551546  
     892A     -0.551119   893A     -0.550906   894A     -0.549834  
     895A     -0.548494   896A     -0.548209   897A     -0.547755  
     898A     -0.547044   899A     -0.546514   900A     -0.546182  
     901A     -0.544702   902A     -0.544143   903A     -0.541669  
     904A     -0.541357   905A     -0.540293   906A     -0.539968  
     907A     -0.538773   908A     -0.538280   909A     -0.537551  
     910A     -0.537004   911A     -0.536504   912A     -0.535736  
     913A     -0.534736   914A     -0.533909   915A     -0.533708  
     916A     -0.532637   917A     -0.531039   918A     -0.530466  
     919A     -0.529553   920A     -0.527771   921A     -0.527482  
     922A     -0.526904   923A     -0.526297   924A     -0.525852  
     925A     -0.525746   926A     -0.525357   927A     -0.523974  
     928A     -0.523412   929A     -0.522884   930A     -0.522457  
     931A     -0.522073   932A     -0.520015   933A     -0.519198  
     934A     -0.518505   935A     -0.518345   936A     -0.518222  
     937A     -0.517473   938A     -0.517327   939A     -0.516905  
     940A     -0.516572   941A     -0.514857   942A     -0.513374  
     943A     -0.512972   944A     -0.512619   945A     -0.511835  
     946A     -0.511135   947A     -0.510481   948A     -0.510333  
     949A     -0.509887   950A     -0.509387   951A     -0.508715  
     952A     -0.508403   953A     -0.507613   954A     -0.507430  
     955A     -0.507042   956A     -0.506129   957A     -0.505131  
     958A     -0.504571   959A     -0.504348   960A     -0.504083  
     961A     -0.503751   962A     -0.503562   963A     -0.503089  
     964A     -0.502952   965A     -0.502304   966A     -0.501205  
     967A     -0.500111   968A     -0.499732   969A     -0.499514  
     970A     -0.499232   971A     -0.498759   972A     -0.498317  
     973A     -0.497700   974A     -0.497547   975A     -0.497255  
     976A     -0.497181   977A     -0.496888   978A     -0.496692  
     979A     -0.496048   980A     -0.495414   981A     -0.494785  
     982A     -0.494250   983A     -0.492837   984A     -0.492656  
     985A     -0.492324   986A     -0.491613   987A     -0.491432  
     988A     -0.491182   989A     -0.490427   990A     -0.488805  
     991A     -0.488309   992A     -0.487719   993A     -0.487359  
     994A     -0.486922   995A     -0.486323   996A     -0.485635  
     997A     -0.485105   998A     -0.484831   999A     -0.484552  
    1000A     -0.484108  1001A     -0.483963  1002A     -0.483740  
    1003A     -0.483331  1004A     -0.482887  1005A     -0.482605  
    1006A     -0.481407  1007A     -0.480613  1008A     -0.480255  
    1009A     -0.479760  1010A     -0.479274  1011A     -0.477331  
    1012A     -0.477068  1013A     -0.475979  1014A     -0.475737  
    1015A     -0.475027  1016A     -0.474693  1017A     -0.474429  
    1018A     -0.474066  1019A     -0.473577  1020A     -0.473556  
    1021A     -0.473076  1022A     -0.470774  1023A     -0.470389  
    1024A     -0.469914  1025A     -0.469320  1026A     -0.469214  
    1027A     -0.468886  1028A     -0.468352  1029A     -0.468210  
    1030A     -0.467627  1031A     -0.467007  1032A     -0.466696  
    1033A     -0.466317  1034A     -0.466115  1035A     -0.465375  
    1036A     -0.464588  1037A     -0.464412  1038A     -0.463594  
    1039A     -0.462854  1040A     -0.462311  1041A     -0.462186  
    1042A     -0.461584  1043A     -0.461358  1044A     -0.460884  
    1045A     -0.460315  1046A     -0.459674  1047A     -0.458703  
    1048A     -0.458557  1049A     -0.458323  1050A     -0.458255  
    1051A     -0.457846  1052A     -0.457678  1053A     -0.457591  
    1054A     -0.456361  1055A     -0.455355  1056A     -0.454900  
    1057A     -0.454717  1058A     -0.454344  1059A     -0.453557  
    1060A     -0.452865  1061A     -0.452222  1062A     -0.451832  
    1063A     -0.451396  1064A     -0.450859  1065A     -0.450378  
    1066A     -0.450221  1067A     -0.448738  1068A     -0.448510  
    1069A     -0.447845  1070A     -0.447481  1071A     -0.446599  
    1072A     -0.446376  1073A     -0.445576  1074A     -0.445437  
    1075A     -0.444649  1076A     -0.443441  1077A     -0.442967  
    1078A     -0.442687  1079A     -0.442552  1080A     -0.442121  
    1081A     -0.441899  1082A     -0.441672  1083A     -0.440626  
    1084A     -0.440475  1085A     -0.440042  1086A     -0.438951  
    1087A     -0.438757  1088A     -0.438481  1089A     -0.437934  
    1090A     -0.437513  1091A     -0.437157  1092A     -0.436334  
    1093A     -0.436030  1094A     -0.435803  1095A     -0.434804  
    1096A     -0.434651  1097A     -0.434388  1098A     -0.434135  
    1099A     -0.433611  1100A     -0.433160  1101A     -0.432781  
    1102A     -0.431912  1103A     -0.431605  1104A     -0.431319  
    1105A     -0.431152  1106A     -0.430688  1107A     -0.430226  
    1108A     -0.429938  1109A     -0.428663  1110A     -0.428482  
    1111A     -0.428238  1112A     -0.428040  1113A     -0.427123  
    1114A     -0.426561  1115A     -0.426518  1116A     -0.426161  
    1117A     -0.425217  1118A     -0.424679  1119A     -0.423375  
    1120A     -0.422999  1121A     -0.422850  1122A     -0.422591  
    1123A     -0.422083  1124A     -0.421502  1125A     -0.420851  
    1126A     -0.420659  1127A     -0.420126  1128A     -0.419873  
    1129A     -0.418506  1130A     -0.417831  1131A     -0.417324  
    1132A     -0.417218  1133A     -0.416549  1134A     -0.416130  
    1135A     -0.415613  1136A     -0.415249  1137A     -0.415109  
    1138A     -0.414633  1139A     -0.414010  1140A     -0.413589  
    1141A     -0.413111  1142A     -0.412994  1143A     -0.412235  
    1144A     -0.412040  1145A     -0.411645  1146A     -0.410666  
    1147A     -0.410449  1148A     -0.409587  1149A     -0.408746  
    1150A     -0.408434  1151A     -0.407745  1152A     -0.407650  
    1153A     -0.406902  1154A     -0.406753  1155A     -0.406487  
    1156A     -0.406310  1157A     -0.406124  1158A     -0.405866  
    1159A     -0.405476  1160A     -0.405141  1161A     -0.404516  
    1162A     -0.404102  1163A     -0.403825  1164A     -0.403505  
    1165A     -0.403028  1166A     -0.401976  1167A     -0.401831  
    1168A     -0.401585  1169A     -0.400764  1170A     -0.399962  
    1171A     -0.399724  1172A     -0.399330  1173A     -0.399167  
    1174A     -0.398269  1175A     -0.397812  1176A     -0.397550  
    1177A     -0.397379  1178A     -0.396253  1179A     -0.395639  
    1180A     -0.395173  1181A     -0.394833  1182A     -0.394549  
    1183A     -0.394122  1184A     -0.393842  1185A     -0.392827  
    1186A     -0.392618  1187A     -0.392420  1188A     -0.392162  
    1189A     -0.392134  1190A     -0.391677  1191A     -0.391399  
    1192A     -0.391186  1193A     -0.390888  1194A     -0.390363  
    1195A     -0.390170  1196A     -0.389969  1197A     -0.389281  
    1198A     -0.389146  1199A     -0.388308  1200A     -0.387837  
    1201A     -0.387240  1202A     -0.386907  1203A     -0.386704  
    1204A     -0.386486  1205A     -0.385803  1206A     -0.384957  
    1207A     -0.384900  1208A     -0.384172  1209A     -0.383333  
    1210A     -0.382546  1211A     -0.382112  1212A     -0.381815  
    1213A     -0.380537  1214A     -0.380434  1215A     -0.379093  
    1216A     -0.378719  1217A     -0.378056  1218A     -0.377636  
    1219A     -0.376974  1220A     -0.376704  1221A     -0.375632  
    1222A     -0.374196  1223A     -0.373196  1224A     -0.372324  
    1225A     -0.371994  1226A     -0.371928  1227A     -0.371349  
    1228A     -0.371098  1229A     -0.370884  1230A     -0.370234  
    1231A     -0.370178  1232A     -0.369679  1233A     -0.368841  
    1234A     -0.368304  1235A     -0.367107  1236A     -0.366667  
    1237A     -0.366129  1238A     -0.365815  1239A     -0.365039  
    1240A     -0.364216  1241A     -0.363840  1242A     -0.362873  
    1243A     -0.361760  1244A     -0.360776  1245A     -0.360672  
    1246A     -0.360351  1247A     -0.360208  1248A     -0.359419  
    1249A     -0.358407  1250A     -0.357359  1251A     -0.356931  
    1252A     -0.356872  1253A     -0.356522  1254A     -0.355276  
    1255A     -0.354519  1256A     -0.353123  1257A     -0.352999  
    1258A     -0.352138  1259A     -0.351696  1260A     -0.351618  
    1261A     -0.351175  1262A     -0.350383  1263A     -0.350142  
    1264A     -0.350057  1265A     -0.349723  1266A     -0.349500  
    1267A     -0.348648  1268A     -0.348060  1269A     -0.347846  
    1270A     -0.347205  1271A     -0.346969  1272A     -0.346758  
    1273A     -0.346601  1274A     -0.345690  1275A     -0.345411  
    1276A     -0.344055  1277A     -0.343917  1278A     -0.342968  
    1279A     -0.342649  1280A     -0.342419  1281A     -0.341735  
    1282A     -0.340725  1283A     -0.340371  1284A     -0.339347  
    1285A     -0.339274  1286A     -0.338502  1287A     -0.337067  
    1288A     -0.336265  1289A     -0.335594  1290A     -0.335552  
    1291A     -0.335453  1292A     -0.334803  1293A     -0.334642  
    1294A     -0.332737  1295A     -0.332638  1296A     -0.331911  
    1297A     -0.331852  1298A     -0.329402  1299A     -0.329132  
    1300A     -0.329053  1301A     -0.328551  1302A     -0.328154  
    1303A     -0.326727  1304A     -0.326378  1305A     -0.325462  
    1306A     -0.325018  1307A     -0.324725  1308A     -0.324630  
    1309A     -0.323381  1310A     -0.322921  1311A     -0.322329  
    1312A     -0.322246  1313A     -0.322029  1314A     -0.321417  
    1315A     -0.320557  1316A     -0.319703  1317A     -0.318542  
    1318A     -0.318167  1319A     -0.317909  1320A     -0.317750  
    1321A     -0.316067  1322A     -0.315595  1323A     -0.314515  
    1324A     -0.314321  1325A     -0.312150  1326A     -0.312005  
    1327A     -0.311233  1328A     -0.311187  1329A     -0.310935  
    1330A     -0.310297  1331A     -0.310029  1332A     -0.309294  
    1333A     -0.308453  1334A     -0.307366  1335A     -0.307063  
    1336A     -0.305134  1337A     -0.304786  1338A     -0.304462  
    1339A     -0.303833  1340A     -0.302353  1341A     -0.301772  
    1342A     -0.301600  1343A     -0.300947  1344A     -0.299994  
    1345A     -0.298924  1346A     -0.297757  1347A     -0.297107  
    1348A     -0.296865  1349A     -0.296706  1350A     -0.295671  
    1351A     -0.294511  1352A     -0.293139  1353A     -0.293073  
    1354A     -0.292454  1355A     -0.292153  1356A     -0.291294  
    1357A     -0.291084  1358A     -0.290324  1359A     -0.290211  
    1360A     -0.289865  1361A     -0.289544  1362A     -0.286064  
    1363A     -0.284494  1364A     -0.283194  1365A     -0.282504  
    1366A     -0.282343  1367A     -0.282132  1368A     -0.281420  
    1369A     -0.281328  1370A     -0.280644  1371A     -0.279116  
    1372A     -0.277956  1373A     -0.277732  1374A     -0.277177  
    1375A     -0.277107  1376A     -0.276836  1377A     -0.276012  
    1378A     -0.275322  1379A     -0.274893  1380A     -0.274306  
    1381A     -0.273977  1382A     -0.273778  1383A     -0.272066  
    1384A     -0.269635  1385A     -0.269237  1386A     -0.267537  
    1387A     -0.267069  1388A     -0.266254  1389A     -0.266018  
    1390A     -0.265907  1391A     -0.265431  1392A     -0.264862  
    1393A     -0.264651  1394A     -0.264081  1395A     -0.263179  
    1396A     -0.263123  1397A     -0.262323  1398A     -0.261780  
    1399A     -0.261701  1400A     -0.261502  1401A     -0.260558  
    1402A     -0.260253  1403A     -0.258302  1404A     -0.257634  
    1405A     -0.256335  1406A     -0.255932  1407A     -0.255786  
    1408A     -0.255632  1409A     -0.254530  1410A     -0.253582  
    1411A     -0.249872  1412A     -0.249197  1413A     -0.247987  
    1414A     -0.247187  1415A     -0.246250  1416A     -0.245835  
    1417A     -0.245078  1418A     -0.243991  1419A     -0.243948  
    1420A     -0.241619  1421A     -0.238416  1422A     -0.237194  
    1423A     -0.235686  1424A     -0.233780  1425A     -0.233529  
    1426A     -0.231806  1427A     -0.229488  1428A     -0.229158  
    1429A     -0.228353  1430A     -0.227782  1431A     -0.227591  
    1432A     -0.226312  1433A     -0.226240  1434A     -0.224650  
    1435A     -0.224302  1436A     -0.224125  1437A     -0.223095  
    1438A     -0.222583  1439A     -0.218956  1440A     -0.215603  
    1441A     -0.214611  1442A     -0.214493  1443A     -0.212264  
    1444A     -0.212019  1445A     -0.211552  1446A     -0.210338  
    1447A     -0.209935  1448A     -0.208828  1449A     -0.207517  
    1450A     -0.206133  1451A     -0.205728  1452A     -0.204986  
    1453A     -0.204449  1454A     -0.202220  1455A     -0.201190  
    1456A     -0.200191  1457A     -0.197013  1458A     -0.195127  
    1459A     -0.195077  1460A     -0.194308  1461A     -0.192969  
    1462A     -0.192801  1463A     -0.192703  1464A     -0.191501  
    1465A     -0.191341  1466A     -0.189849  1467A     -0.189047  
    1468A     -0.187407  1469A     -0.186709  1470A     -0.180999  
    1471A     -0.178370  1472A     -0.176413  1473A     -0.175750  
    1474A     -0.175129  1475A     -0.166313  1476A     -0.163417  
    1477A     -0.150946  1478A     -0.145298  1479A     -0.144237  
    1480A     -0.136638  1481A     -0.134894  1482A     -0.134319  
    1483A     -0.127030  1484A     -0.120583  1485A     -0.077799  
    1486A     -0.067620  1487A     -0.065207  1488A     -0.050690  
    1489A     -0.049464  1490A     -0.037902  1491A     -0.034468  
    1492A     -0.033126  1493A     -0.032614  1494A     -0.023097  
    1495A     -0.022268  1496A     -0.020255  1497A     -0.016879  
    1498A     -0.008404  1499A     -0.007106  1500A      0.005497  
    1501A      0.005651  1502A      0.025349  

    Virtual:                                                              

    1503A      0.203698  1504A      0.217085  1505A      0.225051  
    1506A      0.250984  1507A      0.263526  1508A      0.266079  
    1509A      0.267053  1510A      0.267999  1511A      0.271946  
    1512A      0.279502  1513A      0.281984  1514A      0.287305  
    1515A      0.290528  1516A      0.295896  1517A      0.304851  
    1518A      0.313078  1519A      0.313825  1520A      0.316072  
    1521A      0.316357  1522A      0.318468  1523A      0.320534  
    1524A      0.320569  1525A      0.320731  1526A      0.326995  
    1527A      0.328896  1528A      0.329471  1529A      0.334130  
    1530A      0.335270  1531A      0.337302  1532A      0.338039  
    1533A      0.341358  1534A      0.344347  1535A      0.344784  
    1536A      0.349149  1537A      0.353297  1538A      0.357936  
    1539A      0.358748  1540A      0.362512  1541A      0.364267  
    1542A      0.364892  1543A      0.365681  1544A      0.367602  
    1545A      0.367748  1546A      0.368975  1547A      0.370892  
    1548A      0.372689  1549A      0.373837  1550A      0.374783  
    1551A      0.375548  1552A      0.376135  1553A      0.376246  
    1554A      0.377043  1555A      0.381303  1556A      0.383856  
    1557A      0.385281  1558A      0.391832  1559A      0.392928  
    1560A      0.395725  1561A      0.400335  1562A      0.400689  
    1563A      0.400902  1564A      0.403172  1565A      0.403380  
    1566A      0.409522  1567A      0.411526  1568A      0.417330  
    1569A      0.420118  1570A      0.425891  1571A      0.428661  
    1572A      0.431944  1573A      0.437539  1574A      0.448424  
    1575A      0.449766  1576A      0.455754  1577A      0.459645  
    1578A      0.463205  1579A      0.464425  1580A      0.465569  
    1581A      0.473965  1582A      0.475427  1583A      0.479024  
    1584A      0.481845  1585A      0.492846  1586A      0.497231  
    1587A      0.505041  1588A      0.507297  1589A      0.507553  
    1590A      0.508742  1591A      0.514997  1592A      0.522789  
    1593A      0.525594  1594A      0.525786  1595A      0.529251  
    1596A      0.530107  1597A      0.531469  1598A      0.534068  
    1599A      0.536923  1600A      0.542519  1601A      0.544368  
    1602A      0.546777  1603A      0.549015  1604A      0.552010  
    1605A      0.556113  1606A      0.557247  1607A      0.559666  
    1608A      0.561153  1609A      0.562620  1610A      0.563262  
    1611A      0.566640  1612A      0.567148  1613A      0.568563  
    1614A      0.568957  1615A      0.572189  1616A      0.574682  
    1617A      0.575392  1618A      0.575556  1619A      0.578533  
    1620A      0.581071  1621A      0.581738  1622A      0.581773  
    1623A      0.584867  1624A      0.584968  1625A      0.588718  
    1626A      0.590004  1627A      0.591398  1628A      0.591952  
    1629A      0.592432  1630A      0.594251  1631A      0.595121  
    1632A      0.596571  1633A      0.599017  1634A      0.599627  
    1635A      0.600944  1636A      0.601494  1637A      0.601947  
    1638A      0.603150  1639A      0.607008  1640A      0.607459  
    1641A      0.610263  1642A      0.611299  1643A      0.611509  
    1644A      0.614343  1645A      0.615169  1646A      0.615878  
    1647A      0.616226  1648A      0.617620  1649A      0.618575  
    1650A      0.621578  1651A      0.622414  1652A      0.624134  
    1653A      0.625423  1654A      0.625715  1655A      0.628077  
    1656A      0.628876  1657A      0.629801  1658A      0.631105  
    1659A      0.632527  1660A      0.633275  1661A      0.633920  
    1662A      0.634512  1663A      0.635081  1664A      0.637312  
    1665A      0.638794  1666A      0.639152  1667A      0.640331  
    1668A      0.641890  1669A      0.642202  1670A      0.642306  
    1671A      0.643822  1672A      0.644262  1673A      0.644842  
    1674A      0.645368  1675A      0.647381  1676A      0.647848  
    1677A      0.648336  1678A      0.648964  1679A      0.650494  
    1680A      0.652591  1681A      0.653381  1682A      0.654506  
    1683A      0.656148  1684A      0.657993  1685A      0.658212  
    1686A      0.658394  1687A      0.658839  1688A      0.659428  
    1689A      0.660538  1690A      0.661006  1691A      0.661224  
    1692A      0.661538  1693A      0.662930  1694A      0.663621  
    1695A      0.666588  1696A      0.667385  1697A      0.668283  
    1698A      0.668551  1699A      0.670339  1700A      0.670680  
    1701A      0.671727  1702A      0.672277  1703A      0.672743  
    1704A      0.673787  1705A      0.675330  1706A      0.675526  
    1707A      0.676236  1708A      0.676485  1709A      0.676967  
    1710A      0.678716  1711A      0.680554  1712A      0.680895  
    1713A      0.681529  1714A      0.681960  1715A      0.683158  
    1716A      0.683240  1717A      0.684113  1718A      0.684423  
    1719A      0.685495  1720A      0.686267  1721A      0.688043  
    1722A      0.688556  1723A      0.689663  1724A      0.690492  
    1725A      0.691147  1726A      0.692219  1727A      0.692365  
    1728A      0.692784  1729A      0.694538  1730A      0.694892  
    1731A      0.695039  1732A      0.695528  1733A      0.696865  
    1734A      0.697066  1735A      0.698361  1736A      0.700298  
    1737A      0.700831  1738A      0.702072  1739A      0.702620  
    1740A      0.702886  1741A      0.703610  1742A      0.704446  
    1743A      0.704590  1744A      0.704992  1745A      0.706256  
    1746A      0.707126  1747A      0.708496  1748A      0.709089  
    1749A      0.710968  1750A      0.711384  1751A      0.711663  
    1752A      0.712094  1753A      0.712607  1754A      0.713019  
    1755A      0.713519  1756A      0.714054  1757A      0.714388  
    1758A      0.715226  1759A      0.715661  1760A      0.716037  
    1761A      0.716236  1762A      0.716841  1763A      0.717330  
    1764A      0.717573  1765A      0.718378  1766A      0.718903  
    1767A      0.719591  1768A      0.720111  1769A      0.720124  
    1770A      0.720748  1771A      0.721571  1772A      0.722062  
    1773A      0.722160  1774A      0.722732  1775A      0.723083  
    1776A      0.724224  1777A      0.724650  1778A      0.726129  
    1779A      0.726470  1780A      0.726938  1781A      0.728287  
    1782A      0.728630  1783A      0.728859  1784A      0.729597  
    1785A      0.729701  1786A      0.730449  1787A      0.730895  
    1788A      0.731773  1789A      0.732043  1790A      0.732446  
    1791A      0.732862  1792A      0.733452  1793A      0.733891  
    1794A      0.734594  1795A      0.734942  1796A      0.735634  
    1797A      0.735689  1798A      0.735962  1799A      0.736378  
    1800A      0.736598  1801A      0.736931  1802A      0.737603  
    1803A      0.738284  1804A      0.738912  1805A      0.739536  
    1806A      0.739711  1807A      0.740529  1808A      0.740759  
    1809A      0.741158  1810A      0.741704  1811A      0.741997  
    1812A      0.742304  1813A      0.743032  1814A      0.743890  
    1815A      0.744842  1816A      0.745232  1817A      0.745934  
    1818A      0.746378  1819A      0.746939  1820A      0.747129  
    1821A      0.747842  1822A      0.748646  1823A      0.748936  
    1824A      0.749461  1825A      0.749741  1826A      0.750825  
    1827A      0.750909  1828A      0.751867  1829A      0.752642  
    1830A      0.753040  1831A      0.753902  1832A      0.754320  
    1833A      0.755547  1834A      0.756009  1835A      0.756174  
    1836A      0.757372  1837A      0.757820  1838A      0.758200  
    1839A      0.758565  1840A      0.759984  1841A      0.760157  
    1842A      0.760761  1843A      0.761113  1844A      0.761829  
    1845A      0.761994  1846A      0.762562  1847A      0.762778  
    1848A      0.763074  1849A      0.763574  1850A      0.764352  
    1851A      0.764581  1852A      0.765651  1853A      0.766134  
    1854A      0.766442  1855A      0.766619  1856A      0.767172  
    1857A      0.767755  1858A      0.767987  1859A      0.768451  
    1860A      0.768776  1861A      0.769239  1862A      0.769561  
    1863A      0.769990  1864A      0.770274  1865A      0.770912  
    1866A      0.771507  1867A      0.771835  1868A      0.772851  
    1869A      0.773837  1870A      0.774381  1871A      0.774825  
    1872A      0.775088  1873A      0.776372  1874A      0.776555  
    1875A      0.776930  1876A      0.777243  1877A      0.777377  
    1878A      0.777861  1879A      0.778288  1880A      0.778449  
    1881A      0.779649  1882A      0.779976  1883A      0.780108  
    1884A      0.780879  1885A      0.781278  1886A      0.781628  
    1887A      0.782073  1888A      0.782872  1889A      0.783687  
    1890A      0.784465  1891A      0.784745  1892A      0.786097  
    1893A      0.786788  1894A      0.787356  1895A      0.787719  
    1896A      0.788222  1897A      0.788421  1898A      0.789527  
    1899A      0.789990  1900A      0.790764  1901A      0.791401  
    1902A      0.791775  1903A      0.793105  1904A      0.794446  
    1905A      0.794603  1906A      0.795403  1907A      0.795728  
    1908A      0.796062  1909A      0.797930  1910A      0.798236  
    1911A      0.798454  1912A      0.798747  1913A      0.799060  
    1914A      0.799401  1915A      0.799895  1916A      0.800331  
    1917A      0.800838  1918A      0.801209  1919A      0.801750  
    1920A      0.802282  1921A      0.802600  1922A      0.803148  
    1923A      0.803583  1924A      0.804184  1925A      0.804308  
    1926A      0.805190  1927A      0.805710  1928A      0.806158  
    1929A      0.806470  1930A      0.806770  1931A      0.807343  
    1932A      0.807655  1933A      0.808394  1934A      0.808722  
    1935A      0.808796  1936A      0.809116  1937A      0.809387  
    1938A      0.809675  1939A      0.810284  1940A      0.810416  
    1941A      0.810542  1942A      0.810785  1943A      0.811383  
    1944A      0.812072  1945A      0.812461  1946A      0.812859  
    1947A      0.813205  1948A      0.814196  1949A      0.814428  
    1950A      0.814524  1951A      0.814917  1952A      0.815022  
    1953A      0.815528  1954A      0.816170  1955A      0.816412  
    1956A      0.816847  1957A      0.816891  1958A      0.817579  
    1959A      0.817828  1960A      0.819094  1961A      0.819797  
    1962A      0.820473  1963A      0.820693  1964A      0.821172  
    1965A      0.821824  1966A      0.822423  1967A      0.822663  
    1968A      0.822972  1969A      0.823193  1970A      0.823780  
    1971A      0.823999  1972A      0.825045  1973A      0.825314  
    1974A      0.825652  1975A      0.826307  1976A      0.826482  
    1977A      0.826647  1978A      0.826890  1979A      0.827211  
    1980A      0.827631  1981A      0.828312  1982A      0.828687  
    1983A      0.829043  1984A      0.829567  1985A      0.829968  
    1986A      0.830678  1987A      0.831427  1988A      0.832005  
    1989A      0.832664  1990A      0.833155  1991A      0.833340  
    1992A      0.833474  1993A      0.833835  1994A      0.834330  
    1995A      0.835129  1996A      0.835513  1997A      0.836310  
    1998A      0.836400  1999A      0.837332  2000A      0.839078  
    2001A      0.839647  2002A      0.840160  2003A      0.840818  
    2004A      0.842039  2005A      0.842719  2006A      0.843095  
    2007A      0.843179  2008A      0.844107  2009A      0.844860  
    2010A      0.845090  2011A      0.845232  2012A      0.845893  
    2013A      0.846160  2014A      0.846873  2015A      0.848005  
    2016A      0.848461  2017A      0.848851  2018A      0.849789  
    2019A      0.850112  2020A      0.850447  2021A      0.851462  
    2022A      0.851605  2023A      0.852086  2024A      0.852471  
    2025A      0.852866  2026A      0.854498  2027A      0.854802  
    2028A      0.855069  2029A      0.855933  2030A      0.856340  
    2031A      0.856491  2032A      0.856859  2033A      0.857813  
    2034A      0.858270  2035A      0.858548  2036A      0.858674  
    2037A      0.859044  2038A      0.859515  2039A      0.860251  
    2040A      0.861166  2041A      0.861385  2042A      0.862241  
    2043A      0.862640  2044A      0.862829  2045A      0.863229  
    2046A      0.863877  2047A      0.864412  2048A      0.864989  
    2049A      0.865654  2050A      0.866115  2051A      0.866189  
    2052A      0.867035  2053A      0.867540  2054A      0.868300  
    2055A      0.868633  2056A      0.869405  2057A      0.870110  
    2058A      0.870114  2059A      0.871012  2060A      0.871430  
    2061A      0.872405  2062A      0.872663  2063A      0.873076  
    2064A      0.873617  2065A      0.874048  2066A      0.875092  
    2067A      0.875754  2068A      0.876459  2069A      0.877928  
    2070A      0.879026  2071A      0.879582  2072A      0.880127  
    2073A      0.881277  2074A      0.881772  2075A      0.882263  
    2076A      0.883266  2077A      0.884068  2078A      0.884300  
    2079A      0.884952  2080A      0.885318  2081A      0.885778  
    2082A      0.886705  2083A      0.887372  2084A      0.888305  
    2085A      0.888844  2086A      0.889323  2087A      0.889414  
    2088A      0.890901  2089A      0.891580  2090A      0.892093  
    2091A      0.893702  2092A      0.894054  2093A      0.894226  
    2094A      0.894671  2095A      0.895288  2096A      0.895716  
    2097A      0.896283  2098A      0.896571  2099A      0.897588  
    2100A      0.897965  2101A      0.898983  2102A      0.899196  
    2103A      0.900532  2104A      0.901025  2105A      0.901117  
    2106A      0.901399  2107A      0.902637  2108A      0.902891  
    2109A      0.903191  2110A      0.903506  2111A      0.904107  
    2112A      0.904287  2113A      0.905327  2114A      0.906748  
    2115A      0.907213  2116A      0.908219  2117A      0.908726  
    2118A      0.909792  2119A      0.909834  2120A      0.910663  
    2121A      0.911410  2122A      0.912965  2123A      0.913787  
    2124A      0.914797  2125A      0.915431  2126A      0.915820  
    2127A      0.916578  2128A      0.917011  2129A      0.917627  
    2130A      0.917900  2131A      0.919099  2132A      0.919516  
    2133A      0.920404  2134A      0.921268  2135A      0.921592  
    2136A      0.921994  2137A      0.923009  2138A      0.923410  
    2139A      0.924522  2140A      0.924634  2141A      0.925315  
    2142A      0.925381  2143A      0.926145  2144A      0.927570  
    2145A      0.927815  2146A      0.928815  2147A      0.929282  
    2148A      0.930435  2149A      0.931256  2150A      0.932075  
    2151A      0.932730  2152A      0.933521  2153A      0.934511  
    2154A      0.935274  2155A      0.935581  2156A      0.936327  
    2157A      0.937520  2158A      0.938140  2159A      0.938276  
    2160A      0.940887  2161A      0.941073  2162A      0.941162  
    2163A      0.941685  2164A      0.942623  2165A      0.943615  
    2166A      0.943650  2167A      0.945031  2168A      0.945309  
    2169A      0.946448  2170A      0.947835  2171A      0.948552  
    2172A      0.949010  2173A      0.949625  2174A      0.949758  
    2175A      0.950988  2176A      0.951371  2177A      0.951515  
    2178A      0.954213  2179A      0.954893  2180A      0.956405  
    2181A      0.957143  2182A      0.959435  2183A      0.960944  
    2184A      0.961755  2185A      0.962730  2186A      0.962867  
    2187A      0.963935  2188A      0.964242  2189A      0.964515  
    2190A      0.965558  2191A      0.965845  2192A      0.966442  
    2193A      0.966712  2194A      0.967509  2195A      0.968114  
    2196A      0.969276  2197A      0.969709  2198A      0.971524  
    2199A      0.971630  2200A      0.972767  2201A      0.973162  
    2202A      0.974070  2203A      0.974311  2204A      0.975086  
    2205A      0.977859  2206A      0.977993  2207A      0.978879  
    2208A      0.980123  2209A      0.980686  2210A      0.980942  
    2211A      0.981564  2212A      0.982583  2213A      0.983185  
    2214A      0.986283  2215A      0.988115  2216A      0.988496  
    2217A      0.989576  2218A      0.992661  2219A      0.993077  
    2220A      0.993365  2221A      0.994073  2222A      0.995579  
    2223A      0.995887  2224A      0.996051  2225A      0.996539  
    2226A      0.998784  2227A      0.998929  2228A      0.999276  
    2229A      0.999317  2230A      0.999508  2231A      0.999573  
    2232A      1.000856  2233A      1.002371  2234A      1.003677  
    2235A      1.004567  2236A      1.007555  2237A      1.007812  
    2238A      1.008455  2239A      1.011009  2240A      1.011373  
    2241A      1.011796  2242A      1.012413  2243A      1.014471  
    2244A      1.015682  2245A      1.015997  2246A      1.016606  
    2247A      1.016769  2248A      1.016796  2249A      1.017806  
    2250A      1.020889  2251A      1.021319  2252A      1.021928  
    2253A      1.022315  2254A      1.022523  2255A      1.023758  
    2256A      1.023880  2257A      1.025157  2258A      1.025622  
    2259A      1.026701  2260A      1.027724  2261A      1.027968  
    2262A      1.028772  2263A      1.030126  2264A      1.030858  
    2265A      1.034059  2266A      1.034927  2267A      1.035089  
    2268A      1.036300  2269A      1.038797  2270A      1.038939  
    2271A      1.039979  2272A      1.041544  2273A      1.045957  
    2274A      1.046742  2275A      1.047852  2276A      1.048188  
    2277A      1.049931  2278A      1.050756  2279A      1.052210  
    2280A      1.053898  2281A      1.058137  2282A      1.059444  
    2283A      1.059896  2284A      1.060557  2285A      1.060772  
    2286A      1.061085  2287A      1.061966  2288A      1.062509  
    2289A      1.063302  2290A      1.064533  2291A      1.066109  
    2292A      1.069440  2293A      1.070303  2294A      1.073318  
    2295A      1.073619  2296A      1.074516  2297A      1.079624  
    2298A      1.080369  2299A      1.082083  2300A      1.083914  
    2301A      1.085103  2302A      1.085509  2303A      1.087918  
    2304A      1.090087  2305A      1.091639  2306A      1.093908  
    2307A      1.096533  2308A      1.097944  2309A      1.098624  
    2310A      1.100057  2311A      1.101905  2312A      1.103524  
    2313A      1.109338  2314A      1.110204  2315A      1.111758  
    2316A      1.112395  2317A      1.114007  2318A      1.115665  
    2319A      1.116042  2320A      1.117279  2321A      1.121019  
    2322A      1.122033  2323A      1.125149  2324A      1.125340  
    2325A      1.127055  2326A      1.127832  2327A      1.129310  
    2328A      1.129867  2329A      1.132104  2330A      1.133846  
    2331A      1.136870  2332A      1.138709  2333A      1.140643  
    2334A      1.146252  2335A      1.152124  2336A      1.152398  
    2337A      1.153305  2338A      1.155272  2339A      1.157769  
    2340A      1.159190  2341A      1.160809  2342A      1.163967  
    2343A      1.164856  2344A      1.164996  2345A      1.166677  
    2346A      1.180772  2347A      1.181969  2348A      1.183274  
    2349A      1.187983  2350A      1.188889  2351A      1.190198  
    2352A      1.193503  2353A      1.205686  2354A      1.208187  
    2355A      1.209256  2356A      1.211560  2357A      1.213436  
    2358A      1.214722  2359A      1.216523  2360A      1.219216  
    2361A      1.219833  2362A      1.222167  2363A      1.224535  
    2364A      1.226375  2365A      1.233429  2366A      1.240909  
    2367A      1.242883  2368A      1.246016  2369A      1.248923  
    2370A      1.257626  2371A      1.259677  2372A      1.270440  
    2373A      1.274229  2374A      1.283338  2375A      1.286986  
    2376A      1.299264  2377A      1.302367  2378A      1.320587  
    2379A      1.324321  2380A      1.331461  2381A      1.331862  
    2382A      1.353428  2383A      1.358019  2384A      1.441886  
    2385A      1.494343  

    Final Occupation by Irrep:
              A 
    DOCC [  1502 ]
    NA   [  1502 ]
    NB   [  1502 ]

  @DF-RHF Final Energy: -20603.82429368349040

   => Energetics <=

    Nuclear Repulsion Energy =         224081.2857658632274251
    One-Electron Energy =             -476389.2743326993077062
    Two-Electron Energy =              231712.0886468137323391
    Total Energy =                     -20603.8242936835049477

Computation Completed


Properties will be evaluated at   0.000000,   0.000000,   0.000000 [a0]

Properties computed using the SCF density matrix


 Multipole Moments:

 ------------------------------------------------------------------------------------
     Multipole            Electronic (a.u.)      Nuclear  (a.u.)        Total (a.u.)
 ------------------------------------------------------------------------------------

 L = 1.  Multiply by 2.5417464519 to convert [e a0] to [Debye]
 Dipole X            :     -21094.2143619        21030.7809475          -63.4334144
 Dipole Y            :    -273470.9408387       273149.0020460         -321.9387927
 Dipole Z            :    -290562.9560177       290327.4629032         -235.4931145
 Magnitude           :                                                  403.8878449

 ------------------------------------------------------------------------------------

*** tstop() called on atl1-1-01-010-22-1.pace.gatech.edu at Tue May 20 16:56:24 2025
Module time:
	user time   =  186999.59 seconds =    3116.66 minutes
	system time =    7862.58 seconds =     131.04 minutes
	total time  =      23718 seconds =     395.30 minutes
Total time:
	user time   =  186999.59 seconds =    3116.66 minutes
	system time =    7862.58 seconds =     131.04 minutes
	total time  =      23718 seconds =     395.30 minutes
Wall time: 23718.83 seconds
