# Supplementary material for: SparcleQC: Automated Input File Creation for QM/MM Studies of Protein:Ligand Complexes
Source: J Chem Inf Model. 2025 Jun 17;65(13):6433–40. doi: 10.1021/acs.jcim.5c00617 (PMC12264949; doi:10.1021/acs.jcim.5c00617)
Supplement: Supplementary file 2 [file ci5c00617_si_002.zip › si/convergence/ex1_1ABA/psi4_files/no_ee/cutoff_7.0_psi4_file_prot.out]

Scratch directory: /tmp/
   => Libint2 <=

    Primary   basis highest AM E, G, H:  5, 4, 3
    Auxiliary basis highest AM E, G, H:  6, 5, 4
    Onebody   basis highest AM E, G, H:  6, 5, 4
    Solid Harmonics ordering:            gaussian

*** tstart() called on atl1-1-01-010-23-2.pace.gatech.edu
*** at Tue May 20 08:24:26 2025

   => Loading Basis Set <=

    Name: MINIX
    Role: ORBITAL
    Keyword: BASIS
    atoms 1, 4-5, 7-13, 25-26, 32-39, 50, 53-54, 56-58, 60, 70-71, 73-76, 92-93, 99, 102-103, 109, 112-113, 115-118, 131-133, 135, 145, 148-149, 151-157, 168-169, 171-172, 180-182, 189, 192-196, 208, 211-212, 214-217, 230-234, 246, 249-250, 252-255, 268-269, 275-276, 278-280, 282, 299-300, 302-303, 311-312, 314-315, 325-326, 328-330, 342-343, 345-348, 361-362, 368-369, 371-374, 387-388, 390-391, 401-402, 404-405, 407, 418-419, 421-423, 432-435 entry C          line    74 file /storage/hive/project/chem-sherrill/csargent30/.conda/envs/psi419/share/psi4/basis/minix.gbs 
    atoms 2, 6, 14, 27, 40, 51, 55, 72, 100, 110, 114, 146, 150, 170, 173-174, 183-184, 190, 209, 213, 247, 251, 270, 277, 301, 304-305, 313, 316, 327, 332, 344, 363, 370, 389, 392, 403, 420, 437, 446, 449, 452, 455, 458, 461                                                                                                                                                                                                                               entry O          line   102 file /storage/hive/project/chem-sherrill/csargent30/.conda/envs/psi419/share/psi4/basis/minix.gbs 
    atoms 3, 24, 31, 52, 59, 61, 69, 77, 91, 101, 111, 130, 147, 167, 179, 191, 210, 229, 248, 267, 274, 281, 283-284, 298, 310, 324, 331, 341, 360, 367, 386, 400, 417, 431, 436                                                                                                                                                                                                                                                                               entry N          line    88 file /storage/hive/project/chem-sherrill/csargent30/.conda/envs/psi419/share/psi4/basis/minix.gbs 
    atoms 15-23, 28-30, 41-49, 62-68, 78-90, 95-98, 105-108, 119-129, 136-144, 158-166, 175-178, 185-188, 197-207, 218-228, 235-245, 256-266, 271-273, 285-297, 306-309, 317-323, 333-340, 349-359, 364-366, 375-385, 393-399, 408-416, 424-430, 438-445, 447-448, 450-451, 453-454, 456-457, 459-460, 462-479                                                                                                                                                  entry H          line    24 file /storage/hive/project/chem-sherrill/csargent30/.conda/envs/psi419/share/psi4/basis/minix.gbs 
    atoms 94, 104, 134, 406                                                                                                                                                                                                                                                                                                                                                                                                                                     entry S          line   256 file /storage/hive/project/chem-sherrill/csargent30/.conda/envs/psi419/share/psi4/basis/minix.gbs 

   => HF3C: Empirical Dispersion <=

    Grimme's -D3 (BJ-damping) Dispersion Correction
    Grimme S.; Ehrlich S.; Goerigk L. (2011), J. Comput. Chem., 32: 1456

        s6 =       1.000000
        s8 =       0.877700
        a1 =       0.417100
        a2 =       2.914900


         ---------------------------------------------------------
                                   SCF
               by Justin Turney, Rob Parrish, Andy Simmonett
                          and Daniel G. A. Smith
                              RHF Reference
                       10 Threads, 114440 MiB Core
         ---------------------------------------------------------

  ==> Geometry <==

    Molecular point group: c1
    Full point group: C1

    Geometry (in Angstrom), charge = -1, multiplicity = 1:

       Center              X                  Y                   Z               Mass       
    ------------   -----------------  -----------------  -----------------  -----------------
         C            9.479000000000    49.442000000000    55.784000000000    12.000000000000
         O            9.222000000000    50.616000000000    56.099000000000    15.994914619570
         N            8.831000000000    48.837000000000    54.788000000000    14.003074004430
         C            7.706000000000    49.436000000000    54.084000000000    12.000000000000
         C            6.456000000000    48.981000000000    54.822000000000    12.000000000000
         O            6.310000000000    47.784000000000    55.139000000000    15.994914619570
         C            7.599000000000    48.942000000000    52.633000000000    12.000000000000
         C            8.692000000000    49.472000000000    51.736000000000    12.000000000000
         C            9.959000000000    48.898000000000    51.781000000000    12.000000000000
         C            8.415000000000    50.537000000000    50.880000000000    12.000000000000
         C           10.961000000000    49.400000000000    50.960000000000    12.000000000000
         C            9.426000000000    51.032000000000    50.065000000000    12.000000000000
         C           10.685000000000    50.467000000000    50.116000000000    12.000000000000
         O           11.708000000000    50.978000000000    49.318000000000    15.994914619570
         H            9.136000000000    47.916000000000    54.508000000000     1.007825032230
         H            7.783000000000    50.523000000000    54.107000000000     1.007825032230
         H            6.637000000000    49.260000000000    52.230000000000     1.007825032230
         H            7.639000000000    47.853000000000    52.629000000000     1.007825032230
         H           10.161000000000    48.072000000000    52.447000000000     1.007825032230
         H            7.427000000000    50.972000000000    50.851000000000     1.007825032230
         H           11.948000000000    48.963000000000    50.978000000000     1.007825032230
         H            9.228000000000    51.855000000000    49.395000000000     1.007825032230
         H           11.376000000000    51.721000000000    48.808000000000     1.007825032230
         N            5.533000000000    49.874000000000    55.110000000000    14.003074004430
         C            4.317000000000    49.477000000000    55.789000000000    12.000000000000
         C            3.333000000000    50.620000000000    55.891000000000    12.000000000000
         O            3.372000000000    51.588000000000    55.127000000000    15.994914619570
         H            5.674000000000    50.841000000000    54.856000000000     1.007825032230
         H            4.569000000000    49.137000000000    56.794000000000     1.007825032230
         H            3.854000000000    48.656000000000    55.241000000000     1.007825032230
         N            2.442000000000    50.507000000000    56.862000000000    14.003074004430
         C            1.413000000000    51.506000000000    57.119000000000    12.000000000000
         C            0.005000000000    50.927000000000    57.232000000000    12.000000000000
         C           -0.521000000000    50.237000000000    56.001000000000    12.000000000000
         C           -0.985000000000    51.011000000000    54.951000000000    12.000000000000
         C           -0.569000000000    48.854000000000    55.936000000000    12.000000000000
         C           -1.502000000000    50.387000000000    53.835000000000    12.000000000000
         C           -1.086000000000    48.222000000000    54.817000000000    12.000000000000
         C           -1.549000000000    49.003000000000    53.779000000000    12.000000000000
         O           -2.106000000000    48.406000000000    52.664000000000    15.994914619570
         H            2.477000000000    49.689000000000    57.454000000000     1.007825032230
         H            1.439000000000    52.275000000000    56.347000000000     1.007825032230
         H            0.006000000000    50.203000000000    58.047000000000     1.007825032230
         H           -0.679000000000    51.735000000000    57.492000000000     1.007825032230
         H           -0.943000000000    52.089000000000    55.005000000000     1.007825032230
         H           -0.201000000000    48.265000000000    56.763000000000     1.007825032230
         H           -1.869000000000    50.975000000000    53.007000000000     1.007825032230
         H           -1.126000000000    47.144000000000    54.759000000000     1.007825032230
         H           -2.740000000000    47.740000000000    52.940000000000     1.007825032230
         C           -4.489000000000    54.638000000000    59.165000000000    12.000000000000
         O           -5.677000000000    54.600000000000    58.838000000000    15.994914619570
         N           -3.764000000000    53.513000000000    59.144000000000    14.003074004430
         C           -4.323000000000    52.242000000000    58.734000000000    12.000000000000
         C           -3.681000000000    51.215000000000    59.641000000000    12.000000000000
         O           -2.469000000000    51.006000000000    59.589000000000    15.994914619570
         C           -3.962000000000    52.008000000000    57.296000000000    12.000000000000
         C           -4.635000000000    50.801000000000    56.669000000000    12.000000000000
         C           -4.176000000000    49.512000000000    56.726000000000    12.000000000000
         N           -5.696000000000    50.809000000000    55.872000000000    14.003074004430
         C           -5.895000000000    49.594000000000    55.423000000000    12.000000000000
         N           -4.976000000000    48.833000000000    55.943000000000    14.003074004430
         H           -2.794000000000    53.552000000000    59.424000000000     1.007825032230
         H           -5.406000000000    52.241000000000    58.862000000000     1.007825032230
         H           -2.883000000000    51.867000000000    57.234000000000     1.007825032230
         H           -4.231000000000    52.894000000000    56.721000000000     1.007825032230
         H           -6.258000000000    51.618000000000    55.648000000000     1.007825032230
         H           -3.337000000000    49.137000000000    57.293000000000     1.007825032230
         H           -6.677000000000    49.282000000000    54.747000000000     1.007825032230
         N           -4.454000000000    50.568000000000    60.487000000000    14.003074004430
         C           -3.913000000000    49.659000000000    61.489000000000    12.000000000000
         C           -3.055000000000    48.558000000000    60.876000000000    12.000000000000
         O           -3.491000000000    47.931000000000    59.898000000000    15.994914619570
         C           -5.077000000000    49.060000000000    62.264000000000    12.000000000000
         C           -4.581000000000    48.271000000000    63.463000000000    12.000000000000
         C           -5.696000000000    47.747000000000    64.361000000000    12.000000000000
         C           -5.125000000000    47.550000000000    65.754000000000    12.000000000000
         N           -6.117000000000    47.166000000000    66.752000000000    14.003074004430
         H           -5.453000000000    50.706000000000    60.440000000000     1.007825032230
         H           -3.296000000000    50.234000000000    62.180000000000     1.007825032230
         H           -5.727000000000    49.864000000000    62.610000000000     1.007825032230
         H           -5.643000000000    48.398000000000    61.608000000000     1.007825032230
         H           -4.005000000000    47.420000000000    63.099000000000     1.007825032230
         H           -3.926000000000    48.910000000000    64.055000000000     1.007825032230
         H           -6.513000000000    48.468000000000    64.395000000000     1.007825032230
         H           -6.062000000000    46.795000000000    63.976000000000     1.007825032230
         H           -4.367000000000    46.769000000000    65.706000000000     1.007825032230
         H           -4.651000000000    48.479000000000    66.072000000000     1.007825032230
         H           -5.667000000000    47.053000000000    67.649000000000     1.007825032230
         H           -6.548000000000    46.294000000000    66.480000000000     1.007825032230
         H           -6.824000000000    47.884000000000    66.818000000000     1.007825032230
         N           -1.840000000000    48.367000000000    61.392000000000    14.003074004430
         C           -0.992000000000    47.311000000000    60.887000000000    12.000000000000
         C           -0.081000000000    47.849000000000    59.785000000000    12.000000000000
         S            0.906000000000    46.497000000000    59.054000000000    31.972071174400
         H           -1.511000000000    48.963000000000    62.139000000000     1.007825032230
         H           -1.616000000000    46.517000000000    60.478000000000     1.007825032230
         H           -0.691000000000    48.308000000000    59.007000000000     1.007825032230
         H            0.590000000000    48.598000000000    60.206000000000     1.007825032230
         C            3.756000000000    44.331000000000    61.685000000000    12.000000000000
         O            4.949000000000    44.126000000000    61.944000000000    15.994914619570
         N            3.322000000000    45.484000000000    61.134000000000    14.003074004430
         C            4.203000000000    46.620000000000    60.883000000000    12.000000000000
         C            3.465000000000    47.784000000000    60.221000000000    12.000000000000
         S            2.700000000000    47.388000000000    58.627000000000    31.972071174400
         H            2.346000000000    45.564000000000    60.885000000000     1.007825032230
         H            5.022000000000    46.302000000000    60.238000000000     1.007825032230
         H            2.681000000000    48.119000000000    60.900000000000     1.007825032230
         H            4.169000000000    48.603000000000    60.074000000000     1.007825032230
         C            4.103000000000    54.707000000000    53.574000000000    12.000000000000
         O            4.298000000000    55.692000000000    52.855000000000    15.994914619570
         N            3.358000000000    53.697000000000    53.143000000000    14.003074004430
         C            2.813000000000    53.718000000000    51.788000000000    12.000000000000
         C            1.415000000000    54.343000000000    51.725000000000    12.000000000000
         O            0.846000000000    54.490000000000    50.639000000000    15.994914619570
         C            2.765000000000    52.263000000000    51.154000000000    12.000000000000
         C            1.854000000000    51.314000000000    51.971000000000    12.000000000000
         C            4.222000000000    51.753000000000    51.018000000000    12.000000000000
         C            1.552000000000    49.957000000000    51.275000000000    12.000000000000
         H            3.168000000000    52.914000000000    53.752000000000     1.007825032230
         H            3.476000000000    54.326000000000    51.173000000000     1.007825032230
         H            2.346000000000    52.349000000000    50.152000000000     1.007825032230
         H            2.343000000000    51.107000000000    52.923000000000     1.007825032230
         H            0.910000000000    51.822000000000    52.168000000000     1.007825032230
         H            4.218000000000    50.753000000000    50.584000000000     1.007825032230
         H            4.784000000000    52.427000000000    50.372000000000     1.007825032230
         H            4.689000000000    51.720000000000    52.002000000000     1.007825032230
         H            0.908000000000    49.355000000000    51.916000000000     1.007825032230
         H            2.486000000000    49.425000000000    51.096000000000     1.007825032230
         H            1.050000000000    50.140000000000    50.325000000000     1.007825032230
         N            0.803000000000    54.699000000000    52.842000000000    14.003074004430
         C           -0.523000000000    55.306000000000    52.821000000000    12.000000000000
         C           -1.551000000000    54.355000000000    53.441000000000    12.000000000000
         C           -2.945000000000    54.929000000000    53.268000000000    12.000000000000
         S           -4.230000000000    53.864000000000    53.922000000000    31.972071174400
         C           -4.327000000000    52.868000000000    52.489000000000    12.000000000000
         H            1.263000000000    54.547000000000    53.728000000000     1.007825032230
         H           -0.806000000000    55.528000000000    51.792000000000     1.007825032230
         H           -1.338000000000    54.233000000000    54.503000000000     1.007825032230
         H           -1.494000000000    53.386000000000    52.946000000000     1.007825032230
         H           -2.992000000000    55.887000000000    53.785000000000     1.007825032230
         H           -3.129000000000    55.092000000000    52.206000000000     1.007825032230
         H           -5.082000000000    52.095000000000    52.634000000000     1.007825032230
         H           -4.601000000000    53.487000000000    51.634000000000     1.007825032230
         H           -3.359000000000    52.401000000000    52.305000000000     1.007825032230
         C           -3.305000000000    56.701000000000    49.689000000000    12.000000000000
         O           -2.574000000000    56.844000000000    50.663000000000    15.994914619570
         N           -2.981000000000    55.933000000000    48.650000000000    14.003074004430
         C           -1.694000000000    55.276000000000    48.503000000000    12.000000000000
         C           -0.689000000000    56.178000000000    47.833000000000    12.000000000000
         O           -1.007000000000    57.031000000000    46.986000000000    15.994914619570
         C           -1.807000000000    54.027000000000    47.654000000000    12.000000000000
         C           -2.448000000000    52.908000000000    48.447000000000    12.000000000000
         C           -1.674000000000    52.148000000000    49.313000000000    12.000000000000
         C           -3.793000000000    52.637000000000    48.293000000000    12.000000000000
         C           -2.246000000000    51.109000000000    50.022000000000    12.000000000000
         C           -4.359000000000    51.592000000000    49.009000000000    12.000000000000
         C           -3.585000000000    50.828000000000    49.870000000000    12.000000000000
         H           -3.669000000000    55.800000000000    47.923000000000     1.007825032230
         H           -1.321000000000    55.001000000000    49.490000000000     1.007825032230
         H           -2.418000000000    54.242000000000    46.778000000000     1.007825032230
         H           -0.812000000000    53.718000000000    47.333000000000     1.007825032230
         H           -0.624000000000    52.369000000000    49.433000000000     1.007825032230
         H           -4.397000000000    53.231000000000    47.623000000000     1.007825032230
         H           -1.643000000000    50.518000000000    50.695000000000     1.007825032230
         H           -5.410000000000    51.372000000000    48.895000000000     1.007825032230
         H           -4.032000000000    50.014000000000    50.420000000000     1.007825032230
         N            0.559000000000    55.981000000000    48.219000000000    14.003074004430
         C            1.648000000000    56.676000000000    47.609000000000    12.000000000000
         C            2.148000000000    55.749000000000    46.503000000000    12.000000000000
         O            2.969000000000    54.837000000000    46.727000000000    15.994914619570
         C            2.727000000000    56.921000000000    48.641000000000    12.000000000000
         C            3.851000000000    57.807000000000    48.123000000000    12.000000000000
         O            4.136000000000    57.836000000000    46.930000000000    15.994914619570
         O            4.466000000000    58.475000000000    48.937000000000    15.994914619570
         H            0.748000000000    55.324000000000    48.962000000000     1.007825032230
         H            1.306000000000    57.621000000000    47.186000000000     1.007825032230
         H            3.149000000000    55.961000000000    48.937000000000     1.007825032230
         H            2.279000000000    57.394000000000    49.515000000000     1.007825032230
         N            1.729000000000    56.044000000000    45.279000000000    14.003074004430
         C            2.074000000000    55.193000000000    44.152000000000    12.000000000000
         C            1.196000000000    55.606000000000    42.978000000000    12.000000000000
         C           -0.276000000000    55.169000000000    43.109000000000    12.000000000000
         O           -0.642000000000    54.440000000000    44.043000000000    15.994914619570
         O           -1.058000000000    55.533000000000    42.223000000000    15.994914619570
         H            1.165000000000    56.868000000000    45.129000000000     1.007825032230
         H            1.794000000000    54.174000000000    44.420000000000     1.007825032230
         H            1.224000000000    56.692000000000    42.895000000000     1.007825032230
         H            1.608000000000    55.175000000000    42.065000000000     1.007825032230
         C            6.178000000000    52.810000000000    46.615000000000    12.000000000000
         O            7.003000000000    51.909000000000    46.780000000000    15.994914619570
         N            4.954000000000    52.544000000000    46.147000000000    14.003074004430
         C            4.574000000000    51.175000000000    45.767000000000    12.000000000000
         C            3.036000000000    51.092000000000    45.467000000000    12.000000000000
         C            2.286000000000    51.433000000000    46.777000000000    12.000000000000
         C            2.604000000000    49.685000000000    45.023000000000    12.000000000000
         C            0.773000000000    51.661000000000    46.639000000000    12.000000000000
         H            4.282000000000    53.292000000000    46.053000000000     1.007825032230
         H            4.809000000000    50.502000000000    46.592000000000     1.007825032230
         H            2.774000000000    51.816000000000    44.696000000000     1.007825032230
         H            2.438000000000    50.609000000000    47.474000000000     1.007825032230
         H            2.731000000000    52.331000000000    47.204000000000     1.007825032230
         H            3.120000000000    49.420000000000    44.100000000000     1.007825032230
         H            2.859000000000    48.965000000000    45.800000000000     1.007825032230
         H            1.527000000000    49.672000000000    44.854000000000     1.007825032230
         H            0.349000000000    51.893000000000    47.616000000000     1.007825032230
         H            0.592000000000    52.493000000000    45.958000000000     1.007825032230
         H            0.304000000000    50.760000000000    46.244000000000     1.007825032230
         C            9.824000000000    50.151000000000    44.980000000000    12.000000000000
         O           10.783000000000    49.382000000000    44.768000000000    15.994914619570
         N            8.796000000000    49.803000000000    45.757000000000    14.003074004430
         C            8.772000000000    48.508000000000    46.402000000000    12.000000000000
         C            8.758000000000    47.383000000000    45.375000000000    12.000000000000
         O            9.544000000000    46.436000000000    45.473000000000    15.994914619570
         C            7.545000000000    48.399000000000    47.296000000000    12.000000000000
         C            7.324000000000    47.081000000000    48.078000000000    12.000000000000
         C            8.510000000000    46.703000000000    48.971000000000    12.000000000000
         C            6.091000000000    47.281000000000    48.927000000000    12.000000000000
         H            8.031000000000    50.447000000000    45.895000000000     1.007825032230
         H            9.665000000000    48.408000000000    47.019000000000     1.007825032230
         H            7.607000000000    49.203000000000    48.029000000000     1.007825032230
         H            6.664000000000    48.575000000000    46.679000000000     1.007825032230
         H            7.141000000000    46.273000000000    47.369000000000     1.007825032230
         H            9.398000000000    46.559000000000    48.355000000000     1.007825032230
         H            8.284000000000    45.779000000000    49.503000000000     1.007825032230
         H            8.692000000000    47.501000000000    49.691000000000     1.007825032230
         H            5.893000000000    46.375000000000    49.500000000000     1.007825032230
         H            5.238000000000    47.497000000000    48.283000000000     1.007825032230
         H            6.252000000000    48.115000000000    49.610000000000     1.007825032230
         N            7.912000000000    47.499000000000    44.338000000000    14.003074004430
         C            7.852000000000    46.455000000000    43.322000000000    12.000000000000
         C            6.783000000000    46.760000000000    42.296000000000    12.000000000000
         C            5.362000000000    46.760000000000    42.865000000000    12.000000000000
         C            4.409000000000    47.143000000000    41.755000000000    12.000000000000
         C            4.990000000000    45.393000000000    43.428000000000    12.000000000000
         H            7.316000000000    48.311000000000    44.262000000000     1.007825032230
         H            7.603000000000    45.512000000000    43.810000000000     1.007825032230
         H            6.984000000000    47.744000000000    41.873000000000     1.007825032230
         H            6.841000000000    46.018000000000    41.499000000000     1.007825032230
         H            5.298000000000    47.502000000000    43.661000000000     1.007825032230
         H            3.388000000000    47.150000000000    42.138000000000     1.007825032230
         H            4.488000000000    46.420000000000    40.943000000000     1.007825032230
         H            4.664000000000    48.135000000000    41.383000000000     1.007825032230
         H            5.683000000000    45.128000000000    44.226000000000     1.007825032230
         H            3.975000000000    45.428000000000    43.824000000000     1.007825032230
         H            5.045000000000    44.646000000000    42.636000000000     1.007825032230
         C           12.810000000000    44.733000000000    44.943000000000    12.000000000000
         O           13.706000000000    43.894000000000    45.089000000000    15.994914619570
         N           11.531000000000    44.377000000000    44.905000000000    14.003074004430
         C           11.130000000000    42.976000000000    44.972000000000    12.000000000000
         C           11.340000000000    42.248000000000    43.660000000000    12.000000000000
         O           11.424000000000    41.017000000000    43.683000000000    15.994914619570
         C            9.646000000000    42.848000000000    45.362000000000    12.000000000000
         C            9.265000000000    43.266000000000    46.773000000000    12.000000000000
         C            7.755000000000    43.294000000000    46.907000000000    12.000000000000
         C            9.881000000000    42.319000000000    47.757000000000    12.000000000000
         H           10.821000000000    45.091000000000    44.828000000000     1.007825032230
         H           11.730000000000    42.484000000000    45.738000000000     1.007825032230
         H            9.070000000000    43.463000000000    44.670000000000     1.007825032230
         H            9.347000000000    41.809000000000    45.223000000000     1.007825032230
         H            9.653000000000    44.268000000000    46.959000000000     1.007825032230
         H            7.485000000000    43.594000000000    47.920000000000     1.007825032230
         H            7.340000000000    44.007000000000    46.194000000000     1.007825032230
         H            7.354000000000    42.301000000000    46.703000000000     1.007825032230
         H            9.608000000000    42.618000000000    48.769000000000     1.007825032230
         H           10.966000000000    42.341000000000    47.652000000000     1.007825032230
         H            9.518000000000    41.309000000000    47.566000000000     1.007825032230
         N           11.455000000000    42.952000000000    42.525000000000    14.003074004430
         C           11.525000000000    42.334000000000    41.214000000000    12.000000000000
         C           10.164000000000    41.769000000000    40.833000000000    12.000000000000
         O           10.081000000000    40.762000000000    40.130000000000    15.994914619570
         H           11.495000000000    43.959000000000    42.585000000000     1.007825032230
         H           11.825000000000    43.080000000000    40.478000000000     1.007825032230
         H           12.259000000000    41.529000000000    41.232000000000     1.007825032230
         N            9.056000000000    42.383000000000    41.229000000000    14.003074004430
         C            7.732000000000    41.847000000000    40.950000000000    12.000000000000
         C            7.015000000000    42.653000000000    39.888000000000    12.000000000000
         O            7.168000000000    43.877000000000    39.827000000000    15.994914619570
         C            6.847000000000    41.867000000000    42.198000000000    12.000000000000
         C            7.270000000000    40.907000000000    43.286000000000    12.000000000000
         C            6.765000000000    39.494000000000    43.037000000000    12.000000000000
         N            5.309000000000    39.509000000000    42.945000000000    14.003074004430
         C            4.456000000000    39.277000000000    43.947000000000    12.000000000000
         N            4.847000000000    39.018000000000    45.181000000000    14.003074004430
         N            3.160000000000    39.333000000000    43.692000000000    14.003074004430
         H            9.134000000000    43.250000000000    41.741000000000     1.007825032230
         H            7.833000000000    40.818000000000    40.605000000000     1.007825032230
         H            6.864000000000    42.876000000000    42.610000000000     1.007825032230
         H            5.825000000000    41.629000000000    41.903000000000     1.007825032230
         H            8.359000000000    40.887000000000    43.332000000000     1.007825032230
         H            6.881000000000    41.260000000000    44.241000000000     1.007825032230
         H            7.071000000000    38.848000000000    43.860000000000     1.007825032230
         H            7.184000000000    39.117000000000    42.104000000000     1.007825032230
         H            4.909000000000    39.714000000000    42.040000000000     1.007825032230
         H            5.832000000000    38.979000000000    45.401000000000     1.007825032230
         H            4.161000000000    38.858000000000    45.905000000000     1.007825032230
         H            2.838000000000    39.538000000000    42.757000000000     1.007825032230
         H            2.492000000000    39.171000000000    44.432000000000     1.007825032230
         N            6.207000000000    41.956000000000    39.087000000000    14.003074004430
         C            5.293000000000    42.579000000000    38.150000000000    12.000000000000
         C            3.843000000000    42.635000000000    38.597000000000    12.000000000000
         O            3.041000000000    43.261000000000    37.909000000000    15.994914619570
         C            5.310000000000    41.860000000000    36.804000000000    12.000000000000
         C            6.551000000000    42.112000000000    35.946000000000    12.000000000000
         O            7.307000000000    43.063000000000    36.189000000000    15.994914619570
         O            6.749000000000    41.341000000000    35.013000000000    15.994914619570
         H            6.233000000000    40.948000000000    39.136000000000     1.007825032230
         H            5.631000000000    43.602000000000    37.985000000000     1.007825032230
         H            5.243000000000    40.789000000000    36.993000000000     1.007825032230
         H            4.430000000000    42.166000000000    36.238000000000     1.007825032230
         N            3.402000000000    41.944000000000    39.654000000000    14.003074004430
         C            2.003000000000    41.980000000000    40.075000000000    12.000000000000
         C            2.042000000000    42.251000000000    41.586000000000    12.000000000000
         O            3.101000000000    42.119000000000    42.211000000000    15.994914619570
         C            1.229000000000    40.623000000000    39.804000000000    12.000000000000
         C            1.480000000000    40.065000000000    38.389000000000    12.000000000000
         O            1.654000000000    39.648000000000    40.770000000000    15.994914619570
         H            4.056000000000    41.380000000000    40.177000000000     1.007825032230
         H            1.491000000000    42.799000000000    39.570000000000     1.007825032230
         H            0.160000000000    40.798000000000    39.928000000000     1.007825032230
         H            0.891000000000    39.158000000000    41.087000000000     1.007825032230
         H            0.925000000000    39.136000000000    38.261000000000     1.007825032230
         H            1.148000000000    40.792000000000    37.648000000000     1.007825032230
         H            2.545000000000    39.873000000000    38.258000000000     1.007825032230
         N            0.923000000000    42.587000000000    42.217000000000    14.003074004430
         C            0.860000000000    42.841000000000    43.647000000000    12.000000000000
         C            0.191000000000    41.696000000000    44.392000000000    12.000000000000
         O           -0.020000000000    41.755000000000    45.606000000000    15.994914619570
         C            0.083000000000    44.138000000000    43.892000000000    12.000000000000
         C            0.752000000000    45.382000000000    43.343000000000    12.000000000000
         C           -0.200000000000    46.571000000000    43.380000000000    12.000000000000
         N           -0.054000000000    47.428000000000    44.372000000000    14.003074004430
         O           -1.105000000000    46.721000000000    42.552000000000    15.994914619570
         H            0.074000000000    42.670000000000    41.677000000000     1.007825032230
         H            1.874000000000    42.962000000000    44.027000000000     1.007825032230
         H           -0.896000000000    44.042000000000    43.423000000000     1.007825032230
         H           -0.056000000000    44.263000000000    44.966000000000     1.007825032230
         H            1.055000000000    45.199000000000    42.312000000000     1.007825032230
         H            1.634000000000    45.609000000000    43.942000000000     1.007825032230
         H            0.677000000000    47.290000000000    45.055000000000     1.007825032230
         H           -0.673000000000    48.222000000000    44.448000000000     1.007825032230
         N           -0.126000000000    40.611000000000    43.683000000000    14.003074004430
         C           -0.846000000000    39.468000000000    44.218000000000    12.000000000000
         C           -0.127000000000    38.883000000000    45.417000000000    12.000000000000
         O            1.056000000000    38.530000000000    45.397000000000    15.994914619570
         C           -0.990000000000    38.374000000000    43.128000000000    12.000000000000
         C           -1.627000000000    38.920000000000    41.847000000000    12.000000000000
         C           -1.847000000000    37.233000000000    43.716000000000    12.000000000000
         C           -3.091000000000    39.330000000000    41.987000000000    12.000000000000
         H            0.152000000000    40.582000000000    42.713000000000     1.007825032230
         H           -1.840000000000    39.791000000000    44.527000000000     1.007825032230
         H           -0.001000000000    37.983000000000    42.890000000000     1.007825032230
         H           -1.563000000000    38.148000000000    41.080000000000     1.007825032230
         H           -1.054000000000    39.786000000000    41.516000000000     1.007825032230
         H           -1.966000000000    36.446000000000    42.971000000000     1.007825032230
         H           -2.827000000000    37.621000000000    43.994000000000     1.007825032230
         H           -1.354000000000    36.826000000000    44.598000000000     1.007825032230
         H           -3.323000000000    40.106000000000    41.258000000000     1.007825032230
         H           -3.266000000000    39.713000000000    42.992000000000     1.007825032230
         H           -3.729000000000    38.464000000000    41.811000000000     1.007825032230
         N           -0.881000000000    38.847000000000    46.502000000000    14.003074004430
         C           -0.441000000000    38.279000000000    47.754000000000    12.000000000000
         C            0.502000000000    39.140000000000    48.581000000000    12.000000000000
         O            0.972000000000    38.690000000000    49.632000000000    15.994914619570
         H           -1.812000000000    39.236000000000    46.453000000000     1.007825032230
         H           -1.326000000000    38.078000000000    48.358000000000     1.007825032230
         H            0.054000000000    37.331000000000    47.545000000000     1.007825032230
         N            0.859000000000    40.336000000000    48.132000000000    14.003074004430
         C            1.732000000000    41.190000000000    48.902000000000    12.000000000000
         C            1.034000000000    41.776000000000    50.121000000000    12.000000000000
         O           -0.031000000000    42.407000000000    50.002000000000    15.994914619570
         C            2.216000000000    42.332000000000    48.029000000000    12.000000000000
         C            3.407000000000    42.998000000000    47.384000000000    12.000000000000
         C            3.093000000000    44.447000000000    47.004000000000    12.000000000000
         C            4.542000000000    42.927000000000    48.387000000000    12.000000000000
         H            0.515000000000    40.654000000000    47.237000000000     1.007825032230
         H            2.593000000000    40.609000000000    49.233000000000     1.007825032230
         H            1.601000000000    42.161000000000    47.146000000000     1.007825032230
         H            1.711000000000    43.184000000000    48.485000000000     1.007825032230
         H            3.686000000000    42.444000000000    46.487000000000     1.007825032230
         H            3.962000000000    44.893000000000    46.520000000000     1.007825032230
         H            2.245000000000    44.467000000000    46.319000000000     1.007825032230
         H            2.848000000000    45.013000000000    47.902000000000     1.007825032230
         H            5.430000000000    43.398000000000    47.965000000000     1.007825032230
         H            4.253000000000    43.448000000000    49.300000000000     1.007825032230
         H            4.758000000000    41.884000000000    48.618000000000     1.007825032230
         N            1.609000000000    41.565000000000    51.285000000000    14.003074004430
         C            1.098000000000    42.152000000000    52.502000000000    12.000000000000
         C            2.197000000000    43.020000000000    53.128000000000    12.000000000000
         O            3.368000000000    42.991000000000    52.732000000000    15.994914619570
         C            0.678000000000    41.061000000000    53.494000000000    12.000000000000
         C           -0.525000000000    40.271000000000    53.005000000000    12.000000000000
         O            1.805000000000    40.199000000000    53.678000000000    15.994914619570
         H            2.429000000000    40.977000000000    51.329000000000     1.007825032230
         H            0.236000000000    42.776000000000    52.267000000000     1.007825032230
         H            0.430000000000    41.527000000000    54.448000000000     1.007825032230
         H            1.577000000000    39.501000000000    54.296000000000     1.007825032230
         H           -0.785000000000    39.510000000000    53.741000000000     1.007825032230
         H           -1.370000000000    40.945000000000    52.866000000000     1.007825032230
         H           -0.283000000000    39.791000000000    52.057000000000     1.007825032230
         N            1.761000000000    43.922000000000    53.995000000000    14.003074004430
         C            2.669000000000    44.782000000000    54.721000000000    12.000000000000
         C            2.899000000000    44.200000000000    56.110000000000    12.000000000000
         O            1.950000000000    43.687000000000    56.706000000000    15.994914619570
         C            2.071000000000    46.190000000000    54.846000000000    12.000000000000
         C            1.967000000000    46.894000000000    53.501000000000    12.000000000000
         S            3.577000000000    47.123000000000    52.682000000000    31.972071174400
         C            3.194000000000    46.290000000000    51.174000000000    12.000000000000
         H            0.767000000000    44.011000000000    54.153000000000     1.007825032230
         H            3.619000000000    44.837000000000    54.189000000000     1.007825032230
         H            1.073000000000    46.110000000000    55.278000000000     1.007825032230
         H            2.699000000000    46.784000000000    55.510000000000     1.007825032230
         H            1.328000000000    46.300000000000    52.848000000000     1.007825032230
         H            1.506000000000    47.870000000000    53.650000000000     1.007825032230
         H            4.062000000000    46.314000000000    50.515000000000     1.007825032230
         H            2.929000000000    45.255000000000    51.388000000000     1.007825032230
         H            2.354000000000    46.787000000000    50.688000000000     1.007825032230
         N            4.081000000000    44.299000000000    56.717000000000    14.003074004430
         C            5.246000000000    45.002000000000    56.188000000000    12.000000000000
         C            6.066000000000    44.193000000000    55.186000000000    12.000000000000
         O            5.934000000000    42.966000000000    55.087000000000    15.994914619570
         C            6.034000000000    45.354000000000    57.433000000000    12.000000000000
         C            5.875000000000    44.064000000000    58.208000000000    12.000000000000
         C            4.392000000000    43.743000000000    58.040000000000    12.000000000000
         H            4.914000000000    45.923000000000    55.709000000000     1.007825032230
         H            7.079000000000    45.565000000000    57.206000000000     1.007825032230
         H            5.574000000000    46.188000000000    57.964000000000     1.007825032230
         H            6.497000000000    43.274000000000    57.786000000000     1.007825032230
         H            6.115000000000    44.218000000000    59.260000000000     1.007825032230
         H            3.797000000000    44.224000000000    58.816000000000     1.007825032230
         H            4.231000000000    42.665000000000    58.048000000000     1.007825032230
         N            6.987000000000    44.867000000000    54.479000000000    14.003074004430
         C            8.000000000000    44.233000000000    53.656000000000    12.000000000000
         C            7.805000000000    44.569000000000    52.173000000000    12.000000000000
         C            6.630000000000    43.812000000000    51.545000000000    12.000000000000
         C            6.785000000000    42.295000000000    51.627000000000    12.000000000000
         N            5.768000000000    41.525000000000    51.936000000000    14.003074004430
         O            7.875000000000    41.758000000000    51.405000000000    15.994914619570
         H            6.974000000000    45.876000000000    54.523000000000     1.007825032230
         H            7.999000000000    43.154000000000    53.809000000000     1.007825032230
         H            7.620000000000    45.639000000000    52.079000000000     1.007825032230
         H            8.717000000000    44.319000000000    51.631000000000     1.007825032230
         H            6.554000000000    44.097000000000    50.496000000000     1.007825032230
         H            5.711000000000    44.101000000000    52.056000000000     1.007825032230
         H            4.864000000000    41.934000000000    52.124000000000     1.007825032230
         H            5.890000000000    40.524000000000    51.986000000000     1.007825032230
         O           -4.494000000000    46.184000000000    55.356000000000    15.994914619570
         H           -3.983000000000    45.969000000000    54.576000000000     1.007825032230
         H           -4.883000000000    45.386000000000    55.713000000000     1.007825032230
         O           -0.810000000000    44.068000000000    57.031000000000    15.994914619570
         H            0.132000000000    43.938000000000    56.920000000000     1.007825032230
         H           -1.285000000000    43.430000000000    56.499000000000     1.007825032230
         O           -5.188000000000    43.599000000000    55.708000000000    15.994914619570
         H           -5.595000000000    43.266000000000    54.908000000000     1.007825032230
         H           -4.407000000000    43.083000000000    55.907000000000     1.007825032230
         O           -1.910000000000    49.551000000000    43.381000000000    15.994914619570
         H           -1.662000000000    49.802000000000    42.491000000000     1.007825032230
         H           -2.807000000000    49.216000000000    43.380000000000     1.007825032230
         O           -4.831000000000    48.504000000000    52.099000000000    15.994914619570
         H           -5.768000000000    48.538000000000    51.905000000000     1.007825032230
         H           -4.357000000000    48.187000000000    51.330000000000     1.007825032230
         O           -2.001000000000    42.627000000000    47.431000000000    15.994914619570
         H           -1.139000000000    42.734000000000    47.029000000000     1.007825032230
         H           -1.902000000000    42.534000000000    48.378000000000     1.007825032230
         H           10.263000000000    48.876000000000    56.307000000000     1.007825032230
         H            1.597000000000    51.945000000000    58.080000000000     1.007825032230
         H           -4.038000000000    55.583000000000    59.452000000000     1.007825032230
         H           -0.408000000000    46.915000000000    61.706000000000     1.007825032230
         H            3.015000000000    43.545000000000    61.877000000000     1.007825032230
         H            4.613000000000    47.002000000000    61.822000000000     1.007825032230
         H            4.541000000000    54.668000000000    54.572000000000     1.007825032230
         H           -0.473000000000    56.239000000000    53.398000000000     1.007825032230
         H           -4.281000000000    57.206000000000    49.637000000000     1.007825032230
         H            3.127000000000    55.173000000000    43.865000000000     1.007825032230
         H            6.477000000000    53.828000000000    46.853000000000     1.007825032230
         H            5.166000000000    50.884000000000    44.894000000000     1.007825032230
         H            9.774000000000    51.131000000000    44.480000000000     1.007825032230
         H            8.807000000000    46.339000000000    42.815000000000     1.007825032230
         H           13.019000000000    45.797000000000    44.864000000000     1.007825032230
         H            8.935000000000    44.673000000000    54.016000000000     1.007825032230

  Running in c1 symmetry.

  Rotational constants: A =      0.00011  B =      0.00000  C =      0.00000 [cm^-1]
  Rotational constants: A =      3.27457  B =      0.03152  C =      0.03147 [MHz]
  Nuclear repulsion = 89540.598404972712160

  Charge       = -1
  Multiplicity = 1
  Electrons    = 1798
  Nalpha       = 899
  Nbeta        = 899

  ==> Algorithm <==

  SCF Algorithm Type is DF.
  DIIS enabled.
  MOM disabled.
  Fractional occupation disabled.
  Guess Type is SAD.
  Energy threshold   = 1.00e-06
  Density threshold  = 1.00e-06
  Integral threshold = 1.00e-12

  ==> Primary Basis <==

  Basis Set: MINIX
    Blend: MINIX
    Number of shells: 951
    Number of basis functions: 1435
    Number of Cartesian functions: 1439
    Spherical Harmonics?: true
    Max angular momentum: 2

   => Loading Basis Set <=

    Name: (MINIX AUX)
    Role: JKFIT
    Keyword: DF_BASIS_SCF
    atoms 1, 4-5, 7-13, 25-26, 32-39, 50, 53-54, 56-58, 60, 70-71, 73-76, 92-93, 99, 102-103, 109, 112-113, 115-118, 131-133, 135, 145, 148-149, 151-157, 168-169, 171-172, 180-182, 189, 192-196, 208, 211-212, 214-217, 230-234, 246, 249-250, 252-255, 268-269, 275-276, 278-280, 282, 299-300, 302-303, 311-312, 314-315, 325-326, 328-330, 342-343, 345-348, 361-362, 368-369, 371-374, 387-388, 390-391, 401-402, 404-405, 407, 418-419, 421-423, 432-435 entry C          line   198 file /storage/hive/project/chem-sherrill/csargent30/.conda/envs/psi419/share/psi4/basis/def2-universal-jkfit.gbs 
    atoms 2, 6, 14, 27, 40, 51, 55, 72, 100, 110, 114, 146, 150, 170, 173-174, 183-184, 190, 209, 213, 247, 251, 270, 277, 301, 304-305, 313, 316, 327, 332, 344, 363, 370, 389, 392, 403, 420, 437, 446, 449, 452, 455, 458, 461                                                                                                                                                                                                                               entry O          line   318 file /storage/hive/project/chem-sherrill/csargent30/.conda/envs/psi419/share/psi4/basis/def2-universal-jkfit.gbs 
    atoms 3, 24, 31, 52, 59, 61, 69, 77, 91, 101, 111, 130, 147, 167, 179, 191, 210, 229, 248, 267, 274, 281, 283-284, 298, 310, 324, 331, 341, 360, 367, 386, 400, 417, 431, 436                                                                                                                                                                                                                                                                               entry N          line   258 file /storage/hive/project/chem-sherrill/csargent30/.conda/envs/psi419/share/psi4/basis/def2-universal-jkfit.gbs 
    atoms 15-23, 28-30, 41-49, 62-68, 78-90, 95-98, 105-108, 119-129, 136-144, 158-166, 175-178, 185-188, 197-207, 218-228, 235-245, 256-266, 271-273, 285-297, 306-309, 317-323, 333-340, 349-359, 364-366, 375-385, 393-399, 408-416, 424-430, 438-445, 447-448, 450-451, 453-454, 456-457, 459-460, 462-479                                                                                                                                                  entry H          line    18 file /storage/hive/project/chem-sherrill/csargent30/.conda/envs/psi419/share/psi4/basis/def2-universal-jkfit.gbs 
    atoms 94, 104, 134, 406                                                                                                                                                                                                                                                                                                                                                                                                                                     entry S          line   903 file /storage/hive/project/chem-sherrill/csargent30/.conda/envs/psi419/share/psi4/basis/def2-universal-jkfit.gbs 

  ==> Integral Setup <==

  DFHelper Memory: AOs need 70.320 GiB; user supplied 83.819 GiB. 
  Using in-core AOs.

  ==> MemDFJK: Density-Fitted J/K Matrices <==

    J tasked:                   Yes
    K tasked:                   Yes
    wK tasked:                   No
    OpenMP threads:              10
    Memory [MiB]:             85830
    Algorithm:                 Core
    Schwarz Cutoff:           1E-12
    Mask sparsity (%):      80.5092
    Fitting Condition:        1E-10

   => Auxiliary Basis Set <=

  Basis Set: (MINIX AUX)
    Blend: DEF2-UNIVERSAL-JKFIT
    Number of shells: 7296
    Number of basis functions: 22108
    Number of Cartesian functions: 26042
    Spherical Harmonics?: true
    Max angular momentum: 4

  Minimum eigenvalue in the overlap matrix is 1.6583671292E-01.
  Reciprocal condition number of the overlap matrix is 5.9102802467E-02.
    Using symmetric orthogonalization.

  ==> Pre-Iterations <==

  SCF Guess: Superposition of Atomic Densities via on-the-fly atomic UHF (no occupation information).

   -------------------------
    Irrep   Nso     Nmo    
   -------------------------
     A       1435    1435 
   -------------------------
    Total    1435    1435
   -------------------------

  ==> Iterations <==

                           Total Energy        Delta E     RMS |[F,P]|

   @DF-RHF iter SAD: -12403.34439022279184   -1.24033e+04   0.00000e+00 
   @DF-RHF iter   1: -12506.51773584951843   -1.03173e+02   1.96818e-03 DIIS/ADIIS
   @DF-RHF iter   2: -12510.67929935188477   -4.16156e+00   1.28560e-03 DIIS/ADIIS
   @DF-RHF iter   3: -12512.43627514866421   -1.75698e+00   1.51828e-04 DIIS/ADIIS
   @DF-RHF iter   4: -12512.49300445550216   -5.67293e-02   7.14294e-05 DIIS
   @DF-RHF iter   5: -12512.50392341475344   -1.09190e-02   2.22282e-05 DIIS
   @DF-RHF iter   6: -12512.50533705893940   -1.41364e-03   9.70264e-06 DIIS
   @DF-RHF iter   7: -12512.50559050585980   -2.53447e-04   3.47884e-06 DIIS
   @DF-RHF iter   8: -12512.50562226982402   -3.17640e-05   1.05520e-06 DIIS
   @DF-RHF iter   9: -12512.50562536009238   -3.09027e-06   3.27497e-07 DIIS
   @DF-RHF iter  10: -12512.50562559822538   -2.38133e-07   1.07948e-07 DIIS
  Energy and wave function converged.


  ==> Post-Iterations <==

    Orbital Energies [Eh]
    ---------------------

    Doubly Occupied:                                                      

       1A    -91.336989     2A    -91.333081     3A    -91.246773  
       4A    -91.204367     5A    -20.327019     6A    -20.322972  
       7A    -20.308907     8A    -20.307770     9A    -20.303882  
      10A    -20.300035    11A    -20.292340    12A    -20.292252  
      13A    -20.286572    14A    -20.285548    15A    -20.276117  
      16A    -20.275359    17A    -20.273743    18A    -20.267964  
      19A    -20.260737    20A    -20.260677    21A    -20.250964  
      22A    -20.248853    23A    -20.246962    24A    -20.245174  
      25A    -20.238407    26A    -20.232793    27A    -20.230485  
      28A    -20.210470    29A    -20.209152    30A    -20.206775  
      31A    -20.205746    32A    -20.204582    33A    -20.204158  
      34A    -20.201997    35A    -20.201533    36A    -20.196011  
      37A    -20.194945    38A    -20.192895    39A    -20.190217  
      40A    -20.174436    41A    -20.164757    42A    -20.149844  
      43A    -20.094753    44A    -20.044648    45A    -19.921107  
      46A    -19.916934    47A    -19.858284    48A    -19.857415  
      49A    -19.851648    50A    -19.850011    51A    -15.826376  
      52A    -15.546863    53A    -15.533707    54A    -15.519058  
      55A    -15.487534    56A    -15.486371    57A    -15.478509  
      58A    -15.477955    59A    -15.476265    60A    -15.457204  
      61A    -15.447663    62A    -15.447293    63A    -15.440010  
      64A    -15.439762    65A    -15.439131    66A    -15.436012  
      67A    -15.433502    68A    -15.425893    69A    -15.419735  
      70A    -15.396385    71A    -15.385038    72A    -15.384834  
      73A    -15.383315    74A    -15.372536    75A    -15.370513  
      76A    -15.367016    77A    -15.365479    78A    -15.363036  
      79A    -15.356394    80A    -15.353093    81A    -15.346464  
      82A    -15.335561    83A    -15.333548    84A    -15.319130  
      85A    -15.258494    86A    -15.240987    87A    -11.480299  
      88A    -11.416306    89A    -11.370907    90A    -11.356398  
      91A    -11.349977    92A    -11.340562    93A    -11.328950  
      94A    -11.328080    95A    -11.327913    96A    -11.326330  
      97A    -11.317554    98A    -11.317269    99A    -11.317071  
     100A    -11.313498   101A    -11.310230   102A    -11.300420  
     103A    -11.287712   104A    -11.287687   105A    -11.278488  
     106A    -11.275644   107A    -11.272026   108A    -11.268058  
     109A    -11.263379   110A    -11.260324   111A    -11.259514  
     112A    -11.258873   113A    -11.256617   114A    -11.256202  
     115A    -11.256001   116A    -11.254283   117A    -11.252022  
     118A    -11.251834   119A    -11.249900   120A    -11.248389  
     121A    -11.246419   122A    -11.244513   123A    -11.243070  
     124A    -11.242497   125A    -11.239643   126A    -11.239401  
     127A    -11.231991   128A    -11.231135   129A    -11.230552  
     130A    -11.229844   131A    -11.228113   132A    -11.227271  
     133A    -11.225477   134A    -11.221946   135A    -11.219184  
     136A    -11.219102   137A    -11.218502   138A    -11.216468  
     139A    -11.209536   140A    -11.209187   141A    -11.205510  
     142A    -11.203316   143A    -11.196882   144A    -11.191058  
     145A    -11.190400   146A    -11.182236   147A    -11.180724  
     148A    -11.176795   149A    -11.176175   150A    -11.176078  
     151A    -11.174888   152A    -11.174088   153A    -11.172287  
     154A    -11.170587   155A    -11.170431   156A    -11.169215  
     157A    -11.166408   158A    -11.164708   159A    -11.162491  
     160A    -11.161922   161A    -11.159411   162A    -11.155267  
     163A    -11.155170   164A    -11.154728   165A    -11.154092  
     166A    -11.153701   167A    -11.153555   168A    -11.151336  
     169A    -11.150500   170A    -11.148908   171A    -11.146573  
     172A    -11.144115   173A    -11.143234   174A    -11.143020  
     175A    -11.141342   176A    -11.140618   177A    -11.139886  
     178A    -11.138684   179A    -11.138254   180A    -11.138078  
     181A    -11.136684   182A    -11.134951   183A    -11.133789  
     184A    -11.132361   185A    -11.129354   186A    -11.127793  
     187A    -11.126914   188A    -11.125799   189A    -11.125049  
     190A    -11.123554   191A    -11.123171   192A    -11.121198  
     193A    -11.119104   194A    -11.115329   195A    -11.113142  
     196A    -11.112280   197A    -11.111192   198A    -11.109779  
     199A    -11.109748   200A    -11.109389   201A    -11.102597  
     202A    -11.101484   203A    -11.100969   204A    -11.099309  
     205A    -11.098253   206A    -11.097790   207A    -11.096797  
     208A    -11.094812   209A    -11.092458   210A    -11.090955  
     211A    -11.089747   212A    -11.089465   213A    -11.088710  
     214A    -11.085221   215A    -11.081207   216A    -11.078155  
     217A    -11.074384   218A    -11.073467   219A    -11.067275  
     220A    -11.061725   221A    -11.060414   222A    -11.040016  
     223A    -11.031904   224A    -11.021659   225A    -11.013736  
     226A    -11.007552   227A    -11.005340   228A    -11.002881  
     229A    -10.931460   230A    -10.929878   231A     -8.948431  
     232A     -8.947015   233A     -8.864841   234A     -8.824687  
     235A     -6.598904   236A     -6.596321   237A     -6.596035  
     238A     -6.594680   239A     -6.592976   240A     -6.591789  
     241A     -6.514481   242A     -6.512710   243A     -6.509817  
     244A     -6.474262   245A     -6.472666   246A     -6.469657  
     247A     -1.541546   248A     -1.429437   249A     -1.426011  
     250A     -1.412417   251A     -1.411615   252A     -1.396504  
     253A     -1.391455   254A     -1.387019   255A     -1.382117  
     256A     -1.373820   257A     -1.372073   258A     -1.369840  
     259A     -1.369566   260A     -1.367618   261A     -1.364603  
     262A     -1.356631   263A     -1.351317   264A     -1.344197  
     265A     -1.340332   266A     -1.336894   267A     -1.333436  
     268A     -1.327029   269A     -1.324933   270A     -1.317304  
     271A     -1.314975   272A     -1.314529   273A     -1.314372  
     274A     -1.313420   275A     -1.309830   276A     -1.300365  
     277A     -1.299391   278A     -1.290897   279A     -1.283482  
     280A     -1.280802   281A     -1.279857   282A     -1.278470  
     283A     -1.275972   284A     -1.275602   285A     -1.275256  
     286A     -1.273389   287A     -1.268674   288A     -1.267125  
     289A     -1.266255   290A     -1.263020   291A     -1.255342  
     292A     -1.247059   293A     -1.244589   294A     -1.243231  
     295A     -1.238163   296A     -1.232828   297A     -1.232483  
     298A     -1.231332   299A     -1.230243   300A     -1.230168  
     301A     -1.223898   302A     -1.222844   303A     -1.212969  
     304A     -1.207608   305A     -1.203167   306A     -1.182776  
     307A     -1.182238   308A     -1.181412   309A     -1.170152  
     310A     -1.167788   311A     -1.167108   312A     -1.159273  
     313A     -1.157086   314A     -1.154624   315A     -1.150050  
     316A     -1.147960   317A     -1.147851   318A     -1.138697  
     319A     -1.138267   320A     -1.137807   321A     -1.137669  
     322A     -1.136794   323A     -1.130965   324A     -1.124582  
     325A     -1.123896   326A     -1.120564   327A     -1.109908  
     328A     -1.103942   329A     -1.101314   330A     -1.095539  
     331A     -1.092363   332A     -1.091395   333A     -1.089278  
     334A     -1.083718   335A     -1.078834   336A     -1.078072  
     337A     -1.075161   338A     -1.072303   339A     -1.070187  
     340A     -1.065236   341A     -1.063286   342A     -1.062352  
     343A     -1.060334   344A     -1.057751   345A     -1.054615  
     346A     -1.046329   347A     -1.041312   348A     -1.040225  
     349A     -1.040064   350A     -1.035151   351A     -1.026084  
     352A     -1.021314   353A     -1.021144   354A     -1.020297  
     355A     -1.016532   356A     -1.013443   357A     -1.006424  
     358A     -1.005004   359A     -1.002743   360A     -1.001911  
     361A     -0.998813   362A     -0.997962   363A     -0.996819  
     364A     -0.993988   365A     -0.984779   366A     -0.984176  
     367A     -0.983108   368A     -0.982946   369A     -0.980674  
     370A     -0.974718   371A     -0.973429   372A     -0.969598  
     373A     -0.968747   374A     -0.962934   375A     -0.962488  
     376A     -0.949549   377A     -0.947620   378A     -0.946439  
     379A     -0.944598   380A     -0.941363   381A     -0.939962  
     382A     -0.939082   383A     -0.937413   384A     -0.936287  
     385A     -0.933039   386A     -0.927682   387A     -0.925919  
     388A     -0.920880   389A     -0.920140   390A     -0.916659  
     391A     -0.912134   392A     -0.897119   393A     -0.894426  
     394A     -0.893712   395A     -0.892485   396A     -0.892433  
     397A     -0.889101   398A     -0.888841   399A     -0.884654  
     400A     -0.878480   401A     -0.876359   402A     -0.871450  
     403A     -0.862821   404A     -0.860037   405A     -0.857988  
     406A     -0.857381   407A     -0.854267   408A     -0.853193  
     409A     -0.851283   410A     -0.848743   411A     -0.847533  
     412A     -0.844129   413A     -0.843007   414A     -0.834374  
     415A     -0.834259   416A     -0.832626   417A     -0.825305  
     418A     -0.822674   419A     -0.822006   420A     -0.817990  
     421A     -0.816225   422A     -0.816161   423A     -0.814171  
     424A     -0.812365   425A     -0.810723   426A     -0.810379  
     427A     -0.807131   428A     -0.807000   429A     -0.806292  
     430A     -0.805689   431A     -0.804377   432A     -0.796590  
     433A     -0.795482   434A     -0.795179   435A     -0.791862  
     436A     -0.789508   437A     -0.786668   438A     -0.785833  
     439A     -0.784349   440A     -0.780395   441A     -0.779458  
     442A     -0.778434   443A     -0.774758   444A     -0.773529  
     445A     -0.773088   446A     -0.769712   447A     -0.769462  
     448A     -0.766517   449A     -0.764504   450A     -0.763076  
     451A     -0.761395   452A     -0.761000   453A     -0.758535  
     454A     -0.757679   455A     -0.756392   456A     -0.755575  
     457A     -0.751315   458A     -0.750384   459A     -0.744306  
     460A     -0.742893   461A     -0.738856   462A     -0.735599  
     463A     -0.734330   464A     -0.730361   465A     -0.729686  
     466A     -0.729166   467A     -0.728547   468A     -0.727582  
     469A     -0.725386   470A     -0.724825   471A     -0.723572  
     472A     -0.722732   473A     -0.722303   474A     -0.720521  
     475A     -0.719814   476A     -0.719621   477A     -0.719185  
     478A     -0.717736   479A     -0.716330   480A     -0.714195  
     481A     -0.713465   482A     -0.710567   483A     -0.710554  
     484A     -0.709092   485A     -0.707537   486A     -0.704034  
     487A     -0.702788   488A     -0.700561   489A     -0.699989  
     490A     -0.696731   491A     -0.696384   492A     -0.694390  
     493A     -0.690733   494A     -0.688592   495A     -0.687896  
     496A     -0.687398   497A     -0.682347   498A     -0.681369  
     499A     -0.680635   500A     -0.679695   501A     -0.676436  
     502A     -0.676137   503A     -0.675653   504A     -0.671705  
     505A     -0.671121   506A     -0.670511   507A     -0.669934  
     508A     -0.668268   509A     -0.667992   510A     -0.666561  
     511A     -0.665772   512A     -0.664796   513A     -0.661247  
     514A     -0.660253   515A     -0.659772   516A     -0.657785  
     517A     -0.657531   518A     -0.656132   519A     -0.655105  
     520A     -0.651862   521A     -0.651486   522A     -0.651011  
     523A     -0.647421   524A     -0.646522   525A     -0.646001  
     526A     -0.645135   527A     -0.644752   528A     -0.644067  
     529A     -0.642233   530A     -0.641892   531A     -0.640993  
     532A     -0.640180   533A     -0.637953   534A     -0.636704  
     535A     -0.635500   536A     -0.634051   537A     -0.632200  
     538A     -0.630969   539A     -0.629883   540A     -0.629334  
     541A     -0.627497   542A     -0.624793   543A     -0.624352  
     544A     -0.623903   545A     -0.623235   546A     -0.620399  
     547A     -0.619966   548A     -0.619521   549A     -0.617198  
     550A     -0.616833   551A     -0.616365   552A     -0.615898  
     553A     -0.615036   554A     -0.613838   555A     -0.611284  
     556A     -0.611228   557A     -0.609611   558A     -0.609279  
     559A     -0.607193   560A     -0.606017   561A     -0.604950  
     562A     -0.602546   563A     -0.600719   564A     -0.599557  
     565A     -0.598699   566A     -0.598362   567A     -0.597159  
     568A     -0.596889   569A     -0.595654   570A     -0.595414  
     571A     -0.593394   572A     -0.591766   573A     -0.590920  
     574A     -0.590297   575A     -0.590034   576A     -0.587744  
     577A     -0.586703   578A     -0.586500   579A     -0.585109  
     580A     -0.583569   581A     -0.583123   582A     -0.582707  
     583A     -0.581953   584A     -0.581446   585A     -0.580790  
     586A     -0.579863   587A     -0.578281   588A     -0.578066  
     589A     -0.577290   590A     -0.577070   591A     -0.576555  
     592A     -0.575043   593A     -0.574554   594A     -0.573542  
     595A     -0.571246   596A     -0.571095   597A     -0.570058  
     598A     -0.569777   599A     -0.569343   600A     -0.568666  
     601A     -0.566932   602A     -0.565164   603A     -0.563584  
     604A     -0.562636   605A     -0.561879   606A     -0.561494  
     607A     -0.560801   608A     -0.560406   609A     -0.559942  
     610A     -0.557952   611A     -0.557667   612A     -0.555766  
     613A     -0.555376   614A     -0.554204   615A     -0.553884  
     616A     -0.551603   617A     -0.551367   618A     -0.551080  
     619A     -0.550015   620A     -0.549789   621A     -0.549385  
     622A     -0.547408   623A     -0.547120   624A     -0.547104  
     625A     -0.546495   626A     -0.545722   627A     -0.545272  
     628A     -0.544751   629A     -0.543781   630A     -0.543337  
     631A     -0.542265   632A     -0.541312   633A     -0.539752  
     634A     -0.539237   635A     -0.539109   636A     -0.538318  
     637A     -0.537582   638A     -0.537515   639A     -0.537085  
     640A     -0.535811   641A     -0.535579   642A     -0.535024  
     643A     -0.534125   644A     -0.533603   645A     -0.532918  
     646A     -0.532444   647A     -0.531446   648A     -0.531420  
     649A     -0.530807   650A     -0.529699   651A     -0.529160  
     652A     -0.528349   653A     -0.527018   654A     -0.524462  
     655A     -0.523916   656A     -0.522453   657A     -0.521623  
     658A     -0.519918   659A     -0.517571   660A     -0.517262  
     661A     -0.517130   662A     -0.515979   663A     -0.514956  
     664A     -0.514083   665A     -0.513332   666A     -0.512770  
     667A     -0.511842   668A     -0.511416   669A     -0.510538  
     670A     -0.509868   671A     -0.508995   672A     -0.508633  
     673A     -0.508307   674A     -0.508015   675A     -0.507157  
     676A     -0.507072   677A     -0.503365   678A     -0.502617  
     679A     -0.502256   680A     -0.501678   681A     -0.501457  
     682A     -0.500890   683A     -0.499737   684A     -0.499413  
     685A     -0.499246   686A     -0.498619   687A     -0.497787  
     688A     -0.497456   689A     -0.497109   690A     -0.496537  
     691A     -0.495766   692A     -0.495209   693A     -0.494493  
     694A     -0.493223   695A     -0.492895   696A     -0.492574  
     697A     -0.491540   698A     -0.491183   699A     -0.491112  
     700A     -0.489566   701A     -0.486833   702A     -0.485278  
     703A     -0.483342   704A     -0.483260   705A     -0.481668  
     706A     -0.480997   707A     -0.480723   708A     -0.478499  
     709A     -0.478307   710A     -0.478017   711A     -0.476418  
     712A     -0.476002   713A     -0.475314   714A     -0.474469  
     715A     -0.474094   716A     -0.473851   717A     -0.473334  
     718A     -0.472392   719A     -0.470849   720A     -0.470382  
     721A     -0.469666   722A     -0.469130   723A     -0.468821  
     724A     -0.467683   725A     -0.467280   726A     -0.465740  
     727A     -0.464594   728A     -0.463325   729A     -0.462351  
     730A     -0.461298   731A     -0.460974   732A     -0.459808  
     733A     -0.458868   734A     -0.458488   735A     -0.457765  
     736A     -0.457367   737A     -0.455710   738A     -0.452189  
     739A     -0.451864   740A     -0.451024   741A     -0.450840  
     742A     -0.450420   743A     -0.448838   744A     -0.447867  
     745A     -0.447804   746A     -0.447628   747A     -0.447210  
     748A     -0.446789   749A     -0.445502   750A     -0.445327  
     751A     -0.443442   752A     -0.442876   753A     -0.441940  
     754A     -0.441189   755A     -0.440441   756A     -0.438988  
     757A     -0.437854   758A     -0.437006   759A     -0.435881  
     760A     -0.435570   761A     -0.434763   762A     -0.432564  
     763A     -0.432344   764A     -0.431553   765A     -0.431354  
     766A     -0.431100   767A     -0.431006   768A     -0.429409  
     769A     -0.428318   770A     -0.427829   771A     -0.427543  
     772A     -0.426117   773A     -0.424465   774A     -0.424127  
     775A     -0.422517   776A     -0.421351   777A     -0.420561  
     778A     -0.419725   779A     -0.418453   780A     -0.416596  
     781A     -0.415658   782A     -0.414479   783A     -0.413799  
     784A     -0.412991   785A     -0.411057   786A     -0.409885  
     787A     -0.408595   788A     -0.408307   789A     -0.407895  
     790A     -0.406647   791A     -0.404503   792A     -0.403736  
     793A     -0.402561   794A     -0.402316   795A     -0.400330  
     796A     -0.400000   797A     -0.398694   798A     -0.398664  
     799A     -0.397534   800A     -0.396914   801A     -0.396625  
     802A     -0.396417   803A     -0.394746   804A     -0.393586  
     805A     -0.393083   806A     -0.391258   807A     -0.389508  
     808A     -0.389143   809A     -0.388794   810A     -0.383446  
     811A     -0.382454   812A     -0.381644   813A     -0.381410  
     814A     -0.378749   815A     -0.376602   816A     -0.373749  
     817A     -0.372563   818A     -0.370284   819A     -0.369748  
     820A     -0.366770   821A     -0.365806   822A     -0.363204  
     823A     -0.361203   824A     -0.360254   825A     -0.359869  
     826A     -0.359574   827A     -0.359400   828A     -0.358409  
     829A     -0.358127   830A     -0.356688   831A     -0.355221  
     832A     -0.353029   833A     -0.352636   834A     -0.351966  
     835A     -0.350527   836A     -0.346016   837A     -0.343666  
     838A     -0.339545   839A     -0.337717   840A     -0.333109  
     841A     -0.331533   842A     -0.330708   843A     -0.329486  
     844A     -0.329003   845A     -0.328991   846A     -0.325323  
     847A     -0.324029   848A     -0.323151   849A     -0.320032  
     850A     -0.319393   851A     -0.318343   852A     -0.316718  
     853A     -0.316369   854A     -0.316108   855A     -0.313446  
     856A     -0.312943   857A     -0.310706   858A     -0.310545  
     859A     -0.310248   860A     -0.305462   861A     -0.304477  
     862A     -0.302371   863A     -0.300747   864A     -0.300610  
     865A     -0.299349   866A     -0.296179   867A     -0.294420  
     868A     -0.289496   869A     -0.287251   870A     -0.287026  
     871A     -0.287015   872A     -0.281847   873A     -0.279121  
     874A     -0.277900   875A     -0.274720   876A     -0.273568  
     877A     -0.270208   878A     -0.268398   879A     -0.264769  
     880A     -0.261400   881A     -0.257814   882A     -0.255601  
     883A     -0.242738   884A     -0.240811   885A     -0.225914  
     886A     -0.222946   887A     -0.220964   888A     -0.216396  
     889A     -0.167603   890A     -0.162911   891A     -0.123322  
     892A     -0.108699   893A     -0.074830   894A     -0.066626  
     895A     -0.059120   896A     -0.054939   897A     -0.044984  
     898A     -0.022732   899A     -0.014569  

    Virtual:                                                              

     900A      0.161430   901A      0.168922   902A      0.186885  
     903A      0.200032   904A      0.203927   905A      0.217849  
     906A      0.219466   907A      0.224722   908A      0.226658  
     909A      0.228554   910A      0.230510   911A      0.231031  
     912A      0.234313   913A      0.235066   914A      0.243210  
     915A      0.246021   916A      0.247782   917A      0.247958  
     918A      0.260004   919A      0.260457   920A      0.267468  
     921A      0.269693   922A      0.272974   923A      0.273727  
     924A      0.278449   925A      0.291450   926A      0.292884  
     927A      0.293226   928A      0.297897   929A      0.301314  
     930A      0.303286   931A      0.306413   932A      0.309609  
     933A      0.312673   934A      0.314331   935A      0.319470  
     936A      0.321536   937A      0.327669   938A      0.332395  
     939A      0.343700   940A      0.344093   941A      0.346665  
     942A      0.350876   943A      0.362255   944A      0.362693  
     945A      0.373257   946A      0.391517   947A      0.399866  
     948A      0.412113   949A      0.428809   950A      0.433317  
     951A      0.442412   952A      0.442861   953A      0.445422  
     954A      0.450496   955A      0.456316   956A      0.457491  
     957A      0.458748   958A      0.459026   959A      0.466989  
     960A      0.467084   961A      0.469248   962A      0.472440  
     963A      0.478156   964A      0.484209   965A      0.486248  
     966A      0.487607   967A      0.488166   968A      0.490267  
     969A      0.493839   970A      0.495562   971A      0.500645  
     972A      0.503222   973A      0.507679   974A      0.508042  
     975A      0.508935   976A      0.513298   977A      0.513815  
     978A      0.514084   979A      0.516790   980A      0.519352  
     981A      0.521531   982A      0.523187   983A      0.525052  
     984A      0.526934   985A      0.529457   986A      0.531994  
     987A      0.535075   988A      0.535697   989A      0.536172  
     990A      0.539097   991A      0.540885   992A      0.543112  
     993A      0.544016   994A      0.549398   995A      0.549868  
     996A      0.552347   997A      0.555247   998A      0.556079  
     999A      0.556681  1000A      0.560713  1001A      0.561270  
    1002A      0.562294  1003A      0.563536  1004A      0.564115  
    1005A      0.566743  1006A      0.570118  1007A      0.571079  
    1008A      0.572129  1009A      0.575972  1010A      0.577242  
    1011A      0.577861  1012A      0.578012  1013A      0.578531  
    1014A      0.579137  1015A      0.580384  1016A      0.583234  
    1017A      0.586421  1018A      0.586930  1019A      0.588431  
    1020A      0.589492  1021A      0.590478  1022A      0.591523  
    1023A      0.592534  1024A      0.592793  1025A      0.593673  
    1026A      0.594605  1027A      0.597127  1028A      0.597521  
    1029A      0.598586  1030A      0.601035  1031A      0.601968  
    1032A      0.603853  1033A      0.604232  1034A      0.604791  
    1035A      0.606896  1036A      0.607284  1037A      0.607891  
    1038A      0.608809  1039A      0.609235  1040A      0.611798  
    1041A      0.612909  1042A      0.614000  1043A      0.614831  
    1044A      0.615378  1045A      0.616001  1046A      0.618595  
    1047A      0.618793  1048A      0.619092  1049A      0.621157  
    1050A      0.622015  1051A      0.622177  1052A      0.625554  
    1053A      0.625915  1054A      0.626599  1055A      0.627211  
    1056A      0.628913  1057A      0.629377  1058A      0.630924  
    1059A      0.631577  1060A      0.633542  1061A      0.634589  
    1062A      0.635113  1063A      0.636401  1064A      0.636858  
    1065A      0.637997  1066A      0.638064  1067A      0.639999  
    1068A      0.640594  1069A      0.641214  1070A      0.641391  
    1071A      0.642955  1072A      0.643253  1073A      0.644069  
    1074A      0.644498  1075A      0.644915  1076A      0.646265  
    1077A      0.647569  1078A      0.647827  1079A      0.648960  
    1080A      0.650290  1081A      0.650928  1082A      0.653058  
    1083A      0.653241  1084A      0.653593  1085A      0.654763  
    1086A      0.656285  1087A      0.657051  1088A      0.657621  
    1089A      0.658455  1090A      0.659019  1091A      0.659530  
    1092A      0.662011  1093A      0.662627  1094A      0.663345  
    1095A      0.664313  1096A      0.665607  1097A      0.666289  
    1098A      0.667647  1099A      0.669870  1100A      0.670152  
    1101A      0.670656  1102A      0.670831  1103A      0.671371  
    1104A      0.671988  1105A      0.672733  1106A      0.674925  
    1107A      0.676208  1108A      0.676962  1109A      0.677107  
    1110A      0.678316  1111A      0.678513  1112A      0.679558  
    1113A      0.681089  1114A      0.682253  1115A      0.682783  
    1116A      0.683733  1117A      0.684445  1118A      0.684569  
    1119A      0.685399  1120A      0.686815  1121A      0.687219  
    1122A      0.687545  1123A      0.688533  1124A      0.689177  
    1125A      0.689589  1126A      0.690771  1127A      0.691901  
    1128A      0.692051  1129A      0.692996  1130A      0.693975  
    1131A      0.694623  1132A      0.695714  1133A      0.696304  
    1134A      0.696883  1135A      0.697218  1136A      0.697332  
    1137A      0.698442  1138A      0.698965  1139A      0.700449  
    1140A      0.700965  1141A      0.701263  1142A      0.702606  
    1143A      0.704200  1144A      0.704567  1145A      0.705542  
    1146A      0.705920  1147A      0.707115  1148A      0.707481  
    1149A      0.708843  1150A      0.710183  1151A      0.711424  
    1152A      0.711672  1153A      0.711942  1154A      0.713783  
    1155A      0.714294  1156A      0.714661  1157A      0.715922  
    1158A      0.716061  1159A      0.717218  1160A      0.718169  
    1161A      0.719550  1162A      0.720305  1163A      0.720805  
    1164A      0.722386  1165A      0.724026  1166A      0.724721  
    1167A      0.725594  1168A      0.727816  1169A      0.728912  
    1170A      0.729798  1171A      0.730301  1172A      0.731035  
    1173A      0.732504  1174A      0.732937  1175A      0.733785  
    1176A      0.734693  1177A      0.735985  1178A      0.736439  
    1179A      0.736840  1180A      0.737478  1181A      0.738265  
    1182A      0.739415  1183A      0.740135  1184A      0.740855  
    1185A      0.741286  1186A      0.741888  1187A      0.742221  
    1188A      0.742823  1189A      0.743100  1190A      0.743621  
    1191A      0.744489  1192A      0.744804  1193A      0.745075  
    1194A      0.746412  1195A      0.747472  1196A      0.748510  
    1197A      0.749532  1198A      0.749895  1199A      0.750593  
    1200A      0.750684  1201A      0.751475  1202A      0.751928  
    1203A      0.753044  1204A      0.754283  1205A      0.754480  
    1206A      0.755988  1207A      0.756909  1208A      0.758478  
    1209A      0.759454  1210A      0.760901  1211A      0.761802  
    1212A      0.762865  1213A      0.763178  1214A      0.763465  
    1215A      0.764649  1216A      0.767129  1217A      0.767785  
    1218A      0.768600  1219A      0.769744  1220A      0.769985  
    1221A      0.770105  1222A      0.770578  1223A      0.771432  
    1224A      0.773103  1225A      0.773265  1226A      0.774096  
    1227A      0.774992  1228A      0.775794  1229A      0.775919  
    1230A      0.776322  1231A      0.777633  1232A      0.779095  
    1233A      0.779201  1234A      0.780942  1235A      0.782396  
    1236A      0.783421  1237A      0.783707  1238A      0.785055  
    1239A      0.785363  1240A      0.785581  1241A      0.786375  
    1242A      0.787034  1243A      0.787906  1244A      0.790079  
    1245A      0.791047  1246A      0.792423  1247A      0.793932  
    1248A      0.794099  1249A      0.795822  1250A      0.795890  
    1251A      0.797109  1252A      0.798512  1253A      0.799477  
    1254A      0.800793  1255A      0.801016  1256A      0.802014  
    1257A      0.803991  1258A      0.804739  1259A      0.805304  
    1260A      0.806647  1261A      0.807536  1262A      0.808341  
    1263A      0.809194  1264A      0.810662  1265A      0.811365  
    1266A      0.812000  1267A      0.812435  1268A      0.814292  
    1269A      0.814598  1270A      0.816332  1271A      0.817211  
    1272A      0.817743  1273A      0.818950  1274A      0.819850  
    1275A      0.821227  1276A      0.822455  1277A      0.823377  
    1278A      0.824754  1279A      0.825731  1280A      0.827740  
    1281A      0.828812  1282A      0.830595  1283A      0.831447  
    1284A      0.831647  1285A      0.833506  1286A      0.836535  
    1287A      0.837233  1288A      0.837511  1289A      0.839146  
    1290A      0.841614  1291A      0.841902  1292A      0.842227  
    1293A      0.843554  1294A      0.843705  1295A      0.845901  
    1296A      0.846238  1297A      0.847903  1298A      0.848380  
    1299A      0.849182  1300A      0.849795  1301A      0.852714  
    1302A      0.853113  1303A      0.854156  1304A      0.855090  
    1305A      0.855937  1306A      0.857311  1307A      0.860128  
    1308A      0.862121  1309A      0.863964  1310A      0.865486  
    1311A      0.866621  1312A      0.866972  1313A      0.868636  
    1314A      0.869190  1315A      0.870074  1316A      0.872441  
    1317A      0.872968  1318A      0.874407  1319A      0.876429  
    1320A      0.877523  1321A      0.879660  1322A      0.880106  
    1323A      0.880537  1324A      0.883553  1325A      0.884093  
    1326A      0.885319  1327A      0.886576  1328A      0.887266  
    1329A      0.890259  1330A      0.892921  1331A      0.894163  
    1332A      0.899719  1333A      0.900753  1334A      0.901048  
    1335A      0.902857  1336A      0.908152  1337A      0.911205  
    1338A      0.912151  1339A      0.913798  1340A      0.915719  
    1341A      0.915933  1342A      0.918131  1343A      0.918756  
    1344A      0.920125  1345A      0.923986  1346A      0.927026  
    1347A      0.931631  1348A      0.933579  1349A      0.933874  
    1350A      0.934005  1351A      0.934368  1352A      0.936868  
    1353A      0.937591  1354A      0.938467  1355A      0.939098  
    1356A      0.943813  1357A      0.946798  1358A      0.948729  
    1359A      0.949167  1360A      0.949474  1361A      0.950314  
    1362A      0.952454  1363A      0.953044  1364A      0.954785  
    1365A      0.957593  1366A      0.957627  1367A      0.959374  
    1368A      0.959539  1369A      0.964926  1370A      0.966669  
    1371A      0.970421  1372A      0.972957  1373A      0.975588  
    1374A      0.976102  1375A      0.976350  1376A      0.977517  
    1377A      0.978830  1378A      0.979435  1379A      0.980067  
    1380A      0.985412  1381A      0.990264  1382A      0.992985  
    1383A      0.995457  1384A      0.997701  1385A      1.000421  
    1386A      1.001898  1387A      1.002980  1388A      1.008360  
    1389A      1.008593  1390A      1.011380  1391A      1.012103  
    1392A      1.017065  1393A      1.020712  1394A      1.021015  
    1395A      1.026325  1396A      1.030331  1397A      1.039228  
    1398A      1.041025  1399A      1.042776  1400A      1.045463  
    1401A      1.048580  1402A      1.050260  1403A      1.052198  
    1404A      1.055660  1405A      1.057766  1406A      1.058283  
    1407A      1.062204  1408A      1.068675  1409A      1.070488  
    1410A      1.070737  1411A      1.078160  1412A      1.080704  
    1413A      1.099628  1414A      1.106062  1415A      1.108915  
    1416A      1.111981  1417A      1.113738  1418A      1.116510  
    1419A      1.118825  1420A      1.121035  1421A      1.147699  
    1422A      1.152281  1423A      1.161884  1424A      1.163953  
    1425A      1.167569  1426A      1.181089  1427A      1.195702  
    1428A      1.221809  1429A      1.236107  1430A      1.236974  
    1431A      1.241023  1432A      1.286032  1433A      1.293965  
    1434A      1.321029  1435A      1.335421  

    Final Occupation by Irrep:
              A 
    DOCC [   899 ]
    NA   [   899 ]
    NB   [   899 ]

  @DF-RHF Final Energy: -12512.50562559822538

   => Energetics <=

    Nuclear Repulsion Energy =          89540.5984049727121601
    One-Electron Energy =             -196072.0011288801615592
    Two-Electron Energy =               94023.4772063680720748
    Total Energy =                     -12512.5056255982290168

Computation Completed


Properties will be evaluated at   0.000000,   0.000000,   0.000000 [a0]

Properties computed using the SCF density matrix


 Multipole Moments:

 ------------------------------------------------------------------------------------
     Multipole            Electronic (a.u.)      Nuclear  (a.u.)        Total (a.u.)
 ------------------------------------------------------------------------------------

 L = 1.  Multiply by 2.5417464519 to convert [e a0] to [Debye]
 Dipole X            :      -8823.6373304         8789.3713225          -34.2660079
 Dipole Y            :    -160346.0991597       160223.9293197         -122.1698400
 Dipole Z            :    -169578.6349364       169545.4569678          -33.1779686
 Magnitude           :                                                  131.1503210

 ------------------------------------------------------------------------------------

*** tstop() called on atl1-1-01-010-23-2.pace.gatech.edu at Tue May 20 09:17:43 2025
Module time:
	user time   =   25886.86 seconds =     431.45 minutes
	system time =     940.01 seconds =      15.67 minutes
	total time  =       3197 seconds =      53.28 minutes
Total time:
	user time   =   25886.86 seconds =     431.45 minutes
	system time =     940.01 seconds =      15.67 minutes
	total time  =       3197 seconds =      53.28 minutes
Wall time: 3196.28 seconds
