# Supplementary material for: SparcleQC: Automated Input File Creation for QM/MM Studies of Protein:Ligand Complexes
Source: J Chem Inf Model. 2025 Jun 17;65(13):6433–40. doi: 10.1021/acs.jcim.5c00617 (PMC12264949; doi:10.1021/acs.jcim.5c00617)
Supplement: Supplementary file 2 [file ci5c00617_si_002.zip › si/convergence/ex1_1ABA/psi4_files/no_ee/cutoff_5.0_psi4_file_prot.out]

Scratch directory: /tmp/
   => Libint2 <=

    Primary   basis highest AM E, G, H:  5, 4, 3
    Auxiliary basis highest AM E, G, H:  6, 5, 4
    Onebody   basis highest AM E, G, H:  6, 5, 4
    Solid Harmonics ordering:            gaussian

*** tstart() called on atl1-1-01-010-20-1.pace.gatech.edu
*** at Tue May 20 08:13:20 2025

   => Loading Basis Set <=

    Name: MINIX
    Role: ORBITAL
    Keyword: BASIS
    atoms 1, 4-11, 22, 25-28, 30, 39, 42-46, 58, 61-68, 78, 81-85, 97, 100-101, 103-106, 119-123, 135, 138-141, 152, 155-156, 158-161, 174-175, 177-178, 188-190, 192 entry C          line    74 file /storage/hive/project/chem-sherrill/csargent30/.conda/envs/psi419/share/psi4/basis/minix.gbs 
    atoms 2, 12, 23, 40, 59, 79, 98, 102, 136, 143, 153, 157, 176, 179, 202, 205, 208, 211, 214, 217                                                                  entry O          line   102 file /storage/hive/project/chem-sherrill/csargent30/.conda/envs/psi419/share/psi4/basis/minix.gbs 
    atoms 3, 24, 29, 31, 41, 60, 80, 99, 118, 137, 142, 154, 173, 187                                                                                                 entry N          line    88 file /storage/hive/project/chem-sherrill/csargent30/.conda/envs/psi419/share/psi4/basis/minix.gbs 
    atoms 13-21, 32-38, 47-57, 69-77, 86-96, 107-117, 124-134, 144-151, 162-172, 180-186, 193-201, 203-204, 206-207, 209-210, 212-213, 215-216, 218-235               entry H          line    24 file /storage/hive/project/chem-sherrill/csargent30/.conda/envs/psi419/share/psi4/basis/minix.gbs 
    atoms 191                                                                                                                                                         entry S          line   256 file /storage/hive/project/chem-sherrill/csargent30/.conda/envs/psi419/share/psi4/basis/minix.gbs 

   => HF3C: Empirical Dispersion <=

    Grimme's -D3 (BJ-damping) Dispersion Correction
    Grimme S.; Ehrlich S.; Goerigk L. (2011), J. Comput. Chem., 32: 1456

        s6 =       1.000000
        s8 =       0.877700
        a1 =       0.417100
        a2 =       2.914900


         ---------------------------------------------------------
                                   SCF
               by Justin Turney, Rob Parrish, Andy Simmonett
                          and Daniel G. A. Smith
                              RHF Reference
                       10 Threads, 114440 MiB Core
         ---------------------------------------------------------

  ==> Geometry <==

    Molecular point group: c1
    Full point group: C1

    Geometry (in Angstrom), charge = 0, multiplicity = 1:

       Center              X                  Y                   Z               Mass       
    ------------   -----------------  -----------------  -----------------  -----------------
         C            3.333000000000    50.620000000000    55.891000000000    12.000000000000
         O            3.372000000000    51.588000000000    55.127000000000    15.994914619570
         N            2.442000000000    50.507000000000    56.862000000000    14.003074004430
         C            1.413000000000    51.506000000000    57.119000000000    12.000000000000
         C            0.005000000000    50.927000000000    57.232000000000    12.000000000000
         C           -0.521000000000    50.237000000000    56.001000000000    12.000000000000
         C           -0.985000000000    51.011000000000    54.951000000000    12.000000000000
         C           -0.569000000000    48.854000000000    55.936000000000    12.000000000000
         C           -1.502000000000    50.387000000000    53.835000000000    12.000000000000
         C           -1.086000000000    48.222000000000    54.817000000000    12.000000000000
         C           -1.549000000000    49.003000000000    53.779000000000    12.000000000000
         O           -2.106000000000    48.406000000000    52.664000000000    15.994914619570
         H            2.477000000000    49.689000000000    57.454000000000     1.007825032230
         H            1.439000000000    52.275000000000    56.347000000000     1.007825032230
         H            0.006000000000    50.203000000000    58.047000000000     1.007825032230
         H           -0.679000000000    51.735000000000    57.492000000000     1.007825032230
         H           -0.943000000000    52.089000000000    55.005000000000     1.007825032230
         H           -0.201000000000    48.265000000000    56.763000000000     1.007825032230
         H           -1.869000000000    50.975000000000    53.007000000000     1.007825032230
         H           -1.126000000000    47.144000000000    54.759000000000     1.007825032230
         H           -2.740000000000    47.740000000000    52.940000000000     1.007825032230
         C           -4.489000000000    54.638000000000    59.165000000000    12.000000000000
         O           -5.677000000000    54.600000000000    58.838000000000    15.994914619570
         N           -3.764000000000    53.513000000000    59.144000000000    14.003074004430
         C           -4.323000000000    52.242000000000    58.734000000000    12.000000000000
         C           -3.962000000000    52.008000000000    57.296000000000    12.000000000000
         C           -4.635000000000    50.801000000000    56.669000000000    12.000000000000
         C           -4.176000000000    49.512000000000    56.726000000000    12.000000000000
         N           -5.696000000000    50.809000000000    55.872000000000    14.003074004430
         C           -5.895000000000    49.594000000000    55.423000000000    12.000000000000
         N           -4.976000000000    48.833000000000    55.943000000000    14.003074004430
         H           -2.794000000000    53.552000000000    59.424000000000     1.007825032230
         H           -5.406000000000    52.241000000000    58.862000000000     1.007825032230
         H           -2.883000000000    51.867000000000    57.234000000000     1.007825032230
         H           -4.231000000000    52.894000000000    56.721000000000     1.007825032230
         H           -6.258000000000    51.618000000000    55.648000000000     1.007825032230
         H           -3.337000000000    49.137000000000    57.293000000000     1.007825032230
         H           -6.677000000000    49.282000000000    54.747000000000     1.007825032230
         C            4.103000000000    54.707000000000    53.574000000000    12.000000000000
         O            4.298000000000    55.692000000000    52.855000000000    15.994914619570
         N            3.358000000000    53.697000000000    53.143000000000    14.003074004430
         C            2.813000000000    53.718000000000    51.788000000000    12.000000000000
         C            2.765000000000    52.263000000000    51.154000000000    12.000000000000
         C            1.854000000000    51.314000000000    51.971000000000    12.000000000000
         C            4.222000000000    51.753000000000    51.018000000000    12.000000000000
         C            1.552000000000    49.957000000000    51.275000000000    12.000000000000
         H            3.168000000000    52.914000000000    53.752000000000     1.007825032230
         H            3.476000000000    54.326000000000    51.173000000000     1.007825032230
         H            2.346000000000    52.349000000000    50.152000000000     1.007825032230
         H            2.343000000000    51.107000000000    52.923000000000     1.007825032230
         H            0.910000000000    51.822000000000    52.168000000000     1.007825032230
         H            4.218000000000    50.753000000000    50.584000000000     1.007825032230
         H            4.784000000000    52.427000000000    50.372000000000     1.007825032230
         H            4.689000000000    51.720000000000    52.002000000000     1.007825032230
         H            0.908000000000    49.355000000000    51.916000000000     1.007825032230
         H            2.486000000000    49.425000000000    51.096000000000     1.007825032230
         H            1.050000000000    50.140000000000    50.325000000000     1.007825032230
         C           -3.305000000000    56.701000000000    49.689000000000    12.000000000000
         O           -2.574000000000    56.844000000000    50.663000000000    15.994914619570
         N           -2.981000000000    55.933000000000    48.650000000000    14.003074004430
         C           -1.694000000000    55.276000000000    48.503000000000    12.000000000000
         C           -1.807000000000    54.027000000000    47.654000000000    12.000000000000
         C           -2.448000000000    52.908000000000    48.447000000000    12.000000000000
         C           -1.674000000000    52.148000000000    49.313000000000    12.000000000000
         C           -3.793000000000    52.637000000000    48.293000000000    12.000000000000
         C           -2.246000000000    51.109000000000    50.022000000000    12.000000000000
         C           -4.359000000000    51.592000000000    49.009000000000    12.000000000000
         C           -3.585000000000    50.828000000000    49.870000000000    12.000000000000
         H           -3.669000000000    55.800000000000    47.923000000000     1.007825032230
         H           -1.321000000000    55.001000000000    49.490000000000     1.007825032230
         H           -2.418000000000    54.242000000000    46.778000000000     1.007825032230
         H           -0.812000000000    53.718000000000    47.333000000000     1.007825032230
         H           -0.624000000000    52.369000000000    49.433000000000     1.007825032230
         H           -4.397000000000    53.231000000000    47.623000000000     1.007825032230
         H           -1.643000000000    50.518000000000    50.695000000000     1.007825032230
         H           -5.410000000000    51.372000000000    48.895000000000     1.007825032230
         H           -4.032000000000    50.014000000000    50.420000000000     1.007825032230
         C            6.178000000000    52.810000000000    46.615000000000    12.000000000000
         O            7.003000000000    51.909000000000    46.780000000000    15.994914619570
         N            4.954000000000    52.544000000000    46.147000000000    14.003074004430
         C            4.574000000000    51.175000000000    45.767000000000    12.000000000000
         C            3.036000000000    51.092000000000    45.467000000000    12.000000000000
         C            2.286000000000    51.433000000000    46.777000000000    12.000000000000
         C            2.604000000000    49.685000000000    45.023000000000    12.000000000000
         C            0.773000000000    51.661000000000    46.639000000000    12.000000000000
         H            4.282000000000    53.292000000000    46.053000000000     1.007825032230
         H            4.809000000000    50.502000000000    46.592000000000     1.007825032230
         H            2.774000000000    51.816000000000    44.696000000000     1.007825032230
         H            2.438000000000    50.609000000000    47.474000000000     1.007825032230
         H            2.731000000000    52.331000000000    47.204000000000     1.007825032230
         H            3.120000000000    49.420000000000    44.100000000000     1.007825032230
         H            2.859000000000    48.965000000000    45.800000000000     1.007825032230
         H            1.527000000000    49.672000000000    44.854000000000     1.007825032230
         H            0.349000000000    51.893000000000    47.616000000000     1.007825032230
         H            0.592000000000    52.493000000000    45.958000000000     1.007825032230
         H            0.304000000000    50.760000000000    46.244000000000     1.007825032230
         C            9.824000000000    50.151000000000    44.980000000000    12.000000000000
         O           10.783000000000    49.382000000000    44.768000000000    15.994914619570
         N            8.796000000000    49.803000000000    45.757000000000    14.003074004430
         C            8.772000000000    48.508000000000    46.402000000000    12.000000000000
         C            8.758000000000    47.383000000000    45.375000000000    12.000000000000
         O            9.544000000000    46.436000000000    45.473000000000    15.994914619570
         C            7.545000000000    48.399000000000    47.296000000000    12.000000000000
         C            7.324000000000    47.081000000000    48.078000000000    12.000000000000
         C            8.510000000000    46.703000000000    48.971000000000    12.000000000000
         C            6.091000000000    47.281000000000    48.927000000000    12.000000000000
         H            8.031000000000    50.447000000000    45.895000000000     1.007825032230
         H            9.665000000000    48.408000000000    47.019000000000     1.007825032230
         H            7.607000000000    49.203000000000    48.029000000000     1.007825032230
         H            6.664000000000    48.575000000000    46.679000000000     1.007825032230
         H            7.141000000000    46.273000000000    47.369000000000     1.007825032230
         H            9.398000000000    46.559000000000    48.355000000000     1.007825032230
         H            8.284000000000    45.779000000000    49.503000000000     1.007825032230
         H            8.692000000000    47.501000000000    49.691000000000     1.007825032230
         H            5.893000000000    46.375000000000    49.500000000000     1.007825032230
         H            5.238000000000    47.497000000000    48.283000000000     1.007825032230
         H            6.252000000000    48.115000000000    49.610000000000     1.007825032230
         N            7.912000000000    47.499000000000    44.338000000000    14.003074004430
         C            7.852000000000    46.455000000000    43.322000000000    12.000000000000
         C            6.783000000000    46.760000000000    42.296000000000    12.000000000000
         C            5.362000000000    46.760000000000    42.865000000000    12.000000000000
         C            4.409000000000    47.143000000000    41.755000000000    12.000000000000
         C            4.990000000000    45.393000000000    43.428000000000    12.000000000000
         H            7.316000000000    48.311000000000    44.262000000000     1.007825032230
         H            7.603000000000    45.512000000000    43.810000000000     1.007825032230
         H            6.984000000000    47.744000000000    41.873000000000     1.007825032230
         H            6.841000000000    46.018000000000    41.499000000000     1.007825032230
         H            5.298000000000    47.502000000000    43.661000000000     1.007825032230
         H            3.388000000000    47.150000000000    42.138000000000     1.007825032230
         H            4.488000000000    46.420000000000    40.943000000000     1.007825032230
         H            4.664000000000    48.135000000000    41.383000000000     1.007825032230
         H            5.683000000000    45.128000000000    44.226000000000     1.007825032230
         H            3.975000000000    45.428000000000    43.824000000000     1.007825032230
         H            5.045000000000    44.646000000000    42.636000000000     1.007825032230
         C            2.042000000000    42.251000000000    41.586000000000    12.000000000000
         O            3.101000000000    42.119000000000    42.211000000000    15.994914619570
         N            0.923000000000    42.587000000000    42.217000000000    14.003074004430
         C            0.860000000000    42.841000000000    43.647000000000    12.000000000000
         C            0.083000000000    44.138000000000    43.892000000000    12.000000000000
         C            0.752000000000    45.382000000000    43.343000000000    12.000000000000
         C           -0.200000000000    46.571000000000    43.380000000000    12.000000000000
         N           -0.054000000000    47.428000000000    44.372000000000    14.003074004430
         O           -1.105000000000    46.721000000000    42.552000000000    15.994914619570
         H            0.074000000000    42.670000000000    41.677000000000     1.007825032230
         H            1.874000000000    42.962000000000    44.027000000000     1.007825032230
         H           -0.896000000000    44.042000000000    43.423000000000     1.007825032230
         H           -0.056000000000    44.263000000000    44.966000000000     1.007825032230
         H            1.055000000000    45.199000000000    42.312000000000     1.007825032230
         H            1.634000000000    45.609000000000    43.942000000000     1.007825032230
         H            0.677000000000    47.290000000000    45.055000000000     1.007825032230
         H           -0.673000000000    48.222000000000    44.448000000000     1.007825032230
         C            0.502000000000    39.140000000000    48.581000000000    12.000000000000
         O            0.972000000000    38.690000000000    49.632000000000    15.994914619570
         N            0.859000000000    40.336000000000    48.132000000000    14.003074004430
         C            1.732000000000    41.190000000000    48.902000000000    12.000000000000
         C            1.034000000000    41.776000000000    50.121000000000    12.000000000000
         O           -0.031000000000    42.407000000000    50.002000000000    15.994914619570
         C            2.216000000000    42.332000000000    48.029000000000    12.000000000000
         C            3.407000000000    42.998000000000    47.384000000000    12.000000000000
         C            3.093000000000    44.447000000000    47.004000000000    12.000000000000
         C            4.542000000000    42.927000000000    48.387000000000    12.000000000000
         H            0.515000000000    40.654000000000    47.237000000000     1.007825032230
         H            2.593000000000    40.609000000000    49.233000000000     1.007825032230
         H            1.601000000000    42.161000000000    47.146000000000     1.007825032230
         H            1.711000000000    43.184000000000    48.485000000000     1.007825032230
         H            3.686000000000    42.444000000000    46.487000000000     1.007825032230
         H            3.962000000000    44.893000000000    46.520000000000     1.007825032230
         H            2.245000000000    44.467000000000    46.319000000000     1.007825032230
         H            2.848000000000    45.013000000000    47.902000000000     1.007825032230
         H            5.430000000000    43.398000000000    47.965000000000     1.007825032230
         H            4.253000000000    43.448000000000    49.300000000000     1.007825032230
         H            4.758000000000    41.884000000000    48.618000000000     1.007825032230
         N            1.609000000000    41.565000000000    51.285000000000    14.003074004430
         C            1.098000000000    42.152000000000    52.502000000000    12.000000000000
         C            2.197000000000    43.020000000000    53.128000000000    12.000000000000
         O            3.368000000000    42.991000000000    52.732000000000    15.994914619570
         C            0.678000000000    41.061000000000    53.494000000000    12.000000000000
         C           -0.525000000000    40.271000000000    53.005000000000    12.000000000000
         O            1.805000000000    40.199000000000    53.678000000000    15.994914619570
         H            2.429000000000    40.977000000000    51.329000000000     1.007825032230
         H            0.236000000000    42.776000000000    52.267000000000     1.007825032230
         H            0.430000000000    41.527000000000    54.448000000000     1.007825032230
         H            1.577000000000    39.501000000000    54.296000000000     1.007825032230
         H           -0.785000000000    39.510000000000    53.741000000000     1.007825032230
         H           -1.370000000000    40.945000000000    52.866000000000     1.007825032230
         H           -0.283000000000    39.791000000000    52.057000000000     1.007825032230
         N            1.761000000000    43.922000000000    53.995000000000    14.003074004430
         C            2.669000000000    44.782000000000    54.721000000000    12.000000000000
         C            2.071000000000    46.190000000000    54.846000000000    12.000000000000
         C            1.967000000000    46.894000000000    53.501000000000    12.000000000000
         S            3.577000000000    47.123000000000    52.682000000000    31.972071174400
         C            3.194000000000    46.290000000000    51.174000000000    12.000000000000
         H            0.767000000000    44.011000000000    54.153000000000     1.007825032230
         H            3.619000000000    44.837000000000    54.189000000000     1.007825032230
         H            1.073000000000    46.110000000000    55.278000000000     1.007825032230
         H            2.699000000000    46.784000000000    55.510000000000     1.007825032230
         H            1.328000000000    46.300000000000    52.848000000000     1.007825032230
         H            1.506000000000    47.870000000000    53.650000000000     1.007825032230
         H            4.062000000000    46.314000000000    50.515000000000     1.007825032230
         H            2.929000000000    45.255000000000    51.388000000000     1.007825032230
         H            2.354000000000    46.787000000000    50.688000000000     1.007825032230
         O           -4.494000000000    46.184000000000    55.356000000000    15.994914619570
         H           -3.983000000000    45.969000000000    54.576000000000     1.007825032230
         H           -4.883000000000    45.386000000000    55.713000000000     1.007825032230
         O           -0.810000000000    44.068000000000    57.031000000000    15.994914619570
         H            0.132000000000    43.938000000000    56.920000000000     1.007825032230
         H           -1.285000000000    43.430000000000    56.499000000000     1.007825032230
         O           -5.188000000000    43.599000000000    55.708000000000    15.994914619570
         H           -5.595000000000    43.266000000000    54.908000000000     1.007825032230
         H           -4.407000000000    43.083000000000    55.907000000000     1.007825032230
         O           -1.910000000000    49.551000000000    43.381000000000    15.994914619570
         H           -1.662000000000    49.802000000000    42.491000000000     1.007825032230
         H           -2.807000000000    49.216000000000    43.380000000000     1.007825032230
         O           -4.831000000000    48.504000000000    52.099000000000    15.994914619570
         H           -5.768000000000    48.538000000000    51.905000000000     1.007825032230
         H           -4.357000000000    48.187000000000    51.330000000000     1.007825032230
         O           -2.001000000000    42.627000000000    47.431000000000    15.994914619570
         H           -1.139000000000    42.734000000000    47.029000000000     1.007825032230
         H           -1.902000000000    42.534000000000    48.378000000000     1.007825032230
         H            4.038000000000    49.801000000000    55.818000000000     1.007825032230
         H            1.597000000000    51.945000000000    58.080000000000     1.007825032230
         H           -4.038000000000    55.583000000000    59.452000000000     1.007825032230
         H           -3.863000000000    51.507000000000    59.384000000000     1.007825032230
         H            4.541000000000    54.668000000000    54.572000000000     1.007825032230
         H            1.812000000000    54.166000000000    51.743000000000     1.007825032230
         H           -4.281000000000    57.206000000000    49.637000000000     1.007825032230
         H           -0.974000000000    55.922000000000    48.023000000000     1.007825032230
         H            6.477000000000    53.828000000000    46.853000000000     1.007825032230
         H            5.166000000000    50.884000000000    44.894000000000     1.007825032230
         H            9.774000000000    51.131000000000    44.480000000000     1.007825032230
         H            8.807000000000    46.339000000000    42.815000000000     1.007825032230
         H            2.014000000000    42.057000000000    40.504000000000     1.007825032230
         H            0.381000000000    42.021000000000    44.181000000000     1.007825032230
         H           -0.173000000000    38.523000000000    47.989000000000     1.007825032230
         H            2.834000000000    44.365000000000    55.716000000000     1.007825032230

  Running in c1 symmetry.

  Rotational constants: A =      0.00034  B =      0.00000  C =      0.00000 [cm^-1]
  Rotational constants: A =     10.31704  B =      0.06938  C =      0.06925 [MHz]
  Nuclear repulsion = 22672.066470574449340

  Charge       = 0
  Multiplicity = 1
  Electrons    = 814
  Nalpha       = 407
  Nbeta        = 407

  ==> Algorithm <==

  SCF Algorithm Type is DF.
  DIIS enabled.
  MOM disabled.
  Fractional occupation disabled.
  Guess Type is SAD.
  Energy threshold   = 1.00e-06
  Density threshold  = 1.00e-06
  Integral threshold = 1.00e-12

  ==> Primary Basis <==

  Basis Set: MINIX
    Blend: MINIX
    Number of shells: 444
    Number of basis functions: 656
    Number of Cartesian functions: 657
    Spherical Harmonics?: true
    Max angular momentum: 2

   => Loading Basis Set <=

    Name: (MINIX AUX)
    Role: JKFIT
    Keyword: DF_BASIS_SCF
    atoms 1, 4-11, 22, 25-28, 30, 39, 42-46, 58, 61-68, 78, 81-85, 97, 100-101, 103-106, 119-123, 135, 138-141, 152, 155-156, 158-161, 174-175, 177-178, 188-190, 192 entry C          line   198 file /storage/hive/project/chem-sherrill/csargent30/.conda/envs/psi419/share/psi4/basis/def2-universal-jkfit.gbs 
    atoms 2, 12, 23, 40, 59, 79, 98, 102, 136, 143, 153, 157, 176, 179, 202, 205, 208, 211, 214, 217                                                                  entry O          line   318 file /storage/hive/project/chem-sherrill/csargent30/.conda/envs/psi419/share/psi4/basis/def2-universal-jkfit.gbs 
    atoms 3, 24, 29, 31, 41, 60, 80, 99, 118, 137, 142, 154, 173, 187                                                                                                 entry N          line   258 file /storage/hive/project/chem-sherrill/csargent30/.conda/envs/psi419/share/psi4/basis/def2-universal-jkfit.gbs 
    atoms 13-21, 32-38, 47-57, 69-77, 86-96, 107-117, 124-134, 144-151, 162-172, 180-186, 193-201, 203-204, 206-207, 209-210, 212-213, 215-216, 218-235               entry H          line    18 file /storage/hive/project/chem-sherrill/csargent30/.conda/envs/psi419/share/psi4/basis/def2-universal-jkfit.gbs 
    atoms 191                                                                                                                                                         entry S          line   903 file /storage/hive/project/chem-sherrill/csargent30/.conda/envs/psi419/share/psi4/basis/def2-universal-jkfit.gbs 

  ==> Integral Setup <==

  DFHelper Memory: AOs need 10.672 GiB; user supplied 83.819 GiB. 
  Using in-core AOs.

  ==> MemDFJK: Density-Fitted J/K Matrices <==

    J tasked:                   Yes
    K tasked:                   Yes
    wK tasked:                   No
    OpenMP threads:              10
    Memory [MiB]:             85830
    Algorithm:                 Core
    Schwarz Cutoff:           1E-12
    Mask sparsity (%):      70.1754
    Fitting Condition:        1E-10

   => Auxiliary Basis Set <=

  Basis Set: (MINIX AUX)
    Blend: DEF2-UNIVERSAL-JKFIT
    Number of shells: 3380
    Number of basis functions: 10222
    Number of Cartesian functions: 12009
    Spherical Harmonics?: true
    Max angular momentum: 4

  Minimum eigenvalue in the overlap matrix is 1.6583737403E-01.
  Reciprocal condition number of the overlap matrix is 5.9297873492E-02.
    Using symmetric orthogonalization.

  ==> Pre-Iterations <==

  SCF Guess: Superposition of Atomic Densities via on-the-fly atomic UHF (no occupation information).

   -------------------------
    Irrep   Nso     Nmo    
   -------------------------
     A        656     656 
   -------------------------
    Total     656     656
   -------------------------

  ==> Iterations <==

                           Total Energy        Delta E     RMS |[F,P]|

   @DF-RHF iter SAD: -5220.81055337220823   -5.22081e+03   0.00000e+00 
   @DF-RHF iter   1: -5272.63633799828585   -5.18258e+01   2.68750e-03 DIIS/ADIIS
   @DF-RHF iter   2: -5274.29971860266141   -1.66338e+00   1.76390e-03 DIIS/ADIIS
   @DF-RHF iter   3: -5274.98688934084930   -6.87171e-01   2.07062e-04 DIIS/ADIIS
   @DF-RHF iter   4: -5275.00904238120620   -2.21530e-02   9.45335e-05 DIIS
   @DF-RHF iter   5: -5275.01303352039758   -3.99114e-03   3.41803e-05 DIIS
   @DF-RHF iter   6: -5275.01362138490094   -5.87865e-04   1.43986e-05 DIIS
   @DF-RHF iter   7: -5275.01374332557134   -1.21941e-04   4.73602e-06 DIIS
   @DF-RHF iter   8: -5275.01375603166798   -1.27061e-05   1.40390e-06 DIIS
   @DF-RHF iter   9: -5275.01375716089024   -1.12922e-06   4.08444e-07 DIIS
   @DF-RHF iter  10: -5275.01375724301852   -8.21283e-08   1.32371e-07 DIIS
  Energy and wave function converged.


  ==> Post-Iterations <==

    Orbital Energies [Eh]
    ---------------------

    Doubly Occupied:                                                      

       1A    -91.272256     2A    -20.342964     3A    -20.330300  
       4A    -20.330045     5A    -20.324673     6A    -20.308390  
       7A    -20.302218     8A    -20.291578     9A    -20.291215  
      10A    -20.289777    11A    -20.289220    12A    -20.288224  
      13A    -20.279013    14A    -20.278900    15A    -20.274332  
      16A    -20.268628    17A    -20.256187    18A    -20.252014  
      19A    -20.244439    20A    -20.233074    21A    -20.230315  
      22A    -15.508888    23A    -15.466088    24A    -15.465708  
      25A    -15.465490    26A    -15.457518    27A    -15.455006  
      28A    -15.451682    29A    -15.440009    30A    -15.436868  
      31A    -15.427517    32A    -15.412157    33A    -15.408681  
      34A    -15.397926    35A    -15.356165    36A    -11.340866  
      37A    -11.337561    38A    -11.335690    39A    -11.333167  
      40A    -11.329833    41A    -11.321524    42A    -11.321370  
      43A    -11.314055    44A    -11.313549    45A    -11.286874  
      46A    -11.286208    47A    -11.279951    48A    -11.268994  
      49A    -11.261584    50A    -11.260318    51A    -11.254631  
      52A    -11.235608    53A    -11.234413    54A    -11.229578  
      55A    -11.226100    56A    -11.221271    57A    -11.220024  
      58A    -11.211599    59A    -11.203778    60A    -11.197660  
      61A    -11.194314    62A    -11.194186    63A    -11.193574  
      64A    -11.193179    65A    -11.191871    66A    -11.191516  
      67A    -11.190857    68A    -11.190468    69A    -11.187888  
      70A    -11.187644    71A    -11.185143    72A    -11.184238  
      73A    -11.182514    74A    -11.182273    75A    -11.181793  
      76A    -11.180876    77A    -11.180008    78A    -11.179808  
      79A    -11.179494    80A    -11.178999    81A    -11.178584  
      82A    -11.177488    83A    -11.176150    84A    -11.175437  
      85A    -11.172711    86A    -11.171810    87A    -11.171569  
      88A    -11.168882    89A    -11.167488    90A    -11.164950  
      91A    -11.159958    92A    -11.158892    93A    -11.158875  
      94A    -11.158338    95A    -11.149024    96A    -11.147831  
      97A    -11.145878    98A    -11.142891    99A    -11.142731  
     100A    -11.142520   101A    -11.134665   102A    -11.130348  
     103A    -11.128820   104A     -8.890284   105A     -6.539893  
     106A     -6.538137   107A     -6.535246   108A     -1.400425  
     109A     -1.390738   110A     -1.389300   111A     -1.388408  
     112A     -1.381337   113A     -1.376331   114A     -1.373589  
     115A     -1.371879   116A     -1.370741   117A     -1.366754  
     118A     -1.366205   119A     -1.364492   120A     -1.355887  
     121A     -1.349346   122A     -1.343535   123A     -1.337433  
     124A     -1.334255   125A     -1.323018   126A     -1.316700  
     127A     -1.309178   128A     -1.256201   129A     -1.251715  
     130A     -1.251398   131A     -1.248214   132A     -1.246670  
     133A     -1.235286   134A     -1.235042   135A     -1.228166  
     136A     -1.225041   137A     -1.212892   138A     -1.198659  
     139A     -1.195046   140A     -1.185214   141A     -1.177856  
     142A     -1.175413   143A     -1.160364   144A     -1.131707  
     145A     -1.118046   146A     -1.114773   147A     -1.111768  
     148A     -1.102600   149A     -1.098495   150A     -1.090247  
     151A     -1.083263   152A     -1.082887   153A     -1.074309  
     154A     -1.071227   155A     -1.048545   156A     -1.042698  
     157A     -1.036013   158A     -1.030539   159A     -1.019968  
     160A     -1.017773   161A     -1.003764   162A     -1.003616  
     163A     -1.001926   164A     -0.991068   165A     -0.990013  
     166A     -0.987050   167A     -0.983715   168A     -0.964477  
     169A     -0.953977   170A     -0.950260   171A     -0.939439  
     172A     -0.927685   173A     -0.920314   174A     -0.919957  
     175A     -0.902708   176A     -0.893422   177A     -0.890543  
     178A     -0.885651   179A     -0.884654   180A     -0.871527  
     181A     -0.868481   182A     -0.860637   183A     -0.857026  
     184A     -0.855498   185A     -0.852635   186A     -0.839879  
     187A     -0.836344   188A     -0.822069   189A     -0.820808  
     190A     -0.810961   191A     -0.809790   192A     -0.809221  
     193A     -0.808583   194A     -0.803927   195A     -0.803166  
     196A     -0.802857   197A     -0.802299   198A     -0.800289  
     199A     -0.797231   200A     -0.794437   201A     -0.793237  
     202A     -0.787448   203A     -0.786816   204A     -0.786455  
     205A     -0.773763   206A     -0.767800   207A     -0.757899  
     208A     -0.755018   209A     -0.753312   210A     -0.749478  
     211A     -0.744909   212A     -0.744522   213A     -0.742594  
     214A     -0.738243   215A     -0.734034   216A     -0.727988  
     217A     -0.720328   218A     -0.717185   219A     -0.716070  
     220A     -0.715106   221A     -0.713754   222A     -0.709186  
     223A     -0.706640   224A     -0.705265   225A     -0.696013  
     226A     -0.687682   227A     -0.687334   228A     -0.684935  
     229A     -0.681941   230A     -0.681580   231A     -0.681170  
     232A     -0.680259   233A     -0.674334   234A     -0.673268  
     235A     -0.670254   236A     -0.665926   237A     -0.665217  
     238A     -0.662533   239A     -0.659497   240A     -0.659393  
     241A     -0.658513   242A     -0.654685   243A     -0.653155  
     244A     -0.647854   245A     -0.644973   246A     -0.644836  
     247A     -0.642850   248A     -0.640903   249A     -0.640091  
     250A     -0.638461   251A     -0.638054   252A     -0.636767  
     253A     -0.634431   254A     -0.630795   255A     -0.630125  
     256A     -0.629578   257A     -0.627749   258A     -0.623157  
     259A     -0.622669   260A     -0.622432   261A     -0.620545  
     262A     -0.619106   263A     -0.618128   264A     -0.614156  
     265A     -0.611179   266A     -0.608846   267A     -0.604375  
     268A     -0.602668   269A     -0.601867   270A     -0.599026  
     271A     -0.596359   272A     -0.595639   273A     -0.594948  
     274A     -0.594796   275A     -0.593186   276A     -0.591127  
     277A     -0.588971   278A     -0.587814   279A     -0.585534  
     280A     -0.584418   281A     -0.582774   282A     -0.581022  
     283A     -0.580099   284A     -0.579615   285A     -0.575570  
     286A     -0.572889   287A     -0.568662   288A     -0.568612  
     289A     -0.567347   290A     -0.565213   291A     -0.562641  
     292A     -0.560770   293A     -0.560169   294A     -0.558810  
     295A     -0.558146   296A     -0.557567   297A     -0.555030  
     298A     -0.554324   299A     -0.553287   300A     -0.550752  
     301A     -0.550246   302A     -0.549463   303A     -0.549369  
     304A     -0.548918   305A     -0.547347   306A     -0.546885  
     307A     -0.545721   308A     -0.545566   309A     -0.544070  
     310A     -0.541807   311A     -0.541338   312A     -0.539441  
     313A     -0.537472   314A     -0.537093   315A     -0.536036  
     316A     -0.535173   317A     -0.534048   318A     -0.532843  
     319A     -0.530910   320A     -0.529013   321A     -0.528016  
     322A     -0.526574   323A     -0.524627   324A     -0.523160  
     325A     -0.520978   326A     -0.520882   327A     -0.520360  
     328A     -0.518806   329A     -0.518344   330A     -0.518250  
     331A     -0.517914   332A     -0.514135   333A     -0.513796  
     334A     -0.513735   335A     -0.510805   336A     -0.507935  
     337A     -0.505898   338A     -0.503877   339A     -0.503195  
     340A     -0.502611   341A     -0.500803   342A     -0.499313  
     343A     -0.499094   344A     -0.496850   345A     -0.496647  
     346A     -0.495669   347A     -0.490870   348A     -0.489545  
     349A     -0.486726   350A     -0.485905   351A     -0.485342  
     352A     -0.483614   353A     -0.482049   354A     -0.481944  
     355A     -0.481345   356A     -0.480669   357A     -0.472266  
     358A     -0.471598   359A     -0.470017   360A     -0.469125  
     361A     -0.465931   362A     -0.462693   363A     -0.459258  
     364A     -0.458188   365A     -0.455533   366A     -0.453952  
     367A     -0.453872   368A     -0.448767   369A     -0.447538  
     370A     -0.445640   371A     -0.443852   372A     -0.443690  
     373A     -0.436158   374A     -0.428261   375A     -0.422404  
     376A     -0.419673   377A     -0.417134   378A     -0.413111  
     379A     -0.412772   380A     -0.410456   381A     -0.405111  
     382A     -0.400164   383A     -0.396441   384A     -0.386526  
     385A     -0.383824   386A     -0.382691   387A     -0.382263  
     388A     -0.380067   389A     -0.376877   390A     -0.376049  
     391A     -0.373338   392A     -0.372967   393A     -0.372239  
     394A     -0.368553   395A     -0.365700   396A     -0.365613  
     397A     -0.364832   398A     -0.360629   399A     -0.357339  
     400A     -0.345775   401A     -0.341317   402A     -0.338533  
     403A     -0.330298   404A     -0.328439   405A     -0.326375  
     406A     -0.324223   407A     -0.297710  

    Virtual:                                                              

     408A      0.180120   409A      0.181250   410A      0.186607  
     411A      0.187554   412A      0.215755   413A      0.224397  
     414A      0.224471   415A      0.224898   416A      0.230053  
     417A      0.236429   418A      0.240792   419A      0.246776  
     420A      0.249588   421A      0.257404   422A      0.259331  
     423A      0.273602   424A      0.277167   425A      0.297440  
     426A      0.350279   427A      0.366593   428A      0.390832  
     429A      0.420084   430A      0.424359   431A      0.440996  
     432A      0.470905   433A      0.485369   434A      0.489274  
     435A      0.491789   436A      0.492216   437A      0.497759  
     438A      0.499231   439A      0.500262   440A      0.500464  
     441A      0.505642   442A      0.508550   443A      0.511515  
     444A      0.518910   445A      0.522306   446A      0.523941  
     447A      0.532322   448A      0.532662   449A      0.536304  
     450A      0.539872   451A      0.540527   452A      0.543931  
     453A      0.547318   454A      0.553255   455A      0.557567  
     456A      0.561760   457A      0.565108   458A      0.565779  
     459A      0.567192   460A      0.568735   461A      0.569625  
     462A      0.570547   463A      0.573271   464A      0.575586  
     465A      0.577994   466A      0.579088   467A      0.579332  
     468A      0.579686   469A      0.580633   470A      0.583713  
     471A      0.586678   472A      0.588590   473A      0.589477  
     474A      0.589657   475A      0.594406   476A      0.597409  
     477A      0.599019   478A      0.601895   479A      0.604571  
     480A      0.606434   481A      0.607917   482A      0.609938  
     483A      0.610721   484A      0.612522   485A      0.614275  
     486A      0.618695   487A      0.620730   488A      0.621720  
     489A      0.623192   490A      0.624393   491A      0.628647  
     492A      0.629482   493A      0.632307   494A      0.635882  
     495A      0.637262   496A      0.639401   497A      0.640759  
     498A      0.642957   499A      0.643693   500A      0.645648  
     501A      0.647020   502A      0.649594   503A      0.650884  
     504A      0.652863   505A      0.655142   506A      0.656587  
     507A      0.658013   508A      0.658089   509A      0.660845  
     510A      0.661167   511A      0.663266   512A      0.664454  
     513A      0.664591   514A      0.667260   515A      0.668076  
     516A      0.669174   517A      0.669857   518A      0.670681  
     519A      0.671930   520A      0.673184   521A      0.675609  
     522A      0.677751   523A      0.679706   524A      0.681403  
     525A      0.682039   526A      0.682702   527A      0.683128  
     528A      0.684250   529A      0.685170   530A      0.686518  
     531A      0.686946   532A      0.689728   533A      0.691731  
     534A      0.692900   535A      0.693942   536A      0.697869  
     537A      0.699057   538A      0.699452   539A      0.700406  
     540A      0.701509   541A      0.702840   542A      0.703596  
     543A      0.705256   544A      0.707336   545A      0.708139  
     546A      0.710199   547A      0.711731   548A      0.712596  
     549A      0.713378   550A      0.713935   551A      0.714768  
     552A      0.716130   553A      0.717600   554A      0.719405  
     555A      0.721843   556A      0.722717   557A      0.723856  
     558A      0.724882   559A      0.726853   560A      0.728474  
     561A      0.730011   562A      0.730995   563A      0.733275  
     564A      0.734782   565A      0.735919   566A      0.736778  
     567A      0.737316   568A      0.739663   569A      0.744045  
     570A      0.745825   571A      0.746428   572A      0.750764  
     573A      0.751546   574A      0.752320   575A      0.752404  
     576A      0.752720   577A      0.753448   578A      0.756290  
     579A      0.758313   580A      0.758952   581A      0.761548  
     582A      0.763080   583A      0.765733   584A      0.767756  
     585A      0.769066   586A      0.769615   587A      0.771049  
     588A      0.771646   589A      0.774268   590A      0.775910  
     591A      0.780849   592A      0.781885   593A      0.789174  
     594A      0.790314   595A      0.790742   596A      0.791991  
     597A      0.794406   598A      0.797084   599A      0.801394  
     600A      0.803431   601A      0.806141   602A      0.807021  
     603A      0.809024   604A      0.813737   605A      0.815227  
     606A      0.820402   607A      0.828674   608A      0.830894  
     609A      0.835063   610A      0.836716   611A      0.838965  
     612A      0.840047   613A      0.843092   614A      0.845508  
     615A      0.847154   616A      0.860043   617A      0.863876  
     618A      0.864527   619A      0.868147   620A      0.869193  
     621A      0.869470   622A      0.872613   623A      0.884469  
     624A      0.887526   625A      0.888450   626A      0.890750  
     627A      0.892479   628A      0.893179   629A      0.900995  
     630A      0.906344   631A      0.915468   632A      0.917763  
     633A      0.919474   634A      0.924914   635A      0.925459  
     636A      0.932010   637A      0.936793   638A      0.949303  
     639A      0.953465   640A      0.961371   641A      0.976166  
     642A      0.986013   643A      0.986570   644A      0.996464  
     645A      0.998540   646A      1.001277   647A      1.003568  
     648A      1.027126   649A      1.047071   650A      1.053110  
     651A      1.073891   652A      1.075690   653A      1.098181  
     654A      1.123193   655A      1.135144   656A      1.211032  

    Final Occupation by Irrep:
              A 
    DOCC [   407 ]
    NA   [   407 ]
    NB   [   407 ]

  @DF-RHF Final Energy: -5275.01375724301852

   => Energetics <=

    Nuclear Repulsion Energy =          22672.0664705744493403
    One-Electron Energy =              -52453.8951158808849868
    Two-Electron Energy =               24508.6389685900212498
    Total Energy =                      -5275.0137572430185173

Computation Completed


Properties will be evaluated at   0.000000,   0.000000,   0.000000 [a0]

Properties computed using the SCF density matrix


 Multipole Moments:

 ------------------------------------------------------------------------------------
     Multipole            Electronic (a.u.)      Nuclear  (a.u.)        Total (a.u.)
 ------------------------------------------------------------------------------------

 L = 1.  Multiply by 2.5417464519 to convert [e a0] to [Debye]
 Dipole X            :      -2054.0175581         2047.9113200           -6.1062381
 Dipole Y            :     -73955.5918981        73953.7062650           -1.8856331
 Dipole Z            :     -77084.6635584        77084.5364795           -0.1270789
 Magnitude           :                                                    6.3920189

 ------------------------------------------------------------------------------------

*** tstop() called on atl1-1-01-010-20-1.pace.gatech.edu at Tue May 20 08:17:48 2025
Module time:
	user time   =    1944.47 seconds =      32.41 minutes
	system time =      78.54 seconds =       1.31 minutes
	total time  =        268 seconds =       4.47 minutes
Total time:
	user time   =    1944.47 seconds =      32.41 minutes
	system time =      78.54 seconds =       1.31 minutes
	total time  =        268 seconds =       4.47 minutes
Wall time: 268.47 seconds
