# Supplementary material for: SparcleQC: Automated Input File Creation for QM/MM Studies of Protein:Ligand Complexes
Source: J Chem Inf Model. 2025 Jun 17;65(13):6433–40. doi: 10.1021/acs.jcim.5c00617 (PMC12264949; doi:10.1021/acs.jcim.5c00617)
Supplement: Supplementary file 2 [file ci5c00617_si_002.zip › si/convergence/ex1_1ABA/psi4_files/no_ee/cutoff_16.0_psi4_file_prot.out]

Scratch directory: /tmp/
   => Libint2 <=

    Primary   basis highest AM E, G, H:  5, 4, 3
    Auxiliary basis highest AM E, G, H:  6, 5, 4
    Onebody   basis highest AM E, G, H:  6, 5, 4
    Solid Harmonics ordering:            gaussian

*** tstart() called on atl1-1-01-010-24-1.pace.gatech.edu
*** at Thu May 22 14:56:54 2025

   => Loading Basis Set <=

    Name: MINIX
    Role: ORBITAL
    Keyword: BASIS
    atoms 1, 4-5, 7-10, 26-27, 29-31, 42-43, 45-51, 63-64, 70-71, 73-79, 91-92, 94-95, 103-104, 106, 114-115, 117-118, 128-129, 131-134, 147-148, 150-152, 154, 164-165, 167-170, 186-187, 189, 196-197, 203-204, 206-208, 217-218, 220, 227-228, 230-231, 239-240, 242-243, 253-254, 256, 263-264, 266-269, 285-286, 288-290, 292, 309-310, 312-315, 328-332, 344, 347-348, 350-352, 362-363, 365-371, 382-383, 385-388, 401-402, 404-405, 415-416, 418-421, 434-435, 437-438, 440, 451-452, 454-456, 465-466, 468-470, 480-481, 483-486, 502-503, 509-510, 512-514, 525-526, 528-534, 545-546, 548-549, 557-558, 560-561, 569-570, 572-574, 584-585, 587-590, 606-607, 609-612, 625-626, 628, 635-636, 638-640, 650-651, 653-656, 669-670, 672-675, 688-689, 691-692, 702-703, 705-708, 724-725, 727-730, 743-744, 750-751, 753-755, 757, 774-775, 777-778, 786-787, 789-790, 800-801, 803-805, 817-818, 820-823, 836-837, 843-844, 846-849, 862-863, 865-866, 876-877, 879-880, 882, 893-894, 896-898, 907-908, 910-912, 924-925, 927-929, 940-947, 957, 960-961, 963-965, 967, 977-978, 980-983, 996-997, 1003-1004, 1010-1011, 1013-1019, 1030-1031, 1033-1034, 1042-1043, 1045-1047, 1059-1060, 1062-1065, 1078-1081, 1083 entry C          line    74 file /storage/hive/project/chem-sherrill/csargent30/.conda/envs/psi419/share/psi4/basis/minix.gbs 
    atoms 2, 6, 28, 44, 52, 65, 72, 80, 93, 96-97, 105, 107, 116, 120, 130, 149, 166, 188, 198, 205, 219, 229, 232-233, 241, 245, 255, 265, 287, 311, 345, 349, 353-354, 364, 384, 403, 407, 417, 436, 453, 467, 471-472, 482, 504, 511, 527, 547, 550-551, 559, 562-563, 571, 575-576, 586, 608, 627, 637, 641-642, 652, 671, 690, 693, 704, 726, 745, 752, 776, 779-780, 788, 791, 802, 807, 819, 838, 845, 864, 867, 878, 895, 909, 914, 926, 958, 962, 979, 998, 1005, 1012, 1032, 1035-1036, 1044, 1049, 1061, 1099, 1102, 1105, 1108, 1111, 1114, 1117, 1120, 1123, 1126, 1129, 1132, 1135, 1138, 1141, 1144, 1147, 1150, 1153, 1156, 1159, 1162, 1165, 1168, 1171, 1174                                                                                                                                                                                                                                                                                                                                                                                                                                                                                                                                                   entry O          line   102 file /storage/hive/project/chem-sherrill/csargent30/.conda/envs/psi419/share/psi4/basis/minix.gbs 
    atoms 3, 11, 25, 41, 62, 69, 90, 102, 113, 119, 127, 146, 153, 155, 163, 171, 185, 195, 202, 216, 226, 238, 244, 252, 262, 270, 284, 291, 293-294, 308, 327, 346, 361, 381, 400, 406, 414, 433, 450, 464, 479, 487, 501, 508, 524, 544, 556, 568, 583, 591, 605, 624, 634, 649, 668, 687, 701, 709, 723, 742, 749, 756, 758-759, 773, 785, 799, 806, 816, 835, 842, 861, 875, 892, 906, 913, 923, 939, 959, 966, 968, 976, 995, 1002, 1009, 1029, 1041, 1048, 1058, 1077, 1082, 1084-1085                                                                                                                                                                                                                                                                                                                                                                                                                                                                                                                                                                                                                                                                                                                                    entry N          line    88 file /storage/hive/project/chem-sherrill/csargent30/.conda/envs/psi419/share/psi4/basis/minix.gbs 
    atoms 12-24, 32-40, 53-61, 66-68, 81-89, 98-101, 108-112, 121-126, 135-145, 156-162, 172-184, 191-194, 199-201, 209-215, 222-225, 234-237, 246-251, 257-261, 271-283, 295-307, 316-326, 333-343, 355-360, 372-380, 389-399, 408-413, 422-432, 441-449, 457-463, 473-478, 488-500, 505-507, 515-523, 535-543, 552-555, 564-567, 577-582, 592-604, 613-623, 629-633, 643-648, 657-667, 676-686, 694-700, 710-722, 731-741, 746-748, 760-772, 781-784, 792-798, 808-815, 824-834, 839-841, 850-860, 868-874, 883-891, 899-905, 915-922, 930-938, 948-956, 969-975, 984-994, 999-1001, 1006-1008, 1020-1028, 1037-1040, 1050-1057, 1066-1076, 1086-1098, 1100-1101, 1103-1104, 1106-1107, 1109-1110, 1112-1113, 1115-1116, 1118-1119, 1121-1122, 1124-1125, 1127-1128, 1130-1131, 1133-1134, 1136-1137, 1139-1140, 1142-1143, 1145-1146, 1148-1149, 1151-1152, 1154-1155, 1157-1158, 1160-1161, 1163-1164, 1166-1167, 1169-1170, 1172-1173, 1175-1182                                                                                                                                                                                                                                                                            entry H          line    24 file /storage/hive/project/chem-sherrill/csargent30/.conda/envs/psi419/share/psi4/basis/minix.gbs 
    atoms 190, 221, 439, 881                                                                                                                                                                                                                                                                                                                                                                                                                                                                                                                                                                                                                                                                                                                                                                                                                                                                                                                                                                                                                                                                                                                                                                                                     entry S          line   256 file /storage/hive/project/chem-sherrill/csargent30/.conda/envs/psi419/share/psi4/basis/minix.gbs 

   => HF3C: Empirical Dispersion <=

    Grimme's -D3 (BJ-damping) Dispersion Correction
    Grimme S.; Ehrlich S.; Goerigk L. (2011), J. Comput. Chem., 32: 1456

        s6 =       1.000000
        s8 =       0.877700
        a1 =       0.417100
        a2 =       2.914900


         ---------------------------------------------------------
                                   SCF
               by Justin Turney, Rob Parrish, Andy Simmonett
                          and Daniel G. A. Smith
                              RHF Reference
                       10 Threads, 114440 MiB Core
         ---------------------------------------------------------

  ==> Geometry <==

    Molecular point group: c1
    Full point group: C1

    Geometry (in Angstrom), charge = -1, multiplicity = 1:

       Center              X                  Y                   Z               Mass       
    ------------   -----------------  -----------------  -----------------  -----------------
         C           15.953000000000    48.976000000000    57.090000000000    12.000000000000
         O           15.835000000000    50.110000000000    57.589000000000    15.994914619570
         N           15.214000000000    48.597000000000    56.058000000000    14.003074004430
         C           14.164000000000    49.432000000000    55.491000000000    12.000000000000
         C           12.869000000000    48.669000000000    55.651000000000    12.000000000000
         O           12.774000000000    47.509000000000    55.249000000000    15.994914619570
         C           14.335000000000    49.676000000000    54.017000000000    12.000000000000
         C           15.413000000000    50.674000000000    53.741000000000    12.000000000000
         C           15.209000000000    51.107000000000    52.296000000000    12.000000000000
         C           16.234000000000    52.178000000000    51.986000000000    12.000000000000
         N           15.769000000000    52.985000000000    50.874000000000    14.003074004430
         H           15.386000000000    47.691000000000    55.647000000000     1.007825032230
         H           14.109000000000    50.381000000000    56.025000000000     1.007825032230
         H           14.593000000000    48.735000000000    53.531000000000     1.007825032230
         H           13.395000000000    50.044000000000    53.605000000000     1.007825032230
         H           15.321000000000    51.529000000000    54.411000000000     1.007825032230
         H           16.392000000000    50.210000000000    53.858000000000     1.007825032230
         H           14.203000000000    51.508000000000    52.167000000000     1.007825032230
         H           15.354000000000    50.255000000000    51.632000000000     1.007825032230
         H           16.373000000000    52.812000000000    52.862000000000     1.007825032230
         H           17.182000000000    51.709000000000    51.723000000000     1.007825032230
         H           15.532000000000    53.910000000000    51.204000000000     1.007825032230
         H           16.499000000000    53.053000000000    50.179000000000     1.007825032230
         H           14.952000000000    52.555000000000    50.464000000000     1.007825032230
         N           11.862000000000    49.290000000000    56.238000000000    14.003074004430
         C           10.574000000000    48.651000000000    56.514000000000    12.000000000000
         C            9.479000000000    49.442000000000    55.784000000000    12.000000000000
         O            9.222000000000    50.616000000000    56.099000000000    15.994914619570
         C           10.282000000000    48.658000000000    58.060000000000    12.000000000000
         C            8.950000000000    47.961000000000    58.320000000000    12.000000000000
         C           11.449000000000    48.005000000000    58.839000000000    12.000000000000
         H           11.987000000000    50.255000000000    56.510000000000     1.007825032230
         H           10.589000000000    47.624000000000    56.149000000000     1.007825032230
         H           10.193000000000    49.695000000000    58.385000000000     1.007825032230
         H            8.741000000000    47.962000000000    59.390000000000     1.007825032230
         H            9.002000000000    46.933000000000    57.961000000000     1.007825032230
         H            8.155000000000    48.489000000000    57.794000000000     1.007825032230
         H           11.227000000000    48.020000000000    59.906000000000     1.007825032230
         H           11.574000000000    46.974000000000    58.508000000000     1.007825032230
         H           12.368000000000    48.561000000000    58.651000000000     1.007825032230
         N            8.831000000000    48.837000000000    54.788000000000    14.003074004430
         C            7.706000000000    49.436000000000    54.084000000000    12.000000000000
         C            6.456000000000    48.981000000000    54.822000000000    12.000000000000
         O            6.310000000000    47.784000000000    55.139000000000    15.994914619570
         C            7.599000000000    48.942000000000    52.633000000000    12.000000000000
         C            8.692000000000    49.472000000000    51.736000000000    12.000000000000
         C            9.959000000000    48.898000000000    51.781000000000    12.000000000000
         C            8.415000000000    50.537000000000    50.880000000000    12.000000000000
         C           10.961000000000    49.400000000000    50.960000000000    12.000000000000
         C            9.426000000000    51.032000000000    50.065000000000    12.000000000000
         C           10.685000000000    50.467000000000    50.116000000000    12.000000000000
         O           11.708000000000    50.978000000000    49.318000000000    15.994914619570
         H            9.136000000000    47.916000000000    54.508000000000     1.007825032230
         H            7.783000000000    50.523000000000    54.107000000000     1.007825032230
         H            6.637000000000    49.260000000000    52.230000000000     1.007825032230
         H            7.639000000000    47.853000000000    52.629000000000     1.007825032230
         H           10.161000000000    48.072000000000    52.447000000000     1.007825032230
         H            7.427000000000    50.972000000000    50.851000000000     1.007825032230
         H           11.948000000000    48.963000000000    50.978000000000     1.007825032230
         H            9.228000000000    51.855000000000    49.395000000000     1.007825032230
         H           11.376000000000    51.721000000000    48.808000000000     1.007825032230
         N            5.533000000000    49.874000000000    55.110000000000    14.003074004430
         C            4.317000000000    49.477000000000    55.789000000000    12.000000000000
         C            3.333000000000    50.620000000000    55.891000000000    12.000000000000
         O            3.372000000000    51.588000000000    55.127000000000    15.994914619570
         H            5.674000000000    50.841000000000    54.856000000000     1.007825032230
         H            4.569000000000    49.137000000000    56.794000000000     1.007825032230
         H            3.854000000000    48.656000000000    55.241000000000     1.007825032230
         N            2.442000000000    50.507000000000    56.862000000000    14.003074004430
         C            1.413000000000    51.506000000000    57.119000000000    12.000000000000
         C            1.670000000000    52.119000000000    58.461000000000    12.000000000000
         O            2.084000000000    51.417000000000    59.378000000000    15.994914619570
         C            0.005000000000    50.927000000000    57.232000000000    12.000000000000
         C           -0.521000000000    50.237000000000    56.001000000000    12.000000000000
         C           -0.985000000000    51.011000000000    54.951000000000    12.000000000000
         C           -0.569000000000    48.854000000000    55.936000000000    12.000000000000
         C           -1.502000000000    50.387000000000    53.835000000000    12.000000000000
         C           -1.086000000000    48.222000000000    54.817000000000    12.000000000000
         C           -1.549000000000    49.003000000000    53.779000000000    12.000000000000
         O           -2.106000000000    48.406000000000    52.664000000000    15.994914619570
         H            2.477000000000    49.689000000000    57.454000000000     1.007825032230
         H            1.439000000000    52.275000000000    56.347000000000     1.007825032230
         H            0.006000000000    50.203000000000    58.047000000000     1.007825032230
         H           -0.679000000000    51.735000000000    57.492000000000     1.007825032230
         H           -0.943000000000    52.089000000000    55.005000000000     1.007825032230
         H           -0.201000000000    48.265000000000    56.763000000000     1.007825032230
         H           -1.869000000000    50.975000000000    53.007000000000     1.007825032230
         H           -1.126000000000    47.144000000000    54.759000000000     1.007825032230
         H           -2.740000000000    47.740000000000    52.940000000000     1.007825032230
         N            1.353000000000    53.383000000000    58.618000000000    14.003074004430
         C            1.379000000000    54.012000000000    59.918000000000    12.000000000000
         C            0.072000000000    53.524000000000    60.555000000000    12.000000000000
         O           -1.014000000000    53.786000000000    60.032000000000    15.994914619570
         C            1.368000000000    55.515000000000    59.744000000000    12.000000000000
         C            1.385000000000    56.331000000000    61.039000000000    12.000000000000
         O            0.880000000000    55.917000000000    62.095000000000    15.994914619570
         O            1.931000000000    57.431000000000    60.951000000000    15.994914619570
         H            1.085000000000    53.928000000000    57.811000000000     1.007825032230
         H            2.245000000000    53.688000000000    60.496000000000     1.007825032230
         H            2.247000000000    55.792000000000    59.162000000000     1.007825032230
         H            0.479000000000    55.789000000000    59.176000000000     1.007825032230
         N            0.064000000000    52.892000000000    61.725000000000    14.003074004430
         C           -1.173000000000    52.358000000000    62.288000000000    12.000000000000
         C           -2.171000000000    53.409000000000    62.766000000000    12.000000000000
         O           -3.340000000000    53.082000000000    63.002000000000    15.994914619570
         C           -0.884000000000    51.432000000000    63.465000000000    12.000000000000
         O           -0.305000000000    50.228000000000    62.993000000000    15.994914619570
         H            0.929000000000    52.779000000000    62.234000000000     1.007825032230
         H           -1.661000000000    51.766000000000    61.513000000000     1.007825032230
         H           -0.193000000000    51.922000000000    64.151000000000     1.007825032230
         H           -1.814000000000    51.207000000000    63.987000000000     1.007825032230
         H            0.094000000000    49.756000000000    63.727000000000     1.007825032230
         N           -1.723000000000    54.648000000000    62.956000000000    14.003074004430
         C           -2.659000000000    55.732000000000    63.202000000000    12.000000000000
         C           -3.518000000000    55.978000000000    61.988000000000    12.000000000000
         O           -4.628000000000    56.464000000000    62.145000000000    15.994914619570
         C           -1.958000000000    57.050000000000    63.504000000000    12.000000000000
         C           -1.189000000000    56.951000000000    64.807000000000    12.000000000000
         N            0.113000000000    57.238000000000    64.812000000000    14.003074004430
         O           -1.733000000000    56.536000000000    65.839000000000    15.994914619570
         H           -0.731000000000    54.835000000000    62.929000000000     1.007825032230
         H           -3.299000000000    55.467000000000    64.044000000000     1.007825032230
         H           -2.702000000000    57.842000000000    63.585000000000     1.007825032230
         H           -1.267000000000    57.285000000000    62.694000000000     1.007825032230
         H            0.566000000000    57.547000000000    63.963000000000     1.007825032230
         H            0.647000000000    57.147000000000    65.665000000000     1.007825032230
         N           -3.063000000000    55.713000000000    60.763000000000    14.003074004430
         C           -3.859000000000    55.957000000000    59.566000000000    12.000000000000
         C           -4.489000000000    54.638000000000    59.165000000000    12.000000000000
         O           -5.677000000000    54.600000000000    58.838000000000    15.994914619570
         C           -2.936000000000    56.525000000000    58.453000000000    12.000000000000
         C           -2.419000000000    57.872000000000    58.904000000000    12.000000000000
         C           -3.673000000000    56.641000000000    57.124000000000    12.000000000000
         C           -1.159000000000    58.375000000000    58.200000000000    12.000000000000
         H           -2.134000000000    55.330000000000    60.661000000000     1.007825032230
         H           -4.643000000000    56.680000000000    59.792000000000     1.007825032230
         H           -2.089000000000    55.851000000000    58.325000000000     1.007825032230
         H           -3.209000000000    58.605000000000    58.738000000000     1.007825032230
         H           -2.217000000000    57.821000000000    59.974000000000     1.007825032230
         H           -4.035000000000    55.658000000000    56.822000000000     1.007825032230
         H           -4.518000000000    57.321000000000    57.235000000000     1.007825032230
         H           -2.994000000000    57.028000000000    56.364000000000     1.007825032230
         H           -0.881000000000    59.348000000000    58.604000000000     1.007825032230
         H           -0.345000000000    57.668000000000    58.363000000000     1.007825032230
         H           -1.352000000000    58.467000000000    57.131000000000     1.007825032230
         N           -3.764000000000    53.513000000000    59.144000000000    14.003074004430
         C           -4.323000000000    52.242000000000    58.734000000000    12.000000000000
         C           -3.681000000000    51.215000000000    59.641000000000    12.000000000000
         O           -2.469000000000    51.006000000000    59.589000000000    15.994914619570
         C           -3.962000000000    52.008000000000    57.296000000000    12.000000000000
         C           -4.635000000000    50.801000000000    56.669000000000    12.000000000000
         C           -4.176000000000    49.512000000000    56.726000000000    12.000000000000
         N           -5.696000000000    50.809000000000    55.872000000000    14.003074004430
         C           -5.895000000000    49.594000000000    55.423000000000    12.000000000000
         N           -4.976000000000    48.833000000000    55.943000000000    14.003074004430
         H           -2.794000000000    53.552000000000    59.424000000000     1.007825032230
         H           -5.406000000000    52.241000000000    58.862000000000     1.007825032230
         H           -2.883000000000    51.867000000000    57.234000000000     1.007825032230
         H           -4.231000000000    52.894000000000    56.721000000000     1.007825032230
         H           -6.258000000000    51.618000000000    55.648000000000     1.007825032230
         H           -3.337000000000    49.137000000000    57.293000000000     1.007825032230
         H           -6.677000000000    49.282000000000    54.747000000000     1.007825032230
         N           -4.454000000000    50.568000000000    60.487000000000    14.003074004430
         C           -3.913000000000    49.659000000000    61.489000000000    12.000000000000
         C           -3.055000000000    48.558000000000    60.876000000000    12.000000000000
         O           -3.491000000000    47.931000000000    59.898000000000    15.994914619570
         C           -5.077000000000    49.060000000000    62.264000000000    12.000000000000
         C           -4.581000000000    48.271000000000    63.463000000000    12.000000000000
         C           -5.696000000000    47.747000000000    64.361000000000    12.000000000000
         C           -5.125000000000    47.550000000000    65.754000000000    12.000000000000
         N           -6.117000000000    47.166000000000    66.752000000000    14.003074004430
         H           -5.453000000000    50.706000000000    60.440000000000     1.007825032230
         H           -3.296000000000    50.234000000000    62.180000000000     1.007825032230
         H           -5.727000000000    49.864000000000    62.610000000000     1.007825032230
         H           -5.643000000000    48.398000000000    61.608000000000     1.007825032230
         H           -4.005000000000    47.420000000000    63.099000000000     1.007825032230
         H           -3.926000000000    48.910000000000    64.055000000000     1.007825032230
         H           -6.513000000000    48.468000000000    64.395000000000     1.007825032230
         H           -6.062000000000    46.795000000000    63.976000000000     1.007825032230
         H           -4.367000000000    46.769000000000    65.706000000000     1.007825032230
         H           -4.651000000000    48.479000000000    66.072000000000     1.007825032230
         H           -5.667000000000    47.053000000000    67.649000000000     1.007825032230
         H           -6.548000000000    46.294000000000    66.480000000000     1.007825032230
         H           -6.824000000000    47.884000000000    66.818000000000     1.007825032230
         N           -1.840000000000    48.367000000000    61.392000000000    14.003074004430
         C           -0.992000000000    47.311000000000    60.887000000000    12.000000000000
         C           -0.176000000000    46.758000000000    62.031000000000    12.000000000000
         O            0.958000000000    47.176000000000    62.300000000000    15.994914619570
         C           -0.081000000000    47.849000000000    59.785000000000    12.000000000000
         S            0.906000000000    46.497000000000    59.054000000000    31.972071174400
         H           -1.511000000000    48.963000000000    62.139000000000     1.007825032230
         H           -1.616000000000    46.517000000000    60.478000000000     1.007825032230
         H           -0.691000000000    48.308000000000    59.007000000000     1.007825032230
         H            0.590000000000    48.598000000000    60.206000000000     1.007825032230
         N           -0.745000000000    45.803000000000    62.754000000000    14.003074004430
         C           -0.066000000000    45.169000000000    63.887000000000    12.000000000000
         C            1.297000000000    44.560000000000    63.509000000000    12.000000000000
         O            2.300000000000    44.868000000000    64.165000000000    15.994914619570
         H           -1.679000000000    45.502000000000    62.515000000000     1.007825032230
         H            0.092000000000    45.920000000000    64.661000000000     1.007825032230
         H           -0.706000000000    44.381000000000    64.285000000000     1.007825032230
         N            1.441000000000    43.750000000000    62.430000000000    14.003074004430
         C            2.722000000000    43.233000000000    61.953000000000    12.000000000000
         C            3.756000000000    44.331000000000    61.685000000000    12.000000000000
         O            4.949000000000    44.126000000000    61.944000000000    15.994914619570
         C            2.361000000000    42.431000000000    60.697000000000    12.000000000000
         C            0.961000000000    41.944000000000    60.950000000000    12.000000000000
         C            0.350000000000    43.177000000000    61.613000000000    12.000000000000
         H            3.124000000000    42.549000000000    62.701000000000     1.007825032230
         H            2.394000000000    43.066000000000    59.812000000000     1.007825032230
         H            3.040000000000    41.586000000000    60.581000000000     1.007825032230
         H            0.449000000000    41.692000000000    60.021000000000     1.007825032230
         H            0.963000000000    41.096000000000    61.635000000000     1.007825032230
         H           -0.493000000000    42.895000000000    62.243000000000     1.007825032230
         H            0.031000000000    43.893000000000    60.855000000000     1.007825032230
         N            3.322000000000    45.484000000000    61.134000000000    14.003074004430
         C            4.203000000000    46.620000000000    60.883000000000    12.000000000000
         C            4.775000000000    47.153000000000    62.194000000000    12.000000000000
         O            5.993000000000    47.336000000000    62.287000000000    15.994914619570
         C            3.465000000000    47.784000000000    60.221000000000    12.000000000000
         S            2.700000000000    47.388000000000    58.627000000000    31.972071174400
         H            2.346000000000    45.564000000000    60.885000000000     1.007825032230
         H            5.022000000000    46.302000000000    60.238000000000     1.007825032230
         H            2.681000000000    48.119000000000    60.900000000000     1.007825032230
         H            4.169000000000    48.603000000000    60.074000000000     1.007825032230
         N            3.929000000000    47.366000000000    63.213000000000    14.003074004430
         C            4.400000000000    47.850000000000    64.519000000000    12.000000000000
         C            5.301000000000    46.854000000000    65.213000000000    12.000000000000
         O            6.330000000000    47.235000000000    65.785000000000    15.994914619570
         C            3.252000000000    48.130000000000    65.453000000000    12.000000000000
         C            2.275000000000    49.174000000000    64.947000000000    12.000000000000
         O            2.661000000000    50.072000000000    64.202000000000    15.994914619570
         O            1.114000000000    49.053000000000    65.326000000000    15.994914619570
         H            2.944000000000    47.189000000000    63.080000000000     1.007825032230
         H            4.957000000000    48.774000000000    64.366000000000     1.007825032230
         H            2.706000000000    47.200000000000    65.611000000000     1.007825032230
         H            3.654000000000    48.464000000000    66.409000000000     1.007825032230
         N            4.971000000000    45.566000000000    65.104000000000    14.003074004430
         C            5.811000000000    44.521000000000    65.668000000000    12.000000000000
         C            7.214000000000    44.473000000000    65.059000000000    12.000000000000
         O            8.207000000000    44.255000000000    65.775000000000    15.994914619570
         C            5.155000000000    43.160000000000    65.492000000000    12.000000000000
         C            3.963000000000    42.993000000000    66.423000000000    12.000000000000
         N            3.136000000000    42.008000000000    66.186000000000    14.003074004430
         O            3.705000000000    43.776000000000    67.340000000000    15.994914619570
         H            4.122000000000    45.312000000000    64.621000000000     1.007825032230
         H            5.913000000000    44.710000000000    66.737000000000     1.007825032230
         H            4.816000000000    43.061000000000    64.461000000000     1.007825032230
         H            5.887000000000    42.380000000000    65.704000000000     1.007825032230
         H            3.314000000000    41.372000000000    65.422000000000     1.007825032230
         H            2.319000000000    41.884000000000    66.767000000000     1.007825032230
         N            7.325000000000    44.679000000000    63.742000000000    14.003074004430
         C            8.610000000000    44.724000000000    63.054000000000    12.000000000000
         C            9.472000000000    45.856000000000    63.609000000000    12.000000000000
         O           10.647000000000    45.669000000000    63.916000000000    15.994914619570
         C            8.379000000000    44.972000000000    61.565000000000    12.000000000000
         H            6.482000000000    44.809000000000    63.201000000000     1.007825032230
         H            9.127000000000    43.774000000000    63.188000000000     1.007825032230
         H            9.338000000000    45.006000000000    61.049000000000     1.007825032230
         H            7.773000000000    44.165000000000    61.152000000000     1.007825032230
         H            7.860000000000    45.921000000000    61.431000000000     1.007825032230
         N            8.899000000000    47.054000000000    63.754000000000    14.003074004430
         C            9.633000000000    48.188000000000    64.320000000000    12.000000000000
         C           10.115000000000    47.899000000000    65.731000000000    12.000000000000
         O           11.303000000000    48.087000000000    66.036000000000    15.994914619570
         C            8.750000000000    49.440000000000    64.355000000000    12.000000000000
         C            8.442000000000    49.885000000000    62.945000000000    12.000000000000
         C            7.857000000000    51.275000000000    62.964000000000    12.000000000000
         C            6.420000000000    51.296000000000    63.387000000000    12.000000000000
         N            5.911000000000    52.643000000000    63.201000000000    14.003074004430
         H            7.939000000000    47.180000000000    63.467000000000     1.007825032230
         H           10.500000000000    48.391000000000    63.691000000000     1.007825032230
         H            7.819000000000    49.212000000000    64.874000000000     1.007825032230
         H            9.273000000000    50.238000000000    64.881000000000     1.007825032230
         H            9.360000000000    49.887000000000    62.358000000000     1.007825032230
         H            7.726000000000    49.197000000000    62.496000000000     1.007825032230
         H            8.433000000000    51.885000000000    63.659000000000     1.007825032230
         H            7.938000000000    51.706000000000    61.966000000000     1.007825032230
         H            6.341000000000    51.014000000000    64.437000000000     1.007825032230
         H            5.847000000000    50.599000000000    62.775000000000     1.007825032230
         H            5.006000000000    52.603000000000    62.755000000000     1.007825032230
         H            6.550000000000    53.167000000000    62.619000000000     1.007825032230
         H            5.824000000000    53.097000000000    64.099000000000     1.007825032230
         N            9.237000000000    47.363000000000    66.582000000000    14.003074004430
         C            9.685000000000    47.087000000000    67.937000000000    12.000000000000
         C           10.741000000000    46.003000000000    68.054000000000    12.000000000000
         O           11.628000000000    46.110000000000    68.920000000000    15.994914619570
         C            8.484000000000    46.746000000000    68.832000000000    12.000000000000
         C            8.061000000000    48.144000000000    69.280000000000    12.000000000000
         C            6.611000000000    48.292000000000    69.050000000000    12.000000000000
         N            6.210000000000    49.686000000000    69.060000000000    14.003074004430
         C            4.919000000000    50.013000000000    68.971000000000    12.000000000000
         N            3.935000000000    49.111000000000    68.851000000000    14.003074004430
         N            4.606000000000    51.298000000000    68.989000000000    14.003074004430
         H            8.292000000000    47.156000000000    66.293000000000     1.007825032230
         H           10.124000000000    48.007000000000    68.324000000000     1.007825032230
         H            7.694000000000    46.248000000000    68.271000000000     1.007825032230
         H            8.794000000000    46.142000000000    69.685000000000     1.007825032230
         H            8.280000000000    48.272000000000    70.340000000000     1.007825032230
         H            8.602000000000    48.893000000000    68.702000000000     1.007825032230
         H            6.360000000000    47.859000000000    68.082000000000     1.007825032230
         H            6.069000000000    47.759000000000    69.831000000000     1.007825032230
         H            6.909000000000    50.411000000000    69.134000000000     1.007825032230
         H            4.153000000000    48.125000000000    68.830000000000     1.007825032230
         H            2.975000000000    49.417000000000    68.782000000000     1.007825032230
         H            5.333000000000    51.994000000000    69.073000000000     1.007825032230
         H            3.640000000000    51.583000000000    68.918000000000     1.007825032230
         N           10.666000000000    44.965000000000    67.194000000000    14.003074004430
         C           11.678000000000    43.916000000000    67.198000000000    12.000000000000
         C           13.035000000000    44.505000000000    66.789000000000    12.000000000000
         O           14.050000000000    44.224000000000    67.446000000000    15.994914619570
         C           11.282000000000    42.771000000000    66.245000000000    12.000000000000
         C           12.294000000000    41.607000000000    66.148000000000    12.000000000000
         C           12.538000000000    41.057000000000    67.542000000000    12.000000000000
         C           11.790000000000    40.524000000000    65.201000000000    12.000000000000
         H            9.899000000000    44.915000000000    66.539000000000     1.007825032230
         H           11.762000000000    43.516000000000    68.208000000000     1.007825032230
         H           10.332000000000    42.362000000000    66.588000000000     1.007825032230
         H           11.138000000000    43.187000000000    65.248000000000     1.007825032230
         H           13.235000000000    41.997000000000    65.760000000000     1.007825032230
         H           13.251000000000    40.234000000000    67.489000000000     1.007825032230
         H           12.940000000000    41.845000000000    68.178000000000     1.007825032230
         H           11.598000000000    40.697000000000    67.960000000000     1.007825032230
         H           11.626000000000    40.953000000000    64.212000000000     1.007825032230
         H           10.853000000000    40.117000000000    65.581000000000     1.007825032230
         H           12.531000000000    39.727000000000    65.133000000000     1.007825032230
         N           13.089000000000    45.376000000000    65.765000000000    14.003074004430
         C           14.351000000000    45.998000000000    65.398000000000    12.000000000000
         C           14.139000000000    46.777000000000    64.101000000000    12.000000000000
         C           13.832000000000    45.897000000000    62.878000000000    12.000000000000
         C           13.309000000000    46.756000000000    61.737000000000    12.000000000000
         C           15.102000000000    45.142000000000    62.456000000000    12.000000000000
         H           12.250000000000    45.599000000000    65.249000000000     1.007825032230
         H           15.086000000000    45.214000000000    65.217000000000     1.007825032230
         H           13.304000000000    47.462000000000    64.247000000000     1.007825032230
         H           15.036000000000    47.360000000000    63.894000000000     1.007825032230
         H           13.066000000000    45.171000000000    63.151000000000     1.007825032230
         H           13.094000000000    46.124000000000    60.875000000000     1.007825032230
         H           12.397000000000    47.262000000000    62.052000000000     1.007825032230
         H           14.061000000000    47.497000000000    61.466000000000     1.007825032230
         H           14.883000000000    44.518000000000    61.589000000000     1.007825032230
         H           15.441000000000    44.513000000000    63.279000000000     1.007825032230
         H           15.883000000000    45.859000000000    62.201000000000     1.007825032230
         C           15.145000000000    52.531000000000    60.065000000000    12.000000000000
         O           15.052000000000    53.520000000000    60.802000000000    15.994914619570
         N           14.684000000000    52.510000000000    58.829000000000    14.003074004430
         C           13.950000000000    53.593000000000    58.225000000000    12.000000000000
         C           12.566000000000    53.009000000000    57.937000000000    12.000000000000
         O           12.459000000000    51.916000000000    57.371000000000    15.994914619570
         C           14.667000000000    53.949000000000    56.967000000000    12.000000000000
         C           13.973000000000    54.945000000000    56.083000000000    12.000000000000
         C           14.729000000000    55.326000000000    54.802000000000    12.000000000000
         O           15.802000000000    54.776000000000    54.508000000000    15.994914619570
         O           14.224000000000    56.201000000000    54.090000000000    15.994914619570
         H           14.856000000000    51.685000000000    58.272000000000     1.007825032230
         H           13.885000000000    54.448000000000    58.897000000000     1.007825032230
         H           14.810000000000    53.034000000000    56.393000000000     1.007825032230
         H           15.647000000000    54.347000000000    57.230000000000     1.007825032230
         H           13.010000000000    54.524000000000    55.793000000000     1.007825032230
         H           13.793000000000    55.852000000000    56.660000000000     1.007825032230
         N           11.485000000000    53.672000000000    58.281000000000    14.003074004430
         C           10.147000000000    53.178000000000    57.973000000000    12.000000000000
         C            9.589000000000    54.010000000000    56.814000000000    12.000000000000
         O            9.658000000000    55.244000000000    56.807000000000    15.994914619570
         C            9.253000000000    53.305000000000    59.218000000000    12.000000000000
         C            7.869000000000    52.700000000000    59.024000000000    12.000000000000
         C            7.687000000000    51.343000000000    59.216000000000    12.000000000000
         C            6.802000000000    53.499000000000    58.641000000000    12.000000000000
         C            6.436000000000    50.789000000000    59.028000000000    12.000000000000
         C            5.556000000000    52.939000000000    58.454000000000    12.000000000000
         C            5.384000000000    51.590000000000    58.648000000000    12.000000000000
         H           11.583000000000    54.549000000000    58.773000000000     1.007825032230
         H           10.206000000000    52.132000000000    57.673000000000     1.007825032230
         H            9.741000000000    52.795000000000    60.049000000000     1.007825032230
         H            9.144000000000    54.360000000000    59.467000000000     1.007825032230
         H            8.518000000000    50.720000000000    59.511000000000     1.007825032230
         H            6.947000000000    54.558000000000    58.489000000000     1.007825032230
         H            6.284000000000    49.730000000000    59.179000000000     1.007825032230
         H            4.721000000000    53.557000000000    58.157000000000     1.007825032230
         H            4.408000000000    51.152000000000    58.500000000000     1.007825032230
         N            9.024000000000    53.368000000000    55.798000000000    14.003074004430
         C            8.472000000000    54.040000000000    54.638000000000    12.000000000000
         C            6.973000000000    53.748000000000    54.671000000000    12.000000000000
         O            6.536000000000    52.594000000000    54.558000000000    15.994914619570
         C            9.142000000000    53.478000000000    53.348000000000    12.000000000000
         C           10.605000000000    53.856000000000    53.284000000000    12.000000000000
         C            8.446000000000    54.045000000000    52.136000000000    12.000000000000
         C           11.302000000000    53.478000000000    54.566000000000    12.000000000000
         H            8.976000000000    52.360000000000    55.835000000000     1.007825032230
         H            8.645000000000    55.114000000000    54.711000000000     1.007825032230
         H            9.051000000000    52.392000000000    53.340000000000     1.007825032230
         H           11.075000000000    53.332000000000    52.452000000000     1.007825032230
         H           10.693000000000    54.931000000000    53.129000000000     1.007825032230
         H            7.389000000000    53.781000000000    52.167000000000     1.007825032230
         H            8.549000000000    55.130000000000    52.132000000000     1.007825032230
         H            8.897000000000    53.634000000000    51.233000000000     1.007825032230
         H           12.377000000000    53.428000000000    54.395000000000     1.007825032230
         H           11.090000000000    54.227000000000    55.329000000000     1.007825032230
         H           10.942000000000    52.506000000000    54.902000000000     1.007825032230
         N            6.166000000000    54.792000000000    54.866000000000    14.003074004430
         C            4.714000000000    54.653000000000    54.968000000000    12.000000000000
         C            4.103000000000    54.707000000000    53.574000000000    12.000000000000
         O            4.298000000000    55.692000000000    52.855000000000    15.994914619570
         C            4.122000000000    55.782000000000    55.827000000000    12.000000000000
         C            2.598000000000    55.732000000000    55.945000000000    12.000000000000
         N            2.013000000000    56.857000000000    56.341000000000    14.003074004430
         O            1.918000000000    54.728000000000    55.674000000000    15.994914619570
         H            6.573000000000    55.713000000000    54.946000000000     1.007825032230
         H            4.477000000000    53.693000000000    55.426000000000     1.007825032230
         H            4.547000000000    55.711000000000    56.828000000000     1.007825032230
         H            4.408000000000    56.740000000000    55.392000000000     1.007825032230
         H            2.573000000000    57.671000000000    56.551000000000     1.007825032230
         H            1.008000000000    56.899000000000    56.432000000000     1.007825032230
         N            3.358000000000    53.697000000000    53.143000000000    14.003074004430
         C            2.813000000000    53.718000000000    51.788000000000    12.000000000000
         C            1.415000000000    54.343000000000    51.725000000000    12.000000000000
         O            0.846000000000    54.490000000000    50.639000000000    15.994914619570
         C            2.765000000000    52.263000000000    51.154000000000    12.000000000000
         C            1.854000000000    51.314000000000    51.971000000000    12.000000000000
         C            4.222000000000    51.753000000000    51.018000000000    12.000000000000
         C            1.552000000000    49.957000000000    51.275000000000    12.000000000000
         H            3.168000000000    52.914000000000    53.752000000000     1.007825032230
         H            3.476000000000    54.326000000000    51.173000000000     1.007825032230
         H            2.346000000000    52.349000000000    50.152000000000     1.007825032230
         H            2.343000000000    51.107000000000    52.923000000000     1.007825032230
         H            0.910000000000    51.822000000000    52.168000000000     1.007825032230
         H            4.218000000000    50.753000000000    50.584000000000     1.007825032230
         H            4.784000000000    52.427000000000    50.372000000000     1.007825032230
         H            4.689000000000    51.720000000000    52.002000000000     1.007825032230
         H            0.908000000000    49.355000000000    51.916000000000     1.007825032230
         H            2.486000000000    49.425000000000    51.096000000000     1.007825032230
         H            1.050000000000    50.140000000000    50.325000000000     1.007825032230
         N            0.803000000000    54.699000000000    52.842000000000    14.003074004430
         C           -0.523000000000    55.306000000000    52.821000000000    12.000000000000
         C           -0.453000000000    56.609000000000    53.627000000000    12.000000000000
         O           -0.633000000000    56.589000000000    54.848000000000    15.994914619570
         C           -1.551000000000    54.355000000000    53.441000000000    12.000000000000
         C           -2.945000000000    54.929000000000    53.268000000000    12.000000000000
         S           -4.230000000000    53.864000000000    53.922000000000    31.972071174400
         C           -4.327000000000    52.868000000000    52.489000000000    12.000000000000
         H            1.263000000000    54.547000000000    53.728000000000     1.007825032230
         H           -0.806000000000    55.528000000000    51.792000000000     1.007825032230
         H           -1.338000000000    54.233000000000    54.503000000000     1.007825032230
         H           -1.494000000000    53.386000000000    52.946000000000     1.007825032230
         H           -2.992000000000    55.887000000000    53.785000000000     1.007825032230
         H           -3.129000000000    55.092000000000    52.206000000000     1.007825032230
         H           -5.082000000000    52.095000000000    52.634000000000     1.007825032230
         H           -4.601000000000    53.487000000000    51.634000000000     1.007825032230
         H           -3.359000000000    52.401000000000    52.305000000000     1.007825032230
         N           -0.069000000000    57.747000000000    53.033000000000    14.003074004430
         C            0.130000000000    59.004000000000    53.753000000000    12.000000000000
         C           -1.161000000000    59.540000000000    54.366000000000    12.000000000000
         O           -1.088000000000    60.325000000000    55.314000000000    15.994914619570
         C            0.742000000000    59.923000000000    52.710000000000    12.000000000000
         C            0.180000000000    59.391000000000    51.392000000000    12.000000000000
         C            0.301000000000    57.877000000000    51.623000000000    12.000000000000
         H            0.857000000000    58.842000000000    54.549000000000     1.007825032230
         H            0.437000000000    60.956000000000    52.875000000000     1.007825032230
         H            1.829000000000    59.841000000000    52.721000000000     1.007825032230
         H           -0.857000000000    59.694000000000    51.246000000000     1.007825032230
         H            0.798000000000    59.706000000000    50.551000000000     1.007825032230
         H            1.320000000000    57.531000000000    51.449000000000     1.007825032230
         H           -0.402000000000    57.335000000000    50.990000000000     1.007825032230
         N           -2.347000000000    59.218000000000    53.855000000000    14.003074004430
         C           -3.580000000000    59.608000000000    54.506000000000    12.000000000000
         C           -4.621000000000    58.576000000000    54.120000000000    12.000000000000
         O           -4.435000000000    57.772000000000    53.204000000000    15.994914619570
         C           -4.036000000000    61.020000000000    54.086000000000    12.000000000000
         C           -4.588000000000    61.145000000000    52.709000000000    12.000000000000
         C           -5.126000000000    62.533000000000    52.424000000000    12.000000000000
         O           -6.188000000000    62.907000000000    52.919000000000    15.994914619570
         O           -4.454000000000    63.220000000000    51.686000000000    15.994914619570
         H           -2.388000000000    58.690000000000    52.995000000000     1.007825032230
         H           -3.437000000000    59.585000000000    55.586000000000     1.007825032230
         H           -3.175000000000    61.685000000000    54.162000000000     1.007825032230
         H           -4.794000000000    61.359000000000    54.792000000000     1.007825032230
         H           -3.796000000000    60.923000000000    51.993000000000     1.007825032230
         H           -5.393000000000    60.420000000000    52.583000000000     1.007825032230
         N           -5.705000000000    58.589000000000    54.877000000000    14.003074004430
         C           -6.757000000000    57.578000000000    54.836000000000    12.000000000000
         C           -7.234000000000    57.352000000000    53.418000000000    12.000000000000
         O           -7.586000000000    58.298000000000    52.725000000000    15.994914619570
         C           -7.784000000000    58.137000000000    55.781000000000    12.000000000000
         C           -8.887000000000    57.314000000000    56.382000000000    12.000000000000
         C           -9.560000000000    58.360000000000    57.281000000000    12.000000000000
         C          -10.620000000000    57.764000000000    58.185000000000    12.000000000000
         N          -11.100000000000    58.732000000000    59.160000000000    14.003074004430
         H           -5.813000000000    59.352000000000    55.530000000000     1.007825032230
         H           -6.371000000000    56.642000000000    55.238000000000     1.007825032230
         H           -7.224000000000    58.546000000000    56.622000000000     1.007825032230
         H           -8.256000000000    58.979000000000    55.275000000000     1.007825032230
         H           -9.570000000000    56.940000000000    55.620000000000     1.007825032230
         H           -8.481000000000    56.495000000000    56.976000000000     1.007825032230
         H           -8.796000000000    58.828000000000    57.902000000000     1.007825032230
         H          -10.020000000000    59.122000000000    56.652000000000     1.007825032230
         H          -11.459000000000    57.432000000000    57.574000000000     1.007825032230
         H          -10.200000000000    56.907000000000    58.711000000000     1.007825032230
         H          -11.803000000000    58.302000000000    59.744000000000     1.007825032230
         H          -10.329000000000    59.042000000000    59.734000000000     1.007825032230
         H          -11.501000000000    59.524000000000    58.679000000000     1.007825032230
         N           -7.092000000000    56.125000000000    52.927000000000    14.003074004430
         C           -7.542000000000    55.739000000000    51.597000000000    12.000000000000
         C           -6.706000000000    56.276000000000    50.425000000000    12.000000000000
         O           -7.110000000000    56.102000000000    49.266000000000    15.994914619570
         H           -6.650000000000    55.425000000000    53.506000000000     1.007825032230
         H           -7.532000000000    54.650000000000    51.544000000000     1.007825032230
         H           -8.570000000000    56.079000000000    51.470000000000     1.007825032230
         N           -5.539000000000    56.901000000000    50.662000000000    14.003074004430
         C           -4.668000000000    57.406000000000    49.617000000000    12.000000000000
         C           -3.305000000000    56.701000000000    49.689000000000    12.000000000000
         O           -2.574000000000    56.844000000000    50.663000000000    15.994914619570
         C           -4.477000000000    58.938000000000    49.771000000000    12.000000000000
         C           -3.520000000000    59.471000000000    48.683000000000    12.000000000000
         C           -5.826000000000    59.653000000000    49.617000000000    12.000000000000
         H           -5.252000000000    57.026000000000    51.622000000000     1.007825032230
         H           -5.122000000000    57.201000000000    48.647000000000     1.007825032230
         H           -4.063000000000    59.154000000000    50.756000000000     1.007825032230
         H           -2.553000000000    58.975000000000    48.774000000000     1.007825032230
         H           -3.390000000000    60.546000000000    48.809000000000     1.007825032230
         H           -3.941000000000    59.268000000000    47.698000000000     1.007825032230
         H           -6.518000000000    59.291000000000    50.377000000000     1.007825032230
         H           -6.234000000000    59.449000000000    48.627000000000     1.007825032230
         H           -5.684000000000    60.727000000000    49.737000000000     1.007825032230
         N           -2.981000000000    55.933000000000    48.650000000000    14.003074004430
         C           -1.694000000000    55.276000000000    48.503000000000    12.000000000000
         C           -0.689000000000    56.178000000000    47.833000000000    12.000000000000
         O           -1.007000000000    57.031000000000    46.986000000000    15.994914619570
         C           -1.807000000000    54.027000000000    47.654000000000    12.000000000000
         C           -2.448000000000    52.908000000000    48.447000000000    12.000000000000
         C           -1.674000000000    52.148000000000    49.313000000000    12.000000000000
         C           -3.793000000000    52.637000000000    48.293000000000    12.000000000000
         C           -2.246000000000    51.109000000000    50.022000000000    12.000000000000
         C           -4.359000000000    51.592000000000    49.009000000000    12.000000000000
         C           -3.585000000000    50.828000000000    49.870000000000    12.000000000000
         H           -3.669000000000    55.800000000000    47.923000000000     1.007825032230
         H           -1.321000000000    55.001000000000    49.490000000000     1.007825032230
         H           -2.418000000000    54.242000000000    46.778000000000     1.007825032230
         H           -0.812000000000    53.718000000000    47.333000000000     1.007825032230
         H           -0.624000000000    52.369000000000    49.433000000000     1.007825032230
         H           -4.397000000000    53.231000000000    47.623000000000     1.007825032230
         H           -1.643000000000    50.518000000000    50.695000000000     1.007825032230
         H           -5.410000000000    51.372000000000    48.895000000000     1.007825032230
         H           -4.032000000000    50.014000000000    50.420000000000     1.007825032230
         N            0.559000000000    55.981000000000    48.219000000000    14.003074004430
         C            1.648000000000    56.676000000000    47.609000000000    12.000000000000
         C            2.148000000000    55.749000000000    46.503000000000    12.000000000000
         O            2.969000000000    54.837000000000    46.727000000000    15.994914619570
         C            2.727000000000    56.921000000000    48.641000000000    12.000000000000
         C            3.851000000000    57.807000000000    48.123000000000    12.000000000000
         O            4.136000000000    57.836000000000    46.930000000000    15.994914619570
         O            4.466000000000    58.475000000000    48.937000000000    15.994914619570
         H            0.748000000000    55.324000000000    48.962000000000     1.007825032230
         H            1.306000000000    57.621000000000    47.186000000000     1.007825032230
         H            3.149000000000    55.961000000000    48.937000000000     1.007825032230
         H            2.279000000000    57.394000000000    49.515000000000     1.007825032230
         N            1.729000000000    56.044000000000    45.279000000000    14.003074004430
         C            2.074000000000    55.193000000000    44.152000000000    12.000000000000
         C            3.544000000000    55.165000000000    43.751000000000    12.000000000000
         O            4.028000000000    54.128000000000    43.262000000000    15.994914619570
         C            1.196000000000    55.606000000000    42.978000000000    12.000000000000
         C           -0.276000000000    55.169000000000    43.109000000000    12.000000000000
         O           -0.642000000000    54.440000000000    44.043000000000    15.994914619570
         O           -1.058000000000    55.533000000000    42.223000000000    15.994914619570
         H            1.165000000000    56.868000000000    45.129000000000     1.007825032230
         H            1.794000000000    54.174000000000    44.420000000000     1.007825032230
         H            1.224000000000    56.692000000000    42.895000000000     1.007825032230
         H            1.608000000000    55.175000000000    42.065000000000     1.007825032230
         N            4.295000000000    56.236000000000    44.041000000000    14.003074004430
         C            5.738000000000    56.262000000000    43.810000000000    12.000000000000
         C            6.419000000000    55.264000000000    44.753000000000    12.000000000000
         O            7.287000000000    54.507000000000    44.311000000000    15.994914619570
         C            6.285000000000    57.691000000000    44.060000000000    12.000000000000
         C            7.817000000000    57.877000000000    44.132000000000    12.000000000000
         C            8.325000000000    58.939000000000    45.136000000000    12.000000000000
         O            7.863000000000    60.082000000000    45.076000000000    15.994914619570
         O            9.188000000000    58.652000000000    45.976000000000    15.994914619570
         H            3.849000000000    57.053000000000    44.433000000000     1.007825032230
         H            5.941000000000    55.976000000000    42.778000000000     1.007825032230
         H            5.919000000000    58.324000000000    43.252000000000     1.007825032230
         H            5.858000000000    58.056000000000    44.994000000000     1.007825032230
         H            8.165000000000    58.163000000000    43.139000000000     1.007825032230
         H            8.267000000000    56.918000000000    44.390000000000     1.007825032230
         N            6.007000000000    55.188000000000    46.022000000000    14.003074004430
         C            6.595000000000    54.232000000000    46.948000000000    12.000000000000
         C            6.178000000000    52.810000000000    46.615000000000    12.000000000000
         O            7.003000000000    51.909000000000    46.780000000000    15.994914619570
         C            6.185000000000    54.544000000000    48.389000000000    12.000000000000
         C            6.770000000000    55.890000000000    48.845000000000    12.000000000000
         C            8.263000000000    55.770000000000    49.033000000000    12.000000000000
         C            9.097000000000    56.857000000000    48.364000000000    12.000000000000
         N            8.714000000000    58.206000000000    48.749000000000    14.003074004430
         H            5.275000000000    55.805000000000    46.344000000000     1.007825032230
         H            7.680000000000    54.301000000000    46.874000000000     1.007825032230
         H            5.098000000000    54.589000000000    48.449000000000     1.007825032230
         H            6.549000000000    53.753000000000    49.045000000000     1.007825032230
         H            6.562000000000    56.648000000000    48.090000000000     1.007825032230
         H            6.309000000000    56.183000000000    49.788000000000     1.007825032230
         H            8.470000000000    55.798000000000    50.103000000000     1.007825032230
         H            8.583000000000    54.803000000000    48.645000000000     1.007825032230
         H           10.142000000000    56.705000000000    48.635000000000     1.007825032230
         H            8.998000000000    56.759000000000    47.283000000000     1.007825032230
         H            9.047000000000    58.862000000000    48.057000000000     1.007825032230
         H            7.708000000000    58.265000000000    48.811000000000     1.007825032230
         H            9.121000000000    58.428000000000    49.646000000000     1.007825032230
         N            4.954000000000    52.544000000000    46.147000000000    14.003074004430
         C            4.574000000000    51.175000000000    45.767000000000    12.000000000000
         C            5.400000000000    50.768000000000    44.548000000000    12.000000000000
         O            5.935000000000    49.653000000000    44.554000000000    15.994914619570
         C            3.036000000000    51.092000000000    45.467000000000    12.000000000000
         C            2.286000000000    51.433000000000    46.777000000000    12.000000000000
         C            2.604000000000    49.685000000000    45.023000000000    12.000000000000
         C            0.773000000000    51.661000000000    46.639000000000    12.000000000000
         H            4.282000000000    53.292000000000    46.053000000000     1.007825032230
         H            4.809000000000    50.502000000000    46.592000000000     1.007825032230
         H            2.774000000000    51.816000000000    44.696000000000     1.007825032230
         H            2.438000000000    50.609000000000    47.474000000000     1.007825032230
         H            2.731000000000    52.331000000000    47.204000000000     1.007825032230
         H            3.120000000000    49.420000000000    44.100000000000     1.007825032230
         H            2.859000000000    48.965000000000    45.800000000000     1.007825032230
         H            1.527000000000    49.672000000000    44.854000000000     1.007825032230
         H            0.349000000000    51.893000000000    47.616000000000     1.007825032230
         H            0.592000000000    52.493000000000    45.958000000000     1.007825032230
         H            0.304000000000    50.760000000000    46.244000000000     1.007825032230
         N            5.592000000000    51.650000000000    43.542000000000    14.003074004430
         C            6.428000000000    51.322000000000    42.387000000000    12.000000000000
         C            7.875000000000    50.984000000000    42.805000000000    12.000000000000
         O            8.493000000000    50.019000000000    42.350000000000    15.994914619570
         C            6.431000000000    52.514000000000    41.431000000000    12.000000000000
         H            5.148000000000    52.556000000000    43.589000000000     1.007825032230
         H            5.999000000000    50.461000000000    41.875000000000     1.007825032230
         H            7.051000000000    52.284000000000    40.564000000000     1.007825032230
         H            6.833000000000    53.389000000000    41.943000000000     1.007825032230
         H            5.412000000000    52.720000000000    41.104000000000     1.007825032230
         N            8.420000000000    51.753000000000    43.762000000000    14.003074004430
         C            9.754000000000    51.519000000000    44.282000000000    12.000000000000
         C            9.824000000000    50.151000000000    44.980000000000    12.000000000000
         O           10.783000000000    49.382000000000    44.768000000000    15.994914619570
         C           10.071000000000    52.653000000000    45.226000000000    12.000000000000
         C           11.325000000000    52.457000000000    46.033000000000    12.000000000000
         C           11.503000000000    53.587000000000    47.030000000000    12.000000000000
         O           11.927000000000    54.654000000000    46.595000000000    15.994914619570
         O           11.218000000000    53.423000000000    48.217000000000    15.994914619570
         H            7.881000000000    52.522000000000    44.133000000000     1.007825032230
         H           10.465000000000    51.534000000000    43.456000000000     1.007825032230
         H           10.183000000000    53.564000000000    44.639000000000     1.007825032230
         H            9.233000000000    52.781000000000    45.911000000000     1.007825032230
         H           11.260000000000    51.512000000000    46.572000000000     1.007825032230
         H           12.184000000000    52.430000000000    45.362000000000     1.007825032230
         N            8.796000000000    49.803000000000    45.757000000000    14.003074004430
         C            8.772000000000    48.508000000000    46.402000000000    12.000000000000
         C            8.758000000000    47.383000000000    45.375000000000    12.000000000000
         O            9.544000000000    46.436000000000    45.473000000000    15.994914619570
         C            7.545000000000    48.399000000000    47.296000000000    12.000000000000
         C            7.324000000000    47.081000000000    48.078000000000    12.000000000000
         C            8.510000000000    46.703000000000    48.971000000000    12.000000000000
         C            6.091000000000    47.281000000000    48.927000000000    12.000000000000
         H            8.031000000000    50.447000000000    45.895000000000     1.007825032230
         H            9.665000000000    48.408000000000    47.019000000000     1.007825032230
         H            7.607000000000    49.203000000000    48.029000000000     1.007825032230
         H            6.664000000000    48.575000000000    46.679000000000     1.007825032230
         H            7.141000000000    46.273000000000    47.369000000000     1.007825032230
         H            9.398000000000    46.559000000000    48.355000000000     1.007825032230
         H            8.284000000000    45.779000000000    49.503000000000     1.007825032230
         H            8.692000000000    47.501000000000    49.691000000000     1.007825032230
         H            5.893000000000    46.375000000000    49.500000000000     1.007825032230
         H            5.238000000000    47.497000000000    48.283000000000     1.007825032230
         H            6.252000000000    48.115000000000    49.610000000000     1.007825032230
         N            7.912000000000    47.499000000000    44.338000000000    14.003074004430
         C            7.852000000000    46.455000000000    43.322000000000    12.000000000000
         C            9.185000000000    46.293000000000    42.614000000000    12.000000000000
         O            9.584000000000    45.139000000000    42.359000000000    15.994914619570
         C            6.783000000000    46.760000000000    42.296000000000    12.000000000000
         C            5.362000000000    46.760000000000    42.865000000000    12.000000000000
         C            4.409000000000    47.143000000000    41.755000000000    12.000000000000
         C            4.990000000000    45.393000000000    43.428000000000    12.000000000000
         H            7.316000000000    48.311000000000    44.262000000000     1.007825032230
         H            7.603000000000    45.512000000000    43.810000000000     1.007825032230
         H            6.984000000000    47.744000000000    41.873000000000     1.007825032230
         H            6.841000000000    46.018000000000    41.499000000000     1.007825032230
         H            5.298000000000    47.502000000000    43.661000000000     1.007825032230
         H            3.388000000000    47.150000000000    42.138000000000     1.007825032230
         H            4.488000000000    46.420000000000    40.943000000000     1.007825032230
         H            4.664000000000    48.135000000000    41.383000000000     1.007825032230
         H            5.683000000000    45.128000000000    44.226000000000     1.007825032230
         H            3.975000000000    45.428000000000    43.824000000000     1.007825032230
         H            5.045000000000    44.646000000000    42.636000000000     1.007825032230
         N            9.904000000000    47.411000000000    42.382000000000    14.003074004430
         C           11.223000000000    47.366000000000    41.743000000000    12.000000000000
         C           12.202000000000    46.580000000000    42.608000000000    12.000000000000
         O           12.899000000000    45.671000000000    42.126000000000    15.994914619570
         C           11.766000000000    48.807000000000    41.518000000000    12.000000000000
         C           13.162000000000    48.837000000000    40.902000000000    12.000000000000
         O           10.835000000000    49.469000000000    40.656000000000    15.994914619570
         H            9.523000000000    48.305000000000    42.657000000000     1.007825032230
         H           11.130000000000    46.870000000000    40.777000000000     1.007825032230
         H           11.792000000000    49.328000000000    42.475000000000     1.007825032230
         H           10.104000000000    49.811000000000    41.176000000000     1.007825032230
         H           13.480000000000    49.871000000000    40.772000000000     1.007825032230
         H           13.861000000000    48.322000000000    41.561000000000     1.007825032230
         H           13.142000000000    48.338000000000    39.933000000000     1.007825032230
         N           12.217000000000    46.887000000000    43.909000000000    14.003074004430
         C           13.102000000000    46.219000000000    44.832000000000    12.000000000000
         C           12.810000000000    44.733000000000    44.943000000000    12.000000000000
         O           13.706000000000    43.894000000000    45.089000000000    15.994914619570
         C           12.965000000000    46.853000000000    46.189000000000    12.000000000000
         C           13.636000000000    48.188000000000    46.328000000000    12.000000000000
         C           13.588000000000    48.526000000000    47.809000000000    12.000000000000
         C           14.561000000000    49.653000000000    48.122000000000    12.000000000000
         N           14.275000000000    50.860000000000    47.352000000000    14.003074004430
         H           11.594000000000    47.603000000000    44.254000000000     1.007825032230
         H           14.128000000000    46.349000000000    44.488000000000     1.007825032230
         H           13.399000000000    46.177000000000    46.925000000000     1.007825032230
         H           11.905000000000    46.973000000000    46.411000000000     1.007825032230
         H           14.669000000000    48.130000000000    45.986000000000     1.007825032230
         H           13.094000000000    48.940000000000    45.755000000000     1.007825032230
         H           12.578000000000    48.838000000000    48.074000000000     1.007825032230
         H           13.858000000000    47.644000000000    48.390000000000     1.007825032230
         H           14.493000000000    49.890000000000    49.184000000000     1.007825032230
         H           15.574000000000    49.320000000000    47.897000000000     1.007825032230
         H           14.943000000000    51.579000000000    47.591000000000     1.007825032230
         H           13.342000000000    51.183000000000    47.567000000000     1.007825032230
         H           14.341000000000    50.654000000000    46.366000000000     1.007825032230
         N           11.531000000000    44.377000000000    44.905000000000    14.003074004430
         C           11.130000000000    42.976000000000    44.972000000000    12.000000000000
         C           11.340000000000    42.248000000000    43.660000000000    12.000000000000
         O           11.424000000000    41.017000000000    43.683000000000    15.994914619570
         C            9.646000000000    42.848000000000    45.362000000000    12.000000000000
         C            9.265000000000    43.266000000000    46.773000000000    12.000000000000
         C            7.755000000000    43.294000000000    46.907000000000    12.000000000000
         C            9.881000000000    42.319000000000    47.757000000000    12.000000000000
         H           10.821000000000    45.091000000000    44.828000000000     1.007825032230
         H           11.730000000000    42.484000000000    45.738000000000     1.007825032230
         H            9.070000000000    43.463000000000    44.670000000000     1.007825032230
         H            9.347000000000    41.809000000000    45.223000000000     1.007825032230
         H            9.653000000000    44.268000000000    46.959000000000     1.007825032230
         H            7.485000000000    43.594000000000    47.920000000000     1.007825032230
         H            7.340000000000    44.007000000000    46.194000000000     1.007825032230
         H            7.354000000000    42.301000000000    46.703000000000     1.007825032230
         H            9.608000000000    42.618000000000    48.769000000000     1.007825032230
         H           10.966000000000    42.341000000000    47.652000000000     1.007825032230
         H            9.518000000000    41.309000000000    47.566000000000     1.007825032230
         N           11.455000000000    42.952000000000    42.525000000000    14.003074004430
         C           11.525000000000    42.334000000000    41.214000000000    12.000000000000
         C           10.164000000000    41.769000000000    40.833000000000    12.000000000000
         O           10.081000000000    40.762000000000    40.130000000000    15.994914619570
         H           11.495000000000    43.959000000000    42.585000000000     1.007825032230
         H           11.825000000000    43.080000000000    40.478000000000     1.007825032230
         H           12.259000000000    41.529000000000    41.232000000000     1.007825032230
         N            9.056000000000    42.383000000000    41.229000000000    14.003074004430
         C            7.732000000000    41.847000000000    40.950000000000    12.000000000000
         C            7.015000000000    42.653000000000    39.888000000000    12.000000000000
         O            7.168000000000    43.877000000000    39.827000000000    15.994914619570
         C            6.847000000000    41.867000000000    42.198000000000    12.000000000000
         C            7.270000000000    40.907000000000    43.286000000000    12.000000000000
         C            6.765000000000    39.494000000000    43.037000000000    12.000000000000
         N            5.309000000000    39.509000000000    42.945000000000    14.003074004430
         C            4.456000000000    39.277000000000    43.947000000000    12.000000000000
         N            4.847000000000    39.018000000000    45.181000000000    14.003074004430
         N            3.160000000000    39.333000000000    43.692000000000    14.003074004430
         H            9.134000000000    43.250000000000    41.741000000000     1.007825032230
         H            7.833000000000    40.818000000000    40.605000000000     1.007825032230
         H            6.864000000000    42.876000000000    42.610000000000     1.007825032230
         H            5.825000000000    41.629000000000    41.903000000000     1.007825032230
         H            8.359000000000    40.887000000000    43.332000000000     1.007825032230
         H            6.881000000000    41.260000000000    44.241000000000     1.007825032230
         H            7.071000000000    38.848000000000    43.860000000000     1.007825032230
         H            7.184000000000    39.117000000000    42.104000000000     1.007825032230
         H            4.909000000000    39.714000000000    42.040000000000     1.007825032230
         H            5.832000000000    38.979000000000    45.401000000000     1.007825032230
         H            4.161000000000    38.858000000000    45.905000000000     1.007825032230
         H            2.838000000000    39.538000000000    42.757000000000     1.007825032230
         H            2.492000000000    39.171000000000    44.432000000000     1.007825032230
         N            6.207000000000    41.956000000000    39.087000000000    14.003074004430
         C            5.293000000000    42.579000000000    38.150000000000    12.000000000000
         C            3.843000000000    42.635000000000    38.597000000000    12.000000000000
         O            3.041000000000    43.261000000000    37.909000000000    15.994914619570
         C            5.310000000000    41.860000000000    36.804000000000    12.000000000000
         C            6.551000000000    42.112000000000    35.946000000000    12.000000000000
         O            7.307000000000    43.063000000000    36.189000000000    15.994914619570
         O            6.749000000000    41.341000000000    35.013000000000    15.994914619570
         H            6.233000000000    40.948000000000    39.136000000000     1.007825032230
         H            5.631000000000    43.602000000000    37.985000000000     1.007825032230
         H            5.243000000000    40.789000000000    36.993000000000     1.007825032230
         H            4.430000000000    42.166000000000    36.238000000000     1.007825032230
         N            3.402000000000    41.944000000000    39.654000000000    14.003074004430
         C            2.003000000000    41.980000000000    40.075000000000    12.000000000000
         C            2.042000000000    42.251000000000    41.586000000000    12.000000000000
         O            3.101000000000    42.119000000000    42.211000000000    15.994914619570
         C            1.229000000000    40.623000000000    39.804000000000    12.000000000000
         C            1.480000000000    40.065000000000    38.389000000000    12.000000000000
         O            1.654000000000    39.648000000000    40.770000000000    15.994914619570
         H            4.056000000000    41.380000000000    40.177000000000     1.007825032230
         H            1.491000000000    42.799000000000    39.570000000000     1.007825032230
         H            0.160000000000    40.798000000000    39.928000000000     1.007825032230
         H            0.891000000000    39.158000000000    41.087000000000     1.007825032230
         H            0.925000000000    39.136000000000    38.261000000000     1.007825032230
         H            1.148000000000    40.792000000000    37.648000000000     1.007825032230
         H            2.545000000000    39.873000000000    38.258000000000     1.007825032230
         N            0.923000000000    42.587000000000    42.217000000000    14.003074004430
         C            0.860000000000    42.841000000000    43.647000000000    12.000000000000
         C            0.191000000000    41.696000000000    44.392000000000    12.000000000000
         O           -0.020000000000    41.755000000000    45.606000000000    15.994914619570
         C            0.083000000000    44.138000000000    43.892000000000    12.000000000000
         C            0.752000000000    45.382000000000    43.343000000000    12.000000000000
         C           -0.200000000000    46.571000000000    43.380000000000    12.000000000000
         N           -0.054000000000    47.428000000000    44.372000000000    14.003074004430
         O           -1.105000000000    46.721000000000    42.552000000000    15.994914619570
         H            0.074000000000    42.670000000000    41.677000000000     1.007825032230
         H            1.874000000000    42.962000000000    44.027000000000     1.007825032230
         H           -0.896000000000    44.042000000000    43.423000000000     1.007825032230
         H           -0.056000000000    44.263000000000    44.966000000000     1.007825032230
         H            1.055000000000    45.199000000000    42.312000000000     1.007825032230
         H            1.634000000000    45.609000000000    43.942000000000     1.007825032230
         H            0.677000000000    47.290000000000    45.055000000000     1.007825032230
         H           -0.673000000000    48.222000000000    44.448000000000     1.007825032230
         N           -0.126000000000    40.611000000000    43.683000000000    14.003074004430
         C           -0.846000000000    39.468000000000    44.218000000000    12.000000000000
         C           -0.127000000000    38.883000000000    45.417000000000    12.000000000000
         O            1.056000000000    38.530000000000    45.397000000000    15.994914619570
         C           -0.990000000000    38.374000000000    43.128000000000    12.000000000000
         C           -1.627000000000    38.920000000000    41.847000000000    12.000000000000
         C           -1.847000000000    37.233000000000    43.716000000000    12.000000000000
         C           -3.091000000000    39.330000000000    41.987000000000    12.000000000000
         H            0.152000000000    40.582000000000    42.713000000000     1.007825032230
         H           -1.840000000000    39.791000000000    44.527000000000     1.007825032230
         H           -0.001000000000    37.983000000000    42.890000000000     1.007825032230
         H           -1.563000000000    38.148000000000    41.080000000000     1.007825032230
         H           -1.054000000000    39.786000000000    41.516000000000     1.007825032230
         H           -1.966000000000    36.446000000000    42.971000000000     1.007825032230
         H           -2.827000000000    37.621000000000    43.994000000000     1.007825032230
         H           -1.354000000000    36.826000000000    44.598000000000     1.007825032230
         H           -3.323000000000    40.106000000000    41.258000000000     1.007825032230
         H           -3.266000000000    39.713000000000    42.992000000000     1.007825032230
         H           -3.729000000000    38.464000000000    41.811000000000     1.007825032230
         N           -0.881000000000    38.847000000000    46.502000000000    14.003074004430
         C           -0.441000000000    38.279000000000    47.754000000000    12.000000000000
         C            0.502000000000    39.140000000000    48.581000000000    12.000000000000
         O            0.972000000000    38.690000000000    49.632000000000    15.994914619570
         H           -1.812000000000    39.236000000000    46.453000000000     1.007825032230
         H           -1.326000000000    38.078000000000    48.358000000000     1.007825032230
         H            0.054000000000    37.331000000000    47.545000000000     1.007825032230
         N            0.859000000000    40.336000000000    48.132000000000    14.003074004430
         C            1.732000000000    41.190000000000    48.902000000000    12.000000000000
         C            1.034000000000    41.776000000000    50.121000000000    12.000000000000
         O           -0.031000000000    42.407000000000    50.002000000000    15.994914619570
         C            2.216000000000    42.332000000000    48.029000000000    12.000000000000
         C            3.407000000000    42.998000000000    47.384000000000    12.000000000000
         C            3.093000000000    44.447000000000    47.004000000000    12.000000000000
         C            4.542000000000    42.927000000000    48.387000000000    12.000000000000
         H            0.515000000000    40.654000000000    47.237000000000     1.007825032230
         H            2.593000000000    40.609000000000    49.233000000000     1.007825032230
         H            1.601000000000    42.161000000000    47.146000000000     1.007825032230
         H            1.711000000000    43.184000000000    48.485000000000     1.007825032230
         H            3.686000000000    42.444000000000    46.487000000000     1.007825032230
         H            3.962000000000    44.893000000000    46.520000000000     1.007825032230
         H            2.245000000000    44.467000000000    46.319000000000     1.007825032230
         H            2.848000000000    45.013000000000    47.902000000000     1.007825032230
         H            5.430000000000    43.398000000000    47.965000000000     1.007825032230
         H            4.253000000000    43.448000000000    49.300000000000     1.007825032230
         H            4.758000000000    41.884000000000    48.618000000000     1.007825032230
         N            1.609000000000    41.565000000000    51.285000000000    14.003074004430
         C            1.098000000000    42.152000000000    52.502000000000    12.000000000000
         C            2.197000000000    43.020000000000    53.128000000000    12.000000000000
         O            3.368000000000    42.991000000000    52.732000000000    15.994914619570
         C            0.678000000000    41.061000000000    53.494000000000    12.000000000000
         C           -0.525000000000    40.271000000000    53.005000000000    12.000000000000
         O            1.805000000000    40.199000000000    53.678000000000    15.994914619570
         H            2.429000000000    40.977000000000    51.329000000000     1.007825032230
         H            0.236000000000    42.776000000000    52.267000000000     1.007825032230
         H            0.430000000000    41.527000000000    54.448000000000     1.007825032230
         H            1.577000000000    39.501000000000    54.296000000000     1.007825032230
         H           -0.785000000000    39.510000000000    53.741000000000     1.007825032230
         H           -1.370000000000    40.945000000000    52.866000000000     1.007825032230
         H           -0.283000000000    39.791000000000    52.057000000000     1.007825032230
         N            1.761000000000    43.922000000000    53.995000000000    14.003074004430
         C            2.669000000000    44.782000000000    54.721000000000    12.000000000000
         C            2.899000000000    44.200000000000    56.110000000000    12.000000000000
         O            1.950000000000    43.687000000000    56.706000000000    15.994914619570
         C            2.071000000000    46.190000000000    54.846000000000    12.000000000000
         C            1.967000000000    46.894000000000    53.501000000000    12.000000000000
         S            3.577000000000    47.123000000000    52.682000000000    31.972071174400
         C            3.194000000000    46.290000000000    51.174000000000    12.000000000000
         H            0.767000000000    44.011000000000    54.153000000000     1.007825032230
         H            3.619000000000    44.837000000000    54.189000000000     1.007825032230
         H            1.073000000000    46.110000000000    55.278000000000     1.007825032230
         H            2.699000000000    46.784000000000    55.510000000000     1.007825032230
         H            1.328000000000    46.300000000000    52.848000000000     1.007825032230
         H            1.506000000000    47.870000000000    53.650000000000     1.007825032230
         H            4.062000000000    46.314000000000    50.515000000000     1.007825032230
         H            2.929000000000    45.255000000000    51.388000000000     1.007825032230
         H            2.354000000000    46.787000000000    50.688000000000     1.007825032230
         N            4.081000000000    44.299000000000    56.717000000000    14.003074004430
         C            5.246000000000    45.002000000000    56.188000000000    12.000000000000
         C            6.066000000000    44.193000000000    55.186000000000    12.000000000000
         O            5.934000000000    42.966000000000    55.087000000000    15.994914619570
         C            6.034000000000    45.354000000000    57.433000000000    12.000000000000
         C            5.875000000000    44.064000000000    58.208000000000    12.000000000000
         C            4.392000000000    43.743000000000    58.040000000000    12.000000000000
         H            4.914000000000    45.923000000000    55.709000000000     1.007825032230
         H            7.079000000000    45.565000000000    57.206000000000     1.007825032230
         H            5.574000000000    46.188000000000    57.964000000000     1.007825032230
         H            6.497000000000    43.274000000000    57.786000000000     1.007825032230
         H            6.115000000000    44.218000000000    59.260000000000     1.007825032230
         H            3.797000000000    44.224000000000    58.816000000000     1.007825032230
         H            4.231000000000    42.665000000000    58.048000000000     1.007825032230
         N            6.987000000000    44.867000000000    54.479000000000    14.003074004430
         C            8.000000000000    44.233000000000    53.656000000000    12.000000000000
         C            9.305000000000    44.847000000000    54.159000000000    12.000000000000
         O            9.452000000000    46.089000000000    54.229000000000    15.994914619570
         C            7.805000000000    44.569000000000    52.173000000000    12.000000000000
         C            6.630000000000    43.812000000000    51.545000000000    12.000000000000
         C            6.785000000000    42.295000000000    51.627000000000    12.000000000000
         N            5.768000000000    41.525000000000    51.936000000000    14.003074004430
         O            7.875000000000    41.758000000000    51.405000000000    15.994914619570
         H            6.974000000000    45.876000000000    54.523000000000     1.007825032230
         H            7.999000000000    43.154000000000    53.809000000000     1.007825032230
         H            7.620000000000    45.639000000000    52.079000000000     1.007825032230
         H            8.717000000000    44.319000000000    51.631000000000     1.007825032230
         H            6.554000000000    44.097000000000    50.496000000000     1.007825032230
         H            5.711000000000    44.101000000000    52.056000000000     1.007825032230
         H            4.864000000000    41.934000000000    52.124000000000     1.007825032230
         H            5.890000000000    40.524000000000    51.986000000000     1.007825032230
         N           10.212000000000    43.967000000000    54.584000000000    14.003074004430
         C           11.476000000000    44.368000000000    55.215000000000    12.000000000000
         C           12.675000000000    43.980000000000    54.367000000000    12.000000000000
         O           12.691000000000    42.891000000000    53.782000000000    15.994914619570
         C           11.576000000000    43.704000000000    56.617000000000    12.000000000000
         C           12.772000000000    44.291000000000    57.384000000000    12.000000000000
         C           10.249000000000    43.916000000000    57.370000000000    12.000000000000
         H           10.022000000000    42.982000000000    54.467000000000     1.007825032230
         H           11.474000000000    45.451000000000    55.341000000000     1.007825032230
         H           11.736000000000    42.634000000000    56.486000000000     1.007825032230
         H           12.839000000000    43.823000000000    58.366000000000     1.007825032230
         H           12.635000000000    45.366000000000    57.502000000000     1.007825032230
         H           13.690000000000    44.100000000000    56.827000000000     1.007825032230
         H           10.429000000000    43.868000000000    58.444000000000     1.007825032230
         H            9.838000000000    44.892000000000    57.113000000000     1.007825032230
         H            9.541000000000    43.138000000000    57.085000000000     1.007825032230
         N           13.661000000000    44.873000000000    54.314000000000    14.003074004430
         C           14.920000000000    44.686000000000    53.606000000000    12.000000000000
         C           15.084000000000    45.732000000000    52.480000000000    12.000000000000
         C           14.037000000000    45.513000000000    51.389000000000    12.000000000000
         C           12.748000000000    46.009000000000    51.540000000000    12.000000000000
         C           14.355000000000    44.764000000000    50.257000000000    12.000000000000
         C           11.795000000000    45.741000000000    50.561000000000    12.000000000000
         C           13.394000000000    44.507000000000    49.291000000000    12.000000000000
         C           12.120000000000    44.992000000000    49.447000000000    12.000000000000
         H           13.526000000000    45.747000000000    54.802000000000     1.007825032230
         H           14.954000000000    43.683000000000    53.180000000000     1.007825032230
         H           14.962000000000    46.731000000000    52.898000000000     1.007825032230
         H           16.080000000000    45.642000000000    52.047000000000     1.007825032230
         H           12.488000000000    46.597000000000    52.408000000000     1.007825032230
         H           15.357000000000    44.381000000000    50.132000000000     1.007825032230
         H           10.791000000000    46.123000000000    50.674000000000     1.007825032230
         H           13.648000000000    43.926000000000    48.417000000000     1.007825032230
         H           11.370000000000    44.788000000000    48.697000000000     1.007825032230
         C           17.040000000000    41.941000000000    51.007000000000    12.000000000000
         O           16.836000000000    42.533000000000    52.077000000000    15.994914619570
         N           16.095000000000    41.291000000000    50.355000000000    14.003074004430
         C           14.733000000000    41.195000000000    50.835000000000    12.000000000000
         C           14.605000000000    40.169000000000    51.956000000000    12.000000000000
         O           15.052000000000    39.033000000000    51.781000000000    15.994914619570
         C           13.852000000000    40.816000000000    49.658000000000    12.000000000000
         C           12.389000000000    40.645000000000    50.035000000000    12.000000000000
         C           11.595000000000    41.566000000000    50.695000000000    12.000000000000
         N           11.653000000000    39.576000000000    49.778000000000    14.003074004430
         C           10.451000000000    39.794000000000    50.243000000000    12.000000000000
         N           10.428000000000    40.987000000000    50.784000000000    14.003074004430
         H           16.332000000000    40.841000000000    49.483000000000     1.007825032230
         H           14.421000000000    42.170000000000    51.211000000000     1.007825032230
         H           13.926000000000    41.599000000000    48.904000000000     1.007825032230
         H           14.217000000000    39.882000000000    49.232000000000     1.007825032230
         H           11.877000000000    42.544000000000    51.056000000000     1.007825032230
         H            9.619000000000    39.108000000000    50.190000000000     1.007825032230
         H            9.615000000000    41.404000000000    51.213000000000     1.007825032230
         N           14.016000000000    40.518000000000    53.094000000000    14.003074004430
         C           13.782000000000    39.550000000000    54.145000000000    12.000000000000
         C           12.369000000000    39.010000000000    54.015000000000    12.000000000000
         O           12.191000000000    37.794000000000    54.023000000000    15.994914619570
         C           13.995000000000    40.201000000000    55.534000000000    12.000000000000
         C           15.479000000000    40.579000000000    55.679000000000    12.000000000000
         C           13.551000000000    39.227000000000    56.645000000000    12.000000000000
         C           15.816000000000    41.440000000000    56.908000000000    12.000000000000
         H           13.726000000000    41.476000000000    53.229000000000     1.007825032230
         H           14.487000000000    38.726000000000    54.029000000000     1.007825032230
         H           13.392000000000    41.107000000000    55.596000000000     1.007825032230
         H           16.057000000000    39.657000000000    55.744000000000     1.007825032230
         H           15.787000000000    41.119000000000    54.784000000000     1.007825032230
         H           13.704000000000    39.692000000000    57.619000000000     1.007825032230
         H           12.495000000000    38.989000000000    56.518000000000     1.007825032230
         H           14.140000000000    38.312000000000    56.583000000000     1.007825032230
         H           16.885000000000    41.653000000000    56.921000000000     1.007825032230
         H           15.542000000000    40.901000000000    57.815000000000     1.007825032230
         H           15.260000000000    42.376000000000    56.860000000000     1.007825032230
         N           11.347000000000    39.860000000000    53.905000000000    14.003074004430
         C            9.961000000000    39.427000000000    53.780000000000    12.000000000000
         C            9.118000000000    40.183000000000    54.803000000000    12.000000000000
         O            9.387000000000    41.362000000000    55.086000000000    15.994914619570
         H           11.543000000000    40.851000000000    53.908000000000     1.007825032230
         H            9.599000000000    39.643000000000    52.775000000000     1.007825032230
         H            9.894000000000    38.356000000000    53.971000000000     1.007825032230
         N            8.115000000000    39.543000000000    55.384000000000    14.003074004430
         C            7.292000000000    40.203000000000    56.373000000000    12.000000000000
         C            7.821000000000    40.045000000000    57.784000000000    12.000000000000
         O            8.967000000000    39.610000000000    58.017000000000    15.994914619570
         H            7.923000000000    38.584000000000    55.134000000000     1.007825032230
         H            7.249000000000    41.266000000000    56.135000000000     1.007825032230
         H            6.284000000000    39.790000000000    56.326000000000     1.007825032230
         N            6.984000000000    40.342000000000    58.778000000000    14.003074004430
         C            7.384000000000    40.247000000000    60.166000000000    12.000000000000
         C            7.719000000000    38.788000000000    60.513000000000    12.000000000000
         O            8.710000000000    38.555000000000    61.201000000000    15.994914619570
         C            6.284000000000    40.754000000000    61.091000000000    12.000000000000
         C            6.705000000000    40.642000000000    62.560000000000    12.000000000000
         C            7.825000000000    41.288000000000    63.022000000000    12.000000000000
         C            5.989000000000    39.828000000000    63.426000000000    12.000000000000
         C            8.229000000000    41.132000000000    64.328000000000    12.000000000000
         C            6.398000000000    39.679000000000    64.737000000000    12.000000000000
         C            7.527000000000    40.326000000000    65.197000000000    12.000000000000
         H            6.045000000000    40.641000000000    58.557000000000     1.007825032230
         H            8.276000000000    40.856000000000    60.316000000000     1.007825032230
         H            5.384000000000    40.160000000000    60.932000000000     1.007825032230
         H            6.072000000000    41.797000000000    60.857000000000     1.007825032230
         H            8.392000000000    41.922000000000    62.357000000000     1.007825032230
         H            5.109000000000    39.309000000000    63.074000000000     1.007825032230
         H            9.110000000000    41.650000000000    64.677000000000     1.007825032230
         H            5.830000000000    39.051000000000    65.407000000000     1.007825032230
         H            7.854000000000    40.203000000000    66.219000000000     1.007825032230
         N            6.987000000000    37.794000000000    60.031000000000    14.003074004430
         C            7.311000000000    36.400000000000    60.306000000000    12.000000000000
         C            8.735000000000    36.058000000000    59.814000000000    12.000000000000
         O            9.508000000000    35.394000000000    60.530000000000    15.994914619570
         C            6.261000000000    35.514000000000    59.598000000000    12.000000000000
         C            6.484000000000    34.015000000000    59.833000000000    12.000000000000
         O            6.678000000000    33.603000000000    60.985000000000    15.994914619570
         O            6.493000000000    33.285000000000    58.849000000000    15.994914619570
         H            6.183000000000    38.008000000000    59.458000000000     1.007825032230
         H            7.255000000000    36.227000000000    61.381000000000     1.007825032230
         H            5.273000000000    35.781000000000    59.972000000000     1.007825032230
         H            6.297000000000    35.712000000000    58.527000000000     1.007825032230
         N            9.127000000000    36.528000000000    58.626000000000    14.003074004430
         C           10.486000000000    36.294000000000    58.166000000000    12.000000000000
         C           11.531000000000    37.058000000000    58.969000000000    12.000000000000
         O           12.647000000000    36.574000000000    59.177000000000    15.994914619570
         C           10.672000000000    36.695000000000    56.732000000000    12.000000000000
         C           10.113000000000    35.661000000000    55.770000000000    12.000000000000
         C            8.615000000000    35.687000000000    55.718000000000    12.000000000000
         N            8.014000000000    34.514000000000    55.783000000000    14.003074004430
         O            7.987000000000    36.749000000000    55.716000000000    15.994914619570
         H            8.480000000000    37.045000000000    58.048000000000     1.007825032230
         H           10.698000000000    35.229000000000    58.254000000000     1.007825032230
         H           10.161000000000    37.643000000000    56.564000000000     1.007825032230
         H           11.736000000000    36.825000000000    56.535000000000     1.007825032230
         H           10.436000000000    34.671000000000    56.093000000000     1.007825032230
         H           10.506000000000    35.855000000000    54.772000000000     1.007825032230
         H            8.562000000000    33.667000000000    55.823000000000     1.007825032230
         H            7.005000000000    34.463000000000    55.793000000000     1.007825032230
         N           11.199000000000    38.236000000000    59.496000000000    14.003074004430
         C           12.132000000000    39.016000000000    60.280000000000    12.000000000000
         C           12.359000000000    38.330000000000    61.628000000000    12.000000000000
         O           13.479000000000    38.313000000000    62.149000000000    15.994914619570
         C           11.567000000000    40.443000000000    60.465000000000    12.000000000000
         C           12.533000000000    41.397000000000    61.159000000000    12.000000000000
         C           13.762000000000    41.603000000000    60.266000000000    12.000000000000
         C           11.802000000000    42.682000000000    61.515000000000    12.000000000000
         H           10.268000000000    38.595000000000    59.344000000000     1.007825032230
         H           13.081000000000    39.076000000000    59.747000000000     1.007825032230
         H           11.328000000000    40.849000000000    59.482000000000     1.007825032230
         H           10.650000000000    40.384000000000    61.052000000000     1.007825032230
         H           12.863000000000    40.928000000000    62.086000000000     1.007825032230
         H           14.458000000000    42.284000000000    60.756000000000     1.007825032230
         H           13.450000000000    42.027000000000    59.311000000000     1.007825032230
         H           14.252000000000    40.644000000000    60.095000000000     1.007825032230
         H           12.490000000000    43.366000000000    62.011000000000     1.007825032230
         H           10.971000000000    42.454000000000    62.183000000000     1.007825032230
         H           11.420000000000    43.147000000000    60.606000000000     1.007825032230
         N           11.326000000000    37.775000000000    62.262000000000    14.003074004430
         C           11.443000000000    36.992000000000    63.491000000000    12.000000000000
         C           10.150000000000    36.286000000000    63.882000000000    12.000000000000
         C            9.202000000000    36.954000000000    64.825000000000    12.000000000000
         C            8.260000000000    35.851000000000    65.318000000000    12.000000000000
         N            7.444000000000    35.324000000000    64.234000000000    14.003074004430
         C            6.134000000000    35.523000000000    64.170000000000    12.000000000000
         N            5.480000000000    36.201000000000    65.109000000000    14.003074004430
         N            5.449000000000    35.032000000000    63.163000000000    14.003074004430
         H           10.405000000000    37.904000000000    61.869000000000     1.007825032230
         H           11.783000000000    37.628000000000    64.308000000000     1.007825032230
         H            9.600000000000    36.099000000000    62.960000000000     1.007825032230
         H           10.417000000000    35.320000000000    64.310000000000     1.007825032230
         H            9.745000000000    37.392000000000    65.662000000000     1.007825032230
         H            8.635000000000    37.724000000000    64.302000000000     1.007825032230
         H            7.605000000000    36.262000000000    66.087000000000     1.007825032230
         H            8.851000000000    35.042000000000    65.747000000000     1.007825032230
         H            7.891000000000    34.788000000000    63.504000000000     1.007825032230
         H            5.982000000000    36.585000000000    65.897000000000     1.007825032230
         H            4.481000000000    36.332000000000    65.034000000000     1.007825032230
         H            5.920000000000    34.509000000000    62.439000000000     1.007825032230
         H            4.451000000000    35.177000000000    63.113000000000     1.007825032230
         O           -4.494000000000    46.184000000000    55.356000000000    15.994914619570
         H           -3.983000000000    45.969000000000    54.576000000000     1.007825032230
         H           -4.883000000000    45.386000000000    55.713000000000     1.007825032230
         O           -0.568000000000    54.245000000000    56.640000000000    15.994914619570
         H            0.134000000000    54.591000000000    56.089000000000     1.007825032230
         H           -0.462000000000    54.570000000000    57.534000000000     1.007825032230
         O           -0.810000000000    44.068000000000    57.031000000000    15.994914619570
         H            0.132000000000    43.938000000000    56.920000000000     1.007825032230
         H           -1.285000000000    43.430000000000    56.499000000000     1.007825032230
         O           -5.188000000000    43.599000000000    55.708000000000    15.994914619570
         H           -5.595000000000    43.266000000000    54.908000000000     1.007825032230
         H           -4.407000000000    43.083000000000    55.907000000000     1.007825032230
         O            3.250000000000    51.131000000000    61.824000000000    15.994914619570
         H            3.039000000000    50.751000000000    62.677000000000     1.007825032230
         H            3.402000000000    50.429000000000    61.191000000000     1.007825032230
         O            3.890000000000    46.413000000000    68.527000000000    15.994914619570
         H            4.248000000000    45.992000000000    69.309000000000     1.007825032230
         H            4.419000000000    46.174000000000    67.766000000000     1.007825032230
         O            1.035000000000    45.036000000000    67.502000000000    15.994914619570
         H            1.694000000000    44.400000000000    67.780000000000     1.007825032230
         H            1.267000000000    45.903000000000    67.834000000000     1.007825032230
         O            4.348000000000    58.242000000000    51.937000000000    15.994914619570
         H            4.679000000000    57.589000000000    52.554000000000     1.007825032230
         H            4.404000000000    57.897000000000    51.046000000000     1.007825032230
         O            0.263000000000    58.629000000000    44.891000000000    15.994914619570
         H            0.111000000000    58.192000000000    45.729000000000     1.007825032230
         H            1.186000000000    58.871000000000    44.819000000000     1.007825032230
         O            3.141000000000    59.330000000000    44.777000000000    15.994914619570
         H            3.481000000000    58.820000000000    45.512000000000     1.007825032230
         H            3.315000000000    60.259000000000    44.926000000000     1.007825032230
         O            5.003000000000    39.012000000000    53.418000000000    15.994914619570
         H            4.575000000000    39.038000000000    52.562000000000     1.007825032230
         H            5.944000000000    38.883000000000    53.300000000000     1.007825032230
         O            5.356000000000    33.965000000000    56.586000000000    15.994914619570
         H            5.771000000000    33.717000000000    57.412000000000     1.007825032230
         H            4.411000000000    33.823000000000    56.648000000000     1.007825032230
         O            3.187000000000    37.794000000000    47.216000000000    15.994914619570
         H            2.483000000000    38.037000000000    46.615000000000     1.007825032230
         H            2.832000000000    37.256000000000    47.923000000000     1.007825032230
         O           -7.326000000000    52.855000000000    56.701000000000    15.994914619570
         H           -6.835000000000    53.375000000000    57.337000000000     1.007825032230
         H           -8.116000000000    52.507000000000    57.115000000000     1.007825032230
         O            3.645000000000    39.297000000000    51.046000000000    15.994914619570
         H            4.240000000000    39.454000000000    50.312000000000     1.007825032230
         H            3.097000000000    38.535000000000    50.856000000000     1.007825032230
         O            1.008000000000    47.834000000000    68.084000000000    15.994914619570
         H            1.042000000000    48.221000000000    67.209000000000     1.007825032230
         H            0.208000000000    48.117000000000    68.527000000000     1.007825032230
         O           -1.910000000000    49.551000000000    43.381000000000    15.994914619570
         H           -1.662000000000    49.802000000000    42.491000000000     1.007825032230
         H           -2.807000000000    49.216000000000    43.380000000000     1.007825032230
         O           -8.345000000000    61.091000000000    53.050000000000    15.994914619570
         H           -7.610000000000    61.579000000000    53.422000000000     1.007825032230
         H           -8.152000000000    60.154000000000    53.077000000000     1.007825032230
         O           -4.831000000000    48.504000000000    52.099000000000    15.994914619570
         H           -5.768000000000    48.538000000000    51.905000000000     1.007825032230
         H           -4.357000000000    48.187000000000    51.330000000000     1.007825032230
         O            5.527000000000    60.471000000000    46.916000000000    15.994914619570
         H            5.359000000000    59.556000000000    46.691000000000     1.007825032230
         H            6.410000000000    60.712000000000    46.635000000000     1.007825032230
         O            7.431000000000    38.634000000000    51.867000000000    15.994914619570
         H            7.564000000000    39.572000000000    51.728000000000     1.007825032230
         H            7.336000000000    38.197000000000    51.021000000000     1.007825032230
         O           14.944000000000    55.711000000000    51.158000000000    15.994914619570
         H           14.715000000000    55.882000000000    52.071000000000     1.007825032230
         H           14.182000000000    55.873000000000    50.602000000000     1.007825032230
         O            2.478000000000    53.561000000000    63.220000000000    15.994914619570
         H            2.330000000000    54.361000000000    63.724000000000     1.007825032230
         H            2.694000000000    52.843000000000    63.816000000000     1.007825032230
         O           -2.001000000000    42.627000000000    47.431000000000    15.994914619570
         H           -1.139000000000    42.734000000000    47.029000000000     1.007825032230
         H           -1.902000000000    42.534000000000    48.378000000000     1.007825032230
         O           -1.699000000000    48.363000000000    64.916000000000    15.994914619570
         H           -0.779000000000    48.589000000000    65.050000000000     1.007825032230
         H           -2.006000000000    47.826000000000    65.647000000000     1.007825032230
         O           11.553000000000    57.178000000000    55.162000000000    15.994914619570
         H           12.393000000000    56.960000000000    54.759000000000     1.007825032230
         H           10.977000000000    56.414000000000    55.133000000000     1.007825032230
         H           16.688000000000    48.278000000000    57.515000000000     1.007825032230
         H           14.714000000000    46.636000000000    66.202000000000     1.007825032230
         H           15.585000000000    51.598000000000    60.413000000000     1.007825032230
         H           15.731000000000    44.803000000000    54.331000000000     1.007825032230
         H           18.033000000000    41.942000000000    50.544000000000     1.007825032230
         H           12.166000000000    36.192000000000    63.314000000000     1.007825032230

  Running in c1 symmetry.

  Rotational constants: A =      0.00002  B =      0.00000  C =      0.00000 [cm^-1]
  Rotational constants: A =      0.68432  B =      0.01145  C =      0.01140 [MHz]
  Nuclear repulsion = 431485.602783551265020

  Charge       = -1
  Multiplicity = 1
  Electrons    = 4446
  Nalpha       = 2223
  Nbeta        = 2223

  ==> Algorithm <==

  SCF Algorithm Type is DF.
  DIIS enabled.
  MOM disabled.
  Fractional occupation disabled.
  Guess Type is SAD.
  Energy threshold   = 1.00e-06
  Density threshold  = 1.00e-06
  Integral threshold = 1.00e-12

  ==> Primary Basis <==

  Basis Set: MINIX
    Blend: MINIX
    Number of shells: 2344
    Number of basis functions: 3518
    Number of Cartesian functions: 3522
    Spherical Harmonics?: true
    Max angular momentum: 2

   => Loading Basis Set <=

    Name: (MINIX AUX)
    Role: JKFIT
    Keyword: DF_BASIS_SCF
    atoms 1, 4-5, 7-10, 26-27, 29-31, 42-43, 45-51, 63-64, 70-71, 73-79, 91-92, 94-95, 103-104, 106, 114-115, 117-118, 128-129, 131-134, 147-148, 150-152, 154, 164-165, 167-170, 186-187, 189, 196-197, 203-204, 206-208, 217-218, 220, 227-228, 230-231, 239-240, 242-243, 253-254, 256, 263-264, 266-269, 285-286, 288-290, 292, 309-310, 312-315, 328-332, 344, 347-348, 350-352, 362-363, 365-371, 382-383, 385-388, 401-402, 404-405, 415-416, 418-421, 434-435, 437-438, 440, 451-452, 454-456, 465-466, 468-470, 480-481, 483-486, 502-503, 509-510, 512-514, 525-526, 528-534, 545-546, 548-549, 557-558, 560-561, 569-570, 572-574, 584-585, 587-590, 606-607, 609-612, 625-626, 628, 635-636, 638-640, 650-651, 653-656, 669-670, 672-675, 688-689, 691-692, 702-703, 705-708, 724-725, 727-730, 743-744, 750-751, 753-755, 757, 774-775, 777-778, 786-787, 789-790, 800-801, 803-805, 817-818, 820-823, 836-837, 843-844, 846-849, 862-863, 865-866, 876-877, 879-880, 882, 893-894, 896-898, 907-908, 910-912, 924-925, 927-929, 940-947, 957, 960-961, 963-965, 967, 977-978, 980-983, 996-997, 1003-1004, 1010-1011, 1013-1019, 1030-1031, 1033-1034, 1042-1043, 1045-1047, 1059-1060, 1062-1065, 1078-1081, 1083 entry C          line   198 file /storage/hive/project/chem-sherrill/csargent30/.conda/envs/psi419/share/psi4/basis/def2-universal-jkfit.gbs 
    atoms 2, 6, 28, 44, 52, 65, 72, 80, 93, 96-97, 105, 107, 116, 120, 130, 149, 166, 188, 198, 205, 219, 229, 232-233, 241, 245, 255, 265, 287, 311, 345, 349, 353-354, 364, 384, 403, 407, 417, 436, 453, 467, 471-472, 482, 504, 511, 527, 547, 550-551, 559, 562-563, 571, 575-576, 586, 608, 627, 637, 641-642, 652, 671, 690, 693, 704, 726, 745, 752, 776, 779-780, 788, 791, 802, 807, 819, 838, 845, 864, 867, 878, 895, 909, 914, 926, 958, 962, 979, 998, 1005, 1012, 1032, 1035-1036, 1044, 1049, 1061, 1099, 1102, 1105, 1108, 1111, 1114, 1117, 1120, 1123, 1126, 1129, 1132, 1135, 1138, 1141, 1144, 1147, 1150, 1153, 1156, 1159, 1162, 1165, 1168, 1171, 1174                                                                                                                                                                                                                                                                                                                                                                                                                                                                                                                                                   entry O          line   318 file /storage/hive/project/chem-sherrill/csargent30/.conda/envs/psi419/share/psi4/basis/def2-universal-jkfit.gbs 
    atoms 3, 11, 25, 41, 62, 69, 90, 102, 113, 119, 127, 146, 153, 155, 163, 171, 185, 195, 202, 216, 226, 238, 244, 252, 262, 270, 284, 291, 293-294, 308, 327, 346, 361, 381, 400, 406, 414, 433, 450, 464, 479, 487, 501, 508, 524, 544, 556, 568, 583, 591, 605, 624, 634, 649, 668, 687, 701, 709, 723, 742, 749, 756, 758-759, 773, 785, 799, 806, 816, 835, 842, 861, 875, 892, 906, 913, 923, 939, 959, 966, 968, 976, 995, 1002, 1009, 1029, 1041, 1048, 1058, 1077, 1082, 1084-1085                                                                                                                                                                                                                                                                                                                                                                                                                                                                                                                                                                                                                                                                                                                                    entry N          line   258 file /storage/hive/project/chem-sherrill/csargent30/.conda/envs/psi419/share/psi4/basis/def2-universal-jkfit.gbs 
    atoms 12-24, 32-40, 53-61, 66-68, 81-89, 98-101, 108-112, 121-126, 135-145, 156-162, 172-184, 191-194, 199-201, 209-215, 222-225, 234-237, 246-251, 257-261, 271-283, 295-307, 316-326, 333-343, 355-360, 372-380, 389-399, 408-413, 422-432, 441-449, 457-463, 473-478, 488-500, 505-507, 515-523, 535-543, 552-555, 564-567, 577-582, 592-604, 613-623, 629-633, 643-648, 657-667, 676-686, 694-700, 710-722, 731-741, 746-748, 760-772, 781-784, 792-798, 808-815, 824-834, 839-841, 850-860, 868-874, 883-891, 899-905, 915-922, 930-938, 948-956, 969-975, 984-994, 999-1001, 1006-1008, 1020-1028, 1037-1040, 1050-1057, 1066-1076, 1086-1098, 1100-1101, 1103-1104, 1106-1107, 1109-1110, 1112-1113, 1115-1116, 1118-1119, 1121-1122, 1124-1125, 1127-1128, 1130-1131, 1133-1134, 1136-1137, 1139-1140, 1142-1143, 1145-1146, 1148-1149, 1151-1152, 1154-1155, 1157-1158, 1160-1161, 1163-1164, 1166-1167, 1169-1170, 1172-1173, 1175-1182                                                                                                                                                                                                                                                                            entry H          line    18 file /storage/hive/project/chem-sherrill/csargent30/.conda/envs/psi419/share/psi4/basis/def2-universal-jkfit.gbs 
    atoms 190, 221, 439, 881                                                                                                                                                                                                                                                                                                                                                                                                                                                                                                                                                                                                                                                                                                                                                                                                                                                                                                                                                                                                                                                                                                                                                                                                     entry S          line   903 file /storage/hive/project/chem-sherrill/csargent30/.conda/envs/psi419/share/psi4/basis/def2-universal-jkfit.gbs 

  ==> Integral Setup <==

  ==> DiskDFJK: Density-Fitted J/K Matrices <==

    J tasked:                  Yes
    K tasked:                  Yes
    wK tasked:                  No
    OpenMP threads:             10
    Integrals threads:          10
    Memory [MiB]:            85830
    Algorithm:                Disk
    Integral Cache:           NONE
    Schwarz Cutoff:          1E-12
    Fitting Condition:       1E-10

   => Auxiliary Basis Set <=

  Basis Set: (MINIX AUX)
    Blend: DEF2-UNIVERSAL-JKFIT
    Number of shells: 18069
    Number of basis functions: 54705
    Number of Cartesian functions: 64463
    Spherical Harmonics?: true
    Max angular momentum: 4

  Minimum eigenvalue in the overlap matrix is 1.6422496966E-01.
  Reciprocal condition number of the overlap matrix is 5.8495433793E-02.
    Using symmetric orthogonalization.

  ==> Pre-Iterations <==

  SCF Guess: Superposition of Atomic Densities via on-the-fly atomic UHF (no occupation information).

   -------------------------
    Irrep   Nso     Nmo    
   -------------------------
     A       3518    3518 
   -------------------------
    Total    3518    3518
   -------------------------

  ==> Iterations <==

                           Total Energy        Delta E     RMS |[F,P]|

   @DF-RHF iter SAD: -29364.29672090560052   -2.93643e+04   0.00000e+00 
   @DF-RHF iter   1: -29617.29600584723084   -2.52999e+02   1.27917e-03 DIIS/ADIIS
   @DF-RHF iter   2: -29616.23314811567252    1.06286e+00   9.92605e-04 DIIS/ADIIS
   @DF-RHF iter   3: -29559.75127080548191    5.64819e+01   1.42915e-03 DIIS/ADIIS
   @DF-RHF iter   4: -29631.48001831826696   -7.17287e+01   2.50950e-04 DIIS/ADIIS
   @DF-RHF iter   5: -29632.01853053659579   -5.38512e-01   8.76908e-05 DIIS
   @DF-RHF iter   6: -29632.11545239597763   -9.69219e-02   3.77878e-05 DIIS
   @DF-RHF iter   7: -29632.13519242812254   -1.97400e-02   2.23319e-05 DIIS
   @DF-RHF iter   8: -29632.13986483377448   -4.67241e-03   9.81863e-06 DIIS
   @DF-RHF iter   9: -29632.14082942810637   -9.64594e-04   4.32171e-06 DIIS
   @DF-RHF iter  10: -29632.14100022891580   -1.70801e-04   1.99379e-06 DIIS
   @DF-RHF iter  11: -29632.14104315285658   -4.29239e-05   8.02028e-07 DIIS
   @DF-RHF iter  12: -29632.14105213635776   -8.98350e-06   2.86110e-07 DIIS
   @DF-RHF iter  13: -29632.14105344938798   -1.31303e-06   8.75779e-08 DIIS
   @DF-RHF iter  14: -29632.14105356907749   -1.19690e-07   2.43766e-08 DIIS
  Energy and wave function converged.


  ==> Post-Iterations <==

    Orbital Energies [Eh]
    ---------------------

    Doubly Occupied:                                                      

       1A    -91.356283     2A    -91.346994     3A    -91.259572  
       4A    -91.192938     5A    -20.402287     6A    -20.354800  
       7A    -20.350783     8A    -20.341287     9A    -20.340840  
      10A    -20.337841    11A    -20.337056    12A    -20.333305  
      13A    -20.332324    14A    -20.332035    15A    -20.331767  
      16A    -20.329770    17A    -20.322831    18A    -20.320802  
      19A    -20.318143    20A    -20.317816    21A    -20.314113  
      22A    -20.307068    23A    -20.305933    24A    -20.299897  
      25A    -20.299726    26A    -20.297958    27A    -20.292855  
      28A    -20.290604    29A    -20.289262    30A    -20.286747  
      31A    -20.286488    32A    -20.285699    33A    -20.284287  
      34A    -20.282089    35A    -20.280846    36A    -20.277800  
      37A    -20.277053    38A    -20.272081    39A    -20.271818  
      40A    -20.266224    41A    -20.262960    42A    -20.258848  
      43A    -20.258805    44A    -20.257774    45A    -20.256321  
      46A    -20.253990    47A    -20.251979    48A    -20.249536  
      49A    -20.249129    50A    -20.247026    51A    -20.246774  
      52A    -20.242656    53A    -20.240328    54A    -20.239437  
      55A    -20.237966    56A    -20.237200    57A    -20.235235  
      58A    -20.234992    59A    -20.233939    60A    -20.231247  
      61A    -20.230193    62A    -20.229640    63A    -20.227903  
      64A    -20.223922    65A    -20.223196    66A    -20.222944  
      67A    -20.220089    68A    -20.218412    69A    -20.213262  
      70A    -20.212648    71A    -20.212075    72A    -20.211608  
      73A    -20.211382    74A    -20.210809    75A    -20.210498  
      76A    -20.210228    77A    -20.207006    78A    -20.205869  
      79A    -20.205373    80A    -20.205295    81A    -20.205079  
      82A    -20.201794    83A    -20.201304    84A    -20.200821  
      85A    -20.198314    86A    -20.197560    87A    -20.194223  
      88A    -20.193992    89A    -20.189170    90A    -20.186739  
      91A    -20.185483    92A    -20.184262    93A    -20.184195  
      94A    -20.180502    95A    -20.180441    96A    -20.177893  
      97A    -20.174057    98A    -20.169541    99A    -20.169357  
     100A    -20.168255   101A    -20.163970   102A    -20.161248  
     103A    -20.153880   104A    -20.151172   105A    -20.142211  
     106A    -20.127597   107A    -20.124048   108A    -20.112844  
     109A    -20.107433   110A    -20.104368   111A    -20.099242  
     112A    -20.095488   113A    -20.090151   114A    -20.089380  
     115A    -20.068360   116A    -20.037249   117A    -20.029813  
     118A    -20.018035   119A    -20.017932   120A    -20.017358  
     121A    -20.012181   122A    -19.970118   123A    -19.955040  
     124A    -19.936597   125A    -19.923359   126A    -19.914472  
     127A    -19.907942   128A    -19.905270   129A    -19.896181  
     130A    -19.869462   131A    -19.864684   132A    -15.828721  
     133A    -15.770777   134A    -15.753427   135A    -15.714209  
     136A    -15.683925   137A    -15.626069   138A    -15.618998  
     139A    -15.598080   140A    -15.580294   141A    -15.567057  
     142A    -15.565127   143A    -15.550275   144A    -15.528520  
     145A    -15.522680   146A    -15.519206   147A    -15.515614  
     148A    -15.513406   149A    -15.513155   150A    -15.512005  
     151A    -15.502415   152A    -15.499585   153A    -15.492554  
     154A    -15.484475   155A    -15.479354   156A    -15.470117  
     157A    -15.469074   158A    -15.465834   159A    -15.465002  
     160A    -15.462657   161A    -15.461942   162A    -15.461048  
     163A    -15.459605   164A    -15.456462   165A    -15.455874  
     166A    -15.455088   167A    -15.452118   168A    -15.449019  
     169A    -15.448439   170A    -15.434817   171A    -15.433081  
     172A    -15.428971   173A    -15.424746   174A    -15.424628  
     175A    -15.422072   176A    -15.421567   177A    -15.421169  
     178A    -15.420697   179A    -15.420408   180A    -15.418041  
     181A    -15.413386   182A    -15.413178   183A    -15.407724  
     184A    -15.406052   185A    -15.400719   186A    -15.399441  
     187A    -15.398979   188A    -15.397757   189A    -15.392939  
     190A    -15.388903   191A    -15.388770   192A    -15.388585  
     193A    -15.387852   194A    -15.386707   195A    -15.385786  
     196A    -15.382971   197A    -15.382190   198A    -15.379821  
     199A    -15.377748   200A    -15.375718   201A    -15.375224  
     202A    -15.374851   203A    -15.367417   204A    -15.365621  
     205A    -15.362864   206A    -15.362592   207A    -15.362062  
     208A    -15.354590   209A    -15.354574   210A    -15.351878  
     211A    -15.347999   212A    -15.342383   213A    -15.341899  
     214A    -15.340197   215A    -15.339945   216A    -15.339608  
     217A    -15.331670   218A    -15.328442   219A    -15.328216  
     220A    -15.320885   221A    -15.320709   222A    -15.309725  
     223A    -15.293903   224A    -15.293465   225A    -15.282360  
     226A    -11.557100   227A    -11.511991   228A    -11.469352  
     229A    -11.413512   230A    -11.406088   231A    -11.402701  
     232A    -11.395933   233A    -11.395771   234A    -11.393247  
     235A    -11.387336   236A    -11.383308   237A    -11.374343  
     238A    -11.363819   239A    -11.363069   240A    -11.355191  
     241A    -11.354107   242A    -11.352507   243A    -11.347073  
     244A    -11.343828   245A    -11.341681   246A    -11.337325  
     247A    -11.333638   248A    -11.331453   249A    -11.330305  
     250A    -11.327159   251A    -11.327060   252A    -11.326117  
     253A    -11.325367   254A    -11.324484   255A    -11.324157  
     256A    -11.323277   257A    -11.317120   258A    -11.316082  
     259A    -11.315479   260A    -11.314675   261A    -11.312938  
     262A    -11.312855   263A    -11.311664   264A    -11.309522  
     265A    -11.308804   266A    -11.308461   267A    -11.308433  
     268A    -11.308097   269A    -11.306410   270A    -11.303014  
     271A    -11.302875   272A    -11.300913   273A    -11.299221  
     274A    -11.298782   275A    -11.295031   276A    -11.293583  
     277A    -11.292481   278A    -11.291829   279A    -11.291496  
     280A    -11.287844   281A    -11.286455   282A    -11.285754  
     283A    -11.285440   284A    -11.285125   285A    -11.284784  
     286A    -11.284190   287A    -11.283954   288A    -11.281913  
     289A    -11.279018   290A    -11.278467   291A    -11.277639  
     292A    -11.275427   293A    -11.275099   294A    -11.273048  
     295A    -11.272076   296A    -11.270886   297A    -11.269631  
     298A    -11.269097   299A    -11.267755   300A    -11.265804  
     301A    -11.263419   302A    -11.261801   303A    -11.261681  
     304A    -11.260062   305A    -11.260044   306A    -11.259537  
     307A    -11.259478   308A    -11.257880   309A    -11.256643  
     310A    -11.256496   311A    -11.255556   312A    -11.255185  
     313A    -11.254883   314A    -11.254643   315A    -11.254093  
     316A    -11.253362   317A    -11.250162   318A    -11.249889  
     319A    -11.249036   320A    -11.248434   321A    -11.248242  
     322A    -11.247845   323A    -11.247671   324A    -11.246335  
     325A    -11.246225   326A    -11.245789   327A    -11.245456  
     328A    -11.242211   329A    -11.241513   330A    -11.239298  
     331A    -11.239151   332A    -11.239056   333A    -11.238594  
     334A    -11.238237   335A    -11.238053   336A    -11.236339  
     337A    -11.235891   338A    -11.235736   339A    -11.235669  
     340A    -11.235576   341A    -11.234618   342A    -11.234319  
     343A    -11.233538   344A    -11.232581   345A    -11.231675  
     346A    -11.231291   347A    -11.230678   348A    -11.230581  
     349A    -11.230131   350A    -11.229952   351A    -11.229806  
     352A    -11.229234   353A    -11.228875   354A    -11.228478  
     355A    -11.227856   356A    -11.226951   357A    -11.226793  
     358A    -11.226714   359A    -11.225248   360A    -11.223658  
     361A    -11.222885   362A    -11.222575   363A    -11.219567  
     364A    -11.214082   365A    -11.213881   366A    -11.213044  
     367A    -11.212470   368A    -11.212357   369A    -11.210350  
     370A    -11.209603   371A    -11.209015   372A    -11.208997  
     373A    -11.208417   374A    -11.208338   375A    -11.205543  
     376A    -11.205313   377A    -11.205042   378A    -11.204660  
     379A    -11.202267   380A    -11.201138   381A    -11.200718  
     382A    -11.200346   383A    -11.200064   384A    -11.199291  
     385A    -11.198322   386A    -11.198255   387A    -11.197808  
     388A    -11.196129   389A    -11.193442   390A    -11.192701  
     391A    -11.192602   392A    -11.192258   393A    -11.190240  
     394A    -11.190165   395A    -11.190032   396A    -11.189882  
     397A    -11.189759   398A    -11.189751   399A    -11.189575  
     400A    -11.189053   401A    -11.187955   402A    -11.187916  
     403A    -11.186501   404A    -11.185591   405A    -11.184127  
     406A    -11.182523   407A    -11.182009   408A    -11.181924  
     409A    -11.181428   410A    -11.180339   411A    -11.178253  
     412A    -11.177622   413A    -11.175582   414A    -11.175342  
     415A    -11.175164   416A    -11.175160   417A    -11.175147  
     418A    -11.173912   419A    -11.173816   420A    -11.173579  
     421A    -11.173263   422A    -11.173094   423A    -11.173072  
     424A    -11.171389   425A    -11.170899   426A    -11.170807  
     427A    -11.170411   428A    -11.170409   429A    -11.167538  
     430A    -11.165144   431A    -11.164232   432A    -11.163992  
     433A    -11.163893   434A    -11.163848   435A    -11.163541  
     436A    -11.163315   437A    -11.162493   438A    -11.162020  
     439A    -11.160457   440A    -11.159383   441A    -11.159074  
     442A    -11.159042   443A    -11.158472   444A    -11.158289  
     445A    -11.158110   446A    -11.157505   447A    -11.157288  
     448A    -11.156995   449A    -11.156625   450A    -11.155850  
     451A    -11.155557   452A    -11.154954   453A    -11.154416  
     454A    -11.153901   455A    -11.153267   456A    -11.152904  
     457A    -11.152385   458A    -11.151842   459A    -11.151400  
     460A    -11.151277   461A    -11.148924   462A    -11.148872  
     463A    -11.148476   464A    -11.147223   465A    -11.145818  
     466A    -11.145172   467A    -11.144231   468A    -11.143809  
     469A    -11.143676   470A    -11.142947   471A    -11.142251  
     472A    -11.142242   473A    -11.141118   474A    -11.140815  
     475A    -11.140772   476A    -11.140396   477A    -11.139775  
     478A    -11.138773   479A    -11.138365   480A    -11.138135  
     481A    -11.137533   482A    -11.137430   483A    -11.137296  
     484A    -11.136903   485A    -11.136855   486A    -11.136494  
     487A    -11.135372   488A    -11.135054   489A    -11.134252  
     490A    -11.133298   491A    -11.132411   492A    -11.132210  
     493A    -11.130514   494A    -11.130401   495A    -11.129941  
     496A    -11.128827   497A    -11.128307   498A    -11.128023  
     499A    -11.127967   500A    -11.127642   501A    -11.125578  
     502A    -11.119334   503A    -11.119282   504A    -11.118776  
     505A    -11.118649   506A    -11.118412   507A    -11.117748  
     508A    -11.117276   509A    -11.115953   510A    -11.115931  
     511A    -11.111828   512A    -11.111738   513A    -11.110733  
     514A    -11.109537   515A    -11.108285   516A    -11.106796  
     517A    -11.106006   518A    -11.105333   519A    -11.104137  
     520A    -11.102034   521A    -11.102019   522A    -11.100922  
     523A    -11.099491   524A    -11.098753   525A    -11.097847  
     526A    -11.097549   527A    -11.097017   528A    -11.096958  
     529A    -11.096926   530A    -11.096550   531A    -11.094269  
     532A    -11.093890   533A    -11.093297   534A    -11.093276  
     535A    -11.092829   536A    -11.092579   537A    -11.092527  
     538A    -11.091935   539A    -11.090519   540A    -11.090411  
     541A    -11.090108   542A    -11.087901   543A    -11.087893  
     544A    -11.086726   545A    -11.086499   546A    -11.086265  
     547A    -11.086065   548A    -11.084876   549A    -11.084591  
     550A    -11.075549   551A    -11.073963   552A    -11.071133  
     553A    -11.069381   554A    -11.067102   555A    -11.066011  
     556A    -11.064920   557A    -11.063960   558A    -11.060282  
     559A    -11.058242   560A    -11.056893   561A    -11.054828  
     562A    -11.054196   563A    -11.053042   564A    -11.040755  
     565A    -11.039579   566A    -11.035724   567A    -11.016361  
     568A    -11.015357   569A    -11.003299   570A    -11.003067  
     571A    -11.001594   572A    -11.000010   573A    -10.976209  
     574A    -10.970508   575A    -10.950909   576A     -8.968586  
     577A     -8.960559   578A     -8.877668   579A     -8.813039  
     580A     -6.618569   581A     -6.616332   582A     -6.613885  
     583A     -6.609891   584A     -6.607779   585A     -6.605496  
     586A     -6.527300   587A     -6.525523   588A     -6.522643  
     589A     -6.462623   590A     -6.461035   591A     -6.458103  
     592A     -1.544127   593A     -1.507501   594A     -1.487226  
     595A     -1.477250   596A     -1.463717   597A     -1.462202  
     598A     -1.456300   599A     -1.451949   600A     -1.450786  
     601A     -1.447160   602A     -1.442989   603A     -1.436156  
     604A     -1.432278   605A     -1.425195   606A     -1.420825  
     607A     -1.417360   608A     -1.417011   609A     -1.414729  
     610A     -1.412126   611A     -1.411884   612A     -1.408622  
     613A     -1.406139   614A     -1.396831   615A     -1.395265  
     616A     -1.395254   617A     -1.389980   618A     -1.389513  
     619A     -1.388897   620A     -1.387184   621A     -1.380307  
     622A     -1.377080   623A     -1.374223   624A     -1.373799  
     625A     -1.372979   626A     -1.372100   627A     -1.369151  
     628A     -1.367976   629A     -1.366482   630A     -1.365268  
     631A     -1.364988   632A     -1.364263   633A     -1.362811  
     634A     -1.360007   635A     -1.358236   636A     -1.357044  
     637A     -1.356502   638A     -1.355594   639A     -1.354863  
     640A     -1.353865   641A     -1.353395   642A     -1.353035  
     643A     -1.351941   644A     -1.350871   645A     -1.346359  
     646A     -1.346096   647A     -1.345269   648A     -1.343167  
     649A     -1.342701   650A     -1.342153   651A     -1.340112  
     652A     -1.338601   653A     -1.337719   654A     -1.337674  
     655A     -1.337457   656A     -1.336832   657A     -1.336073  
     658A     -1.334393   659A     -1.332890   660A     -1.332028  
     661A     -1.328825   662A     -1.328209   663A     -1.326537  
     664A     -1.326073   665A     -1.325115   666A     -1.324415  
     667A     -1.322728   668A     -1.322014   669A     -1.321231  
     670A     -1.316015   671A     -1.315556   672A     -1.313764  
     673A     -1.313053   674A     -1.312441   675A     -1.311860  
     676A     -1.311291   677A     -1.309503   678A     -1.308253  
     679A     -1.307213   680A     -1.306965   681A     -1.306409  
     682A     -1.306117   683A     -1.304643   684A     -1.301630  
     685A     -1.301318   686A     -1.301237   687A     -1.300430  
     688A     -1.299540   689A     -1.296761   690A     -1.293379  
     691A     -1.291175   692A     -1.290832   693A     -1.290711  
     694A     -1.289696   695A     -1.287866   696A     -1.287771  
     697A     -1.283606   698A     -1.282858   699A     -1.281365  
     700A     -1.280504   701A     -1.279716   702A     -1.279303  
     703A     -1.275082   704A     -1.274126   705A     -1.273914  
     706A     -1.272339   707A     -1.271539   708A     -1.269990  
     709A     -1.267566   710A     -1.267409   711A     -1.266384  
     712A     -1.265289   713A     -1.263526   714A     -1.259016  
     715A     -1.256488   716A     -1.255633   717A     -1.254048  
     718A     -1.254032   719A     -1.251455   720A     -1.249109  
     721A     -1.248072   722A     -1.247978   723A     -1.247172  
     724A     -1.246337   725A     -1.245627   726A     -1.242314  
     727A     -1.242061   728A     -1.241961   729A     -1.241907  
     730A     -1.238232   731A     -1.237529   732A     -1.235283  
     733A     -1.235152   734A     -1.232410   735A     -1.230563  
     736A     -1.229877   737A     -1.229868   738A     -1.222207  
     739A     -1.220940   740A     -1.220383   741A     -1.217827  
     742A     -1.217380   743A     -1.216780   744A     -1.215091  
     745A     -1.211984   746A     -1.210262   747A     -1.209327  
     748A     -1.207146   749A     -1.207136   750A     -1.205682  
     751A     -1.205165   752A     -1.202377   753A     -1.199296  
     754A     -1.198446   755A     -1.197456   756A     -1.197255  
     757A     -1.196518   758A     -1.194288   759A     -1.193720  
     760A     -1.191456   761A     -1.188191   762A     -1.187842  
     763A     -1.187622   764A     -1.184445   765A     -1.181554  
     766A     -1.181295   767A     -1.180676   768A     -1.176957  
     769A     -1.176514   770A     -1.175918   771A     -1.175047  
     772A     -1.173887   773A     -1.173809   774A     -1.172631  
     775A     -1.172306   776A     -1.171560   777A     -1.166359  
     778A     -1.166230   779A     -1.165950   780A     -1.164906  
     781A     -1.164747   782A     -1.160055   783A     -1.158261  
     784A     -1.157903   785A     -1.156958   786A     -1.156380  
     787A     -1.155853   788A     -1.155399   789A     -1.155083  
     790A     -1.153124   791A     -1.151498   792A     -1.148557  
     793A     -1.148099   794A     -1.145029   795A     -1.144098  
     796A     -1.143497   797A     -1.142392   798A     -1.140080  
     799A     -1.139700   800A     -1.138883   801A     -1.138816  
     802A     -1.138362   803A     -1.136728   804A     -1.134897  
     805A     -1.134521   806A     -1.131592   807A     -1.129143  
     808A     -1.128641   809A     -1.127591   810A     -1.126751  
     811A     -1.124912   812A     -1.124895   813A     -1.124236  
     814A     -1.122690   815A     -1.122464   816A     -1.121484  
     817A     -1.120765   818A     -1.120010   819A     -1.118306  
     820A     -1.113167   821A     -1.112927   822A     -1.111413  
     823A     -1.108655   824A     -1.107649   825A     -1.104486  
     826A     -1.103624   827A     -1.101279   828A     -1.100168  
     829A     -1.098730   830A     -1.096362   831A     -1.094945  
     832A     -1.094468   833A     -1.094289   834A     -1.091463  
     835A     -1.091270   836A     -1.090140   837A     -1.089433  
     838A     -1.088528   839A     -1.087972   840A     -1.087231  
     841A     -1.086153   842A     -1.085459   843A     -1.084288  
     844A     -1.084099   845A     -1.080682   846A     -1.079872  
     847A     -1.079623   848A     -1.078506   849A     -1.078236  
     850A     -1.076922   851A     -1.074099   852A     -1.073749  
     853A     -1.071777   854A     -1.067177   855A     -1.065709  
     856A     -1.064157   857A     -1.061019   858A     -1.060821  
     859A     -1.059301   860A     -1.057869   861A     -1.056727  
     862A     -1.056417   863A     -1.051125   864A     -1.049053  
     865A     -1.047276   866A     -1.045051   867A     -1.044672  
     868A     -1.044348   869A     -1.044131   870A     -1.041823  
     871A     -1.040472   872A     -1.038282   873A     -1.038091  
     874A     -1.037499   875A     -1.036463   876A     -1.035856  
     877A     -1.035551   878A     -1.033876   879A     -1.030679  
     880A     -1.028703   881A     -1.026185   882A     -1.026156  
     883A     -1.022107   884A     -1.016719   885A     -1.014334  
     886A     -1.012709   887A     -1.012220   888A     -1.011798  
     889A     -1.010451   890A     -1.010365   891A     -1.009797  
     892A     -1.008944   893A     -1.007979   894A     -1.006351  
     895A     -1.005568   896A     -1.005078   897A     -1.003909  
     898A     -1.000940   899A     -0.999387   900A     -0.998471  
     901A     -0.997719   902A     -0.995920   903A     -0.994968  
     904A     -0.994174   905A     -0.993156   906A     -0.988772  
     907A     -0.988600   908A     -0.987888   909A     -0.987283  
     910A     -0.986156   911A     -0.983422   912A     -0.983120  
     913A     -0.982922   914A     -0.982592   915A     -0.982439  
     916A     -0.979796   917A     -0.979210   918A     -0.976937  
     919A     -0.974619   920A     -0.969350   921A     -0.968600  
     922A     -0.967968   923A     -0.967531   924A     -0.967246  
     925A     -0.967227   926A     -0.966029   927A     -0.963963  
     928A     -0.963425   929A     -0.961884   930A     -0.960310  
     931A     -0.960122   932A     -0.959545   933A     -0.959383  
     934A     -0.956578   935A     -0.954126   936A     -0.952958  
     937A     -0.952857   938A     -0.949288   939A     -0.948900  
     940A     -0.948734   941A     -0.948382   942A     -0.947900  
     943A     -0.946844   944A     -0.946403   945A     -0.946366  
     946A     -0.942373   947A     -0.941707   948A     -0.940374  
     949A     -0.938694   950A     -0.938528   951A     -0.935655  
     952A     -0.934620   953A     -0.934211   954A     -0.933927  
     955A     -0.932784   956A     -0.930869   957A     -0.929864  
     958A     -0.928801   959A     -0.928271   960A     -0.926386  
     961A     -0.925950   962A     -0.923694   963A     -0.923071  
     964A     -0.920050   965A     -0.918156   966A     -0.917886  
     967A     -0.916611   968A     -0.916119   969A     -0.915648  
     970A     -0.915293   971A     -0.914434   972A     -0.913820  
     973A     -0.912440   974A     -0.911381   975A     -0.907358  
     976A     -0.906020   977A     -0.904948   978A     -0.903663  
     979A     -0.902817   980A     -0.900104   981A     -0.899605  
     982A     -0.898614   983A     -0.898319   984A     -0.897736  
     985A     -0.897596   986A     -0.896452   987A     -0.895527  
     988A     -0.892538   989A     -0.891138   990A     -0.890228  
     991A     -0.888925   992A     -0.888656   993A     -0.887757  
     994A     -0.884768   995A     -0.883780   996A     -0.882913  
     997A     -0.880908   998A     -0.877628   999A     -0.876972  
    1000A     -0.874640  1001A     -0.873604  1002A     -0.873259  
    1003A     -0.873024  1004A     -0.872780  1005A     -0.872272  
    1006A     -0.871847  1007A     -0.869105  1008A     -0.868302  
    1009A     -0.868075  1010A     -0.867592  1011A     -0.866700  
    1012A     -0.866574  1013A     -0.865992  1014A     -0.865446  
    1015A     -0.864947  1016A     -0.862089  1017A     -0.861787  
    1018A     -0.861055  1019A     -0.859462  1020A     -0.859354  
    1021A     -0.855478  1022A     -0.855468  1023A     -0.854221  
    1024A     -0.852069  1025A     -0.849874  1026A     -0.849516  
    1027A     -0.848422  1028A     -0.846604  1029A     -0.846073  
    1030A     -0.844601  1031A     -0.844454  1032A     -0.842408  
    1033A     -0.842116  1034A     -0.840270  1035A     -0.837884  
    1036A     -0.836741  1037A     -0.835684  1038A     -0.834857  
    1039A     -0.833835  1040A     -0.832738  1041A     -0.832558  
    1042A     -0.829486  1043A     -0.828915  1044A     -0.828002  
    1045A     -0.827905  1046A     -0.826045  1047A     -0.825559  
    1048A     -0.825008  1049A     -0.824647  1050A     -0.823472  
    1051A     -0.821457  1052A     -0.818561  1053A     -0.818519  
    1054A     -0.817565  1055A     -0.817007  1056A     -0.815609  
    1057A     -0.814941  1058A     -0.814818  1059A     -0.813617  
    1060A     -0.812869  1061A     -0.811295  1062A     -0.811081  
    1063A     -0.810114  1064A     -0.809293  1065A     -0.808877  
    1066A     -0.808440  1067A     -0.808104  1068A     -0.807126  
    1069A     -0.805918  1070A     -0.804737  1071A     -0.804146  
    1072A     -0.803950  1073A     -0.802813  1074A     -0.802343  
    1075A     -0.801821  1076A     -0.801621  1077A     -0.801506  
    1078A     -0.799603  1079A     -0.798276  1080A     -0.797698  
    1081A     -0.795408  1082A     -0.793840  1083A     -0.793001  
    1084A     -0.791089  1085A     -0.790994  1086A     -0.790151  
    1087A     -0.789281  1088A     -0.788942  1089A     -0.788070  
    1090A     -0.787573  1091A     -0.787317  1092A     -0.787070  
    1093A     -0.786217  1094A     -0.786092  1095A     -0.785718  
    1096A     -0.782931  1097A     -0.782221  1098A     -0.780745  
    1099A     -0.779841  1100A     -0.778486  1101A     -0.777992  
    1102A     -0.777498  1103A     -0.777462  1104A     -0.774356  
    1105A     -0.773930  1106A     -0.773733  1107A     -0.773342  
    1108A     -0.771822  1109A     -0.771201  1110A     -0.770382  
    1111A     -0.769778  1112A     -0.768323  1113A     -0.767668  
    1114A     -0.767282  1115A     -0.766465  1116A     -0.765814  
    1117A     -0.765241  1118A     -0.764691  1119A     -0.764163  
    1120A     -0.763850  1121A     -0.763445  1122A     -0.762900  
    1123A     -0.762106  1124A     -0.761645  1125A     -0.760763  
    1126A     -0.760230  1127A     -0.759747  1128A     -0.758544  
    1129A     -0.758091  1130A     -0.757555  1131A     -0.757322  
    1132A     -0.756623  1133A     -0.756155  1134A     -0.755930  
    1135A     -0.755301  1136A     -0.754728  1137A     -0.754191  
    1138A     -0.753872  1139A     -0.752882  1140A     -0.752393  
    1141A     -0.752316  1142A     -0.751558  1143A     -0.750008  
    1144A     -0.748880  1145A     -0.748346  1146A     -0.748332  
    1147A     -0.747454  1148A     -0.747174  1149A     -0.746484  
    1150A     -0.746296  1151A     -0.745647  1152A     -0.745156  
    1153A     -0.744837  1154A     -0.743363  1155A     -0.743240  
    1156A     -0.742315  1157A     -0.741408  1158A     -0.741128  
    1159A     -0.740486  1160A     -0.739906  1161A     -0.738208  
    1162A     -0.736858  1163A     -0.736609  1164A     -0.736537  
    1165A     -0.735948  1166A     -0.735759  1167A     -0.735391  
    1168A     -0.734731  1169A     -0.732460  1170A     -0.731577  
    1171A     -0.731312  1172A     -0.730975  1173A     -0.730624  
    1174A     -0.730457  1175A     -0.729966  1176A     -0.729792  
    1177A     -0.729095  1178A     -0.728938  1179A     -0.727694  
    1180A     -0.727320  1181A     -0.727069  1182A     -0.726249  
    1183A     -0.725453  1184A     -0.725204  1185A     -0.724815  
    1186A     -0.724586  1187A     -0.723769  1188A     -0.723564  
    1189A     -0.723357  1190A     -0.722842  1191A     -0.722109  
    1192A     -0.721413  1193A     -0.720843  1194A     -0.718887  
    1195A     -0.718004  1196A     -0.717351  1197A     -0.716521  
    1198A     -0.715857  1199A     -0.715749  1200A     -0.714798  
    1201A     -0.714165  1202A     -0.713737  1203A     -0.713287  
    1204A     -0.712935  1205A     -0.712696  1206A     -0.712532  
    1207A     -0.711892  1208A     -0.711612  1209A     -0.711192  
    1210A     -0.710607  1211A     -0.710581  1212A     -0.709404  
    1213A     -0.708364  1214A     -0.708050  1215A     -0.707739  
    1216A     -0.706230  1217A     -0.705820  1218A     -0.705294  
    1219A     -0.705109  1220A     -0.705096  1221A     -0.704708  
    1222A     -0.702894  1223A     -0.702787  1224A     -0.701941  
    1225A     -0.701189  1226A     -0.700003  1227A     -0.699909  
    1228A     -0.699282  1229A     -0.698436  1230A     -0.697664  
    1231A     -0.697077  1232A     -0.696111  1233A     -0.695805  
    1234A     -0.694559  1235A     -0.694298  1236A     -0.693594  
    1237A     -0.692876  1238A     -0.691028  1239A     -0.690877  
    1240A     -0.690408  1241A     -0.689799  1242A     -0.689580  
    1243A     -0.689260  1244A     -0.688918  1245A     -0.688139  
    1246A     -0.687001  1247A     -0.686901  1248A     -0.686647  
    1249A     -0.686393  1250A     -0.685731  1251A     -0.685100  
    1252A     -0.684618  1253A     -0.684004  1254A     -0.683891  
    1255A     -0.683185  1256A     -0.682468  1257A     -0.681146  
    1258A     -0.680694  1259A     -0.680361  1260A     -0.680118  
    1261A     -0.679975  1262A     -0.679372  1263A     -0.678951  
    1264A     -0.678498  1265A     -0.678180  1266A     -0.676572  
    1267A     -0.675894  1268A     -0.674939  1269A     -0.674125  
    1270A     -0.673748  1271A     -0.672383  1272A     -0.672175  
    1273A     -0.672011  1274A     -0.671534  1275A     -0.671282  
    1276A     -0.671095  1277A     -0.670576  1278A     -0.670235  
    1279A     -0.669748  1280A     -0.668796  1281A     -0.668620  
    1282A     -0.667045  1283A     -0.666687  1284A     -0.666333  
    1285A     -0.665808  1286A     -0.665074  1287A     -0.664927  
    1288A     -0.664104  1289A     -0.663823  1290A     -0.663623  
    1291A     -0.663469  1292A     -0.663380  1293A     -0.662122  
    1294A     -0.661118  1295A     -0.660867  1296A     -0.660745  
    1297A     -0.660358  1298A     -0.660157  1299A     -0.659806  
    1300A     -0.659441  1301A     -0.659229  1302A     -0.658543  
    1303A     -0.658264  1304A     -0.657540  1305A     -0.657020  
    1306A     -0.656546  1307A     -0.655852  1308A     -0.654965  
    1309A     -0.654247  1310A     -0.653646  1311A     -0.653580  
    1312A     -0.652932  1313A     -0.651955  1314A     -0.651479  
    1315A     -0.651294  1316A     -0.650748  1317A     -0.650465  
    1318A     -0.649820  1319A     -0.649029  1320A     -0.648767  
    1321A     -0.647928  1322A     -0.647221  1323A     -0.646931  
    1324A     -0.645861  1325A     -0.645711  1326A     -0.645620  
    1327A     -0.645043  1328A     -0.644348  1329A     -0.644228  
    1330A     -0.643718  1331A     -0.643181  1332A     -0.642663  
    1333A     -0.641764  1334A     -0.641595  1335A     -0.641105  
    1336A     -0.640983  1337A     -0.640810  1338A     -0.639642  
    1339A     -0.639509  1340A     -0.639195  1341A     -0.638941  
    1342A     -0.638619  1343A     -0.638358  1344A     -0.637845  
    1345A     -0.637542  1346A     -0.637202  1347A     -0.636814  
    1348A     -0.636615  1349A     -0.636086  1350A     -0.635135  
    1351A     -0.634452  1352A     -0.633533  1353A     -0.633275  
    1354A     -0.632587  1355A     -0.632345  1356A     -0.632027  
    1357A     -0.631196  1358A     -0.630253  1359A     -0.629974  
    1360A     -0.629604  1361A     -0.629434  1362A     -0.629068  
    1363A     -0.628794  1364A     -0.628287  1365A     -0.627064  
    1366A     -0.626734  1367A     -0.626464  1368A     -0.626040  
    1369A     -0.625874  1370A     -0.625469  1371A     -0.625126  
    1372A     -0.623630  1373A     -0.622987  1374A     -0.622846  
    1375A     -0.622421  1376A     -0.621823  1377A     -0.621132  
    1378A     -0.620375  1379A     -0.620206  1380A     -0.619949  
    1381A     -0.619590  1382A     -0.619421  1383A     -0.619128  
    1384A     -0.618732  1385A     -0.618287  1386A     -0.617810  
    1387A     -0.617538  1388A     -0.617013  1389A     -0.616906  
    1390A     -0.616581  1391A     -0.615865  1392A     -0.615818  
    1393A     -0.615426  1394A     -0.614989  1395A     -0.614802  
    1396A     -0.614284  1397A     -0.613976  1398A     -0.613420  
    1399A     -0.613296  1400A     -0.612958  1401A     -0.612675  
    1402A     -0.612107  1403A     -0.611553  1404A     -0.610825  
    1405A     -0.610183  1406A     -0.609498  1407A     -0.609272  
    1408A     -0.609075  1409A     -0.608275  1410A     -0.608074  
    1411A     -0.607325  1412A     -0.606439  1413A     -0.606342  
    1414A     -0.606179  1415A     -0.605805  1416A     -0.605363  
    1417A     -0.605179  1418A     -0.604892  1419A     -0.603705  
    1420A     -0.603538  1421A     -0.603370  1422A     -0.602450  
    1423A     -0.602350  1424A     -0.601307  1425A     -0.600822  
    1426A     -0.600374  1427A     -0.599650  1428A     -0.599558  
    1429A     -0.599400  1430A     -0.599379  1431A     -0.598798  
    1432A     -0.598394  1433A     -0.598170  1434A     -0.598036  
    1435A     -0.597770  1436A     -0.596947  1437A     -0.596558  
    1438A     -0.595978  1439A     -0.595657  1440A     -0.595414  
    1441A     -0.594891  1442A     -0.594289  1443A     -0.593958  
    1444A     -0.593691  1445A     -0.593547  1446A     -0.593161  
    1447A     -0.592962  1448A     -0.592734  1449A     -0.591391  
    1450A     -0.591028  1451A     -0.591003  1452A     -0.590531  
    1453A     -0.589581  1454A     -0.589329  1455A     -0.589221  
    1456A     -0.589104  1457A     -0.589043  1458A     -0.588788  
    1459A     -0.588296  1460A     -0.587261  1461A     -0.586508  
    1462A     -0.586020  1463A     -0.585837  1464A     -0.585532  
    1465A     -0.585206  1466A     -0.584829  1467A     -0.584630  
    1468A     -0.584266  1469A     -0.583995  1470A     -0.582918  
    1471A     -0.582886  1472A     -0.582394  1473A     -0.582257  
    1474A     -0.581812  1475A     -0.581687  1476A     -0.581501  
    1477A     -0.580848  1478A     -0.580261  1479A     -0.579592  
    1480A     -0.579360  1481A     -0.578433  1482A     -0.578256  
    1483A     -0.578047  1484A     -0.577774  1485A     -0.577526  
    1486A     -0.576976  1487A     -0.576765  1488A     -0.576626  
    1489A     -0.576435  1490A     -0.576069  1491A     -0.575421  
    1492A     -0.574741  1493A     -0.574412  1494A     -0.574109  
    1495A     -0.573833  1496A     -0.573666  1497A     -0.573422  
    1498A     -0.573215  1499A     -0.573009  1500A     -0.572280  
    1501A     -0.572192  1502A     -0.571661  1503A     -0.571550  
    1504A     -0.571369  1505A     -0.571081  1506A     -0.570565  
    1507A     -0.570236  1508A     -0.570050  1509A     -0.569943  
    1510A     -0.569609  1511A     -0.569424  1512A     -0.568990  
    1513A     -0.568860  1514A     -0.568530  1515A     -0.568429  
    1516A     -0.568263  1517A     -0.568097  1518A     -0.567959  
    1519A     -0.567375  1520A     -0.567239  1521A     -0.566930  
    1522A     -0.566667  1523A     -0.566521  1524A     -0.565971  
    1525A     -0.565864  1526A     -0.565677  1527A     -0.565240  
    1528A     -0.565012  1529A     -0.564576  1530A     -0.564215  
    1531A     -0.563969  1532A     -0.563642  1533A     -0.563007  
    1534A     -0.562642  1535A     -0.561984  1536A     -0.561598  
    1537A     -0.561198  1538A     -0.561152  1539A     -0.560570  
    1540A     -0.560326  1541A     -0.559818  1542A     -0.559654  
    1543A     -0.559528  1544A     -0.558392  1545A     -0.557872  
    1546A     -0.557645  1547A     -0.557473  1548A     -0.557133  
    1549A     -0.556723  1550A     -0.556687  1551A     -0.556412  
    1552A     -0.556272  1553A     -0.556041  1554A     -0.555776  
    1555A     -0.555506  1556A     -0.554839  1557A     -0.554501  
    1558A     -0.554248  1559A     -0.553893  1560A     -0.553809  
    1561A     -0.553577  1562A     -0.553333  1563A     -0.553120  
    1564A     -0.552505  1565A     -0.552444  1566A     -0.552132  
    1567A     -0.551990  1568A     -0.551213  1569A     -0.550215  
    1570A     -0.550135  1571A     -0.549773  1572A     -0.549615  
    1573A     -0.549317  1574A     -0.548817  1575A     -0.548071  
    1576A     -0.547846  1577A     -0.547607  1578A     -0.547320  
    1579A     -0.547154  1580A     -0.546972  1581A     -0.546477  
    1582A     -0.546288  1583A     -0.545957  1584A     -0.545933  
    1585A     -0.545820  1586A     -0.545203  1587A     -0.544898  
    1588A     -0.544497  1589A     -0.544217  1590A     -0.544156  
    1591A     -0.543773  1592A     -0.543649  1593A     -0.543643  
    1594A     -0.543165  1595A     -0.542738  1596A     -0.542118  
    1597A     -0.541682  1598A     -0.541257  1599A     -0.540934  
    1600A     -0.540716  1601A     -0.540233  1602A     -0.540212  
    1603A     -0.539771  1604A     -0.539313  1605A     -0.539102  
    1606A     -0.538660  1607A     -0.538312  1608A     -0.537753  
    1609A     -0.537429  1610A     -0.537308  1611A     -0.536548  
    1612A     -0.536051  1613A     -0.535079  1614A     -0.535003  
    1615A     -0.534758  1616A     -0.534612  1617A     -0.534397  
    1618A     -0.534103  1619A     -0.533867  1620A     -0.533439  
    1621A     -0.533188  1622A     -0.532708  1623A     -0.532036  
    1624A     -0.531759  1625A     -0.531469  1626A     -0.531184  
    1627A     -0.530802  1628A     -0.530534  1629A     -0.530138  
    1630A     -0.529709  1631A     -0.529589  1632A     -0.529051  
    1633A     -0.528881  1634A     -0.528424  1635A     -0.527990  
    1636A     -0.527805  1637A     -0.527768  1638A     -0.527314  
    1639A     -0.527081  1640A     -0.526800  1641A     -0.526512  
    1642A     -0.526407  1643A     -0.526037  1644A     -0.525926  
    1645A     -0.525730  1646A     -0.525379  1647A     -0.525248  
    1648A     -0.524755  1649A     -0.524425  1650A     -0.523885  
    1651A     -0.523753  1652A     -0.523459  1653A     -0.523365  
    1654A     -0.523319  1655A     -0.522757  1656A     -0.522637  
    1657A     -0.522321  1658A     -0.521743  1659A     -0.520975  
    1660A     -0.520832  1661A     -0.520524  1662A     -0.520324  
    1663A     -0.520198  1664A     -0.519875  1665A     -0.519823  
    1666A     -0.519550  1667A     -0.519035  1668A     -0.518830  
    1669A     -0.518618  1670A     -0.518561  1671A     -0.518251  
    1672A     -0.517993  1673A     -0.517639  1674A     -0.517131  
    1675A     -0.516871  1676A     -0.516305  1677A     -0.515959  
    1678A     -0.515333  1679A     -0.515153  1680A     -0.514450  
    1681A     -0.514075  1682A     -0.513734  1683A     -0.512814  
    1684A     -0.512452  1685A     -0.512209  1686A     -0.511840  
    1687A     -0.511660  1688A     -0.511227  1689A     -0.511094  
    1690A     -0.510931  1691A     -0.510622  1692A     -0.510529  
    1693A     -0.510306  1694A     -0.509827  1695A     -0.509418  
    1696A     -0.509166  1697A     -0.508594  1698A     -0.508377  
    1699A     -0.508215  1700A     -0.507995  1701A     -0.507926  
    1702A     -0.507508  1703A     -0.507134  1704A     -0.506440  
    1705A     -0.506190  1706A     -0.505830  1707A     -0.505797  
    1708A     -0.505540  1709A     -0.505276  1710A     -0.505017  
    1711A     -0.504538  1712A     -0.504438  1713A     -0.504119  
    1714A     -0.503946  1715A     -0.503390  1716A     -0.503330  
    1717A     -0.502655  1718A     -0.502212  1719A     -0.501971  
    1720A     -0.501849  1721A     -0.501780  1722A     -0.501189  
    1723A     -0.500049  1724A     -0.499594  1725A     -0.499304  
    1726A     -0.498759  1727A     -0.498393  1728A     -0.498316  
    1729A     -0.498020  1730A     -0.497193  1731A     -0.496744  
    1732A     -0.496419  1733A     -0.496127  1734A     -0.495759  
    1735A     -0.495623  1736A     -0.495382  1737A     -0.495040  
    1738A     -0.494781  1739A     -0.493668  1740A     -0.493526  
    1741A     -0.493274  1742A     -0.493096  1743A     -0.492942  
    1744A     -0.492859  1745A     -0.492410  1746A     -0.492268  
    1747A     -0.491919  1748A     -0.491305  1749A     -0.491037  
    1750A     -0.489996  1751A     -0.489743  1752A     -0.489603  
    1753A     -0.489411  1754A     -0.488987  1755A     -0.488764  
    1756A     -0.488586  1757A     -0.488348  1758A     -0.488198  
    1759A     -0.487914  1760A     -0.487494  1761A     -0.487201  
    1762A     -0.486861  1763A     -0.486779  1764A     -0.486349  
    1765A     -0.486333  1766A     -0.486221  1767A     -0.486009  
    1768A     -0.485458  1769A     -0.485141  1770A     -0.485022  
    1771A     -0.484535  1772A     -0.484068  1773A     -0.483778  
    1774A     -0.483492  1775A     -0.482885  1776A     -0.482476  
    1777A     -0.482427  1778A     -0.482140  1779A     -0.481362  
    1780A     -0.481194  1781A     -0.481107  1782A     -0.480424  
    1783A     -0.480141  1784A     -0.479920  1785A     -0.479582  
    1786A     -0.479183  1787A     -0.478973  1788A     -0.478789  
    1789A     -0.478627  1790A     -0.478291  1791A     -0.478237  
    1792A     -0.477629  1793A     -0.477399  1794A     -0.476763  
    1795A     -0.476562  1796A     -0.476206  1797A     -0.475884  
    1798A     -0.475599  1799A     -0.475414  1800A     -0.475376  
    1801A     -0.474742  1802A     -0.474416  1803A     -0.474167  
    1804A     -0.473909  1805A     -0.473681  1806A     -0.473177  
    1807A     -0.473065  1808A     -0.472928  1809A     -0.472674  
    1810A     -0.472569  1811A     -0.472365  1812A     -0.472323  
    1813A     -0.471814  1814A     -0.471563  1815A     -0.471473  
    1816A     -0.470846  1817A     -0.470396  1818A     -0.470193  
    1819A     -0.469929  1820A     -0.469045  1821A     -0.468846  
    1822A     -0.468540  1823A     -0.468459  1824A     -0.468406  
    1825A     -0.468104  1826A     -0.467113  1827A     -0.466419  
    1828A     -0.466112  1829A     -0.465840  1830A     -0.465544  
    1831A     -0.464888  1832A     -0.464790  1833A     -0.464402  
    1834A     -0.464341  1835A     -0.464172  1836A     -0.464129  
    1837A     -0.463906  1838A     -0.463234  1839A     -0.462864  
    1840A     -0.462400  1841A     -0.462202  1842A     -0.462062  
    1843A     -0.461640  1844A     -0.461591  1845A     -0.461298  
    1846A     -0.460830  1847A     -0.460687  1848A     -0.460636  
    1849A     -0.460431  1850A     -0.460343  1851A     -0.459995  
    1852A     -0.459871  1853A     -0.459809  1854A     -0.459477  
    1855A     -0.459377  1856A     -0.458766  1857A     -0.458251  
    1858A     -0.458048  1859A     -0.457099  1860A     -0.456870  
    1861A     -0.456453  1862A     -0.455321  1863A     -0.454889  
    1864A     -0.454620  1865A     -0.454552  1866A     -0.454151  
    1867A     -0.453384  1868A     -0.452831  1869A     -0.452493  
    1870A     -0.452065  1871A     -0.450945  1872A     -0.450541  
    1873A     -0.450368  1874A     -0.449763  1875A     -0.449458  
    1876A     -0.448821  1877A     -0.448287  1878A     -0.448010  
    1879A     -0.447968  1880A     -0.447597  1881A     -0.447502  
    1882A     -0.446942  1883A     -0.446875  1884A     -0.446768  
    1885A     -0.446438  1886A     -0.444880  1887A     -0.444335  
    1888A     -0.444177  1889A     -0.443651  1890A     -0.443446  
    1891A     -0.443331  1892A     -0.443230  1893A     -0.443052  
    1894A     -0.442278  1895A     -0.441446  1896A     -0.440885  
    1897A     -0.440598  1898A     -0.439825  1899A     -0.438467  
    1900A     -0.438347  1901A     -0.438230  1902A     -0.438051  
    1903A     -0.437934  1904A     -0.437719  1905A     -0.437427  
    1906A     -0.437180  1907A     -0.437048  1908A     -0.436926  
    1909A     -0.436510  1910A     -0.436050  1911A     -0.435641  
    1912A     -0.435451  1913A     -0.434989  1914A     -0.434755  
    1915A     -0.434197  1916A     -0.433029  1917A     -0.432874  
    1918A     -0.432212  1919A     -0.431588  1920A     -0.431287  
    1921A     -0.430683  1922A     -0.430186  1923A     -0.429656  
    1924A     -0.429271  1925A     -0.429206  1926A     -0.428495  
    1927A     -0.428047  1928A     -0.427890  1929A     -0.427402  
    1930A     -0.426130  1931A     -0.426104  1932A     -0.425623  
    1933A     -0.425484  1934A     -0.424537  1935A     -0.424362  
    1936A     -0.423679  1937A     -0.422792  1938A     -0.422673  
    1939A     -0.422224  1940A     -0.422204  1941A     -0.421966  
    1942A     -0.421624  1943A     -0.421382  1944A     -0.419925  
    1945A     -0.419419  1946A     -0.418875  1947A     -0.417976  
    1948A     -0.417570  1949A     -0.417052  1950A     -0.416463  
    1951A     -0.416185  1952A     -0.415469  1953A     -0.415040  
    1954A     -0.414909  1955A     -0.414305  1956A     -0.414189  
    1957A     -0.413840  1958A     -0.413784  1959A     -0.413454  
    1960A     -0.412895  1961A     -0.412526  1962A     -0.412487  
    1963A     -0.412443  1964A     -0.411789  1965A     -0.411001  
    1966A     -0.410792  1967A     -0.410144  1968A     -0.409895  
    1969A     -0.409743  1970A     -0.409606  1971A     -0.408454  
    1972A     -0.407955  1973A     -0.407594  1974A     -0.407477  
    1975A     -0.407283  1976A     -0.406974  1977A     -0.406495  
    1978A     -0.406051  1979A     -0.404348  1980A     -0.404290  
    1981A     -0.403749  1982A     -0.403372  1983A     -0.402838  
    1984A     -0.402646  1985A     -0.402032  1986A     -0.401550  
    1987A     -0.400801  1988A     -0.400669  1989A     -0.400525  
    1990A     -0.400365  1991A     -0.399534  1992A     -0.398934  
    1993A     -0.398788  1994A     -0.398164  1995A     -0.396625  
    1996A     -0.396258  1997A     -0.395497  1998A     -0.395092  
    1999A     -0.394855  2000A     -0.393622  2001A     -0.393111  
    2002A     -0.392433  2003A     -0.392406  2004A     -0.391961  
    2005A     -0.391547  2006A     -0.390992  2007A     -0.390952  
    2008A     -0.390270  2009A     -0.389555  2010A     -0.388640  
    2011A     -0.388099  2012A     -0.386274  2013A     -0.385307  
    2014A     -0.385226  2015A     -0.384543  2016A     -0.384033  
    2017A     -0.383479  2018A     -0.382815  2019A     -0.381319  
    2020A     -0.381243  2021A     -0.381023  2022A     -0.380804  
    2023A     -0.380588  2024A     -0.380342  2025A     -0.378770  
    2026A     -0.378186  2027A     -0.377896  2028A     -0.376915  
    2029A     -0.376669  2030A     -0.376177  2031A     -0.375944  
    2032A     -0.375302  2033A     -0.375083  2034A     -0.375015  
    2035A     -0.374896  2036A     -0.374597  2037A     -0.374030  
    2038A     -0.373944  2039A     -0.373413  2040A     -0.373258  
    2041A     -0.371876  2042A     -0.371394  2043A     -0.371254  
    2044A     -0.371200  2045A     -0.370513  2046A     -0.370340  
    2047A     -0.370299  2048A     -0.369637  2049A     -0.367860  
    2050A     -0.367564  2051A     -0.367177  2052A     -0.366810  
    2053A     -0.365779  2054A     -0.365536  2055A     -0.364912  
    2056A     -0.364709  2057A     -0.364521  2058A     -0.363850  
    2059A     -0.363212  2060A     -0.362375  2061A     -0.361874  
    2062A     -0.360728  2063A     -0.360674  2064A     -0.359241  
    2065A     -0.357598  2066A     -0.357555  2067A     -0.357340  
    2068A     -0.357210  2069A     -0.356051  2070A     -0.355305  
    2071A     -0.355103  2072A     -0.354963  2073A     -0.354907  
    2074A     -0.353826  2075A     -0.353138  2076A     -0.352950  
    2077A     -0.352193  2078A     -0.351749  2079A     -0.351083  
    2080A     -0.351033  2081A     -0.350392  2082A     -0.348760  
    2083A     -0.348607  2084A     -0.348204  2085A     -0.347710  
    2086A     -0.347472  2087A     -0.347393  2088A     -0.346193  
    2089A     -0.345005  2090A     -0.343874  2091A     -0.343733  
    2092A     -0.343459  2093A     -0.342167  2094A     -0.341519  
    2095A     -0.341092  2096A     -0.340081  2097A     -0.339895  
    2098A     -0.339350  2099A     -0.337905  2100A     -0.337687  
    2101A     -0.336760  2102A     -0.336281  2103A     -0.336183  
    2104A     -0.335953  2105A     -0.334331  2106A     -0.334234  
    2107A     -0.331969  2108A     -0.331398  2109A     -0.330296  
    2110A     -0.330044  2111A     -0.329134  2112A     -0.329046  
    2113A     -0.328141  2114A     -0.327789  2115A     -0.326518  
    2116A     -0.326437  2117A     -0.326154  2118A     -0.325869  
    2119A     -0.325344  2120A     -0.324254  2121A     -0.323309  
    2122A     -0.321372  2123A     -0.320718  2124A     -0.317750  
    2125A     -0.316996  2126A     -0.316677  2127A     -0.316124  
    2128A     -0.315557  2129A     -0.315295  2130A     -0.315183  
    2131A     -0.314424  2132A     -0.314102  2133A     -0.313779  
    2134A     -0.313603  2135A     -0.313280  2136A     -0.311965  
    2137A     -0.310727  2138A     -0.310648  2139A     -0.310491  
    2140A     -0.310184  2141A     -0.308546  2142A     -0.308180  
    2143A     -0.307885  2144A     -0.307014  2145A     -0.306825  
    2146A     -0.306356  2147A     -0.304109  2148A     -0.300396  
    2149A     -0.299888  2150A     -0.299152  2151A     -0.298608  
    2152A     -0.296791  2153A     -0.292745  2154A     -0.291960  
    2155A     -0.291219  2156A     -0.290892  2157A     -0.290304  
    2158A     -0.289840  2159A     -0.289356  2160A     -0.289339  
    2161A     -0.288794  2162A     -0.288687  2163A     -0.287368  
    2164A     -0.284805  2165A     -0.281239  2166A     -0.280950  
    2167A     -0.280418  2168A     -0.279282  2169A     -0.279063  
    2170A     -0.278060  2171A     -0.277740  2172A     -0.276690  
    2173A     -0.275964  2174A     -0.274474  2175A     -0.273452  
    2176A     -0.271663  2177A     -0.270030  2178A     -0.269896  
    2179A     -0.267525  2180A     -0.266177  2181A     -0.264245  
    2182A     -0.262080  2183A     -0.260020  2184A     -0.259239  
    2185A     -0.258927  2186A     -0.258327  2187A     -0.255094  
    2188A     -0.253266  2189A     -0.252305  2190A     -0.251615  
    2191A     -0.249399  2192A     -0.248339  2193A     -0.248186  
    2194A     -0.237703  2195A     -0.234192  2196A     -0.232646  
    2197A     -0.230828  2198A     -0.224174  2199A     -0.221219  
    2200A     -0.220197  2201A     -0.216268  2202A     -0.211398  
    2203A     -0.210391  2204A     -0.208231  2205A     -0.205071  
    2206A     -0.189405  2207A     -0.179789  2208A     -0.179619  
    2209A     -0.158006  2210A     -0.150222  2211A     -0.135408  
    2212A     -0.123694  2213A     -0.123419  2214A     -0.110887  
    2215A     -0.104469  2216A     -0.098386  2217A     -0.096540  
    2218A     -0.096161  2219A     -0.074403  2220A     -0.064652  
    2221A     -0.062231  2222A     -0.060098  2223A     -0.027337  

    Virtual:                                                              

    2224A      0.074453  2225A      0.128090  2226A      0.129780  
    2227A      0.131558  2228A      0.140963  2229A      0.147990  
    2230A      0.154204  2231A      0.161436  2232A      0.164968  
    2233A      0.167188  2234A      0.171368  2235A      0.171612  
    2236A      0.172364  2237A      0.173111  2238A      0.175060  
    2239A      0.180754  2240A      0.196230  2241A      0.201275  
    2242A      0.203636  2243A      0.203710  2244A      0.204594  
    2245A      0.208012  2246A      0.208937  2247A      0.211979  
    2248A      0.212355  2249A      0.216461  2250A      0.218424  
    2251A      0.219188  2252A      0.221086  2253A      0.222654  
    2254A      0.227279  2255A      0.227565  2256A      0.230308  
    2257A      0.230926  2258A      0.231897  2259A      0.233165  
    2260A      0.240264  2261A      0.244618  2262A      0.245998  
    2263A      0.247608  2264A      0.249417  2265A      0.249787  
    2266A      0.251064  2267A      0.252630  2268A      0.253580  
    2269A      0.255078  2270A      0.256673  2271A      0.257366  
    2272A      0.259239  2273A      0.260032  2274A      0.261541  
    2275A      0.263296  2276A      0.269203  2277A      0.272745  
    2278A      0.273436  2279A      0.273501  2280A      0.274661  
    2281A      0.274928  2282A      0.279734  2283A      0.280601  
    2284A      0.281967  2285A      0.282030  2286A      0.282356  
    2287A      0.283744  2288A      0.284701  2289A      0.287780  
    2290A      0.291620  2291A      0.291969  2292A      0.292400  
    2293A      0.292735  2294A      0.293585  2295A      0.294584  
    2296A      0.300069  2297A      0.300571  2298A      0.301493  
    2299A      0.302439  2300A      0.303472  2301A      0.304187  
    2302A      0.304991  2303A      0.307830  2304A      0.308890  
    2305A      0.309108  2306A      0.310154  2307A      0.312884  
    2308A      0.314202  2309A      0.323296  2310A      0.323658  
    2311A      0.323694  2312A      0.326849  2313A      0.328753  
    2314A      0.332478  2315A      0.342769  2316A      0.343644  
    2317A      0.347092  2318A      0.348571  2319A      0.352167  
    2320A      0.354140  2321A      0.355927  2322A      0.356072  
    2323A      0.357877  2324A      0.361810  2325A      0.363331  
    2326A      0.363367  2327A      0.368985  2328A      0.371557  
    2329A      0.375870  2330A      0.376495  2331A      0.377815  
    2332A      0.378720  2333A      0.380021  2334A      0.384143  
    2335A      0.393412  2336A      0.395747  2337A      0.396438  
    2338A      0.398304  2339A      0.398828  2340A      0.400831  
    2341A      0.402306  2342A      0.404585  2343A      0.405965  
    2344A      0.406315  2345A      0.410663  2346A      0.413322  
    2347A      0.414262  2348A      0.415122  2349A      0.416290  
    2350A      0.420570  2351A      0.422127  2352A      0.424600  
    2353A      0.425342  2354A      0.427881  2355A      0.429139  
    2356A      0.432890  2357A      0.433374  2358A      0.434949  
    2359A      0.436243  2360A      0.439648  2361A      0.440842  
    2362A      0.442113  2363A      0.442453  2364A      0.442770  
    2365A      0.446239  2366A      0.446557  2367A      0.447948  
    2368A      0.449068  2369A      0.449292  2370A      0.452012  
    2371A      0.454293  2372A      0.456208  2373A      0.457145  
    2374A      0.458106  2375A      0.459780  2376A      0.461070  
    2377A      0.462187  2378A      0.465481  2379A      0.466999  
    2380A      0.468621  2381A      0.468800  2382A      0.469987  
    2383A      0.471860  2384A      0.472712  2385A      0.473625  
    2386A      0.473697  2387A      0.473997  2388A      0.475710  
    2389A      0.476037  2390A      0.477335  2391A      0.478091  
    2392A      0.479754  2393A      0.480221  2394A      0.483065  
    2395A      0.484351  2396A      0.485296  2397A      0.486511  
    2398A      0.489490  2399A      0.489989  2400A      0.490105  
    2401A      0.490833  2402A      0.492916  2403A      0.493226  
    2404A      0.494270  2405A      0.494516  2406A      0.495066  
    2407A      0.497065  2408A      0.497508  2409A      0.497608  
    2410A      0.499281  2411A      0.500520  2412A      0.501211  
    2413A      0.501378  2414A      0.502246  2415A      0.503354  
    2416A      0.505089  2417A      0.506448  2418A      0.507186  
    2419A      0.508411  2420A      0.510155  2421A      0.511968  
    2422A      0.512151  2423A      0.512650  2424A      0.512885  
    2425A      0.513356  2426A      0.514047  2427A      0.514702  
    2428A      0.515729  2429A      0.516142  2430A      0.517357  
    2431A      0.517471  2432A      0.517937  2433A      0.519175  
    2434A      0.519196  2435A      0.520927  2436A      0.521024  
    2437A      0.521140  2438A      0.522260  2439A      0.522741  
    2440A      0.524931  2441A      0.525260  2442A      0.525279  
    2443A      0.526247  2444A      0.528793  2445A      0.529450  
    2446A      0.530681  2447A      0.531375  2448A      0.532775  
    2449A      0.533929  2450A      0.535091  2451A      0.535440  
    2452A      0.535809  2453A      0.535996  2454A      0.536439  
    2455A      0.536543  2456A      0.536682  2457A      0.537128  
    2458A      0.537588  2459A      0.538173  2460A      0.539109  
    2461A      0.539493  2462A      0.540214  2463A      0.541407  
    2464A      0.541622  2465A      0.541937  2466A      0.542433  
    2467A      0.542880  2468A      0.543291  2469A      0.543935  
    2470A      0.545132  2471A      0.545534  2472A      0.545590  
    2473A      0.546236  2474A      0.546433  2475A      0.546650  
    2476A      0.547349  2477A      0.547488  2478A      0.548299  
    2479A      0.548532  2480A      0.549211  2481A      0.550353  
    2482A      0.550726  2483A      0.551001  2484A      0.551526  
    2485A      0.552190  2486A      0.552283  2487A      0.553095  
    2488A      0.553705  2489A      0.554029  2490A      0.554150  
    2491A      0.556086  2492A      0.556197  2493A      0.556797  
    2494A      0.556828  2495A      0.557869  2496A      0.558077  
    2497A      0.558376  2498A      0.558669  2499A      0.559833  
    2500A      0.560927  2501A      0.561303  2502A      0.561907  
    2503A      0.562414  2504A      0.562552  2505A      0.563095  
    2506A      0.563733  2507A      0.565455  2508A      0.565778  
    2509A      0.566865  2510A      0.567593  2511A      0.568242  
    2512A      0.568523  2513A      0.568628  2514A      0.569898  
    2515A      0.570222  2516A      0.570728  2517A      0.571750  
    2518A      0.572571  2519A      0.573369  2520A      0.573894  
    2521A      0.574517  2522A      0.575188  2523A      0.575699  
    2524A      0.576439  2525A      0.577190  2526A      0.577965  
    2527A      0.578147  2528A      0.578301  2529A      0.578843  
    2530A      0.580839  2531A      0.580926  2532A      0.581232  
    2533A      0.581552  2534A      0.581963  2535A      0.582136  
    2536A      0.582679  2537A      0.583049  2538A      0.583574  
    2539A      0.583886  2540A      0.584063  2541A      0.584454  
    2542A      0.585132  2543A      0.585380  2544A      0.585908  
    2545A      0.586580  2546A      0.586776  2547A      0.586979  
    2548A      0.587632  2549A      0.587827  2550A      0.587918  
    2551A      0.588416  2552A      0.588768  2553A      0.589302  
    2554A      0.589643  2555A      0.590426  2556A      0.590869  
    2557A      0.591999  2558A      0.592483  2559A      0.592675  
    2560A      0.592975  2561A      0.593448  2562A      0.593729  
    2563A      0.593845  2564A      0.594228  2565A      0.594359  
    2566A      0.595267  2567A      0.595554  2568A      0.596025  
    2569A      0.596404  2570A      0.597547  2571A      0.597599  
    2572A      0.598524  2573A      0.598978  2574A      0.599133  
    2575A      0.599558  2576A      0.599774  2577A      0.600616  
    2578A      0.600991  2579A      0.601622  2580A      0.602070  
    2581A      0.602170  2582A      0.603206  2583A      0.603513  
    2584A      0.603794  2585A      0.604105  2586A      0.604849  
    2587A      0.605003  2588A      0.605706  2589A      0.606196  
    2590A      0.607506  2591A      0.608045  2592A      0.608348  
    2593A      0.609194  2594A      0.609456  2595A      0.609698  
    2596A      0.610589  2597A      0.610733  2598A      0.610892  
    2599A      0.611103  2600A      0.611519  2601A      0.612044  
    2602A      0.612223  2603A      0.612606  2604A      0.612822  
    2605A      0.613178  2606A      0.613506  2607A      0.614361  
    2608A      0.615276  2609A      0.615427  2610A      0.615726  
    2611A      0.616597  2612A      0.617040  2613A      0.617482  
    2614A      0.617722  2615A      0.618315  2616A      0.618750  
    2617A      0.619135  2618A      0.619790  2619A      0.620438  
    2620A      0.620665  2621A      0.621184  2622A      0.621432  
    2623A      0.621612  2624A      0.621722  2625A      0.622024  
    2626A      0.622253  2627A      0.622686  2628A      0.623386  
    2629A      0.623511  2630A      0.623840  2631A      0.624217  
    2632A      0.624466  2633A      0.624562  2634A      0.625171  
    2635A      0.625288  2636A      0.625452  2637A      0.625841  
    2638A      0.626485  2639A      0.626612  2640A      0.626961  
    2641A      0.627199  2642A      0.627960  2643A      0.628172  
    2644A      0.628705  2645A      0.628980  2646A      0.629476  
    2647A      0.629755  2648A      0.630382  2649A      0.630667  
    2650A      0.631017  2651A      0.631561  2652A      0.631825  
    2653A      0.631998  2654A      0.632599  2655A      0.633083  
    2656A      0.633262  2657A      0.633620  2658A      0.633780  
    2659A      0.634172  2660A      0.634935  2661A      0.635117  
    2662A      0.635365  2663A      0.635661  2664A      0.635916  
    2665A      0.636113  2666A      0.636798  2667A      0.637080  
    2668A      0.637634  2669A      0.637817  2670A      0.638357  
    2671A      0.638883  2672A      0.639418  2673A      0.639799  
    2674A      0.640121  2675A      0.640405  2676A      0.641311  
    2677A      0.641544  2678A      0.641690  2679A      0.642459  
    2680A      0.642913  2681A      0.643770  2682A      0.644218  
    2683A      0.644706  2684A      0.645134  2685A      0.645565  
    2686A      0.645918  2687A      0.646267  2688A      0.646542  
    2689A      0.647246  2690A      0.648004  2691A      0.648161  
    2692A      0.648398  2693A      0.648485  2694A      0.648803  
    2695A      0.649165  2696A      0.649472  2697A      0.649835  
    2698A      0.650376  2699A      0.651321  2700A      0.651440  
    2701A      0.651650  2702A      0.652435  2703A      0.653028  
    2704A      0.653643  2705A      0.653902  2706A      0.654136  
    2707A      0.654389  2708A      0.654598  2709A      0.655429  
    2710A      0.655589  2711A      0.655722  2712A      0.655921  
    2713A      0.656122  2714A      0.656285  2715A      0.656417  
    2716A      0.656811  2717A      0.657173  2718A      0.657275  
    2719A      0.657858  2720A      0.658438  2721A      0.658946  
    2722A      0.659467  2723A      0.659948  2724A      0.660014  
    2725A      0.660256  2726A      0.660727  2727A      0.661251  
    2728A      0.661384  2729A      0.662164  2730A      0.662859  
    2731A      0.662922  2732A      0.663231  2733A      0.663785  
    2734A      0.663817  2735A      0.664181  2736A      0.664287  
    2737A      0.664838  2738A      0.665126  2739A      0.665807  
    2740A      0.665971  2741A      0.666153  2742A      0.666289  
    2743A      0.666830  2744A      0.667453  2745A      0.667689  
    2746A      0.668121  2747A      0.668332  2748A      0.669090  
    2749A      0.669274  2750A      0.669702  2751A      0.670059  
    2752A      0.670312  2753A      0.670667  2754A      0.671079  
    2755A      0.671388  2756A      0.671551  2757A      0.671913  
    2758A      0.671981  2759A      0.672414  2760A      0.672517  
    2761A      0.672763  2762A      0.673097  2763A      0.673186  
    2764A      0.673992  2765A      0.674133  2766A      0.674363  
    2767A      0.674846  2768A      0.674923  2769A      0.675929  
    2770A      0.676262  2771A      0.676575  2772A      0.677137  
    2773A      0.677439  2774A      0.677983  2775A      0.678292  
    2776A      0.678614  2777A      0.679041  2778A      0.679311  
    2779A      0.680252  2780A      0.680888  2781A      0.681088  
    2782A      0.681223  2783A      0.681369  2784A      0.681529  
    2785A      0.682035  2786A      0.682344  2787A      0.682735  
    2788A      0.683111  2789A      0.683363  2790A      0.683628  
    2791A      0.684085  2792A      0.684264  2793A      0.684676  
    2794A      0.684930  2795A      0.685257  2796A      0.685530  
    2797A      0.685676  2798A      0.686000  2799A      0.686276  
    2800A      0.686520  2801A      0.687298  2802A      0.687610  
    2803A      0.688072  2804A      0.688294  2805A      0.688486  
    2806A      0.688652  2807A      0.689061  2808A      0.689358  
    2809A      0.689481  2810A      0.689586  2811A      0.690294  
    2812A      0.690465  2813A      0.690813  2814A      0.691180  
    2815A      0.691608  2816A      0.691919  2817A      0.692014  
    2818A      0.692686  2819A      0.692890  2820A      0.693017  
    2821A      0.693382  2822A      0.693656  2823A      0.693817  
    2824A      0.694081  2825A      0.694343  2826A      0.694767  
    2827A      0.694974  2828A      0.695468  2829A      0.695984  
    2830A      0.696428  2831A      0.696811  2832A      0.697234  
    2833A      0.697443  2834A      0.697846  2835A      0.698307  
    2836A      0.698677  2837A      0.699048  2838A      0.699128  
    2839A      0.699420  2840A      0.699600  2841A      0.699759  
    2842A      0.700145  2843A      0.700212  2844A      0.700799  
    2845A      0.701403  2846A      0.701588  2847A      0.701809  
    2848A      0.702290  2849A      0.702587  2850A      0.702693  
    2851A      0.702928  2852A      0.703437  2853A      0.703645  
    2854A      0.703835  2855A      0.704356  2856A      0.704533  
    2857A      0.704823  2858A      0.704929  2859A      0.705156  
    2860A      0.705411  2861A      0.705510  2862A      0.706311  
    2863A      0.706855  2864A      0.707228  2865A      0.707495  
    2866A      0.707706  2867A      0.708087  2868A      0.708477  
    2869A      0.708951  2870A      0.709193  2871A      0.709553  
    2872A      0.709691  2873A      0.709793  2874A      0.710030  
    2875A      0.710326  2876A      0.710625  2877A      0.711412  
    2878A      0.711823  2879A      0.711942  2880A      0.712438  
    2881A      0.712690  2882A      0.713034  2883A      0.713627  
    2884A      0.713764  2885A      0.713874  2886A      0.714160  
    2887A      0.714416  2888A      0.714996  2889A      0.715364  
    2890A      0.716069  2891A      0.716327  2892A      0.716726  
    2893A      0.717213  2894A      0.717398  2895A      0.717679  
    2896A      0.717810  2897A      0.718091  2898A      0.718421  
    2899A      0.718594  2900A      0.718723  2901A      0.719368  
    2902A      0.719840  2903A      0.720190  2904A      0.720583  
    2905A      0.721449  2906A      0.721548  2907A      0.721872  
    2908A      0.722383  2909A      0.722716  2910A      0.722732  
    2911A      0.722898  2912A      0.723516  2913A      0.723829  
    2914A      0.724040  2915A      0.724221  2916A      0.724923  
    2917A      0.725231  2918A      0.725686  2919A      0.725914  
    2920A      0.726207  2921A      0.726635  2922A      0.727145  
    2923A      0.727760  2924A      0.728106  2925A      0.728444  
    2926A      0.728813  2927A      0.729080  2928A      0.729203  
    2929A      0.729817  2930A      0.730005  2931A      0.730314  
    2932A      0.730377  2933A      0.731100  2934A      0.731296  
    2935A      0.732068  2936A      0.732537  2937A      0.733235  
    2938A      0.733490  2939A      0.733667  2940A      0.734399  
    2941A      0.735041  2942A      0.735270  2943A      0.735691  
    2944A      0.736213  2945A      0.736636  2946A      0.736716  
    2947A      0.737251  2948A      0.737585  2949A      0.737718  
    2950A      0.737908  2951A      0.738097  2952A      0.738609  
    2953A      0.738988  2954A      0.739535  2955A      0.739767  
    2956A      0.739833  2957A      0.739877  2958A      0.740120  
    2959A      0.740541  2960A      0.740713  2961A      0.740734  
    2962A      0.741354  2963A      0.742031  2964A      0.742121  
    2965A      0.742412  2966A      0.743031  2967A      0.743219  
    2968A      0.743909  2969A      0.744005  2970A      0.744315  
    2971A      0.744684  2972A      0.744847  2973A      0.745290  
    2974A      0.745451  2975A      0.745976  2976A      0.746204  
    2977A      0.746542  2978A      0.746774  2979A      0.747233  
    2980A      0.747638  2981A      0.748080  2982A      0.748171  
    2983A      0.748184  2984A      0.748356  2985A      0.749078  
    2986A      0.749303  2987A      0.749464  2988A      0.750732  
    2989A      0.750787  2990A      0.751134  2991A      0.751534  
    2992A      0.752275  2993A      0.752532  2994A      0.753034  
    2995A      0.753260  2996A      0.753626  2997A      0.754157  
    2998A      0.754260  2999A      0.754517  3000A      0.754935  
    3001A      0.755245  3002A      0.755684  3003A      0.756089  
    3004A      0.756198  3005A      0.756459  3006A      0.756600  
    3007A      0.756937  3008A      0.757151  3009A      0.758240  
    3010A      0.758364  3011A      0.758539  3012A      0.758875  
    3013A      0.759330  3014A      0.759730  3015A      0.760049  
    3016A      0.760287  3017A      0.760627  3018A      0.760652  
    3019A      0.761166  3020A      0.761382  3021A      0.761480  
    3022A      0.761716  3023A      0.762049  3024A      0.762409  
    3025A      0.762628  3026A      0.762775  3027A      0.763051  
    3028A      0.763384  3029A      0.763693  3030A      0.764029  
    3031A      0.764818  3032A      0.765140  3033A      0.765379  
    3034A      0.765534  3035A      0.765757  3036A      0.766059  
    3037A      0.766927  3038A      0.767093  3039A      0.767561  
    3040A      0.767871  3041A      0.768432  3042A      0.768883  
    3043A      0.769064  3044A      0.769239  3045A      0.769739  
    3046A      0.770143  3047A      0.770606  3048A      0.770753  
    3049A      0.771268  3050A      0.771400  3051A      0.771623  
    3052A      0.771888  3053A      0.772166  3054A      0.772340  
    3055A      0.772788  3056A      0.773124  3057A      0.773433  
    3058A      0.773501  3059A      0.774157  3060A      0.774614  
    3061A      0.774845  3062A      0.775883  3063A      0.776022  
    3064A      0.776204  3065A      0.776481  3066A      0.777386  
    3067A      0.777518  3068A      0.778218  3069A      0.778869  
    3070A      0.779553  3071A      0.780418  3072A      0.780530  
    3073A      0.780928  3074A      0.781160  3075A      0.781329  
    3076A      0.781545  3077A      0.782081  3078A      0.782479  
    3079A      0.782851  3080A      0.783824  3081A      0.784285  
    3082A      0.784498  3083A      0.784573  3084A      0.784812  
    3085A      0.784889  3086A      0.785577  3087A      0.785805  
    3088A      0.786137  3089A      0.786532  3090A      0.786933  
    3091A      0.787555  3092A      0.787836  3093A      0.788175  
    3094A      0.789026  3095A      0.789364  3096A      0.789797  
    3097A      0.789951  3098A      0.790374  3099A      0.790417  
    3100A      0.790597  3101A      0.791469  3102A      0.791500  
    3103A      0.791983  3104A      0.792379  3105A      0.792702  
    3106A      0.793139  3107A      0.793470  3108A      0.793674  
    3109A      0.793827  3110A      0.794256  3111A      0.794683  
    3112A      0.795380  3113A      0.795742  3114A      0.796160  
    3115A      0.796687  3116A      0.796778  3117A      0.797418  
    3118A      0.797521  3119A      0.797660  3120A      0.797988  
    3121A      0.798352  3122A      0.798689  3123A      0.799484  
    3124A      0.800300  3125A      0.800819  3126A      0.801029  
    3127A      0.801218  3128A      0.801625  3129A      0.802445  
    3130A      0.803098  3131A      0.803714  3132A      0.804105  
    3133A      0.804577  3134A      0.804908  3135A      0.804971  
    3136A      0.805692  3137A      0.806210  3138A      0.806481  
    3139A      0.806895  3140A      0.807084  3141A      0.807132  
    3142A      0.807249  3143A      0.807774  3144A      0.808129  
    3145A      0.809520  3146A      0.809835  3147A      0.810108  
    3148A      0.810778  3149A      0.811126  3150A      0.811683  
    3151A      0.811931  3152A      0.812335  3153A      0.813256  
    3154A      0.813717  3155A      0.814046  3156A      0.814125  
    3157A      0.814955  3158A      0.815064  3159A      0.815327  
    3160A      0.815869  3161A      0.816055  3162A      0.816828  
    3163A      0.816915  3164A      0.817587  3165A      0.817928  
    3166A      0.818423  3167A      0.818586  3168A      0.818893  
    3169A      0.819722  3170A      0.820780  3171A      0.821211  
    3172A      0.821997  3173A      0.822192  3174A      0.823190  
    3175A      0.823231  3176A      0.823472  3177A      0.823847  
    3178A      0.824760  3179A      0.824988  3180A      0.825204  
    3181A      0.826751  3182A      0.827071  3183A      0.827207  
    3184A      0.828218  3185A      0.828368  3186A      0.828709  
    3187A      0.829722  3188A      0.829869  3189A      0.830038  
    3190A      0.830547  3191A      0.831352  3192A      0.831596  
    3193A      0.831867  3194A      0.832161  3195A      0.833023  
    3196A      0.833701  3197A      0.834118  3198A      0.834561  
    3199A      0.834609  3200A      0.835041  3201A      0.835557  
    3202A      0.835747  3203A      0.835965  3204A      0.836239  
    3205A      0.838176  3206A      0.838715  3207A      0.838872  
    3208A      0.839769  3209A      0.839795  3210A      0.840480  
    3211A      0.840650  3212A      0.841358  3213A      0.842056  
    3214A      0.842725  3215A      0.843431  3216A      0.843925  
    3217A      0.844603  3218A      0.844729  3219A      0.844965  
    3220A      0.845988  3221A      0.846341  3222A      0.846547  
    3223A      0.846695  3224A      0.847746  3225A      0.848180  
    3226A      0.848926  3227A      0.849362  3228A      0.849593  
    3229A      0.851259  3230A      0.851936  3231A      0.852209  
    3232A      0.852333  3233A      0.853439  3234A      0.854330  
    3235A      0.855296  3236A      0.855818  3237A      0.856460  
    3238A      0.856745  3239A      0.857277  3240A      0.857709  
    3241A      0.859206  3242A      0.859885  3243A      0.860282  
    3244A      0.861731  3245A      0.861872  3246A      0.862026  
    3247A      0.863725  3248A      0.863845  3249A      0.864929  
    3250A      0.865304  3251A      0.866392  3252A      0.867059  
    3253A      0.867321  3254A      0.867656  3255A      0.868637  
    3256A      0.869540  3257A      0.870170  3258A      0.870577  
    3259A      0.871006  3260A      0.871412  3261A      0.871572  
    3262A      0.872095  3263A      0.872930  3264A      0.874339  
    3265A      0.874976  3266A      0.875328  3267A      0.875597  
    3268A      0.876024  3269A      0.876077  3270A      0.876692  
    3271A      0.877401  3272A      0.878163  3273A      0.878892  
    3274A      0.879226  3275A      0.879884  3276A      0.880732  
    3277A      0.880923  3278A      0.881963  3279A      0.882452  
    3280A      0.882547  3281A      0.882913  3282A      0.883718  
    3283A      0.884242  3284A      0.884893  3285A      0.886512  
    3286A      0.886610  3287A      0.887509  3288A      0.888680  
    3289A      0.889028  3290A      0.889537  3291A      0.891296  
    3292A      0.891475  3293A      0.892224  3294A      0.892392  
    3295A      0.892550  3296A      0.893728  3297A      0.894645  
    3298A      0.895064  3299A      0.895777  3300A      0.896226  
    3301A      0.896553  3302A      0.897468  3303A      0.899841  
    3304A      0.900441  3305A      0.901563  3306A      0.901773  
    3307A      0.903210  3308A      0.903329  3309A      0.903710  
    3310A      0.903743  3311A      0.905223  3312A      0.905425  
    3313A      0.905537  3314A      0.905898  3315A      0.906369  
    3316A      0.907921  3317A      0.908340  3318A      0.908679  
    3319A      0.909267  3320A      0.909453  3321A      0.910761  
    3322A      0.912027  3323A      0.913432  3324A      0.913502  
    3325A      0.913621  3326A      0.914966  3327A      0.915676  
    3328A      0.916379  3329A      0.917657  3330A      0.918348  
    3331A      0.918987  3332A      0.919933  3333A      0.919994  
    3334A      0.920586  3335A      0.920803  3336A      0.921649  
    3337A      0.922037  3338A      0.922938  3339A      0.924294  
    3340A      0.924386  3341A      0.924554  3342A      0.926002  
    3343A      0.927265  3344A      0.928712  3345A      0.928967  
    3346A      0.930298  3347A      0.931018  3348A      0.932586  
    3349A      0.934429  3350A      0.934624  3351A      0.937074  
    3352A      0.937459  3353A      0.937613  3354A      0.938102  
    3355A      0.939041  3356A      0.940818  3357A      0.941084  
    3358A      0.941850  3359A      0.942613  3360A      0.942833  
    3361A      0.943408  3362A      0.943904  3363A      0.944417  
    3364A      0.944557  3365A      0.945267  3366A      0.946869  
    3367A      0.947031  3368A      0.947277  3369A      0.948485  
    3370A      0.949781  3371A      0.949936  3372A      0.951442  
    3373A      0.952222  3374A      0.954903  3375A      0.956049  
    3376A      0.958067  3377A      0.958124  3378A      0.958679  
    3379A      0.960071  3380A      0.960356  3381A      0.961160  
    3382A      0.961532  3383A      0.961742  3384A      0.961999  
    3385A      0.962534  3386A      0.964640  3387A      0.964910  
    3388A      0.966787  3389A      0.968305  3390A      0.969185  
    3391A      0.970542  3392A      0.971173  3393A      0.971340  
    3394A      0.972496  3395A      0.973020  3396A      0.974825  
    3397A      0.975276  3398A      0.978132  3399A      0.978266  
    3400A      0.979819  3401A      0.980358  3402A      0.982508  
    3403A      0.982827  3404A      0.983318  3405A      0.983911  
    3406A      0.986363  3407A      0.989549  3408A      0.989749  
    3409A      0.991115  3410A      0.992001  3411A      0.993812  
    3412A      0.996637  3413A      0.998376  3414A      0.998782  
    3415A      0.999339  3416A      0.999649  3417A      1.000349  
    3418A      1.003084  3419A      1.003971  3420A      1.007162  
    3421A      1.007697  3422A      1.007852  3423A      1.007900  
    3424A      1.009259  3425A      1.009936  3426A      1.012058  
    3427A      1.012518  3428A      1.013594  3429A      1.014239  
    3430A      1.015545  3431A      1.018069  3432A      1.019675  
    3433A      1.021241  3434A      1.022019  3435A      1.023270  
    3436A      1.027820  3437A      1.027984  3438A      1.028982  
    3439A      1.029268  3440A      1.031973  3441A      1.032707  
    3442A      1.034154  3443A      1.034958  3444A      1.036296  
    3445A      1.036346  3446A      1.039392  3447A      1.040271  
    3448A      1.041182  3449A      1.042139  3450A      1.042525  
    3451A      1.042890  3452A      1.043456  3453A      1.045700  
    3454A      1.046063  3455A      1.046369  3456A      1.046819  
    3457A      1.047733  3458A      1.051290  3459A      1.052624  
    3460A      1.054904  3461A      1.057043  3462A      1.058232  
    3463A      1.058274  3464A      1.058584  3465A      1.060605  
    3466A      1.062788  3467A      1.065056  3468A      1.067267  
    3469A      1.068029  3470A      1.071440  3471A      1.071773  
    3472A      1.073093  3473A      1.075464  3474A      1.079801  
    3475A      1.082121  3476A      1.084435  3477A      1.084763  
    3478A      1.089228  3479A      1.092275  3480A      1.092725  
    3481A      1.093102  3482A      1.094169  3483A      1.094767  
    3484A      1.094973  3485A      1.095194  3486A      1.100326  
    3487A      1.102176  3488A      1.103815  3489A      1.113589  
    3490A      1.119856  3491A      1.122518  3492A      1.128871  
    3493A      1.130940  3494A      1.132352  3495A      1.137701  
    3496A      1.139808  3497A      1.140880  3498A      1.141769  
    3499A      1.142759  3500A      1.146420  3501A      1.147681  
    3502A      1.151327  3503A      1.153477  3504A      1.160191  
    3505A      1.164401  3506A      1.167734  3507A      1.173980  
    3508A      1.179945  3509A      1.189644  3510A      1.220922  
    3511A      1.223332  3512A      1.223650  3513A      1.230782  
    3514A      1.253472  3515A      1.277118  3516A      1.297380  
    3517A      1.306734  3518A      1.318705  

    Final Occupation by Irrep:
              A 
    DOCC [  2223 ]
    NA   [  2223 ]
    NB   [  2223 ]

  @DF-RHF Final Energy: -29632.14105356907749

   => Energetics <=

    Nuclear Repulsion Energy =         431485.6027835512650199
    One-Electron Energy =             -903119.8302734483731911
    Two-Electron Energy =              442014.0582707147696055
    Total Energy =                     -29632.1410535690811230

Computation Completed


Properties will be evaluated at   0.000000,   0.000000,   0.000000 [a0]

Properties computed using the SCF density matrix


 Multipole Moments:

 ------------------------------------------------------------------------------------
     Multipole            Electronic (a.u.)      Nuclear  (a.u.)        Total (a.u.)
 ------------------------------------------------------------------------------------

 L = 1.  Multiply by 2.5417464519 to convert [e a0] to [Debye]
 Dipole X            :     -42036.5055785        41996.3852409          -40.1203376
 Dipole Y            :    -403734.5622002       403599.2228947         -135.3393055
 Dipole Z            :    -453396.0147008       453386.5332111           -9.4814897
 Magnitude           :                                                  141.4788598

 ------------------------------------------------------------------------------------

*** tstop() called on atl1-1-01-010-24-1.pace.gatech.edu at Fri May 23 20:07:15 2025
Module time:
	user time   =  871111.52 seconds =   14518.53 minutes
	system time =    4676.06 seconds =      77.93 minutes
	total time  =     105021 seconds =    1750.35 minutes
Total time:
	user time   =  871111.52 seconds =   14518.53 minutes
	system time =    4676.06 seconds =      77.93 minutes
	total time  =     105021 seconds =    1750.35 minutes
Wall time: 105021.55 seconds
