# Supplementary material for: SparcleQC: Automated Input File Creation for QM/MM Studies of Protein:Ligand Complexes
Source: J Chem Inf Model. 2025 Jun 17;65(13):6433–40. doi: 10.1021/acs.jcim.5c00617 (PMC12264949; doi:10.1021/acs.jcim.5c00617)
Supplement: Supplementary file 2 [file ci5c00617_si_002.zip › si/convergence/ex1_1ABA/psi4_files/no_ee/cutoff_5.5_psi4_file_prot.out]

Scratch directory: /tmp/
   => Libint2 <=

    Primary   basis highest AM E, G, H:  5, 4, 3
    Auxiliary basis highest AM E, G, H:  6, 5, 4
    Onebody   basis highest AM E, G, H:  6, 5, 4
    Solid Harmonics ordering:            gaussian

*** tstart() called on atl1-1-01-010-25-1.pace.gatech.edu
*** at Tue May 20 08:13:22 2025

   => Loading Basis Set <=

    Name: MINIX
    Role: ORBITAL
    Keyword: BASIS
    atoms 1, 4-11, 22, 25-28, 30, 39, 42-43, 45-48, 61-63, 65, 75, 78-85, 95, 98-102, 114, 117-118, 120-123, 136-140, 152, 155-156, 158-160, 172-173, 175-178, 191-192, 198-199, 201-204, 217-218, 220-221, 231-233, 235 entry C          line    74 file /storage/hive/project/chem-sherrill/csargent30/.conda/envs/psi419/share/psi4/basis/minix.gbs 
    atoms 2, 12, 23, 40, 44, 76, 96, 115, 119, 153, 157, 162, 174, 193, 200, 219, 222, 245, 248, 251, 254, 257, 260                                                                                                      entry O          line   102 file /storage/hive/project/chem-sherrill/csargent30/.conda/envs/psi419/share/psi4/basis/minix.gbs 
    atoms 3, 24, 29, 31, 41, 60, 77, 97, 116, 135, 154, 161, 171, 190, 197, 216, 230                                                                                                                                     entry N          line    88 file /storage/hive/project/chem-sherrill/csargent30/.conda/envs/psi419/share/psi4/basis/minix.gbs 
    atoms 13-21, 32-38, 49-59, 66-74, 86-94, 103-113, 124-134, 141-151, 163-170, 179-189, 194-196, 205-215, 223-229, 236-244, 246-247, 249-250, 252-253, 255-256, 258-259, 261-276                                       entry H          line    24 file /storage/hive/project/chem-sherrill/csargent30/.conda/envs/psi419/share/psi4/basis/minix.gbs 
    atoms 64, 234                                                                                                                                                                                                        entry S          line   256 file /storage/hive/project/chem-sherrill/csargent30/.conda/envs/psi419/share/psi4/basis/minix.gbs 

   => HF3C: Empirical Dispersion <=

    Grimme's -D3 (BJ-damping) Dispersion Correction
    Grimme S.; Ehrlich S.; Goerigk L. (2011), J. Comput. Chem., 32: 1456

        s6 =       1.000000
        s8 =       0.877700
        a1 =       0.417100
        a2 =       2.914900


         ---------------------------------------------------------
                                   SCF
               by Justin Turney, Rob Parrish, Andy Simmonett
                          and Daniel G. A. Smith
                              RHF Reference
                       10 Threads, 114440 MiB Core
         ---------------------------------------------------------

  ==> Geometry <==

    Molecular point group: c1
    Full point group: C1

    Geometry (in Angstrom), charge = 0, multiplicity = 1:

       Center              X                  Y                   Z               Mass       
    ------------   -----------------  -----------------  -----------------  -----------------
         C            3.333000000000    50.620000000000    55.891000000000    12.000000000000
         O            3.372000000000    51.588000000000    55.127000000000    15.994914619570
         N            2.442000000000    50.507000000000    56.862000000000    14.003074004430
         C            1.413000000000    51.506000000000    57.119000000000    12.000000000000
         C            0.005000000000    50.927000000000    57.232000000000    12.000000000000
         C           -0.521000000000    50.237000000000    56.001000000000    12.000000000000
         C           -0.985000000000    51.011000000000    54.951000000000    12.000000000000
         C           -0.569000000000    48.854000000000    55.936000000000    12.000000000000
         C           -1.502000000000    50.387000000000    53.835000000000    12.000000000000
         C           -1.086000000000    48.222000000000    54.817000000000    12.000000000000
         C           -1.549000000000    49.003000000000    53.779000000000    12.000000000000
         O           -2.106000000000    48.406000000000    52.664000000000    15.994914619570
         H            2.477000000000    49.689000000000    57.454000000000     1.007825032230
         H            1.439000000000    52.275000000000    56.347000000000     1.007825032230
         H            0.006000000000    50.203000000000    58.047000000000     1.007825032230
         H           -0.679000000000    51.735000000000    57.492000000000     1.007825032230
         H           -0.943000000000    52.089000000000    55.005000000000     1.007825032230
         H           -0.201000000000    48.265000000000    56.763000000000     1.007825032230
         H           -1.869000000000    50.975000000000    53.007000000000     1.007825032230
         H           -1.126000000000    47.144000000000    54.759000000000     1.007825032230
         H           -2.740000000000    47.740000000000    52.940000000000     1.007825032230
         C           -4.489000000000    54.638000000000    59.165000000000    12.000000000000
         O           -5.677000000000    54.600000000000    58.838000000000    15.994914619570
         N           -3.764000000000    53.513000000000    59.144000000000    14.003074004430
         C           -4.323000000000    52.242000000000    58.734000000000    12.000000000000
         C           -3.962000000000    52.008000000000    57.296000000000    12.000000000000
         C           -4.635000000000    50.801000000000    56.669000000000    12.000000000000
         C           -4.176000000000    49.512000000000    56.726000000000    12.000000000000
         N           -5.696000000000    50.809000000000    55.872000000000    14.003074004430
         C           -5.895000000000    49.594000000000    55.423000000000    12.000000000000
         N           -4.976000000000    48.833000000000    55.943000000000    14.003074004430
         H           -2.794000000000    53.552000000000    59.424000000000     1.007825032230
         H           -5.406000000000    52.241000000000    58.862000000000     1.007825032230
         H           -2.883000000000    51.867000000000    57.234000000000     1.007825032230
         H           -4.231000000000    52.894000000000    56.721000000000     1.007825032230
         H           -6.258000000000    51.618000000000    55.648000000000     1.007825032230
         H           -3.337000000000    49.137000000000    57.293000000000     1.007825032230
         H           -6.677000000000    49.282000000000    54.747000000000     1.007825032230
         C            4.103000000000    54.707000000000    53.574000000000    12.000000000000
         O            4.298000000000    55.692000000000    52.855000000000    15.994914619570
         N            3.358000000000    53.697000000000    53.143000000000    14.003074004430
         C            2.813000000000    53.718000000000    51.788000000000    12.000000000000
         C            1.415000000000    54.343000000000    51.725000000000    12.000000000000
         O            0.846000000000    54.490000000000    50.639000000000    15.994914619570
         C            2.765000000000    52.263000000000    51.154000000000    12.000000000000
         C            1.854000000000    51.314000000000    51.971000000000    12.000000000000
         C            4.222000000000    51.753000000000    51.018000000000    12.000000000000
         C            1.552000000000    49.957000000000    51.275000000000    12.000000000000
         H            3.168000000000    52.914000000000    53.752000000000     1.007825032230
         H            3.476000000000    54.326000000000    51.173000000000     1.007825032230
         H            2.346000000000    52.349000000000    50.152000000000     1.007825032230
         H            2.343000000000    51.107000000000    52.923000000000     1.007825032230
         H            0.910000000000    51.822000000000    52.168000000000     1.007825032230
         H            4.218000000000    50.753000000000    50.584000000000     1.007825032230
         H            4.784000000000    52.427000000000    50.372000000000     1.007825032230
         H            4.689000000000    51.720000000000    52.002000000000     1.007825032230
         H            0.908000000000    49.355000000000    51.916000000000     1.007825032230
         H            2.486000000000    49.425000000000    51.096000000000     1.007825032230
         H            1.050000000000    50.140000000000    50.325000000000     1.007825032230
         N            0.803000000000    54.699000000000    52.842000000000    14.003074004430
         C           -0.523000000000    55.306000000000    52.821000000000    12.000000000000
         C           -1.551000000000    54.355000000000    53.441000000000    12.000000000000
         C           -2.945000000000    54.929000000000    53.268000000000    12.000000000000
         S           -4.230000000000    53.864000000000    53.922000000000    31.972071174400
         C           -4.327000000000    52.868000000000    52.489000000000    12.000000000000
         H            1.263000000000    54.547000000000    53.728000000000     1.007825032230
         H           -0.806000000000    55.528000000000    51.792000000000     1.007825032230
         H           -1.338000000000    54.233000000000    54.503000000000     1.007825032230
         H           -1.494000000000    53.386000000000    52.946000000000     1.007825032230
         H           -2.992000000000    55.887000000000    53.785000000000     1.007825032230
         H           -3.129000000000    55.092000000000    52.206000000000     1.007825032230
         H           -5.082000000000    52.095000000000    52.634000000000     1.007825032230
         H           -4.601000000000    53.487000000000    51.634000000000     1.007825032230
         H           -3.359000000000    52.401000000000    52.305000000000     1.007825032230
         C           -3.305000000000    56.701000000000    49.689000000000    12.000000000000
         O           -2.574000000000    56.844000000000    50.663000000000    15.994914619570
         N           -2.981000000000    55.933000000000    48.650000000000    14.003074004430
         C           -1.694000000000    55.276000000000    48.503000000000    12.000000000000
         C           -1.807000000000    54.027000000000    47.654000000000    12.000000000000
         C           -2.448000000000    52.908000000000    48.447000000000    12.000000000000
         C           -1.674000000000    52.148000000000    49.313000000000    12.000000000000
         C           -3.793000000000    52.637000000000    48.293000000000    12.000000000000
         C           -2.246000000000    51.109000000000    50.022000000000    12.000000000000
         C           -4.359000000000    51.592000000000    49.009000000000    12.000000000000
         C           -3.585000000000    50.828000000000    49.870000000000    12.000000000000
         H           -3.669000000000    55.800000000000    47.923000000000     1.007825032230
         H           -1.321000000000    55.001000000000    49.490000000000     1.007825032230
         H           -2.418000000000    54.242000000000    46.778000000000     1.007825032230
         H           -0.812000000000    53.718000000000    47.333000000000     1.007825032230
         H           -0.624000000000    52.369000000000    49.433000000000     1.007825032230
         H           -4.397000000000    53.231000000000    47.623000000000     1.007825032230
         H           -1.643000000000    50.518000000000    50.695000000000     1.007825032230
         H           -5.410000000000    51.372000000000    48.895000000000     1.007825032230
         H           -4.032000000000    50.014000000000    50.420000000000     1.007825032230
         C            6.178000000000    52.810000000000    46.615000000000    12.000000000000
         O            7.003000000000    51.909000000000    46.780000000000    15.994914619570
         N            4.954000000000    52.544000000000    46.147000000000    14.003074004430
         C            4.574000000000    51.175000000000    45.767000000000    12.000000000000
         C            3.036000000000    51.092000000000    45.467000000000    12.000000000000
         C            2.286000000000    51.433000000000    46.777000000000    12.000000000000
         C            2.604000000000    49.685000000000    45.023000000000    12.000000000000
         C            0.773000000000    51.661000000000    46.639000000000    12.000000000000
         H            4.282000000000    53.292000000000    46.053000000000     1.007825032230
         H            4.809000000000    50.502000000000    46.592000000000     1.007825032230
         H            2.774000000000    51.816000000000    44.696000000000     1.007825032230
         H            2.438000000000    50.609000000000    47.474000000000     1.007825032230
         H            2.731000000000    52.331000000000    47.204000000000     1.007825032230
         H            3.120000000000    49.420000000000    44.100000000000     1.007825032230
         H            2.859000000000    48.965000000000    45.800000000000     1.007825032230
         H            1.527000000000    49.672000000000    44.854000000000     1.007825032230
         H            0.349000000000    51.893000000000    47.616000000000     1.007825032230
         H            0.592000000000    52.493000000000    45.958000000000     1.007825032230
         H            0.304000000000    50.760000000000    46.244000000000     1.007825032230
         C            9.824000000000    50.151000000000    44.980000000000    12.000000000000
         O           10.783000000000    49.382000000000    44.768000000000    15.994914619570
         N            8.796000000000    49.803000000000    45.757000000000    14.003074004430
         C            8.772000000000    48.508000000000    46.402000000000    12.000000000000
         C            8.758000000000    47.383000000000    45.375000000000    12.000000000000
         O            9.544000000000    46.436000000000    45.473000000000    15.994914619570
         C            7.545000000000    48.399000000000    47.296000000000    12.000000000000
         C            7.324000000000    47.081000000000    48.078000000000    12.000000000000
         C            8.510000000000    46.703000000000    48.971000000000    12.000000000000
         C            6.091000000000    47.281000000000    48.927000000000    12.000000000000
         H            8.031000000000    50.447000000000    45.895000000000     1.007825032230
         H            9.665000000000    48.408000000000    47.019000000000     1.007825032230
         H            7.607000000000    49.203000000000    48.029000000000     1.007825032230
         H            6.664000000000    48.575000000000    46.679000000000     1.007825032230
         H            7.141000000000    46.273000000000    47.369000000000     1.007825032230
         H            9.398000000000    46.559000000000    48.355000000000     1.007825032230
         H            8.284000000000    45.779000000000    49.503000000000     1.007825032230
         H            8.692000000000    47.501000000000    49.691000000000     1.007825032230
         H            5.893000000000    46.375000000000    49.500000000000     1.007825032230
         H            5.238000000000    47.497000000000    48.283000000000     1.007825032230
         H            6.252000000000    48.115000000000    49.610000000000     1.007825032230
         N            7.912000000000    47.499000000000    44.338000000000    14.003074004430
         C            7.852000000000    46.455000000000    43.322000000000    12.000000000000
         C            6.783000000000    46.760000000000    42.296000000000    12.000000000000
         C            5.362000000000    46.760000000000    42.865000000000    12.000000000000
         C            4.409000000000    47.143000000000    41.755000000000    12.000000000000
         C            4.990000000000    45.393000000000    43.428000000000    12.000000000000
         H            7.316000000000    48.311000000000    44.262000000000     1.007825032230
         H            7.603000000000    45.512000000000    43.810000000000     1.007825032230
         H            6.984000000000    47.744000000000    41.873000000000     1.007825032230
         H            6.841000000000    46.018000000000    41.499000000000     1.007825032230
         H            5.298000000000    47.502000000000    43.661000000000     1.007825032230
         H            3.388000000000    47.150000000000    42.138000000000     1.007825032230
         H            4.488000000000    46.420000000000    40.943000000000     1.007825032230
         H            4.664000000000    48.135000000000    41.383000000000     1.007825032230
         H            5.683000000000    45.128000000000    44.226000000000     1.007825032230
         H            3.975000000000    45.428000000000    43.824000000000     1.007825032230
         H            5.045000000000    44.646000000000    42.636000000000     1.007825032230
         C            2.042000000000    42.251000000000    41.586000000000    12.000000000000
         O            3.101000000000    42.119000000000    42.211000000000    15.994914619570
         N            0.923000000000    42.587000000000    42.217000000000    14.003074004430
         C            0.860000000000    42.841000000000    43.647000000000    12.000000000000
         C            0.191000000000    41.696000000000    44.392000000000    12.000000000000
         O           -0.020000000000    41.755000000000    45.606000000000    15.994914619570
         C            0.083000000000    44.138000000000    43.892000000000    12.000000000000
         C            0.752000000000    45.382000000000    43.343000000000    12.000000000000
         C           -0.200000000000    46.571000000000    43.380000000000    12.000000000000
         N           -0.054000000000    47.428000000000    44.372000000000    14.003074004430
         O           -1.105000000000    46.721000000000    42.552000000000    15.994914619570
         H            0.074000000000    42.670000000000    41.677000000000     1.007825032230
         H            1.874000000000    42.962000000000    44.027000000000     1.007825032230
         H           -0.896000000000    44.042000000000    43.423000000000     1.007825032230
         H           -0.056000000000    44.263000000000    44.966000000000     1.007825032230
         H            1.055000000000    45.199000000000    42.312000000000     1.007825032230
         H            1.634000000000    45.609000000000    43.942000000000     1.007825032230
         H            0.677000000000    47.290000000000    45.055000000000     1.007825032230
         H           -0.673000000000    48.222000000000    44.448000000000     1.007825032230
         N           -0.126000000000    40.611000000000    43.683000000000    14.003074004430
         C           -0.846000000000    39.468000000000    44.218000000000    12.000000000000
         C           -0.127000000000    38.883000000000    45.417000000000    12.000000000000
         O            1.056000000000    38.530000000000    45.397000000000    15.994914619570
         C           -0.990000000000    38.374000000000    43.128000000000    12.000000000000
         C           -1.627000000000    38.920000000000    41.847000000000    12.000000000000
         C           -1.847000000000    37.233000000000    43.716000000000    12.000000000000
         C           -3.091000000000    39.330000000000    41.987000000000    12.000000000000
         H            0.152000000000    40.582000000000    42.713000000000     1.007825032230
         H           -1.840000000000    39.791000000000    44.527000000000     1.007825032230
         H           -0.001000000000    37.983000000000    42.890000000000     1.007825032230
         H           -1.563000000000    38.148000000000    41.080000000000     1.007825032230
         H           -1.054000000000    39.786000000000    41.516000000000     1.007825032230
         H           -1.966000000000    36.446000000000    42.971000000000     1.007825032230
         H           -2.827000000000    37.621000000000    43.994000000000     1.007825032230
         H           -1.354000000000    36.826000000000    44.598000000000     1.007825032230
         H           -3.323000000000    40.106000000000    41.258000000000     1.007825032230
         H           -3.266000000000    39.713000000000    42.992000000000     1.007825032230
         H           -3.729000000000    38.464000000000    41.811000000000     1.007825032230
         N           -0.881000000000    38.847000000000    46.502000000000    14.003074004430
         C           -0.441000000000    38.279000000000    47.754000000000    12.000000000000
         C            0.502000000000    39.140000000000    48.581000000000    12.000000000000
         O            0.972000000000    38.690000000000    49.632000000000    15.994914619570
         H           -1.812000000000    39.236000000000    46.453000000000     1.007825032230
         H           -1.326000000000    38.078000000000    48.358000000000     1.007825032230
         H            0.054000000000    37.331000000000    47.545000000000     1.007825032230
         N            0.859000000000    40.336000000000    48.132000000000    14.003074004430
         C            1.732000000000    41.190000000000    48.902000000000    12.000000000000
         C            1.034000000000    41.776000000000    50.121000000000    12.000000000000
         O           -0.031000000000    42.407000000000    50.002000000000    15.994914619570
         C            2.216000000000    42.332000000000    48.029000000000    12.000000000000
         C            3.407000000000    42.998000000000    47.384000000000    12.000000000000
         C            3.093000000000    44.447000000000    47.004000000000    12.000000000000
         C            4.542000000000    42.927000000000    48.387000000000    12.000000000000
         H            0.515000000000    40.654000000000    47.237000000000     1.007825032230
         H            2.593000000000    40.609000000000    49.233000000000     1.007825032230
         H            1.601000000000    42.161000000000    47.146000000000     1.007825032230
         H            1.711000000000    43.184000000000    48.485000000000     1.007825032230
         H            3.686000000000    42.444000000000    46.487000000000     1.007825032230
         H            3.962000000000    44.893000000000    46.520000000000     1.007825032230
         H            2.245000000000    44.467000000000    46.319000000000     1.007825032230
         H            2.848000000000    45.013000000000    47.902000000000     1.007825032230
         H            5.430000000000    43.398000000000    47.965000000000     1.007825032230
         H            4.253000000000    43.448000000000    49.300000000000     1.007825032230
         H            4.758000000000    41.884000000000    48.618000000000     1.007825032230
         N            1.609000000000    41.565000000000    51.285000000000    14.003074004430
         C            1.098000000000    42.152000000000    52.502000000000    12.000000000000
         C            2.197000000000    43.020000000000    53.128000000000    12.000000000000
         O            3.368000000000    42.991000000000    52.732000000000    15.994914619570
         C            0.678000000000    41.061000000000    53.494000000000    12.000000000000
         C           -0.525000000000    40.271000000000    53.005000000000    12.000000000000
         O            1.805000000000    40.199000000000    53.678000000000    15.994914619570
         H            2.429000000000    40.977000000000    51.329000000000     1.007825032230
         H            0.236000000000    42.776000000000    52.267000000000     1.007825032230
         H            0.430000000000    41.527000000000    54.448000000000     1.007825032230
         H            1.577000000000    39.501000000000    54.296000000000     1.007825032230
         H           -0.785000000000    39.510000000000    53.741000000000     1.007825032230
         H           -1.370000000000    40.945000000000    52.866000000000     1.007825032230
         H           -0.283000000000    39.791000000000    52.057000000000     1.007825032230
         N            1.761000000000    43.922000000000    53.995000000000    14.003074004430
         C            2.669000000000    44.782000000000    54.721000000000    12.000000000000
         C            2.071000000000    46.190000000000    54.846000000000    12.000000000000
         C            1.967000000000    46.894000000000    53.501000000000    12.000000000000
         S            3.577000000000    47.123000000000    52.682000000000    31.972071174400
         C            3.194000000000    46.290000000000    51.174000000000    12.000000000000
         H            0.767000000000    44.011000000000    54.153000000000     1.007825032230
         H            3.619000000000    44.837000000000    54.189000000000     1.007825032230
         H            1.073000000000    46.110000000000    55.278000000000     1.007825032230
         H            2.699000000000    46.784000000000    55.510000000000     1.007825032230
         H            1.328000000000    46.300000000000    52.848000000000     1.007825032230
         H            1.506000000000    47.870000000000    53.650000000000     1.007825032230
         H            4.062000000000    46.314000000000    50.515000000000     1.007825032230
         H            2.929000000000    45.255000000000    51.388000000000     1.007825032230
         H            2.354000000000    46.787000000000    50.688000000000     1.007825032230
         O           -4.494000000000    46.184000000000    55.356000000000    15.994914619570
         H           -3.983000000000    45.969000000000    54.576000000000     1.007825032230
         H           -4.883000000000    45.386000000000    55.713000000000     1.007825032230
         O           -0.810000000000    44.068000000000    57.031000000000    15.994914619570
         H            0.132000000000    43.938000000000    56.920000000000     1.007825032230
         H           -1.285000000000    43.430000000000    56.499000000000     1.007825032230
         O           -5.188000000000    43.599000000000    55.708000000000    15.994914619570
         H           -5.595000000000    43.266000000000    54.908000000000     1.007825032230
         H           -4.407000000000    43.083000000000    55.907000000000     1.007825032230
         O           -1.910000000000    49.551000000000    43.381000000000    15.994914619570
         H           -1.662000000000    49.802000000000    42.491000000000     1.007825032230
         H           -2.807000000000    49.216000000000    43.380000000000     1.007825032230
         O           -4.831000000000    48.504000000000    52.099000000000    15.994914619570
         H           -5.768000000000    48.538000000000    51.905000000000     1.007825032230
         H           -4.357000000000    48.187000000000    51.330000000000     1.007825032230
         O           -2.001000000000    42.627000000000    47.431000000000    15.994914619570
         H           -1.139000000000    42.734000000000    47.029000000000     1.007825032230
         H           -1.902000000000    42.534000000000    48.378000000000     1.007825032230
         H            4.038000000000    49.801000000000    55.818000000000     1.007825032230
         H            1.597000000000    51.945000000000    58.080000000000     1.007825032230
         H           -4.038000000000    55.583000000000    59.452000000000     1.007825032230
         H           -3.863000000000    51.507000000000    59.384000000000     1.007825032230
         H            4.541000000000    54.668000000000    54.572000000000     1.007825032230
         H           -0.473000000000    56.239000000000    53.398000000000     1.007825032230
         H           -4.281000000000    57.206000000000    49.637000000000     1.007825032230
         H           -0.974000000000    55.922000000000    48.023000000000     1.007825032230
         H            6.477000000000    53.828000000000    46.853000000000     1.007825032230
         H            5.166000000000    50.884000000000    44.894000000000     1.007825032230
         H            9.774000000000    51.131000000000    44.480000000000     1.007825032230
         H            8.807000000000    46.339000000000    42.815000000000     1.007825032230
         H            2.014000000000    42.057000000000    40.504000000000     1.007825032230
         H            2.834000000000    44.365000000000    55.716000000000     1.007825032230

  Running in c1 symmetry.

  Rotational constants: A =      0.00031  B =      0.00000  C =      0.00000 [cm^-1]
  Rotational constants: A =      9.40991  B =      0.05858  C =      0.05849 [MHz]
  Nuclear repulsion = 31303.324449293206271

  Charge       = 0
  Multiplicity = 1
  Electrons    = 974
  Nalpha       = 487
  Nbeta        = 487

  ==> Algorithm <==

  SCF Algorithm Type is DF.
  DIIS enabled.
  MOM disabled.
  Fractional occupation disabled.
  Guess Type is SAD.
  Energy threshold   = 1.00e-06
  Density threshold  = 1.00e-06
  Integral threshold = 1.00e-12

  ==> Primary Basis <==

  Basis Set: MINIX
    Blend: MINIX
    Number of shells: 528
    Number of basis functions: 786
    Number of Cartesian functions: 788
    Spherical Harmonics?: true
    Max angular momentum: 2

   => Loading Basis Set <=

    Name: (MINIX AUX)
    Role: JKFIT
    Keyword: DF_BASIS_SCF
    atoms 1, 4-11, 22, 25-28, 30, 39, 42-43, 45-48, 61-63, 65, 75, 78-85, 95, 98-102, 114, 117-118, 120-123, 136-140, 152, 155-156, 158-160, 172-173, 175-178, 191-192, 198-199, 201-204, 217-218, 220-221, 231-233, 235 entry C          line   198 file /storage/hive/project/chem-sherrill/csargent30/.conda/envs/psi419/share/psi4/basis/def2-universal-jkfit.gbs 
    atoms 2, 12, 23, 40, 44, 76, 96, 115, 119, 153, 157, 162, 174, 193, 200, 219, 222, 245, 248, 251, 254, 257, 260                                                                                                      entry O          line   318 file /storage/hive/project/chem-sherrill/csargent30/.conda/envs/psi419/share/psi4/basis/def2-universal-jkfit.gbs 
    atoms 3, 24, 29, 31, 41, 60, 77, 97, 116, 135, 154, 161, 171, 190, 197, 216, 230                                                                                                                                     entry N          line   258 file /storage/hive/project/chem-sherrill/csargent30/.conda/envs/psi419/share/psi4/basis/def2-universal-jkfit.gbs 
    atoms 13-21, 32-38, 49-59, 66-74, 86-94, 103-113, 124-134, 141-151, 163-170, 179-189, 194-196, 205-215, 223-229, 236-244, 246-247, 249-250, 252-253, 255-256, 258-259, 261-276                                       entry H          line    18 file /storage/hive/project/chem-sherrill/csargent30/.conda/envs/psi419/share/psi4/basis/def2-universal-jkfit.gbs 
    atoms 64, 234                                                                                                                                                                                                        entry S          line   903 file /storage/hive/project/chem-sherrill/csargent30/.conda/envs/psi419/share/psi4/basis/def2-universal-jkfit.gbs 

  ==> Integral Setup <==

  DFHelper Memory: AOs need 17.014 GiB; user supplied 83.819 GiB. 
  Using in-core AOs.

  ==> MemDFJK: Density-Fitted J/K Matrices <==

    J tasked:                   Yes
    K tasked:                   Yes
    wK tasked:                   No
    OpenMP threads:              10
    Memory [MiB]:             85830
    Algorithm:                 Core
    Schwarz Cutoff:           1E-12
    Mask sparsity (%):      71.8891
    Fitting Condition:        1E-10

   => Auxiliary Basis Set <=

  Basis Set: (MINIX AUX)
    Blend: DEF2-UNIVERSAL-JKFIT
    Number of shells: 4019
    Number of basis functions: 12165
    Number of Cartesian functions: 14299
    Spherical Harmonics?: true
    Max angular momentum: 4

  Minimum eigenvalue in the overlap matrix is 1.6583703268E-01.
  Reciprocal condition number of the overlap matrix is 5.9295491118E-02.
    Using symmetric orthogonalization.

  ==> Pre-Iterations <==

  SCF Guess: Superposition of Atomic Densities via on-the-fly atomic UHF (no occupation information).

   -------------------------
    Irrep   Nso     Nmo    
   -------------------------
     A        786     786 
   -------------------------
    Total     786     786
   -------------------------

  ==> Iterations <==

                           Total Energy        Delta E     RMS |[F,P]|

   @DF-RHF iter SAD: -6494.04639768850302   -6.49405e+03   0.00000e+00 
   @DF-RHF iter   1: -6554.46920294518077   -6.04228e+01   2.47455e-03 ADIIS/DIIS
   @DF-RHF iter   2: -6556.43781321930965   -1.96861e+00   1.66690e-03 ADIIS/DIIS
   @DF-RHF iter   3: -6557.31845877559044   -8.80646e-01   1.93004e-04 ADIIS/DIIS
   @DF-RHF iter   4: -6557.34618731093997   -2.77285e-02   8.89337e-05 DIIS
   @DF-RHF iter   5: -6557.35130734218637   -5.12003e-03   3.13568e-05 DIIS
   @DF-RHF iter   6: -6557.35205761323505   -7.50271e-04   1.33236e-05 DIIS
   @DF-RHF iter   7: -6557.35220844910873   -1.50836e-04   4.50565e-06 DIIS
   @DF-RHF iter   8: -6557.35222492638331   -1.64773e-05   1.33535e-06 DIIS
   @DF-RHF iter   9: -6557.35222635926675   -1.43288e-06   4.20585e-07 DIIS
   @DF-RHF iter  10: -6557.35222647518367   -1.15917e-07   1.33447e-07 DIIS
  Energy and wave function converged.


  ==> Post-Iterations <==

    Orbital Energies [Eh]
    ---------------------

    Doubly Occupied:                                                      

       1A    -91.268714     2A    -91.256561     3A    -20.340693  
       4A    -20.328794     5A    -20.326974     6A    -20.317865  
       7A    -20.308092     8A    -20.305628     9A    -20.300504  
      10A    -20.294564    11A    -20.293041    12A    -20.285460  
      13A    -20.285321    14A    -20.282317    15A    -20.276278  
      16A    -20.270556    17A    -20.259483    18A    -20.255325  
      19A    -20.253637    20A    -20.251075    21A    -20.250522  
      22A    -20.250515    23A    -20.242817    24A    -20.230365  
      25A    -20.227550    26A    -15.502474    27A    -15.472565  
      28A    -15.470324    29A    -15.467160    30A    -15.457099  
      31A    -15.452012    32A    -15.451439    33A    -15.451225  
      34A    -15.436507    35A    -15.432450    36A    -15.429354  
      37A    -15.428789    38A    -15.418336    39A    -15.415124  
      40A    -15.410577    41A    -15.407162    42A    -15.350541  
      43A    -11.355346    44A    -11.346141    45A    -11.339946  
      46A    -11.332009    47A    -11.330650    48A    -11.328149  
      49A    -11.325581    50A    -11.319100    51A    -11.315383  
      52A    -11.314259    53A    -11.309353    54A    -11.296755  
      55A    -11.295695    56A    -11.285472    57A    -11.284511  
      58A    -11.268306    59A    -11.261539    60A    -11.253741  
      61A    -11.253217    62A    -11.252157    63A    -11.239894  
      64A    -11.239843    65A    -11.235526    66A    -11.226351  
      67A    -11.221967    68A    -11.213831    69A    -11.213005  
      70A    -11.209756    71A    -11.207636    72A    -11.205452  
      73A    -11.204625    74A    -11.198615    75A    -11.197661  
      76A    -11.193611    77A    -11.193231    78A    -11.192386  
      79A    -11.191454    80A    -11.190653    81A    -11.187829  
      82A    -11.187151    83A    -11.186753    84A    -11.186185  
      85A    -11.183392    86A    -11.181702    87A    -11.181127  
      88A    -11.179583    89A    -11.177153    90A    -11.176916  
      91A    -11.175474    92A    -11.174717    93A    -11.174711  
      94A    -11.174264    95A    -11.173780    96A    -11.172880  
      97A    -11.171583    98A    -11.171363    99A    -11.170028  
     100A    -11.169698   101A    -11.169153   102A    -11.168979  
     103A    -11.168916   104A    -11.168852   105A    -11.166124  
     106A    -11.165659   107A    -11.162806   108A    -11.162080  
     109A    -11.158434   110A    -11.158021   111A    -11.156041  
     112A    -11.154658   113A    -11.152947   114A    -11.148432  
     115A    -11.147810   116A    -11.143109   117A    -11.142789  
     118A    -11.142597   119A    -11.139301   120A    -11.136689  
     121A    -11.136470   122A    -11.131863   123A    -11.126108  
     124A     -8.886912   125A     -8.875516   126A     -6.536516  
     127A     -6.534761   128A     -6.531880   129A     -6.525113  
     130A     -6.523522   131A     -6.520448   132A     -1.412608  
     133A     -1.396599   134A     -1.394362   135A     -1.389093  
     136A     -1.387277   137A     -1.385907   138A     -1.374955  
     139A     -1.371016   140A     -1.369934   141A     -1.367935  
     142A     -1.366962   143A     -1.364594   144A     -1.363965  
     145A     -1.360623   146A     -1.356926   147A     -1.353617  
     148A     -1.350283   149A     -1.347732   150A     -1.340534  
     151A     -1.332742   152A     -1.322633   153A     -1.315069  
     154A     -1.276836   155A     -1.271330   156A     -1.253412  
     157A     -1.251416   158A     -1.250973   159A     -1.246379  
     160A     -1.245654   161A     -1.234264   162A     -1.232231  
     163A     -1.224348   164A     -1.221578   165A     -1.220362  
     166A     -1.215050   167A     -1.211306   168A     -1.200606  
     169A     -1.197289   170A     -1.193590   171A     -1.174679  
     172A     -1.173153   173A     -1.154264   174A     -1.136787  
     175A     -1.114088   176A     -1.113641   177A     -1.112954  
     178A     -1.111416   179A     -1.109753   180A     -1.100008  
     181A     -1.094022   182A     -1.084613   183A     -1.083898  
     184A     -1.081378   185A     -1.076050   186A     -1.064102  
     187A     -1.056107   188A     -1.038442   189A     -1.035037  
     190A     -1.033576   191A     -1.025936   192A     -1.024669  
     193A     -1.019828   194A     -1.018300   195A     -1.012149  
     196A     -1.004713   197A     -1.004258   198A     -0.996837  
     199A     -0.994059   200A     -0.991462   201A     -0.989782  
     202A     -0.981308   203A     -0.962926   204A     -0.961370  
     205A     -0.955596   206A     -0.947847   207A     -0.939791  
     208A     -0.936518   209A     -0.924742   210A     -0.917408  
     211A     -0.909588   212A     -0.904547   213A     -0.897266  
     214A     -0.890049   215A     -0.888629   216A     -0.886514  
     217A     -0.879377   218A     -0.879025   219A     -0.865703  
     220A     -0.863493   221A     -0.856065   222A     -0.852174  
     223A     -0.850760   224A     -0.842571   225A     -0.838277  
     226A     -0.834465   227A     -0.826681   228A     -0.825516  
     229A     -0.817886   230A     -0.814145   231A     -0.806740  
     232A     -0.806005   233A     -0.804673   234A     -0.802335  
     235A     -0.802268   236A     -0.801823   237A     -0.798879  
     238A     -0.797216   239A     -0.793582   240A     -0.791374  
     241A     -0.789776   242A     -0.789366   243A     -0.789020  
     244A     -0.781982   245A     -0.781009   246A     -0.779469  
     247A     -0.773124   248A     -0.772286   249A     -0.769599  
     250A     -0.769311   251A     -0.765350   252A     -0.761308  
     253A     -0.753681   254A     -0.752136   255A     -0.746085  
     256A     -0.745086   257A     -0.741650   258A     -0.738455  
     259A     -0.735113   260A     -0.731106   261A     -0.730581  
     262A     -0.717371   263A     -0.716341   264A     -0.715837  
     265A     -0.713814   266A     -0.712072   267A     -0.708908  
     268A     -0.706242   269A     -0.704175   270A     -0.703614  
     271A     -0.698982   272A     -0.689952   273A     -0.686995  
     274A     -0.686185   275A     -0.684270   276A     -0.682694  
     277A     -0.680347   278A     -0.680058   279A     -0.678937  
     280A     -0.671088   281A     -0.669325   282A     -0.667266  
     283A     -0.665324   284A     -0.661689   285A     -0.658876  
     286A     -0.656264   287A     -0.655891   288A     -0.655555  
     289A     -0.652958   290A     -0.651829   291A     -0.651397  
     292A     -0.649110   293A     -0.647980   294A     -0.644715  
     295A     -0.643396   296A     -0.643170   297A     -0.642048  
     298A     -0.641892   299A     -0.639377   300A     -0.637986  
     301A     -0.636897   302A     -0.635886   303A     -0.635373  
     304A     -0.632800   305A     -0.631214   306A     -0.628084  
     307A     -0.626056   308A     -0.624195   309A     -0.621404  
     310A     -0.620854   311A     -0.619757   312A     -0.616774  
     313A     -0.616354   314A     -0.613786   315A     -0.612384  
     316A     -0.609689   317A     -0.608675   318A     -0.607921  
     319A     -0.607226   320A     -0.605655   321A     -0.603492  
     322A     -0.601811   323A     -0.601085   324A     -0.598522  
     325A     -0.595653   326A     -0.593182   327A     -0.591987  
     328A     -0.591880   329A     -0.590913   330A     -0.589730  
     331A     -0.588874   332A     -0.587053   333A     -0.586329  
     334A     -0.585168   335A     -0.582627   336A     -0.581151  
     337A     -0.580187   338A     -0.578690   339A     -0.578658  
     340A     -0.576321   341A     -0.575536   342A     -0.574814  
     343A     -0.572369   344A     -0.572139   345A     -0.568811  
     346A     -0.568088   347A     -0.566844   348A     -0.565275  
     349A     -0.563483   350A     -0.562179   351A     -0.561388  
     352A     -0.560118   353A     -0.557397   354A     -0.557232  
     355A     -0.556614   356A     -0.555466   357A     -0.554003  
     358A     -0.552505   359A     -0.551947   360A     -0.550868  
     361A     -0.550326   362A     -0.548493   363A     -0.547474  
     364A     -0.546211   365A     -0.545247   366A     -0.543890  
     367A     -0.543142   368A     -0.542826   369A     -0.542331  
     370A     -0.542259   371A     -0.542087   372A     -0.541814  
     373A     -0.540825   374A     -0.538173   375A     -0.537305  
     376A     -0.536943   377A     -0.535406   378A     -0.533539  
     379A     -0.533432   380A     -0.533071   381A     -0.530185  
     382A     -0.527549   383A     -0.527353   384A     -0.527103  
     385A     -0.525922   386A     -0.521143   387A     -0.520575  
     388A     -0.518825   389A     -0.517766   390A     -0.517335  
     391A     -0.517151   392A     -0.517056   393A     -0.516858  
     394A     -0.516483   395A     -0.514431   396A     -0.514337  
     397A     -0.513179   398A     -0.512291   399A     -0.511183  
     400A     -0.510877   401A     -0.507928   402A     -0.506566  
     403A     -0.504152   404A     -0.500848   405A     -0.500505  
     406A     -0.500092   407A     -0.497917   408A     -0.497852  
     409A     -0.496673   410A     -0.496365   411A     -0.495406  
     412A     -0.495273   413A     -0.494078   414A     -0.489339  
     415A     -0.485982   416A     -0.485255   417A     -0.484758  
     418A     -0.484361   419A     -0.483082   420A     -0.481786  
     421A     -0.481582   422A     -0.480990   423A     -0.480300  
     424A     -0.478923   425A     -0.478047   426A     -0.476761  
     427A     -0.475951   428A     -0.470765   429A     -0.466196  
     430A     -0.464253   431A     -0.461492   432A     -0.460082  
     433A     -0.458525   434A     -0.458430   435A     -0.455507  
     436A     -0.454565   437A     -0.454087   438A     -0.453028  
     439A     -0.452941   440A     -0.443847   441A     -0.442175  
     442A     -0.441687   443A     -0.440865   444A     -0.440005  
     445A     -0.437153   446A     -0.427836   447A     -0.425699  
     448A     -0.424438   449A     -0.424135   450A     -0.417153  
     451A     -0.416208   452A     -0.414673   453A     -0.409957  
     454A     -0.408019   455A     -0.401869   456A     -0.400089  
     457A     -0.396092   458A     -0.395893   459A     -0.392210  
     460A     -0.388358   461A     -0.387338   462A     -0.381051  
     463A     -0.381015   464A     -0.380191   465A     -0.379564  
     466A     -0.377893   467A     -0.374361   468A     -0.373889  
     469A     -0.373591   470A     -0.370708   471A     -0.362719  
     472A     -0.362045   473A     -0.360425   474A     -0.360262  
     475A     -0.359002   476A     -0.353960   477A     -0.348841  
     478A     -0.341208   479A     -0.339840   480A     -0.336942  
     481A     -0.336271   482A     -0.333653   483A     -0.328722  
     484A     -0.325883   485A     -0.322998   486A     -0.311233  
     487A     -0.291747  

    Virtual:                                                              

     488A      0.181367   489A      0.186273   490A      0.188246  
     491A      0.190625   492A      0.201919   493A      0.216119  
     494A      0.220005   495A      0.226149   496A      0.226915  
     497A      0.229041   498A      0.238347   499A      0.245324  
     500A      0.246142   501A      0.248557   502A      0.251251  
     503A      0.258198   504A      0.258864   505A      0.264314  
     506A      0.265431   507A      0.275277   508A      0.300410  
     509A      0.313942   510A      0.355696   511A      0.369970  
     512A      0.408543   513A      0.412335   514A      0.420954  
     515A      0.429136   516A      0.440615   517A      0.451810  
     518A      0.474066   519A      0.478367   520A      0.489266  
     521A      0.491202   522A      0.491301   523A      0.493868  
     524A      0.496145   525A      0.497025   526A      0.497918  
     527A      0.506678   528A      0.509224   529A      0.509641  
     530A      0.518946   531A      0.519468   532A      0.520821  
     533A      0.522692   534A      0.524593   535A      0.527157  
     536A      0.530499   537A      0.532546   538A      0.533608  
     539A      0.539093   540A      0.544603   541A      0.545432  
     542A      0.546426   543A      0.548144   544A      0.550388  
     545A      0.554290   546A      0.560215   547A      0.560638  
     548A      0.562219   549A      0.565807   550A      0.567226  
     551A      0.569282   552A      0.570432   553A      0.571316  
     554A      0.572878   555A      0.573297   556A      0.575286  
     557A      0.576292   558A      0.577400   559A      0.579205  
     560A      0.580447   561A      0.580839   562A      0.581840  
     563A      0.585347   564A      0.585976   565A      0.587742  
     566A      0.591870   567A      0.592838   568A      0.596103  
     569A      0.599583   570A      0.600696   571A      0.601717  
     572A      0.604798   573A      0.604923   574A      0.607452  
     575A      0.608772   576A      0.610461   577A      0.611587  
     578A      0.615177   579A      0.617956   580A      0.618135  
     581A      0.619941   582A      0.620855   583A      0.622671  
     584A      0.625131   585A      0.625599   586A      0.626039  
     587A      0.627084   588A      0.627807   589A      0.629945  
     590A      0.630585   591A      0.632186   592A      0.633777  
     593A      0.635486   594A      0.637791   595A      0.638683  
     596A      0.640911   597A      0.643349   598A      0.645217  
     599A      0.648185   600A      0.649668   601A      0.650030  
     602A      0.652392   603A      0.652831   604A      0.654351  
     605A      0.654857   606A      0.655299   607A      0.657050  
     608A      0.658220   609A      0.660132   610A      0.661081  
     611A      0.662882   612A      0.665205   613A      0.666546  
     614A      0.667480   615A      0.668633   616A      0.669135  
     617A      0.670718   618A      0.671166   619A      0.671897  
     620A      0.674524   621A      0.674784   622A      0.675389  
     623A      0.677058   624A      0.677850   625A      0.680137  
     626A      0.680600   627A      0.681395   628A      0.682749  
     629A      0.683044   630A      0.685434   631A      0.685761  
     632A      0.685882   633A      0.687260   634A      0.688195  
     635A      0.688577   636A      0.689164   637A      0.690468  
     638A      0.690805   639A      0.694176   640A      0.696013  
     641A      0.697012   642A      0.698112   643A      0.699310  
     644A      0.700459   645A      0.701764   646A      0.703177  
     647A      0.704599   648A      0.705074   649A      0.705105  
     650A      0.706036   651A      0.707946   652A      0.709118  
     653A      0.710654   654A      0.713081   655A      0.713558  
     656A      0.715521   657A      0.716700   658A      0.717227  
     659A      0.718076   660A      0.718949   661A      0.719392  
     662A      0.720772   663A      0.722122   664A      0.725310  
     665A      0.725641   666A      0.727885   667A      0.728432  
     668A      0.729129   669A      0.729856   670A      0.733035  
     671A      0.734612   672A      0.735009   673A      0.736315  
     674A      0.737017   675A      0.739554   676A      0.740405  
     677A      0.741631   678A      0.743028   679A      0.745122  
     680A      0.747004   681A      0.749273   682A      0.750428  
     683A      0.751888   684A      0.753395   685A      0.753795  
     686A      0.754582   687A      0.754788   688A      0.755371  
     689A      0.757361   690A      0.760464   691A      0.760544  
     692A      0.761207   693A      0.761922   694A      0.762652  
     695A      0.763358   696A      0.764659   697A      0.767593  
     698A      0.770353   699A      0.772753   700A      0.773151  
     701A      0.773870   702A      0.776341   703A      0.778162  
     704A      0.779899   705A      0.781765   706A      0.783542  
     707A      0.786250   708A      0.788859   709A      0.789107  
     710A      0.791662   711A      0.796509   712A      0.797323  
     713A      0.797437   714A      0.797818   715A      0.802070  
     716A      0.807222   717A      0.809610   718A      0.810469  
     719A      0.811092   720A      0.811694   721A      0.812329  
     722A      0.817202   723A      0.817806   724A      0.818066  
     725A      0.829330   726A      0.831321   727A      0.836500  
     728A      0.836950   729A      0.837838   730A      0.839313  
     731A      0.843100   732A      0.849183   733A      0.849823  
     734A      0.855041   735A      0.857491   736A      0.860642  
     737A      0.865292   738A      0.871164   739A      0.872409  
     740A      0.873716   741A      0.875223   742A      0.881612  
     743A      0.882837   744A      0.885197   745A      0.890604  
     746A      0.893008   747A      0.894446   748A      0.897817  
     749A      0.898980   750A      0.901117   751A      0.908324  
     752A      0.912193   753A      0.916582   754A      0.919841  
     755A      0.921757   756A      0.925417   757A      0.932932  
     758A      0.941097   759A      0.947753   760A      0.952324  
     761A      0.963077   762A      0.963596   763A      0.974352  
     764A      0.975441   765A      0.983239   766A      0.988869  
     767A      0.989673   768A      0.998044   769A      1.000664  
     770A      1.004416   771A      1.004858   772A      1.005283  
     773A      1.007122   774A      1.022417   775A      1.030267  
     776A      1.050417   777A      1.053252   778A      1.056057  
     779A      1.068517   780A      1.074830   781A      1.081090  
     782A      1.104293   783A      1.126124   784A      1.140088  
     785A      1.214183   786A      1.245337  

    Final Occupation by Irrep:
              A 
    DOCC [   487 ]
    NA   [   487 ]
    NB   [   487 ]

  @DF-RHF Final Energy: -6557.35222647518367

   => Energetics <=

    Nuclear Repulsion Energy =          31303.3244492932062712
    One-Electron Energy =              -71456.8419016588595696
    Two-Electron Energy =               33598.3990019890188705
    Total Energy =                      -6557.3522264751854891

Computation Completed


Properties will be evaluated at   0.000000,   0.000000,   0.000000 [a0]

Properties computed using the SCF density matrix


 Multipole Moments:

 ------------------------------------------------------------------------------------
     Multipole            Electronic (a.u.)      Nuclear  (a.u.)        Total (a.u.)
 ------------------------------------------------------------------------------------

 L = 1.  Multiply by 2.5417464519 to convert [e a0] to [Debye]
 Dipole X            :      -1672.4413744         1665.8238152           -6.6175592
 Dipole Y            :     -87810.0330874        87807.8988722           -2.1342152
 Dipole Z            :     -91621.5872048        91620.3457413           -1.2414635
 Magnitude           :                                                    7.0631577

 ------------------------------------------------------------------------------------

*** tstop() called on atl1-1-01-010-25-1.pace.gatech.edu at Tue May 20 08:21:09 2025
Module time:
	user time   =    3466.75 seconds =      57.78 minutes
	system time =     123.77 seconds =       2.06 minutes
	total time  =        467 seconds =       7.78 minutes
Total time:
	user time   =    3466.75 seconds =      57.78 minutes
	system time =     123.77 seconds =       2.06 minutes
	total time  =        467 seconds =       7.78 minutes
Wall time: 467.97 seconds
