# Supplementary material for: SparcleQC: Automated Input File Creation for QM/MM Studies of Protein:Ligand Complexes
Source: J Chem Inf Model. 2025 Jun 17;65(13):6433–40. doi: 10.1021/acs.jcim.5c00617 (PMC12264949; doi:10.1021/acs.jcim.5c00617)
Supplement: Supplementary file 2 [file ci5c00617_si_002.zip › si/convergence/ex1_1ABA/psi4_files/no_ee/cutoff_9.5_psi4_file_prot.out]

Scratch directory: /tmp/
   => Libint2 <=

    Primary   basis highest AM E, G, H:  5, 4, 3
    Auxiliary basis highest AM E, G, H:  6, 5, 4
    Onebody   basis highest AM E, G, H:  6, 5, 4
    Solid Harmonics ordering:            gaussian

*** tstart() called on atl1-1-01-010-20-1.pace.gatech.edu
*** at Tue May 20 10:06:32 2025

   => Loading Basis Set <=

    Name: MINIX
    Role: ORBITAL
    Keyword: BASIS
    atoms 1, 4-5, 7-13, 25-26, 32-39, 50, 53-54, 56-58, 60, 70-71, 73-76, 92-93, 95, 102-103, 109-110, 112-114, 123-124, 130, 133-134, 136-142, 153-154, 156-159, 172-173, 175-176, 186-187, 189-192, 205-206, 208-209, 211, 222-225, 233, 236-237, 243-244, 246-248, 259-260, 262-268, 279-280, 282-283, 291-292, 294-295, 303-304, 306-308, 318-319, 321-324, 340-341, 343-346, 359-360, 362, 369-370, 372-374, 384-385, 387-390, 403-407, 419, 422-423, 425-428, 441-442, 448-449, 451-453, 455, 472-473, 475-476, 484-485, 487-488, 498-499, 501-503, 515-516, 518-521, 534-535, 541-542, 544-547, 560-561, 563-564, 574-575, 577-578, 580, 591-592, 594-596, 605-608, 619, 622 entry C          line    74 file /storage/hive/project/chem-sherrill/csargent30/.conda/envs/psi419/share/psi4/basis/minix.gbs 
    atoms 2, 6, 14, 27, 40, 51, 55, 72, 94, 104, 111, 131, 135, 155, 174, 178, 188, 207, 234, 238, 245, 261, 281, 284-285, 293, 296-297, 305, 309-310, 320, 342, 361, 371, 375-376, 386, 420, 424, 443, 450, 474, 477-478, 486, 489, 500, 505, 517, 536, 543, 562, 565, 576, 593, 610, 620, 626, 629, 632, 635, 638, 641, 644, 647, 650, 653, 656, 659, 662                                                                                                                                                                                                                                                                                                                         entry O          line   102 file /storage/hive/project/chem-sherrill/csargent30/.conda/envs/psi419/share/psi4/basis/minix.gbs 
    atoms 3, 24, 31, 52, 59, 61, 69, 77, 91, 101, 108, 122, 132, 152, 171, 177, 185, 204, 221, 235, 242, 258, 278, 290, 302, 317, 325, 339, 358, 368, 383, 402, 421, 440, 447, 454, 456-457, 471, 483, 497, 504, 514, 533, 540, 559, 573, 590, 604, 609, 621                                                                                                                                                                                                                                                                                                                                                                                                                        entry N          line    88 file /storage/hive/project/chem-sherrill/csargent30/.conda/envs/psi419/share/psi4/basis/minix.gbs 
    atoms 15-23, 28-30, 41-49, 62-68, 78-90, 97-100, 105-107, 115-121, 126-129, 143-151, 160-170, 179-184, 193-203, 212-220, 226-232, 239-241, 249-257, 269-277, 286-289, 298-301, 311-316, 326-338, 347-357, 363-367, 377-382, 391-401, 408-418, 429-439, 444-446, 458-470, 479-482, 490-496, 506-513, 522-532, 537-539, 548-558, 566-572, 581-589, 597-603, 611-618, 623-625, 627-628, 630-631, 633-634, 636-637, 639-640, 642-643, 645-646, 648-649, 651-652, 654-655, 657-658, 660-661, 663-676                                                                                                                                                                                 entry H          line    24 file /storage/hive/project/chem-sherrill/csargent30/.conda/envs/psi419/share/psi4/basis/minix.gbs 
    atoms 96, 125, 210, 579                                                                                                                                                                                                                                                                                                                                                                                                                                                                                                                                                                                                                                                         entry S          line   256 file /storage/hive/project/chem-sherrill/csargent30/.conda/envs/psi419/share/psi4/basis/minix.gbs 

   => HF3C: Empirical Dispersion <=

    Grimme's -D3 (BJ-damping) Dispersion Correction
    Grimme S.; Ehrlich S.; Goerigk L. (2011), J. Comput. Chem., 32: 1456

        s6 =       1.000000
        s8 =       0.877700
        a1 =       0.417100
        a2 =       2.914900


         ---------------------------------------------------------
                                   SCF
               by Justin Turney, Rob Parrish, Andy Simmonett
                          and Daniel G. A. Smith
                              RHF Reference
                       10 Threads, 114440 MiB Core
         ---------------------------------------------------------

  ==> Geometry <==

    Molecular point group: c1
    Full point group: C1

    Geometry (in Angstrom), charge = -2, multiplicity = 1:

       Center              X                  Y                   Z               Mass       
    ------------   -----------------  -----------------  -----------------  -----------------
         C            9.479000000000    49.442000000000    55.784000000000    12.000000000000
         O            9.222000000000    50.616000000000    56.099000000000    15.994914619570
         N            8.831000000000    48.837000000000    54.788000000000    14.003074004430
         C            7.706000000000    49.436000000000    54.084000000000    12.000000000000
         C            6.456000000000    48.981000000000    54.822000000000    12.000000000000
         O            6.310000000000    47.784000000000    55.139000000000    15.994914619570
         C            7.599000000000    48.942000000000    52.633000000000    12.000000000000
         C            8.692000000000    49.472000000000    51.736000000000    12.000000000000
         C            9.959000000000    48.898000000000    51.781000000000    12.000000000000
         C            8.415000000000    50.537000000000    50.880000000000    12.000000000000
         C           10.961000000000    49.400000000000    50.960000000000    12.000000000000
         C            9.426000000000    51.032000000000    50.065000000000    12.000000000000
         C           10.685000000000    50.467000000000    50.116000000000    12.000000000000
         O           11.708000000000    50.978000000000    49.318000000000    15.994914619570
         H            9.136000000000    47.916000000000    54.508000000000     1.007825032230
         H            7.783000000000    50.523000000000    54.107000000000     1.007825032230
         H            6.637000000000    49.260000000000    52.230000000000     1.007825032230
         H            7.639000000000    47.853000000000    52.629000000000     1.007825032230
         H           10.161000000000    48.072000000000    52.447000000000     1.007825032230
         H            7.427000000000    50.972000000000    50.851000000000     1.007825032230
         H           11.948000000000    48.963000000000    50.978000000000     1.007825032230
         H            9.228000000000    51.855000000000    49.395000000000     1.007825032230
         H           11.376000000000    51.721000000000    48.808000000000     1.007825032230
         N            5.533000000000    49.874000000000    55.110000000000    14.003074004430
         C            4.317000000000    49.477000000000    55.789000000000    12.000000000000
         C            3.333000000000    50.620000000000    55.891000000000    12.000000000000
         O            3.372000000000    51.588000000000    55.127000000000    15.994914619570
         H            5.674000000000    50.841000000000    54.856000000000     1.007825032230
         H            4.569000000000    49.137000000000    56.794000000000     1.007825032230
         H            3.854000000000    48.656000000000    55.241000000000     1.007825032230
         N            2.442000000000    50.507000000000    56.862000000000    14.003074004430
         C            1.413000000000    51.506000000000    57.119000000000    12.000000000000
         C            0.005000000000    50.927000000000    57.232000000000    12.000000000000
         C           -0.521000000000    50.237000000000    56.001000000000    12.000000000000
         C           -0.985000000000    51.011000000000    54.951000000000    12.000000000000
         C           -0.569000000000    48.854000000000    55.936000000000    12.000000000000
         C           -1.502000000000    50.387000000000    53.835000000000    12.000000000000
         C           -1.086000000000    48.222000000000    54.817000000000    12.000000000000
         C           -1.549000000000    49.003000000000    53.779000000000    12.000000000000
         O           -2.106000000000    48.406000000000    52.664000000000    15.994914619570
         H            2.477000000000    49.689000000000    57.454000000000     1.007825032230
         H            1.439000000000    52.275000000000    56.347000000000     1.007825032230
         H            0.006000000000    50.203000000000    58.047000000000     1.007825032230
         H           -0.679000000000    51.735000000000    57.492000000000     1.007825032230
         H           -0.943000000000    52.089000000000    55.005000000000     1.007825032230
         H           -0.201000000000    48.265000000000    56.763000000000     1.007825032230
         H           -1.869000000000    50.975000000000    53.007000000000     1.007825032230
         H           -1.126000000000    47.144000000000    54.759000000000     1.007825032230
         H           -2.740000000000    47.740000000000    52.940000000000     1.007825032230
         C           -4.489000000000    54.638000000000    59.165000000000    12.000000000000
         O           -5.677000000000    54.600000000000    58.838000000000    15.994914619570
         N           -3.764000000000    53.513000000000    59.144000000000    14.003074004430
         C           -4.323000000000    52.242000000000    58.734000000000    12.000000000000
         C           -3.681000000000    51.215000000000    59.641000000000    12.000000000000
         O           -2.469000000000    51.006000000000    59.589000000000    15.994914619570
         C           -3.962000000000    52.008000000000    57.296000000000    12.000000000000
         C           -4.635000000000    50.801000000000    56.669000000000    12.000000000000
         C           -4.176000000000    49.512000000000    56.726000000000    12.000000000000
         N           -5.696000000000    50.809000000000    55.872000000000    14.003074004430
         C           -5.895000000000    49.594000000000    55.423000000000    12.000000000000
         N           -4.976000000000    48.833000000000    55.943000000000    14.003074004430
         H           -2.794000000000    53.552000000000    59.424000000000     1.007825032230
         H           -5.406000000000    52.241000000000    58.862000000000     1.007825032230
         H           -2.883000000000    51.867000000000    57.234000000000     1.007825032230
         H           -4.231000000000    52.894000000000    56.721000000000     1.007825032230
         H           -6.258000000000    51.618000000000    55.648000000000     1.007825032230
         H           -3.337000000000    49.137000000000    57.293000000000     1.007825032230
         H           -6.677000000000    49.282000000000    54.747000000000     1.007825032230
         N           -4.454000000000    50.568000000000    60.487000000000    14.003074004430
         C           -3.913000000000    49.659000000000    61.489000000000    12.000000000000
         C           -3.055000000000    48.558000000000    60.876000000000    12.000000000000
         O           -3.491000000000    47.931000000000    59.898000000000    15.994914619570
         C           -5.077000000000    49.060000000000    62.264000000000    12.000000000000
         C           -4.581000000000    48.271000000000    63.463000000000    12.000000000000
         C           -5.696000000000    47.747000000000    64.361000000000    12.000000000000
         C           -5.125000000000    47.550000000000    65.754000000000    12.000000000000
         N           -6.117000000000    47.166000000000    66.752000000000    14.003074004430
         H           -5.453000000000    50.706000000000    60.440000000000     1.007825032230
         H           -3.296000000000    50.234000000000    62.180000000000     1.007825032230
         H           -5.727000000000    49.864000000000    62.610000000000     1.007825032230
         H           -5.643000000000    48.398000000000    61.608000000000     1.007825032230
         H           -4.005000000000    47.420000000000    63.099000000000     1.007825032230
         H           -3.926000000000    48.910000000000    64.055000000000     1.007825032230
         H           -6.513000000000    48.468000000000    64.395000000000     1.007825032230
         H           -6.062000000000    46.795000000000    63.976000000000     1.007825032230
         H           -4.367000000000    46.769000000000    65.706000000000     1.007825032230
         H           -4.651000000000    48.479000000000    66.072000000000     1.007825032230
         H           -5.667000000000    47.053000000000    67.649000000000     1.007825032230
         H           -6.548000000000    46.294000000000    66.480000000000     1.007825032230
         H           -6.824000000000    47.884000000000    66.818000000000     1.007825032230
         N           -1.840000000000    48.367000000000    61.392000000000    14.003074004430
         C           -0.992000000000    47.311000000000    60.887000000000    12.000000000000
         C           -0.176000000000    46.758000000000    62.031000000000    12.000000000000
         O            0.958000000000    47.176000000000    62.300000000000    15.994914619570
         C           -0.081000000000    47.849000000000    59.785000000000    12.000000000000
         S            0.906000000000    46.497000000000    59.054000000000    31.972071174400
         H           -1.511000000000    48.963000000000    62.139000000000     1.007825032230
         H           -1.616000000000    46.517000000000    60.478000000000     1.007825032230
         H           -0.691000000000    48.308000000000    59.007000000000     1.007825032230
         H            0.590000000000    48.598000000000    60.206000000000     1.007825032230
         N           -0.745000000000    45.803000000000    62.754000000000    14.003074004430
         C           -0.066000000000    45.169000000000    63.887000000000    12.000000000000
         C            1.297000000000    44.560000000000    63.509000000000    12.000000000000
         O            2.300000000000    44.868000000000    64.165000000000    15.994914619570
         H           -1.679000000000    45.502000000000    62.515000000000     1.007825032230
         H            0.092000000000    45.920000000000    64.661000000000     1.007825032230
         H           -0.706000000000    44.381000000000    64.285000000000     1.007825032230
         N            1.441000000000    43.750000000000    62.430000000000    14.003074004430
         C            2.722000000000    43.233000000000    61.953000000000    12.000000000000
         C            3.756000000000    44.331000000000    61.685000000000    12.000000000000
         O            4.949000000000    44.126000000000    61.944000000000    15.994914619570
         C            2.361000000000    42.431000000000    60.697000000000    12.000000000000
         C            0.961000000000    41.944000000000    60.950000000000    12.000000000000
         C            0.350000000000    43.177000000000    61.613000000000    12.000000000000
         H            3.124000000000    42.549000000000    62.701000000000     1.007825032230
         H            2.394000000000    43.066000000000    59.812000000000     1.007825032230
         H            3.040000000000    41.586000000000    60.581000000000     1.007825032230
         H            0.449000000000    41.692000000000    60.021000000000     1.007825032230
         H            0.963000000000    41.096000000000    61.635000000000     1.007825032230
         H           -0.493000000000    42.895000000000    62.243000000000     1.007825032230
         H            0.031000000000    43.893000000000    60.855000000000     1.007825032230
         N            3.322000000000    45.484000000000    61.134000000000    14.003074004430
         C            4.203000000000    46.620000000000    60.883000000000    12.000000000000
         C            3.465000000000    47.784000000000    60.221000000000    12.000000000000
         S            2.700000000000    47.388000000000    58.627000000000    31.972071174400
         H            2.346000000000    45.564000000000    60.885000000000     1.007825032230
         H            5.022000000000    46.302000000000    60.238000000000     1.007825032230
         H            2.681000000000    48.119000000000    60.900000000000     1.007825032230
         H            4.169000000000    48.603000000000    60.074000000000     1.007825032230
         C           12.566000000000    53.009000000000    57.937000000000    12.000000000000
         O           12.459000000000    51.916000000000    57.371000000000    15.994914619570
         N           11.485000000000    53.672000000000    58.281000000000    14.003074004430
         C           10.147000000000    53.178000000000    57.973000000000    12.000000000000
         C            9.589000000000    54.010000000000    56.814000000000    12.000000000000
         O            9.658000000000    55.244000000000    56.807000000000    15.994914619570
         C            9.253000000000    53.305000000000    59.218000000000    12.000000000000
         C            7.869000000000    52.700000000000    59.024000000000    12.000000000000
         C            7.687000000000    51.343000000000    59.216000000000    12.000000000000
         C            6.802000000000    53.499000000000    58.641000000000    12.000000000000
         C            6.436000000000    50.789000000000    59.028000000000    12.000000000000
         C            5.556000000000    52.939000000000    58.454000000000    12.000000000000
         C            5.384000000000    51.590000000000    58.648000000000    12.000000000000
         H           11.583000000000    54.549000000000    58.773000000000     1.007825032230
         H           10.206000000000    52.132000000000    57.673000000000     1.007825032230
         H            9.741000000000    52.795000000000    60.049000000000     1.007825032230
         H            9.144000000000    54.360000000000    59.467000000000     1.007825032230
         H            8.518000000000    50.720000000000    59.511000000000     1.007825032230
         H            6.947000000000    54.558000000000    58.489000000000     1.007825032230
         H            6.284000000000    49.730000000000    59.179000000000     1.007825032230
         H            4.721000000000    53.557000000000    58.157000000000     1.007825032230
         H            4.408000000000    51.152000000000    58.500000000000     1.007825032230
         N            9.024000000000    53.368000000000    55.798000000000    14.003074004430
         C            8.472000000000    54.040000000000    54.638000000000    12.000000000000
         C            6.973000000000    53.748000000000    54.671000000000    12.000000000000
         O            6.536000000000    52.594000000000    54.558000000000    15.994914619570
         C            9.142000000000    53.478000000000    53.348000000000    12.000000000000
         C           10.605000000000    53.856000000000    53.284000000000    12.000000000000
         C            8.446000000000    54.045000000000    52.136000000000    12.000000000000
         C           11.302000000000    53.478000000000    54.566000000000    12.000000000000
         H            8.976000000000    52.360000000000    55.835000000000     1.007825032230
         H            8.645000000000    55.114000000000    54.711000000000     1.007825032230
         H            9.051000000000    52.392000000000    53.340000000000     1.007825032230
         H           11.075000000000    53.332000000000    52.452000000000     1.007825032230
         H           10.693000000000    54.931000000000    53.129000000000     1.007825032230
         H            7.389000000000    53.781000000000    52.167000000000     1.007825032230
         H            8.549000000000    55.130000000000    52.132000000000     1.007825032230
         H            8.897000000000    53.634000000000    51.233000000000     1.007825032230
         H           12.377000000000    53.428000000000    54.395000000000     1.007825032230
         H           11.090000000000    54.227000000000    55.329000000000     1.007825032230
         H           10.942000000000    52.506000000000    54.902000000000     1.007825032230
         N            6.166000000000    54.792000000000    54.866000000000    14.003074004430
         C            4.714000000000    54.653000000000    54.968000000000    12.000000000000
         C            4.103000000000    54.707000000000    53.574000000000    12.000000000000
         O            4.298000000000    55.692000000000    52.855000000000    15.994914619570
         C            4.122000000000    55.782000000000    55.827000000000    12.000000000000
         C            2.598000000000    55.732000000000    55.945000000000    12.000000000000
         N            2.013000000000    56.857000000000    56.341000000000    14.003074004430
         O            1.918000000000    54.728000000000    55.674000000000    15.994914619570
         H            6.573000000000    55.713000000000    54.946000000000     1.007825032230
         H            4.477000000000    53.693000000000    55.426000000000     1.007825032230
         H            4.547000000000    55.711000000000    56.828000000000     1.007825032230
         H            4.408000000000    56.740000000000    55.392000000000     1.007825032230
         H            2.573000000000    57.671000000000    56.551000000000     1.007825032230
         H            1.008000000000    56.899000000000    56.432000000000     1.007825032230
         N            3.358000000000    53.697000000000    53.143000000000    14.003074004430
         C            2.813000000000    53.718000000000    51.788000000000    12.000000000000
         C            1.415000000000    54.343000000000    51.725000000000    12.000000000000
         O            0.846000000000    54.490000000000    50.639000000000    15.994914619570
         C            2.765000000000    52.263000000000    51.154000000000    12.000000000000
         C            1.854000000000    51.314000000000    51.971000000000    12.000000000000
         C            4.222000000000    51.753000000000    51.018000000000    12.000000000000
         C            1.552000000000    49.957000000000    51.275000000000    12.000000000000
         H            3.168000000000    52.914000000000    53.752000000000     1.007825032230
         H            3.476000000000    54.326000000000    51.173000000000     1.007825032230
         H            2.346000000000    52.349000000000    50.152000000000     1.007825032230
         H            2.343000000000    51.107000000000    52.923000000000     1.007825032230
         H            0.910000000000    51.822000000000    52.168000000000     1.007825032230
         H            4.218000000000    50.753000000000    50.584000000000     1.007825032230
         H            4.784000000000    52.427000000000    50.372000000000     1.007825032230
         H            4.689000000000    51.720000000000    52.002000000000     1.007825032230
         H            0.908000000000    49.355000000000    51.916000000000     1.007825032230
         H            2.486000000000    49.425000000000    51.096000000000     1.007825032230
         H            1.050000000000    50.140000000000    50.325000000000     1.007825032230
         N            0.803000000000    54.699000000000    52.842000000000    14.003074004430
         C           -0.523000000000    55.306000000000    52.821000000000    12.000000000000
         C           -0.453000000000    56.609000000000    53.627000000000    12.000000000000
         O           -0.633000000000    56.589000000000    54.848000000000    15.994914619570
         C           -1.551000000000    54.355000000000    53.441000000000    12.000000000000
         C           -2.945000000000    54.929000000000    53.268000000000    12.000000000000
         S           -4.230000000000    53.864000000000    53.922000000000    31.972071174400
         C           -4.327000000000    52.868000000000    52.489000000000    12.000000000000
         H            1.263000000000    54.547000000000    53.728000000000     1.007825032230
         H           -0.806000000000    55.528000000000    51.792000000000     1.007825032230
         H           -1.338000000000    54.233000000000    54.503000000000     1.007825032230
         H           -1.494000000000    53.386000000000    52.946000000000     1.007825032230
         H           -2.992000000000    55.887000000000    53.785000000000     1.007825032230
         H           -3.129000000000    55.092000000000    52.206000000000     1.007825032230
         H           -5.082000000000    52.095000000000    52.634000000000     1.007825032230
         H           -4.601000000000    53.487000000000    51.634000000000     1.007825032230
         H           -3.359000000000    52.401000000000    52.305000000000     1.007825032230
         N           -0.069000000000    57.747000000000    53.033000000000    14.003074004430
         C            0.130000000000    59.004000000000    53.753000000000    12.000000000000
         C            0.742000000000    59.923000000000    52.710000000000    12.000000000000
         C            0.180000000000    59.391000000000    51.392000000000    12.000000000000
         C            0.301000000000    57.877000000000    51.623000000000    12.000000000000
         H            0.857000000000    58.842000000000    54.549000000000     1.007825032230
         H            0.437000000000    60.956000000000    52.875000000000     1.007825032230
         H            1.829000000000    59.841000000000    52.721000000000     1.007825032230
         H           -0.857000000000    59.694000000000    51.246000000000     1.007825032230
         H            0.798000000000    59.706000000000    50.551000000000     1.007825032230
         H            1.320000000000    57.531000000000    51.449000000000     1.007825032230
         H           -0.402000000000    57.335000000000    50.990000000000     1.007825032230
         C           -7.234000000000    57.352000000000    53.418000000000    12.000000000000
         O           -7.586000000000    58.298000000000    52.725000000000    15.994914619570
         N           -7.092000000000    56.125000000000    52.927000000000    14.003074004430
         C           -7.542000000000    55.739000000000    51.597000000000    12.000000000000
         C           -6.706000000000    56.276000000000    50.425000000000    12.000000000000
         O           -7.110000000000    56.102000000000    49.266000000000    15.994914619570
         H           -6.650000000000    55.425000000000    53.506000000000     1.007825032230
         H           -7.532000000000    54.650000000000    51.544000000000     1.007825032230
         H           -8.570000000000    56.079000000000    51.470000000000     1.007825032230
         N           -5.539000000000    56.901000000000    50.662000000000    14.003074004430
         C           -4.668000000000    57.406000000000    49.617000000000    12.000000000000
         C           -3.305000000000    56.701000000000    49.689000000000    12.000000000000
         O           -2.574000000000    56.844000000000    50.663000000000    15.994914619570
         C           -4.477000000000    58.938000000000    49.771000000000    12.000000000000
         C           -3.520000000000    59.471000000000    48.683000000000    12.000000000000
         C           -5.826000000000    59.653000000000    49.617000000000    12.000000000000
         H           -5.252000000000    57.026000000000    51.622000000000     1.007825032230
         H           -5.122000000000    57.201000000000    48.647000000000     1.007825032230
         H           -4.063000000000    59.154000000000    50.756000000000     1.007825032230
         H           -2.553000000000    58.975000000000    48.774000000000     1.007825032230
         H           -3.390000000000    60.546000000000    48.809000000000     1.007825032230
         H           -3.941000000000    59.268000000000    47.698000000000     1.007825032230
         H           -6.518000000000    59.291000000000    50.377000000000     1.007825032230
         H           -6.234000000000    59.449000000000    48.627000000000     1.007825032230
         H           -5.684000000000    60.727000000000    49.737000000000     1.007825032230
         N           -2.981000000000    55.933000000000    48.650000000000    14.003074004430
         C           -1.694000000000    55.276000000000    48.503000000000    12.000000000000
         C           -0.689000000000    56.178000000000    47.833000000000    12.000000000000
         O           -1.007000000000    57.031000000000    46.986000000000    15.994914619570
         C           -1.807000000000    54.027000000000    47.654000000000    12.000000000000
         C           -2.448000000000    52.908000000000    48.447000000000    12.000000000000
         C           -1.674000000000    52.148000000000    49.313000000000    12.000000000000
         C           -3.793000000000    52.637000000000    48.293000000000    12.000000000000
         C           -2.246000000000    51.109000000000    50.022000000000    12.000000000000
         C           -4.359000000000    51.592000000000    49.009000000000    12.000000000000
         C           -3.585000000000    50.828000000000    49.870000000000    12.000000000000
         H           -3.669000000000    55.800000000000    47.923000000000     1.007825032230
         H           -1.321000000000    55.001000000000    49.490000000000     1.007825032230
         H           -2.418000000000    54.242000000000    46.778000000000     1.007825032230
         H           -0.812000000000    53.718000000000    47.333000000000     1.007825032230
         H           -0.624000000000    52.369000000000    49.433000000000     1.007825032230
         H           -4.397000000000    53.231000000000    47.623000000000     1.007825032230
         H           -1.643000000000    50.518000000000    50.695000000000     1.007825032230
         H           -5.410000000000    51.372000000000    48.895000000000     1.007825032230
         H           -4.032000000000    50.014000000000    50.420000000000     1.007825032230
         N            0.559000000000    55.981000000000    48.219000000000    14.003074004430
         C            1.648000000000    56.676000000000    47.609000000000    12.000000000000
         C            2.148000000000    55.749000000000    46.503000000000    12.000000000000
         O            2.969000000000    54.837000000000    46.727000000000    15.994914619570
         C            2.727000000000    56.921000000000    48.641000000000    12.000000000000
         C            3.851000000000    57.807000000000    48.123000000000    12.000000000000
         O            4.136000000000    57.836000000000    46.930000000000    15.994914619570
         O            4.466000000000    58.475000000000    48.937000000000    15.994914619570
         H            0.748000000000    55.324000000000    48.962000000000     1.007825032230
         H            1.306000000000    57.621000000000    47.186000000000     1.007825032230
         H            3.149000000000    55.961000000000    48.937000000000     1.007825032230
         H            2.279000000000    57.394000000000    49.515000000000     1.007825032230
         N            1.729000000000    56.044000000000    45.279000000000    14.003074004430
         C            2.074000000000    55.193000000000    44.152000000000    12.000000000000
         C            3.544000000000    55.165000000000    43.751000000000    12.000000000000
         O            4.028000000000    54.128000000000    43.262000000000    15.994914619570
         C            1.196000000000    55.606000000000    42.978000000000    12.000000000000
         C           -0.276000000000    55.169000000000    43.109000000000    12.000000000000
         O           -0.642000000000    54.440000000000    44.043000000000    15.994914619570
         O           -1.058000000000    55.533000000000    42.223000000000    15.994914619570
         H            1.165000000000    56.868000000000    45.129000000000     1.007825032230
         H            1.794000000000    54.174000000000    44.420000000000     1.007825032230
         H            1.224000000000    56.692000000000    42.895000000000     1.007825032230
         H            1.608000000000    55.175000000000    42.065000000000     1.007825032230
         N            4.295000000000    56.236000000000    44.041000000000    14.003074004430
         C            5.738000000000    56.262000000000    43.810000000000    12.000000000000
         C            6.419000000000    55.264000000000    44.753000000000    12.000000000000
         O            7.287000000000    54.507000000000    44.311000000000    15.994914619570
         C            6.285000000000    57.691000000000    44.060000000000    12.000000000000
         C            7.817000000000    57.877000000000    44.132000000000    12.000000000000
         C            8.325000000000    58.939000000000    45.136000000000    12.000000000000
         O            7.863000000000    60.082000000000    45.076000000000    15.994914619570
         O            9.188000000000    58.652000000000    45.976000000000    15.994914619570
         H            3.849000000000    57.053000000000    44.433000000000     1.007825032230
         H            5.941000000000    55.976000000000    42.778000000000     1.007825032230
         H            5.919000000000    58.324000000000    43.252000000000     1.007825032230
         H            5.858000000000    58.056000000000    44.994000000000     1.007825032230
         H            8.165000000000    58.163000000000    43.139000000000     1.007825032230
         H            8.267000000000    56.918000000000    44.390000000000     1.007825032230
         N            6.007000000000    55.188000000000    46.022000000000    14.003074004430
         C            6.595000000000    54.232000000000    46.948000000000    12.000000000000
         C            6.178000000000    52.810000000000    46.615000000000    12.000000000000
         O            7.003000000000    51.909000000000    46.780000000000    15.994914619570
         C            6.185000000000    54.544000000000    48.389000000000    12.000000000000
         C            6.770000000000    55.890000000000    48.845000000000    12.000000000000
         C            8.263000000000    55.770000000000    49.033000000000    12.000000000000
         C            9.097000000000    56.857000000000    48.364000000000    12.000000000000
         N            8.714000000000    58.206000000000    48.749000000000    14.003074004430
         H            5.275000000000    55.805000000000    46.344000000000     1.007825032230
         H            7.680000000000    54.301000000000    46.874000000000     1.007825032230
         H            5.098000000000    54.589000000000    48.449000000000     1.007825032230
         H            6.549000000000    53.753000000000    49.045000000000     1.007825032230
         H            6.562000000000    56.648000000000    48.090000000000     1.007825032230
         H            6.309000000000    56.183000000000    49.788000000000     1.007825032230
         H            8.470000000000    55.798000000000    50.103000000000     1.007825032230
         H            8.583000000000    54.803000000000    48.645000000000     1.007825032230
         H           10.142000000000    56.705000000000    48.635000000000     1.007825032230
         H            8.998000000000    56.759000000000    47.283000000000     1.007825032230
         H            9.047000000000    58.862000000000    48.057000000000     1.007825032230
         H            7.708000000000    58.265000000000    48.811000000000     1.007825032230
         H            9.121000000000    58.428000000000    49.646000000000     1.007825032230
         N            4.954000000000    52.544000000000    46.147000000000    14.003074004430
         C            4.574000000000    51.175000000000    45.767000000000    12.000000000000
         C            5.400000000000    50.768000000000    44.548000000000    12.000000000000
         O            5.935000000000    49.653000000000    44.554000000000    15.994914619570
         C            3.036000000000    51.092000000000    45.467000000000    12.000000000000
         C            2.286000000000    51.433000000000    46.777000000000    12.000000000000
         C            2.604000000000    49.685000000000    45.023000000000    12.000000000000
         C            0.773000000000    51.661000000000    46.639000000000    12.000000000000
         H            4.282000000000    53.292000000000    46.053000000000     1.007825032230
         H            4.809000000000    50.502000000000    46.592000000000     1.007825032230
         H            2.774000000000    51.816000000000    44.696000000000     1.007825032230
         H            2.438000000000    50.609000000000    47.474000000000     1.007825032230
         H            2.731000000000    52.331000000000    47.204000000000     1.007825032230
         H            3.120000000000    49.420000000000    44.100000000000     1.007825032230
         H            2.859000000000    48.965000000000    45.800000000000     1.007825032230
         H            1.527000000000    49.672000000000    44.854000000000     1.007825032230
         H            0.349000000000    51.893000000000    47.616000000000     1.007825032230
         H            0.592000000000    52.493000000000    45.958000000000     1.007825032230
         H            0.304000000000    50.760000000000    46.244000000000     1.007825032230
         N            5.592000000000    51.650000000000    43.542000000000    14.003074004430
         C            6.428000000000    51.322000000000    42.387000000000    12.000000000000
         C            7.875000000000    50.984000000000    42.805000000000    12.000000000000
         O            8.493000000000    50.019000000000    42.350000000000    15.994914619570
         C            6.431000000000    52.514000000000    41.431000000000    12.000000000000
         H            5.148000000000    52.556000000000    43.589000000000     1.007825032230
         H            5.999000000000    50.461000000000    41.875000000000     1.007825032230
         H            7.051000000000    52.284000000000    40.564000000000     1.007825032230
         H            6.833000000000    53.389000000000    41.943000000000     1.007825032230
         H            5.412000000000    52.720000000000    41.104000000000     1.007825032230
         N            8.420000000000    51.753000000000    43.762000000000    14.003074004430
         C            9.754000000000    51.519000000000    44.282000000000    12.000000000000
         C            9.824000000000    50.151000000000    44.980000000000    12.000000000000
         O           10.783000000000    49.382000000000    44.768000000000    15.994914619570
         C           10.071000000000    52.653000000000    45.226000000000    12.000000000000
         C           11.325000000000    52.457000000000    46.033000000000    12.000000000000
         C           11.503000000000    53.587000000000    47.030000000000    12.000000000000
         O           11.927000000000    54.654000000000    46.595000000000    15.994914619570
         O           11.218000000000    53.423000000000    48.217000000000    15.994914619570
         H            7.881000000000    52.522000000000    44.133000000000     1.007825032230
         H           10.465000000000    51.534000000000    43.456000000000     1.007825032230
         H           10.183000000000    53.564000000000    44.639000000000     1.007825032230
         H            9.233000000000    52.781000000000    45.911000000000     1.007825032230
         H           11.260000000000    51.512000000000    46.572000000000     1.007825032230
         H           12.184000000000    52.430000000000    45.362000000000     1.007825032230
         N            8.796000000000    49.803000000000    45.757000000000    14.003074004430
         C            8.772000000000    48.508000000000    46.402000000000    12.000000000000
         C            8.758000000000    47.383000000000    45.375000000000    12.000000000000
         O            9.544000000000    46.436000000000    45.473000000000    15.994914619570
         C            7.545000000000    48.399000000000    47.296000000000    12.000000000000
         C            7.324000000000    47.081000000000    48.078000000000    12.000000000000
         C            8.510000000000    46.703000000000    48.971000000000    12.000000000000
         C            6.091000000000    47.281000000000    48.927000000000    12.000000000000
         H            8.031000000000    50.447000000000    45.895000000000     1.007825032230
         H            9.665000000000    48.408000000000    47.019000000000     1.007825032230
         H            7.607000000000    49.203000000000    48.029000000000     1.007825032230
         H            6.664000000000    48.575000000000    46.679000000000     1.007825032230
         H            7.141000000000    46.273000000000    47.369000000000     1.007825032230
         H            9.398000000000    46.559000000000    48.355000000000     1.007825032230
         H            8.284000000000    45.779000000000    49.503000000000     1.007825032230
         H            8.692000000000    47.501000000000    49.691000000000     1.007825032230
         H            5.893000000000    46.375000000000    49.500000000000     1.007825032230
         H            5.238000000000    47.497000000000    48.283000000000     1.007825032230
         H            6.252000000000    48.115000000000    49.610000000000     1.007825032230
         N            7.912000000000    47.499000000000    44.338000000000    14.003074004430
         C            7.852000000000    46.455000000000    43.322000000000    12.000000000000
         C            6.783000000000    46.760000000000    42.296000000000    12.000000000000
         C            5.362000000000    46.760000000000    42.865000000000    12.000000000000
         C            4.409000000000    47.143000000000    41.755000000000    12.000000000000
         C            4.990000000000    45.393000000000    43.428000000000    12.000000000000
         H            7.316000000000    48.311000000000    44.262000000000     1.007825032230
         H            7.603000000000    45.512000000000    43.810000000000     1.007825032230
         H            6.984000000000    47.744000000000    41.873000000000     1.007825032230
         H            6.841000000000    46.018000000000    41.499000000000     1.007825032230
         H            5.298000000000    47.502000000000    43.661000000000     1.007825032230
         H            3.388000000000    47.150000000000    42.138000000000     1.007825032230
         H            4.488000000000    46.420000000000    40.943000000000     1.007825032230
         H            4.664000000000    48.135000000000    41.383000000000     1.007825032230
         H            5.683000000000    45.128000000000    44.226000000000     1.007825032230
         H            3.975000000000    45.428000000000    43.824000000000     1.007825032230
         H            5.045000000000    44.646000000000    42.636000000000     1.007825032230
         C           12.810000000000    44.733000000000    44.943000000000    12.000000000000
         O           13.706000000000    43.894000000000    45.089000000000    15.994914619570
         N           11.531000000000    44.377000000000    44.905000000000    14.003074004430
         C           11.130000000000    42.976000000000    44.972000000000    12.000000000000
         C           11.340000000000    42.248000000000    43.660000000000    12.000000000000
         O           11.424000000000    41.017000000000    43.683000000000    15.994914619570
         C            9.646000000000    42.848000000000    45.362000000000    12.000000000000
         C            9.265000000000    43.266000000000    46.773000000000    12.000000000000
         C            7.755000000000    43.294000000000    46.907000000000    12.000000000000
         C            9.881000000000    42.319000000000    47.757000000000    12.000000000000
         H           10.821000000000    45.091000000000    44.828000000000     1.007825032230
         H           11.730000000000    42.484000000000    45.738000000000     1.007825032230
         H            9.070000000000    43.463000000000    44.670000000000     1.007825032230
         H            9.347000000000    41.809000000000    45.223000000000     1.007825032230
         H            9.653000000000    44.268000000000    46.959000000000     1.007825032230
         H            7.485000000000    43.594000000000    47.920000000000     1.007825032230
         H            7.340000000000    44.007000000000    46.194000000000     1.007825032230
         H            7.354000000000    42.301000000000    46.703000000000     1.007825032230
         H            9.608000000000    42.618000000000    48.769000000000     1.007825032230
         H           10.966000000000    42.341000000000    47.652000000000     1.007825032230
         H            9.518000000000    41.309000000000    47.566000000000     1.007825032230
         N           11.455000000000    42.952000000000    42.525000000000    14.003074004430
         C           11.525000000000    42.334000000000    41.214000000000    12.000000000000
         C           10.164000000000    41.769000000000    40.833000000000    12.000000000000
         O           10.081000000000    40.762000000000    40.130000000000    15.994914619570
         H           11.495000000000    43.959000000000    42.585000000000     1.007825032230
         H           11.825000000000    43.080000000000    40.478000000000     1.007825032230
         H           12.259000000000    41.529000000000    41.232000000000     1.007825032230
         N            9.056000000000    42.383000000000    41.229000000000    14.003074004430
         C            7.732000000000    41.847000000000    40.950000000000    12.000000000000
         C            7.015000000000    42.653000000000    39.888000000000    12.000000000000
         O            7.168000000000    43.877000000000    39.827000000000    15.994914619570
         C            6.847000000000    41.867000000000    42.198000000000    12.000000000000
         C            7.270000000000    40.907000000000    43.286000000000    12.000000000000
         C            6.765000000000    39.494000000000    43.037000000000    12.000000000000
         N            5.309000000000    39.509000000000    42.945000000000    14.003074004430
         C            4.456000000000    39.277000000000    43.947000000000    12.000000000000
         N            4.847000000000    39.018000000000    45.181000000000    14.003074004430
         N            3.160000000000    39.333000000000    43.692000000000    14.003074004430
         H            9.134000000000    43.250000000000    41.741000000000     1.007825032230
         H            7.833000000000    40.818000000000    40.605000000000     1.007825032230
         H            6.864000000000    42.876000000000    42.610000000000     1.007825032230
         H            5.825000000000    41.629000000000    41.903000000000     1.007825032230
         H            8.359000000000    40.887000000000    43.332000000000     1.007825032230
         H            6.881000000000    41.260000000000    44.241000000000     1.007825032230
         H            7.071000000000    38.848000000000    43.860000000000     1.007825032230
         H            7.184000000000    39.117000000000    42.104000000000     1.007825032230
         H            4.909000000000    39.714000000000    42.040000000000     1.007825032230
         H            5.832000000000    38.979000000000    45.401000000000     1.007825032230
         H            4.161000000000    38.858000000000    45.905000000000     1.007825032230
         H            2.838000000000    39.538000000000    42.757000000000     1.007825032230
         H            2.492000000000    39.171000000000    44.432000000000     1.007825032230
         N            6.207000000000    41.956000000000    39.087000000000    14.003074004430
         C            5.293000000000    42.579000000000    38.150000000000    12.000000000000
         C            3.843000000000    42.635000000000    38.597000000000    12.000000000000
         O            3.041000000000    43.261000000000    37.909000000000    15.994914619570
         C            5.310000000000    41.860000000000    36.804000000000    12.000000000000
         C            6.551000000000    42.112000000000    35.946000000000    12.000000000000
         O            7.307000000000    43.063000000000    36.189000000000    15.994914619570
         O            6.749000000000    41.341000000000    35.013000000000    15.994914619570
         H            6.233000000000    40.948000000000    39.136000000000     1.007825032230
         H            5.631000000000    43.602000000000    37.985000000000     1.007825032230
         H            5.243000000000    40.789000000000    36.993000000000     1.007825032230
         H            4.430000000000    42.166000000000    36.238000000000     1.007825032230
         N            3.402000000000    41.944000000000    39.654000000000    14.003074004430
         C            2.003000000000    41.980000000000    40.075000000000    12.000000000000
         C            2.042000000000    42.251000000000    41.586000000000    12.000000000000
         O            3.101000000000    42.119000000000    42.211000000000    15.994914619570
         C            1.229000000000    40.623000000000    39.804000000000    12.000000000000
         C            1.480000000000    40.065000000000    38.389000000000    12.000000000000
         O            1.654000000000    39.648000000000    40.770000000000    15.994914619570
         H            4.056000000000    41.380000000000    40.177000000000     1.007825032230
         H            1.491000000000    42.799000000000    39.570000000000     1.007825032230
         H            0.160000000000    40.798000000000    39.928000000000     1.007825032230
         H            0.891000000000    39.158000000000    41.087000000000     1.007825032230
         H            0.925000000000    39.136000000000    38.261000000000     1.007825032230
         H            1.148000000000    40.792000000000    37.648000000000     1.007825032230
         H            2.545000000000    39.873000000000    38.258000000000     1.007825032230
         N            0.923000000000    42.587000000000    42.217000000000    14.003074004430
         C            0.860000000000    42.841000000000    43.647000000000    12.000000000000
         C            0.191000000000    41.696000000000    44.392000000000    12.000000000000
         O           -0.020000000000    41.755000000000    45.606000000000    15.994914619570
         C            0.083000000000    44.138000000000    43.892000000000    12.000000000000
         C            0.752000000000    45.382000000000    43.343000000000    12.000000000000
         C           -0.200000000000    46.571000000000    43.380000000000    12.000000000000
         N           -0.054000000000    47.428000000000    44.372000000000    14.003074004430
         O           -1.105000000000    46.721000000000    42.552000000000    15.994914619570
         H            0.074000000000    42.670000000000    41.677000000000     1.007825032230
         H            1.874000000000    42.962000000000    44.027000000000     1.007825032230
         H           -0.896000000000    44.042000000000    43.423000000000     1.007825032230
         H           -0.056000000000    44.263000000000    44.966000000000     1.007825032230
         H            1.055000000000    45.199000000000    42.312000000000     1.007825032230
         H            1.634000000000    45.609000000000    43.942000000000     1.007825032230
         H            0.677000000000    47.290000000000    45.055000000000     1.007825032230
         H           -0.673000000000    48.222000000000    44.448000000000     1.007825032230
         N           -0.126000000000    40.611000000000    43.683000000000    14.003074004430
         C           -0.846000000000    39.468000000000    44.218000000000    12.000000000000
         C           -0.127000000000    38.883000000000    45.417000000000    12.000000000000
         O            1.056000000000    38.530000000000    45.397000000000    15.994914619570
         C           -0.990000000000    38.374000000000    43.128000000000    12.000000000000
         C           -1.627000000000    38.920000000000    41.847000000000    12.000000000000
         C           -1.847000000000    37.233000000000    43.716000000000    12.000000000000
         C           -3.091000000000    39.330000000000    41.987000000000    12.000000000000
         H            0.152000000000    40.582000000000    42.713000000000     1.007825032230
         H           -1.840000000000    39.791000000000    44.527000000000     1.007825032230
         H           -0.001000000000    37.983000000000    42.890000000000     1.007825032230
         H           -1.563000000000    38.148000000000    41.080000000000     1.007825032230
         H           -1.054000000000    39.786000000000    41.516000000000     1.007825032230
         H           -1.966000000000    36.446000000000    42.971000000000     1.007825032230
         H           -2.827000000000    37.621000000000    43.994000000000     1.007825032230
         H           -1.354000000000    36.826000000000    44.598000000000     1.007825032230
         H           -3.323000000000    40.106000000000    41.258000000000     1.007825032230
         H           -3.266000000000    39.713000000000    42.992000000000     1.007825032230
         H           -3.729000000000    38.464000000000    41.811000000000     1.007825032230
         N           -0.881000000000    38.847000000000    46.502000000000    14.003074004430
         C           -0.441000000000    38.279000000000    47.754000000000    12.000000000000
         C            0.502000000000    39.140000000000    48.581000000000    12.000000000000
         O            0.972000000000    38.690000000000    49.632000000000    15.994914619570
         H           -1.812000000000    39.236000000000    46.453000000000     1.007825032230
         H           -1.326000000000    38.078000000000    48.358000000000     1.007825032230
         H            0.054000000000    37.331000000000    47.545000000000     1.007825032230
         N            0.859000000000    40.336000000000    48.132000000000    14.003074004430
         C            1.732000000000    41.190000000000    48.902000000000    12.000000000000
         C            1.034000000000    41.776000000000    50.121000000000    12.000000000000
         O           -0.031000000000    42.407000000000    50.002000000000    15.994914619570
         C            2.216000000000    42.332000000000    48.029000000000    12.000000000000
         C            3.407000000000    42.998000000000    47.384000000000    12.000000000000
         C            3.093000000000    44.447000000000    47.004000000000    12.000000000000
         C            4.542000000000    42.927000000000    48.387000000000    12.000000000000
         H            0.515000000000    40.654000000000    47.237000000000     1.007825032230
         H            2.593000000000    40.609000000000    49.233000000000     1.007825032230
         H            1.601000000000    42.161000000000    47.146000000000     1.007825032230
         H            1.711000000000    43.184000000000    48.485000000000     1.007825032230
         H            3.686000000000    42.444000000000    46.487000000000     1.007825032230
         H            3.962000000000    44.893000000000    46.520000000000     1.007825032230
         H            2.245000000000    44.467000000000    46.319000000000     1.007825032230
         H            2.848000000000    45.013000000000    47.902000000000     1.007825032230
         H            5.430000000000    43.398000000000    47.965000000000     1.007825032230
         H            4.253000000000    43.448000000000    49.300000000000     1.007825032230
         H            4.758000000000    41.884000000000    48.618000000000     1.007825032230
         N            1.609000000000    41.565000000000    51.285000000000    14.003074004430
         C            1.098000000000    42.152000000000    52.502000000000    12.000000000000
         C            2.197000000000    43.020000000000    53.128000000000    12.000000000000
         O            3.368000000000    42.991000000000    52.732000000000    15.994914619570
         C            0.678000000000    41.061000000000    53.494000000000    12.000000000000
         C           -0.525000000000    40.271000000000    53.005000000000    12.000000000000
         O            1.805000000000    40.199000000000    53.678000000000    15.994914619570
         H            2.429000000000    40.977000000000    51.329000000000     1.007825032230
         H            0.236000000000    42.776000000000    52.267000000000     1.007825032230
         H            0.430000000000    41.527000000000    54.448000000000     1.007825032230
         H            1.577000000000    39.501000000000    54.296000000000     1.007825032230
         H           -0.785000000000    39.510000000000    53.741000000000     1.007825032230
         H           -1.370000000000    40.945000000000    52.866000000000     1.007825032230
         H           -0.283000000000    39.791000000000    52.057000000000     1.007825032230
         N            1.761000000000    43.922000000000    53.995000000000    14.003074004430
         C            2.669000000000    44.782000000000    54.721000000000    12.000000000000
         C            2.899000000000    44.200000000000    56.110000000000    12.000000000000
         O            1.950000000000    43.687000000000    56.706000000000    15.994914619570
         C            2.071000000000    46.190000000000    54.846000000000    12.000000000000
         C            1.967000000000    46.894000000000    53.501000000000    12.000000000000
         S            3.577000000000    47.123000000000    52.682000000000    31.972071174400
         C            3.194000000000    46.290000000000    51.174000000000    12.000000000000
         H            0.767000000000    44.011000000000    54.153000000000     1.007825032230
         H            3.619000000000    44.837000000000    54.189000000000     1.007825032230
         H            1.073000000000    46.110000000000    55.278000000000     1.007825032230
         H            2.699000000000    46.784000000000    55.510000000000     1.007825032230
         H            1.328000000000    46.300000000000    52.848000000000     1.007825032230
         H            1.506000000000    47.870000000000    53.650000000000     1.007825032230
         H            4.062000000000    46.314000000000    50.515000000000     1.007825032230
         H            2.929000000000    45.255000000000    51.388000000000     1.007825032230
         H            2.354000000000    46.787000000000    50.688000000000     1.007825032230
         N            4.081000000000    44.299000000000    56.717000000000    14.003074004430
         C            5.246000000000    45.002000000000    56.188000000000    12.000000000000
         C            6.066000000000    44.193000000000    55.186000000000    12.000000000000
         O            5.934000000000    42.966000000000    55.087000000000    15.994914619570
         C            6.034000000000    45.354000000000    57.433000000000    12.000000000000
         C            5.875000000000    44.064000000000    58.208000000000    12.000000000000
         C            4.392000000000    43.743000000000    58.040000000000    12.000000000000
         H            4.914000000000    45.923000000000    55.709000000000     1.007825032230
         H            7.079000000000    45.565000000000    57.206000000000     1.007825032230
         H            5.574000000000    46.188000000000    57.964000000000     1.007825032230
         H            6.497000000000    43.274000000000    57.786000000000     1.007825032230
         H            6.115000000000    44.218000000000    59.260000000000     1.007825032230
         H            3.797000000000    44.224000000000    58.816000000000     1.007825032230
         H            4.231000000000    42.665000000000    58.048000000000     1.007825032230
         N            6.987000000000    44.867000000000    54.479000000000    14.003074004430
         C            8.000000000000    44.233000000000    53.656000000000    12.000000000000
         C            7.805000000000    44.569000000000    52.173000000000    12.000000000000
         C            6.630000000000    43.812000000000    51.545000000000    12.000000000000
         C            6.785000000000    42.295000000000    51.627000000000    12.000000000000
         N            5.768000000000    41.525000000000    51.936000000000    14.003074004430
         O            7.875000000000    41.758000000000    51.405000000000    15.994914619570
         H            6.974000000000    45.876000000000    54.523000000000     1.007825032230
         H            7.999000000000    43.154000000000    53.809000000000     1.007825032230
         H            7.620000000000    45.639000000000    52.079000000000     1.007825032230
         H            8.717000000000    44.319000000000    51.631000000000     1.007825032230
         H            6.554000000000    44.097000000000    50.496000000000     1.007825032230
         H            5.711000000000    44.101000000000    52.056000000000     1.007825032230
         H            4.864000000000    41.934000000000    52.124000000000     1.007825032230
         H            5.890000000000    40.524000000000    51.986000000000     1.007825032230
         C            9.118000000000    40.183000000000    54.803000000000    12.000000000000
         O            9.387000000000    41.362000000000    55.086000000000    15.994914619570
         N            8.115000000000    39.543000000000    55.384000000000    14.003074004430
         C            7.292000000000    40.203000000000    56.373000000000    12.000000000000
         H            7.923000000000    38.584000000000    55.134000000000     1.007825032230
         H            7.249000000000    41.266000000000    56.135000000000     1.007825032230
         H            6.284000000000    39.790000000000    56.326000000000     1.007825032230
         O           -4.494000000000    46.184000000000    55.356000000000    15.994914619570
         H           -3.983000000000    45.969000000000    54.576000000000     1.007825032230
         H           -4.883000000000    45.386000000000    55.713000000000     1.007825032230
         O           -0.568000000000    54.245000000000    56.640000000000    15.994914619570
         H            0.134000000000    54.591000000000    56.089000000000     1.007825032230
         H           -0.462000000000    54.570000000000    57.534000000000     1.007825032230
         O           -0.810000000000    44.068000000000    57.031000000000    15.994914619570
         H            0.132000000000    43.938000000000    56.920000000000     1.007825032230
         H           -1.285000000000    43.430000000000    56.499000000000     1.007825032230
         O           -5.188000000000    43.599000000000    55.708000000000    15.994914619570
         H           -5.595000000000    43.266000000000    54.908000000000     1.007825032230
         H           -4.407000000000    43.083000000000    55.907000000000     1.007825032230
         O            0.263000000000    58.629000000000    44.891000000000    15.994914619570
         H            0.111000000000    58.192000000000    45.729000000000     1.007825032230
         H            1.186000000000    58.871000000000    44.819000000000     1.007825032230
         O            5.003000000000    39.012000000000    53.418000000000    15.994914619570
         H            4.575000000000    39.038000000000    52.562000000000     1.007825032230
         H            5.944000000000    38.883000000000    53.300000000000     1.007825032230
         O            3.187000000000    37.794000000000    47.216000000000    15.994914619570
         H            2.483000000000    38.037000000000    46.615000000000     1.007825032230
         H            2.832000000000    37.256000000000    47.923000000000     1.007825032230
         O           -7.326000000000    52.855000000000    56.701000000000    15.994914619570
         H           -6.835000000000    53.375000000000    57.337000000000     1.007825032230
         H           -8.116000000000    52.507000000000    57.115000000000     1.007825032230
         O            3.645000000000    39.297000000000    51.046000000000    15.994914619570
         H            4.240000000000    39.454000000000    50.312000000000     1.007825032230
         H            3.097000000000    38.535000000000    50.856000000000     1.007825032230
         O           -1.910000000000    49.551000000000    43.381000000000    15.994914619570
         H           -1.662000000000    49.802000000000    42.491000000000     1.007825032230
         H           -2.807000000000    49.216000000000    43.380000000000     1.007825032230
         O           -4.831000000000    48.504000000000    52.099000000000    15.994914619570
         H           -5.768000000000    48.538000000000    51.905000000000     1.007825032230
         H           -4.357000000000    48.187000000000    51.330000000000     1.007825032230
         O            7.431000000000    38.634000000000    51.867000000000    15.994914619570
         H            7.564000000000    39.572000000000    51.728000000000     1.007825032230
         H            7.336000000000    38.197000000000    51.021000000000     1.007825032230
         O           -2.001000000000    42.627000000000    47.431000000000    15.994914619570
         H           -1.139000000000    42.734000000000    47.029000000000     1.007825032230
         H           -1.902000000000    42.534000000000    48.378000000000     1.007825032230
         H           10.263000000000    48.876000000000    56.307000000000     1.007825032230
         H            1.597000000000    51.945000000000    58.080000000000     1.007825032230
         H           -4.038000000000    55.583000000000    59.452000000000     1.007825032230
         H            4.613000000000    47.002000000000    61.822000000000     1.007825032230
         H           13.557000000000    53.427000000000    58.143000000000     1.007825032230
         H           -0.795000000000    59.388000000000    54.192000000000     1.007825032230
         H           -6.892000000000    57.514000000000    54.434000000000     1.007825032230
         H            8.807000000000    46.339000000000    42.815000000000     1.007825032230
         H           13.019000000000    45.797000000000    44.864000000000     1.007825032230
         H            8.935000000000    44.673000000000    54.016000000000     1.007825032230
         H            9.722000000000    39.642000000000    54.070000000000     1.007825032230
         H            7.671000000000    40.090000000000    57.384000000000     1.007825032230

  Running in c1 symmetry.

  Rotational constants: A =      0.00006  B =      0.00000  C =      0.00000 [cm^-1]
  Rotational constants: A =      1.85887  B =      0.02116  C =      0.02112 [MHz]
  Nuclear repulsion = 167248.370727911766153

  Charge       = -2
  Multiplicity = 1
  Electrons    = 2556
  Nalpha       = 1278
  Nbeta        = 1278

  ==> Algorithm <==

  SCF Algorithm Type is DF.
  DIIS enabled.
  MOM disabled.
  Fractional occupation disabled.
  Guess Type is SAD.
  Energy threshold   = 1.00e-06
  Density threshold  = 1.00e-06
  Integral threshold = 1.00e-12

  ==> Primary Basis <==

  Basis Set: MINIX
    Blend: MINIX
    Number of shells: 1346
    Number of basis functions: 2028
    Number of Cartesian functions: 2032
    Spherical Harmonics?: true
    Max angular momentum: 2

   => Loading Basis Set <=

    Name: (MINIX AUX)
    Role: JKFIT
    Keyword: DF_BASIS_SCF
    atoms 1, 4-5, 7-13, 25-26, 32-39, 50, 53-54, 56-58, 60, 70-71, 73-76, 92-93, 95, 102-103, 109-110, 112-114, 123-124, 130, 133-134, 136-142, 153-154, 156-159, 172-173, 175-176, 186-187, 189-192, 205-206, 208-209, 211, 222-225, 233, 236-237, 243-244, 246-248, 259-260, 262-268, 279-280, 282-283, 291-292, 294-295, 303-304, 306-308, 318-319, 321-324, 340-341, 343-346, 359-360, 362, 369-370, 372-374, 384-385, 387-390, 403-407, 419, 422-423, 425-428, 441-442, 448-449, 451-453, 455, 472-473, 475-476, 484-485, 487-488, 498-499, 501-503, 515-516, 518-521, 534-535, 541-542, 544-547, 560-561, 563-564, 574-575, 577-578, 580, 591-592, 594-596, 605-608, 619, 622 entry C          line   198 file /storage/hive/project/chem-sherrill/csargent30/.conda/envs/psi419/share/psi4/basis/def2-universal-jkfit.gbs 
    atoms 2, 6, 14, 27, 40, 51, 55, 72, 94, 104, 111, 131, 135, 155, 174, 178, 188, 207, 234, 238, 245, 261, 281, 284-285, 293, 296-297, 305, 309-310, 320, 342, 361, 371, 375-376, 386, 420, 424, 443, 450, 474, 477-478, 486, 489, 500, 505, 517, 536, 543, 562, 565, 576, 593, 610, 620, 626, 629, 632, 635, 638, 641, 644, 647, 650, 653, 656, 659, 662                                                                                                                                                                                                                                                                                                                         entry O          line   318 file /storage/hive/project/chem-sherrill/csargent30/.conda/envs/psi419/share/psi4/basis/def2-universal-jkfit.gbs 
    atoms 3, 24, 31, 52, 59, 61, 69, 77, 91, 101, 108, 122, 132, 152, 171, 177, 185, 204, 221, 235, 242, 258, 278, 290, 302, 317, 325, 339, 358, 368, 383, 402, 421, 440, 447, 454, 456-457, 471, 483, 497, 504, 514, 533, 540, 559, 573, 590, 604, 609, 621                                                                                                                                                                                                                                                                                                                                                                                                                        entry N          line   258 file /storage/hive/project/chem-sherrill/csargent30/.conda/envs/psi419/share/psi4/basis/def2-universal-jkfit.gbs 
    atoms 15-23, 28-30, 41-49, 62-68, 78-90, 97-100, 105-107, 115-121, 126-129, 143-151, 160-170, 179-184, 193-203, 212-220, 226-232, 239-241, 249-257, 269-277, 286-289, 298-301, 311-316, 326-338, 347-357, 363-367, 377-382, 391-401, 408-418, 429-439, 444-446, 458-470, 479-482, 490-496, 506-513, 522-532, 537-539, 548-558, 566-572, 581-589, 597-603, 611-618, 623-625, 627-628, 630-631, 633-634, 636-637, 639-640, 642-643, 645-646, 648-649, 651-652, 654-655, 657-658, 660-661, 663-676                                                                                                                                                                                 entry H          line    18 file /storage/hive/project/chem-sherrill/csargent30/.conda/envs/psi419/share/psi4/basis/def2-universal-jkfit.gbs 
    atoms 96, 125, 210, 579                                                                                                                                                                                                                                                                                                                                                                                                                                                                                                                                                                                                                                                         entry S          line   903 file /storage/hive/project/chem-sherrill/csargent30/.conda/envs/psi419/share/psi4/basis/def2-universal-jkfit.gbs 

  ==> Integral Setup <==

  ==> DiskDFJK: Density-Fitted J/K Matrices <==

    J tasked:                  Yes
    K tasked:                  Yes
    wK tasked:                  No
    OpenMP threads:             10
    Integrals threads:          10
    Memory [MiB]:            85830
    Algorithm:                Disk
    Integral Cache:           NONE
    Schwarz Cutoff:          1E-12
    Fitting Condition:       1E-10

   => Auxiliary Basis Set <=

  Basis Set: (MINIX AUX)
    Blend: DEF2-UNIVERSAL-JKFIT
    Number of shells: 10359
    Number of basis functions: 31377
    Number of Cartesian functions: 36973
    Spherical Harmonics?: true
    Max angular momentum: 4

  Minimum eigenvalue in the overlap matrix is 1.6448171767E-01.
  Reciprocal condition number of the overlap matrix is 5.8595231656E-02.
    Using symmetric orthogonalization.

  ==> Pre-Iterations <==

  SCF Guess: Superposition of Atomic Densities via on-the-fly atomic UHF (no occupation information).

   -------------------------
    Irrep   Nso     Nmo    
   -------------------------
     A       2028    2028 
   -------------------------
    Total    2028    2028
   -------------------------

  ==> Iterations <==

                           Total Energy        Delta E     RMS |[F,P]|

   @DF-RHF iter SAD: -17305.41644303417706   -1.73054e+04   0.00000e+00 
   @DF-RHF iter   1: -17451.21570062016326   -1.45799e+02   1.68775e-03 DIIS/ADIIS
   @DF-RHF iter   2: -17457.24492012080373   -6.02922e+00   1.10100e-03 DIIS/ADIIS
   @DF-RHF iter   3: -17459.81018901626157   -2.56527e+00   1.33153e-04 DIIS/ADIIS
   @DF-RHF iter   4: -17459.89376396707303   -8.35750e-02   6.36816e-05 DIIS
   @DF-RHF iter   5: -17459.91077892487374   -1.70150e-02   2.05608e-05 DIIS
   @DF-RHF iter   6: -17459.91312470646881   -2.34578e-03   9.02818e-06 DIIS
   @DF-RHF iter   7: -17459.91357869795320   -4.53991e-04   3.29984e-06 DIIS
   @DF-RHF iter   8: -17459.91363652152722   -5.78236e-05   9.66739e-07 DIIS
   @DF-RHF iter   9: -17459.91364159419027   -5.07266e-06   3.36789e-07 DIIS
   @DF-RHF iter  10: -17459.91364209045423   -4.96264e-07   1.08246e-07 DIIS
  Energy and wave function converged.


  ==> Post-Iterations <==

    Orbital Energies [Eh]
    ---------------------

    Doubly Occupied:                                                      

       1A    -91.292803     2A    -91.287518     3A    -91.195846  
       4A    -91.180743     5A    -20.301620     6A    -20.297110  
       7A    -20.296126     8A    -20.292212     9A    -20.292025  
      10A    -20.289791    11A    -20.281938    12A    -20.270304  
      13A    -20.269120    14A    -20.263843    15A    -20.263292  
      16A    -20.260282    17A    -20.254762    18A    -20.249548  
      19A    -20.248042    20A    -20.237052    21A    -20.236059  
      22A    -20.229499    23A    -20.228536    24A    -20.227078  
      25A    -20.217110    26A    -20.215147    27A    -20.215068  
      28A    -20.206794    29A    -20.206496    30A    -20.203326  
      31A    -20.197746    32A    -20.192556    33A    -20.184695  
      34A    -20.182993    35A    -20.177306    36A    -20.176605  
      37A    -20.173871    38A    -20.173812    39A    -20.173511  
      40A    -20.172322    41A    -20.159050    42A    -20.157874  
      43A    -20.157707    44A    -20.157538    45A    -20.157515  
      46A    -20.155824    47A    -20.153427    48A    -20.152320  
      49A    -20.152288    50A    -20.151472    51A    -20.147910  
      52A    -20.147053    53A    -20.141760    54A    -20.137174  
      55A    -20.135514    56A    -20.104663    57A    -20.099446  
      58A    -20.095841    59A    -20.090847    60A    -20.084266  
      61A    -20.074634    62A    -20.070432    63A    -20.059144  
      64A    -20.056750    65A    -20.055855    66A    -19.879374  
      67A    -19.878254    68A    -19.877736    69A    -19.874643  
      70A    -19.866221    71A    -19.861607    72A    -19.860564  
      73A    -19.849181    74A    -19.838181    75A    -19.835973  
      76A    -15.811057    77A    -15.494184    78A    -15.493549  
      79A    -15.489232    80A    -15.478894    81A    -15.476774  
      82A    -15.468985    83A    -15.462977    84A    -15.455800  
      85A    -15.448260    86A    -15.434708    87A    -15.422157  
      88A    -15.418975    89A    -15.418642    90A    -15.417619  
      91A    -15.400308    92A    -15.396661    93A    -15.383851  
      94A    -15.383529    95A    -15.380474    96A    -15.376317  
      97A    -15.373098    98A    -15.366977    99A    -15.364731  
     100A    -15.362142   101A    -15.357413   102A    -15.356151  
     103A    -15.355382   104A    -15.342550   105A    -15.332683  
     106A    -15.329199   107A    -15.328730   108A    -15.327589  
     109A    -15.327332   110A    -15.326664   111A    -15.322928  
     112A    -15.322819   113A    -15.320023   114A    -15.318916  
     115A    -15.318554   116A    -15.296755   117A    -15.291830  
     118A    -15.264984   119A    -15.261540   120A    -15.253800  
     121A    -15.251964   122A    -15.242761   123A    -15.241837  
     124A    -15.240707   125A    -15.234735   126A    -15.223756  
     127A    -11.435173   128A    -11.400986   129A    -11.361204  
     130A    -11.338579   131A    -11.332406   132A    -11.325001  
     133A    -11.315757   134A    -11.314311   135A    -11.312844  
     136A    -11.302747   137A    -11.301444   138A    -11.289173  
     139A    -11.282121   140A    -11.280700   141A    -11.275949  
     142A    -11.274244   143A    -11.269113   144A    -11.267633  
     145A    -11.265947   146A    -11.260819   147A    -11.255609  
     148A    -11.252988   149A    -11.251560   150A    -11.250404  
     151A    -11.245966   152A    -11.244984   153A    -11.235386  
     154A    -11.233252   155A    -11.232495   156A    -11.231321  
     157A    -11.229465   158A    -11.225910   159A    -11.223805  
     160A    -11.223143   161A    -11.221183   162A    -11.219029  
     163A    -11.218701   164A    -11.217039   165A    -11.214933  
     166A    -11.211595   167A    -11.211427   168A    -11.210489  
     169A    -11.210191   170A    -11.208588   171A    -11.208474  
     172A    -11.205586   173A    -11.204552   174A    -11.204375  
     175A    -11.204236   176A    -11.201981   177A    -11.201189  
     178A    -11.200753   179A    -11.199614   180A    -11.199238  
     181A    -11.193551   182A    -11.184608   183A    -11.183604  
     184A    -11.180808   185A    -11.176546   186A    -11.173612  
     187A    -11.172415   188A    -11.170780   189A    -11.163452  
     190A    -11.162204   191A    -11.160483   192A    -11.159928  
     193A    -11.159509   194A    -11.158060   195A    -11.154596  
     196A    -11.154141   197A    -11.152139   198A    -11.149941  
     199A    -11.149734   200A    -11.147318   201A    -11.146590  
     202A    -11.146510   203A    -11.146163   204A    -11.146137  
     205A    -11.140448   206A    -11.140201   207A    -11.136918  
     208A    -11.135691   209A    -11.128579   210A    -11.127281  
     211A    -11.127216   212A    -11.126577   213A    -11.126358  
     214A    -11.126145   215A    -11.125874   216A    -11.125743  
     217A    -11.124542   218A    -11.124469   219A    -11.124371  
     220A    -11.124063   221A    -11.123619   222A    -11.123155  
     223A    -11.122302   224A    -11.121299   225A    -11.120967  
     226A    -11.119127   227A    -11.117773   228A    -11.116250  
     229A    -11.116070   230A    -11.115105   231A    -11.114776  
     232A    -11.113361   233A    -11.113070   234A    -11.110518  
     235A    -11.110468   236A    -11.110160   237A    -11.109252  
     238A    -11.108725   239A    -11.108662   240A    -11.103711  
     241A    -11.102447   242A    -11.102412   243A    -11.102113  
     244A    -11.101732   245A    -11.099968   246A    -11.099255  
     247A    -11.098979   248A    -11.098962   249A    -11.096975  
     250A    -11.093633   251A    -11.091651   252A    -11.090588  
     253A    -11.089537   254A    -11.088392   255A    -11.087916  
     256A    -11.086842   257A    -11.086244   258A    -11.084345  
     259A    -11.080860   260A    -11.080603   261A    -11.077633  
     262A    -11.074023   263A    -11.072789   264A    -11.071046  
     265A    -11.067543   266A    -11.067460   267A    -11.066136  
     268A    -11.065258   269A    -11.063829   270A    -11.063618  
     271A    -11.063339   272A    -11.062719   273A    -11.061917  
     274A    -11.061630   275A    -11.060393   276A    -11.058520  
     277A    -11.058477   278A    -11.057993   279A    -11.057094  
     280A    -11.053751   281A    -11.050981   282A    -11.050618  
     283A    -11.047758   284A    -11.047031   285A    -11.046234  
     286A    -11.044532   287A    -11.041109   288A    -11.041042  
     289A    -11.038900   290A    -11.037841   291A    -11.036688  
     292A    -11.035149   293A    -11.034672   294A    -11.029416  
     295A    -11.028891   296A    -11.028424   297A    -11.027752  
     298A    -11.027628   299A    -11.027068   300A    -11.026785  
     301A    -11.026276   302A    -11.024963   303A    -11.024365  
     304A    -11.022305   305A    -11.021951   306A    -11.021718  
     307A    -11.021068   308A    -11.018658   309A    -11.013865  
     310A    -11.010122   311A    -11.009124   312A    -11.008313  
     313A    -11.008242   314A    -11.004792   315A    -11.004160  
     316A    -11.003637   317A    -11.002465   318A    -11.002231  
     319A    -11.000980   320A    -10.986898   321A    -10.986200  
     322A    -10.985350   323A    -10.972839   324A    -10.950807  
     325A    -10.949987   326A    -10.947628   327A    -10.918176  
     328A    -10.906847   329A    -10.906653   330A     -8.905062  
     331A     -8.900936   332A     -8.813439   333A     -8.800893  
     334A     -6.555145   335A     -6.552756   336A     -6.550918  
     337A     -6.549746   338A     -6.548082   339A     -6.545854  
     340A     -6.463074   341A     -6.461308   342A     -6.458400  
     343A     -6.450453   344A     -6.448877   345A     -6.445944  
     346A     -1.526242   347A     -1.416828   348A     -1.401968  
     349A     -1.390831   350A     -1.383304   351A     -1.382621  
     352A     -1.375512   353A     -1.366740   354A     -1.362695  
     355A     -1.357291   356A     -1.352680   357A     -1.339038  
     358A     -1.333537   359A     -1.327267   360A     -1.323428  
     361A     -1.321414   362A     -1.320816   363A     -1.314999  
     364A     -1.314872   365A     -1.312509   366A     -1.310296  
     367A     -1.308800   368A     -1.305731   369A     -1.298438  
     370A     -1.295189   371A     -1.292272   372A     -1.288626  
     373A     -1.284962   374A     -1.283166   375A     -1.281846  
     376A     -1.279629   377A     -1.278557   378A     -1.277420  
     379A     -1.276659   380A     -1.275929   381A     -1.274877  
     382A     -1.273240   383A     -1.271530   384A     -1.271323  
     385A     -1.268780   386A     -1.267661   387A     -1.264975  
     388A     -1.262179   389A     -1.261614   390A     -1.259883  
     391A     -1.258061   392A     -1.249674   393A     -1.248481  
     394A     -1.246731   395A     -1.246669   396A     -1.244805  
     397A     -1.243165   398A     -1.239451   399A     -1.235253  
     400A     -1.233829   401A     -1.231835   402A     -1.227350  
     403A     -1.218430   404A     -1.216574   405A     -1.213296  
     406A     -1.213079   407A     -1.212439   408A     -1.211468  
     409A     -1.211334   410A     -1.209454   411A     -1.206862  
     412A     -1.205091   413A     -1.202185   414A     -1.197844  
     415A     -1.196871   416A     -1.191267   417A     -1.188730  
     418A     -1.185882   419A     -1.184632   420A     -1.182598  
     421A     -1.179885   422A     -1.176445   423A     -1.175479  
     424A     -1.170557   425A     -1.167799   426A     -1.161046  
     427A     -1.159234   428A     -1.150508   429A     -1.147128  
     430A     -1.146735   431A     -1.146323   432A     -1.145614  
     433A     -1.141193   434A     -1.140450   435A     -1.139935  
     436A     -1.130532   437A     -1.129289   438A     -1.127612  
     439A     -1.127076   440A     -1.126650   441A     -1.126383  
     442A     -1.125552   443A     -1.124052   444A     -1.116995  
     445A     -1.114996   446A     -1.111320   447A     -1.111017  
     448A     -1.109572   449A     -1.108384   450A     -1.097207  
     451A     -1.095875   452A     -1.095431   453A     -1.095224  
     454A     -1.094607   455A     -1.092700   456A     -1.090514  
     457A     -1.084521   458A     -1.077705   459A     -1.074182  
     460A     -1.071076   461A     -1.070359   462A     -1.064929  
     463A     -1.064085   464A     -1.061370   465A     -1.056878  
     466A     -1.055999   467A     -1.053668   468A     -1.053246  
     469A     -1.051693   470A     -1.051201   471A     -1.047462  
     472A     -1.044275   473A     -1.041642   474A     -1.036228  
     475A     -1.035380   476A     -1.033817   477A     -1.032495  
     478A     -1.027983   479A     -1.025400   480A     -1.021803  
     481A     -1.019963   482A     -1.016870   483A     -1.014978  
     484A     -1.014577   485A     -1.010849   486A     -1.008586  
     487A     -1.007985   488A     -1.005457   489A     -1.004225  
     490A     -1.001320   491A     -0.993655   492A     -0.993316  
     493A     -0.989220   494A     -0.985567   495A     -0.985165  
     496A     -0.981581   497A     -0.981148   498A     -0.976823  
     499A     -0.973340   500A     -0.973223   501A     -0.972271  
     502A     -0.971515   503A     -0.970867   504A     -0.970199  
     505A     -0.968254   506A     -0.967256   507A     -0.965015  
     508A     -0.961895   509A     -0.958288   510A     -0.955344  
     511A     -0.954703   512A     -0.953375   513A     -0.951399  
     514A     -0.950138   515A     -0.946856   516A     -0.946514  
     517A     -0.945091   518A     -0.942386   519A     -0.940179  
     520A     -0.939329   521A     -0.937608   522A     -0.936138  
     523A     -0.928686   524A     -0.923469   525A     -0.921648  
     526A     -0.917109   527A     -0.915456   528A     -0.910826  
     529A     -0.906823   530A     -0.905643   531A     -0.903867  
     532A     -0.903707   533A     -0.901636   534A     -0.898659  
     535A     -0.897516   536A     -0.896405   537A     -0.893029  
     538A     -0.890846   539A     -0.889717   540A     -0.886873  
     541A     -0.885644   542A     -0.880467   543A     -0.879080  
     544A     -0.877347   545A     -0.873404   546A     -0.872513  
     547A     -0.872154   548A     -0.871724   549A     -0.871347  
     550A     -0.869342   551A     -0.864505   552A     -0.861346  
     553A     -0.858654   554A     -0.858083   555A     -0.855895  
     556A     -0.851499   557A     -0.847969   558A     -0.847278  
     559A     -0.846198   560A     -0.844990   561A     -0.843809  
     562A     -0.839221   563A     -0.837615   564A     -0.834263  
     565A     -0.830615   566A     -0.828084   567A     -0.827840  
     568A     -0.820325   569A     -0.819004   570A     -0.818441  
     571A     -0.816934   572A     -0.816433   573A     -0.810370  
     574A     -0.810285   575A     -0.810154   576A     -0.808807  
     577A     -0.804029   578A     -0.803067   579A     -0.802727  
     580A     -0.800425   581A     -0.799756   582A     -0.796231  
     583A     -0.795797   584A     -0.793025   585A     -0.792741  
     586A     -0.788824   587A     -0.787063   588A     -0.786520  
     589A     -0.781272   590A     -0.778676   591A     -0.776902  
     592A     -0.776579   593A     -0.776344   594A     -0.774266  
     595A     -0.772788   596A     -0.771017   597A     -0.767293  
     598A     -0.764884   599A     -0.764058   600A     -0.762015  
     601A     -0.759739   602A     -0.756063   603A     -0.754233  
     604A     -0.753337   605A     -0.751442   606A     -0.749438  
     607A     -0.749135   608A     -0.745852   609A     -0.745299  
     610A     -0.745241   611A     -0.744137   612A     -0.742761  
     613A     -0.741656   614A     -0.741286   615A     -0.740522  
     616A     -0.740289   617A     -0.738950   618A     -0.736993  
     619A     -0.736327   620A     -0.731187   621A     -0.731119  
     622A     -0.729268   623A     -0.728609   624A     -0.728336  
     625A     -0.723701   626A     -0.723171   627A     -0.722370  
     628A     -0.721878   629A     -0.721703   630A     -0.718825  
     631A     -0.717663   632A     -0.711267   633A     -0.710726  
     634A     -0.709998   635A     -0.709335   636A     -0.707565  
     637A     -0.706858   638A     -0.706550   639A     -0.705217  
     640A     -0.704862   641A     -0.701655   642A     -0.700366  
     643A     -0.699348   644A     -0.697856   645A     -0.697049  
     646A     -0.695622   647A     -0.695100   648A     -0.694797  
     649A     -0.692994   650A     -0.691272   651A     -0.689303  
     652A     -0.685517   653A     -0.684538   654A     -0.684480  
     655A     -0.684410   656A     -0.684087   657A     -0.683074  
     658A     -0.682375   659A     -0.682228   660A     -0.681317  
     661A     -0.681010   662A     -0.679748   663A     -0.678989  
     664A     -0.678486   665A     -0.678134   666A     -0.676677  
     667A     -0.675996   668A     -0.675351   669A     -0.675200  
     670A     -0.674967   671A     -0.673316   672A     -0.671358  
     673A     -0.668792   674A     -0.667638   675A     -0.667555  
     676A     -0.666121   677A     -0.665535   678A     -0.664641  
     679A     -0.663006   680A     -0.662197   681A     -0.661020  
     682A     -0.659677   683A     -0.658787   684A     -0.658354  
     685A     -0.658069   686A     -0.655736   687A     -0.655523  
     688A     -0.655327   689A     -0.654706   690A     -0.652086  
     691A     -0.651440   692A     -0.651340   693A     -0.647719  
     694A     -0.646912   695A     -0.644127   696A     -0.643165  
     697A     -0.643107   698A     -0.642153   699A     -0.639593  
     700A     -0.638658   701A     -0.638297   702A     -0.637621  
     703A     -0.637545   704A     -0.637284   705A     -0.636741  
     706A     -0.635057   707A     -0.634942   708A     -0.634315  
     709A     -0.633142   710A     -0.631269   711A     -0.630699  
     712A     -0.630566   713A     -0.628465   714A     -0.627221  
     715A     -0.626122   716A     -0.625042   717A     -0.622780  
     718A     -0.621746   719A     -0.621031   720A     -0.620201  
     721A     -0.619332   722A     -0.618724   723A     -0.618659  
     724A     -0.617590   725A     -0.617161   726A     -0.616463  
     727A     -0.614077   728A     -0.611820   729A     -0.611409  
     730A     -0.611169   731A     -0.610150   732A     -0.608369  
     733A     -0.607350   734A     -0.606479   735A     -0.604312  
     736A     -0.602877   737A     -0.602641   738A     -0.602111  
     739A     -0.600554   740A     -0.599473   741A     -0.596714  
     742A     -0.596255   743A     -0.595966   744A     -0.595529  
     745A     -0.595160   746A     -0.594835   747A     -0.594336  
     748A     -0.593695   749A     -0.592976   750A     -0.592330  
     751A     -0.589166   752A     -0.588955   753A     -0.588538  
     754A     -0.588159   755A     -0.587651   756A     -0.586196  
     757A     -0.585136   758A     -0.584137   759A     -0.582907  
     760A     -0.582067   761A     -0.581514   762A     -0.580044  
     763A     -0.579820   764A     -0.579458   765A     -0.578631  
     766A     -0.578312   767A     -0.577726   768A     -0.575269  
     769A     -0.574499   770A     -0.574176   771A     -0.573877  
     772A     -0.573664   773A     -0.572905   774A     -0.571892  
     775A     -0.571603   776A     -0.570110   777A     -0.569538  
     778A     -0.568649   779A     -0.568427   780A     -0.567808  
     781A     -0.567552   782A     -0.565913   783A     -0.564259  
     784A     -0.562904   785A     -0.562541   786A     -0.561344  
     787A     -0.560675   788A     -0.557225   789A     -0.557019  
     790A     -0.556466   791A     -0.555091   792A     -0.555033  
     793A     -0.554838   794A     -0.553776   795A     -0.553157  
     796A     -0.552490   797A     -0.550619   798A     -0.550392  
     799A     -0.549815   800A     -0.549662   801A     -0.548985  
     802A     -0.548362   803A     -0.547402   804A     -0.546964  
     805A     -0.545893   806A     -0.545259   807A     -0.544954  
     808A     -0.544832   809A     -0.544267   810A     -0.544181  
     811A     -0.543591   812A     -0.541350   813A     -0.540322  
     814A     -0.540134   815A     -0.539100   816A     -0.538613  
     817A     -0.538530   818A     -0.537794   819A     -0.537221  
     820A     -0.536548   821A     -0.535972   822A     -0.535523  
     823A     -0.532746   824A     -0.532454   825A     -0.531083  
     826A     -0.530881   827A     -0.530176   828A     -0.529760  
     829A     -0.529206   830A     -0.527989   831A     -0.527715  
     832A     -0.527292   833A     -0.527041   834A     -0.526833  
     835A     -0.526554   836A     -0.526329   837A     -0.525096  
     838A     -0.524551   839A     -0.523866   840A     -0.523114  
     841A     -0.523012   842A     -0.522266   843A     -0.522104  
     844A     -0.521414   845A     -0.520975   846A     -0.520251  
     847A     -0.519428   848A     -0.518687   849A     -0.516639  
     850A     -0.516411   851A     -0.515891   852A     -0.515454  
     853A     -0.515291   854A     -0.515077   855A     -0.514614  
     856A     -0.513059   857A     -0.512381   858A     -0.511978  
     859A     -0.511552   860A     -0.511160   861A     -0.509737  
     862A     -0.509286   863A     -0.508330   864A     -0.507726  
     865A     -0.507106   866A     -0.506730   867A     -0.505084  
     868A     -0.504507   869A     -0.503359   870A     -0.503244  
     871A     -0.503113   872A     -0.502253   873A     -0.502190  
     874A     -0.502109   875A     -0.500981   876A     -0.499610  
     877A     -0.498897   878A     -0.498341   879A     -0.498279  
     880A     -0.497886   881A     -0.497183   882A     -0.496797  
     883A     -0.496073   884A     -0.495089   885A     -0.493732  
     886A     -0.493450   887A     -0.492918   888A     -0.492458  
     889A     -0.492192   890A     -0.491643   891A     -0.489849  
     892A     -0.489681   893A     -0.489220   894A     -0.488231  
     895A     -0.487709   896A     -0.487510   897A     -0.486651  
     898A     -0.485908   899A     -0.485531   900A     -0.485028  
     901A     -0.484581   902A     -0.484248   903A     -0.483946  
     904A     -0.483245   905A     -0.482603   906A     -0.482268  
     907A     -0.481339   908A     -0.481165   909A     -0.480874  
     910A     -0.480501   911A     -0.480056   912A     -0.478746  
     913A     -0.478343   914A     -0.478237   915A     -0.477408  
     916A     -0.476843   917A     -0.476726   918A     -0.475753  
     919A     -0.475073   920A     -0.474965   921A     -0.474528  
     922A     -0.474246   923A     -0.473693   924A     -0.473211  
     925A     -0.472510   926A     -0.472341   927A     -0.472197  
     928A     -0.471406   929A     -0.469565   930A     -0.469116  
     931A     -0.468632   932A     -0.468544   933A     -0.467462  
     934A     -0.467204   935A     -0.466431   936A     -0.466013  
     937A     -0.465729   938A     -0.465360   939A     -0.465200  
     940A     -0.464543   941A     -0.463614   942A     -0.462530  
     943A     -0.461837   944A     -0.460201   945A     -0.458836  
     946A     -0.458099   947A     -0.456893   948A     -0.456673  
     949A     -0.456270   950A     -0.455754   951A     -0.455348  
     952A     -0.454978   953A     -0.454940   954A     -0.454764  
     955A     -0.454384   956A     -0.453780   957A     -0.453366  
     958A     -0.453011   959A     -0.452831   960A     -0.452519  
     961A     -0.451371   962A     -0.450700   963A     -0.450023  
     964A     -0.449930   965A     -0.449413   966A     -0.449071  
     967A     -0.448444   968A     -0.447412   969A     -0.445464  
     970A     -0.444265   971A     -0.444083   972A     -0.443665  
     973A     -0.443360   974A     -0.442723   975A     -0.442137  
     976A     -0.441630   977A     -0.441276   978A     -0.440986  
     979A     -0.440472   980A     -0.439954   981A     -0.439595  
     982A     -0.439244   983A     -0.438481   984A     -0.438190  
     985A     -0.437739   986A     -0.437315   987A     -0.436838  
     988A     -0.436146   989A     -0.435465   990A     -0.434197  
     991A     -0.434084   992A     -0.433668   993A     -0.432390  
     994A     -0.432067   995A     -0.431015   996A     -0.430858  
     997A     -0.429812   998A     -0.429359   999A     -0.428899  
    1000A     -0.428751  1001A     -0.428359  1002A     -0.427854  
    1003A     -0.427103  1004A     -0.426786  1005A     -0.426380  
    1006A     -0.426124  1007A     -0.425658  1008A     -0.425435  
    1009A     -0.425410  1010A     -0.424455  1011A     -0.424426  
    1012A     -0.423277  1013A     -0.422651  1014A     -0.422466  
    1015A     -0.421855  1016A     -0.420480  1017A     -0.419839  
    1018A     -0.419545  1019A     -0.418525  1020A     -0.418380  
    1021A     -0.417709  1022A     -0.417528  1023A     -0.417358  
    1024A     -0.416600  1025A     -0.415672  1026A     -0.414553  
    1027A     -0.414155  1028A     -0.413377  1029A     -0.412279  
    1030A     -0.412033  1031A     -0.411344  1032A     -0.410788  
    1033A     -0.410243  1034A     -0.410047  1035A     -0.409435  
    1036A     -0.408688  1037A     -0.408194  1038A     -0.407809  
    1039A     -0.407354  1040A     -0.406395  1041A     -0.405609  
    1042A     -0.404740  1043A     -0.404445  1044A     -0.404144  
    1045A     -0.403762  1046A     -0.403671  1047A     -0.402879  
    1048A     -0.402588  1049A     -0.401291  1050A     -0.401026  
    1051A     -0.400780  1052A     -0.400635  1053A     -0.399681  
    1054A     -0.398893  1055A     -0.398430  1056A     -0.397556  
    1057A     -0.397214  1058A     -0.395755  1059A     -0.394493  
    1060A     -0.394358  1061A     -0.393752  1062A     -0.393623  
    1063A     -0.392615  1064A     -0.392003  1065A     -0.391618  
    1066A     -0.390454  1067A     -0.389679  1068A     -0.389324  
    1069A     -0.388542  1070A     -0.387391  1071A     -0.386561  
    1072A     -0.386375  1073A     -0.385980  1074A     -0.385688  
    1075A     -0.384742  1076A     -0.384128  1077A     -0.383068  
    1078A     -0.382583  1079A     -0.382435  1080A     -0.382060  
    1081A     -0.381971  1082A     -0.380631  1083A     -0.378936  
    1084A     -0.378471  1085A     -0.377162  1086A     -0.376843  
    1087A     -0.375509  1088A     -0.373917  1089A     -0.373245  
    1090A     -0.373192  1091A     -0.372871  1092A     -0.371459  
    1093A     -0.370352  1094A     -0.369908  1095A     -0.369855  
    1096A     -0.368626  1097A     -0.368492  1098A     -0.367183  
    1099A     -0.366807  1100A     -0.366550  1101A     -0.366481  
    1102A     -0.366137  1103A     -0.365369  1104A     -0.365087  
    1105A     -0.363702  1106A     -0.362708  1107A     -0.360306  
    1108A     -0.358807  1109A     -0.358311  1110A     -0.356962  
    1111A     -0.356682  1112A     -0.356429  1113A     -0.356242  
    1114A     -0.356089  1115A     -0.355654  1116A     -0.354250  
    1117A     -0.354156  1118A     -0.353383  1119A     -0.352913  
    1120A     -0.352761  1121A     -0.352530  1122A     -0.350544  
    1123A     -0.350194  1124A     -0.349738  1125A     -0.348909  
    1126A     -0.348273  1127A     -0.347994  1128A     -0.346708  
    1129A     -0.345519  1130A     -0.345197  1131A     -0.344878  
    1132A     -0.344674  1133A     -0.344222  1134A     -0.342625  
    1135A     -0.340428  1136A     -0.339773  1137A     -0.339013  
    1138A     -0.338677  1139A     -0.337361  1140A     -0.336907  
    1141A     -0.336136  1142A     -0.335600  1143A     -0.333396  
    1144A     -0.332413  1145A     -0.331430  1146A     -0.330155  
    1147A     -0.329697  1148A     -0.327972  1149A     -0.327255  
    1150A     -0.326637  1151A     -0.326591  1152A     -0.325626  
    1153A     -0.324700  1154A     -0.324118  1155A     -0.323315  
    1156A     -0.322749  1157A     -0.321733  1158A     -0.320604  
    1159A     -0.320275  1160A     -0.319316  1161A     -0.318550  
    1162A     -0.317679  1163A     -0.317250  1164A     -0.317193  
    1165A     -0.316780  1166A     -0.316573  1167A     -0.314868  
    1168A     -0.314370  1169A     -0.313398  1170A     -0.312999  
    1171A     -0.312398  1172A     -0.312007  1173A     -0.310886  
    1174A     -0.310632  1175A     -0.309565  1176A     -0.307409  
    1177A     -0.306430  1178A     -0.306075  1179A     -0.305936  
    1180A     -0.305723  1181A     -0.304576  1182A     -0.303326  
    1183A     -0.300978  1184A     -0.300773  1185A     -0.297587  
    1186A     -0.297176  1187A     -0.296193  1188A     -0.295845  
    1189A     -0.295146  1190A     -0.294901  1191A     -0.294597  
    1192A     -0.292030  1193A     -0.290987  1194A     -0.289895  
    1195A     -0.289382  1196A     -0.287929  1197A     -0.287543  
    1198A     -0.286273  1199A     -0.282429  1200A     -0.281294  
    1201A     -0.280810  1202A     -0.280750  1203A     -0.280208  
    1204A     -0.277057  1205A     -0.276894  1206A     -0.275906  
    1207A     -0.274994  1208A     -0.274895  1209A     -0.274494  
    1210A     -0.273429  1211A     -0.271936  1212A     -0.270751  
    1213A     -0.267978  1214A     -0.267921  1215A     -0.265418  
    1216A     -0.264904  1217A     -0.264004  1218A     -0.262045  
    1219A     -0.260996  1220A     -0.257950  1221A     -0.253122  
    1222A     -0.250133  1223A     -0.249897  1224A     -0.248224  
    1225A     -0.246340  1226A     -0.245093  1227A     -0.243806  
    1228A     -0.243514  1229A     -0.243024  1230A     -0.240945  
    1231A     -0.240472  1232A     -0.239016  1233A     -0.238984  
    1234A     -0.238363  1235A     -0.237719  1236A     -0.237128  
    1237A     -0.234388  1238A     -0.234102  1239A     -0.233100  
    1240A     -0.229518  1241A     -0.228848  1242A     -0.227835  
    1243A     -0.226673  1244A     -0.221786  1245A     -0.219956  
    1246A     -0.219305  1247A     -0.219008  1248A     -0.218000  
    1249A     -0.215159  1250A     -0.214032  1251A     -0.206040  
    1252A     -0.201596  1253A     -0.201136  1254A     -0.192126  
    1255A     -0.191133  1256A     -0.176908  1257A     -0.174496  
    1258A     -0.173641  1259A     -0.164140  1260A     -0.162325  
    1261A     -0.162206  1262A     -0.161727  1263A     -0.153513  
    1264A     -0.082937  1265A     -0.082455  1266A     -0.071041  
    1267A     -0.068365  1268A     -0.064140  1269A     -0.062632  
    1270A     -0.054068  1271A     -0.050474  1272A     -0.044617  
    1273A     -0.041419  1274A     -0.034532  1275A     -0.031253  
    1276A     -0.025862  1277A     -0.022799  1278A      0.001237  

    Virtual:                                                              

    1279A      0.199748  1280A      0.205434  1281A      0.205728  
    1282A      0.210858  1283A      0.224035  1284A      0.234241  
    1285A      0.240089  1286A      0.242622  1287A      0.245526  
    1288A      0.247384  1289A      0.249177  1290A      0.264466  
    1291A      0.264967  1292A      0.268304  1293A      0.271927  
    1294A      0.277329  1295A      0.282767  1296A      0.284056  
    1297A      0.286316  1298A      0.292408  1299A      0.296157  
    1300A      0.301157  1301A      0.302299  1302A      0.303961  
    1303A      0.306800  1304A      0.308734  1305A      0.309176  
    1306A      0.315192  1307A      0.318967  1308A      0.319916  
    1309A      0.322300  1310A      0.326674  1311A      0.326905  
    1312A      0.327750  1313A      0.329515  1314A      0.335365  
    1315A      0.338287  1316A      0.340835  1317A      0.343368  
    1318A      0.344351  1319A      0.347413  1320A      0.348869  
    1321A      0.350404  1322A      0.353366  1323A      0.354031  
    1324A      0.356872  1325A      0.358427  1326A      0.359345  
    1327A      0.361069  1328A      0.366110  1329A      0.374054  
    1330A      0.377679  1331A      0.378030  1332A      0.388644  
    1333A      0.390292  1334A      0.396502  1335A      0.405537  
    1336A      0.409422  1337A      0.411502  1338A      0.421085  
    1339A      0.429918  1340A      0.434527  1341A      0.437432  
    1342A      0.443382  1343A      0.446165  1344A      0.447043  
    1345A      0.447685  1346A      0.456256  1347A      0.464132  
    1348A      0.466242  1349A      0.473781  1350A      0.474934  
    1351A      0.482947  1352A      0.484917  1353A      0.485710  
    1354A      0.487421  1355A      0.489483  1356A      0.495533  
    1357A      0.502171  1358A      0.502989  1359A      0.505125  
    1360A      0.510945  1361A      0.512601  1362A      0.513766  
    1363A      0.518915  1364A      0.522116  1365A      0.528098  
    1366A      0.529249  1367A      0.529560  1368A      0.530642  
    1369A      0.531779  1370A      0.533087  1371A      0.533692  
    1372A      0.538106  1373A      0.541125  1374A      0.541894  
    1375A      0.544662  1376A      0.548625  1377A      0.551029  
    1378A      0.551604  1379A      0.555142  1380A      0.556429  
    1381A      0.559510  1382A      0.561673  1383A      0.562127  
    1384A      0.563607  1385A      0.565527  1386A      0.565797  
    1387A      0.567013  1388A      0.567759  1389A      0.568016  
    1390A      0.568154  1391A      0.570159  1392A      0.570784  
    1393A      0.572880  1394A      0.573974  1395A      0.574989  
    1396A      0.576814  1397A      0.578360  1398A      0.579585  
    1399A      0.580435  1400A      0.580724  1401A      0.583161  
    1402A      0.585389  1403A      0.585608  1404A      0.586416  
    1405A      0.587085  1406A      0.587738  1407A      0.590165  
    1408A      0.592094  1409A      0.592786  1410A      0.594492  
    1411A      0.597076  1412A      0.597733  1413A      0.601043  
    1414A      0.604251  1415A      0.604664  1416A      0.606748  
    1417A      0.608675  1418A      0.608959  1419A      0.609637  
    1420A      0.612958  1421A      0.613002  1422A      0.613263  
    1423A      0.613485  1424A      0.613982  1425A      0.614340  
    1426A      0.615392  1427A      0.617523  1428A      0.618617  
    1429A      0.619411  1430A      0.620828  1431A      0.622173  
    1432A      0.623290  1433A      0.624945  1434A      0.624993  
    1435A      0.626064  1436A      0.626411  1437A      0.627159  
    1438A      0.627695  1439A      0.629539  1440A      0.630877  
    1441A      0.631584  1442A      0.631938  1443A      0.632628  
    1444A      0.634468  1445A      0.634884  1446A      0.636187  
    1447A      0.637766  1448A      0.639646  1449A      0.640328  
    1450A      0.640717  1451A      0.641452  1452A      0.645130  
    1453A      0.646623  1454A      0.646848  1455A      0.646967  
    1456A      0.647485  1457A      0.649007  1458A      0.650608  
    1459A      0.650720  1460A      0.651287  1461A      0.652713  
    1462A      0.653591  1463A      0.653621  1464A      0.655211  
    1465A      0.655665  1466A      0.656043  1467A      0.656437  
    1468A      0.656952  1469A      0.658129  1470A      0.659734  
    1471A      0.660055  1472A      0.660267  1473A      0.661088  
    1474A      0.661738  1475A      0.662308  1476A      0.662870  
    1477A      0.664133  1478A      0.664518  1479A      0.664723  
    1480A      0.665447  1481A      0.665998  1482A      0.666384  
    1483A      0.667352  1484A      0.668448  1485A      0.669444  
    1486A      0.670899  1487A      0.672780  1488A      0.673625  
    1489A      0.674336  1490A      0.674876  1491A      0.676147  
    1492A      0.677423  1493A      0.677484  1494A      0.677971  
    1495A      0.677996  1496A      0.678606  1497A      0.678862  
    1498A      0.680316  1499A      0.680962  1500A      0.681275  
    1501A      0.681661  1502A      0.682595  1503A      0.683712  
    1504A      0.684030  1505A      0.686078  1506A      0.686712  
    1507A      0.687087  1508A      0.687508  1509A      0.688611  
    1510A      0.689339  1511A      0.689462  1512A      0.690047  
    1513A      0.690101  1514A      0.691063  1515A      0.691652  
    1516A      0.691897  1517A      0.692211  1518A      0.693428  
    1519A      0.694597  1520A      0.695270  1521A      0.695513  
    1522A      0.696215  1523A      0.696756  1524A      0.697155  
    1525A      0.697593  1526A      0.698185  1527A      0.698275  
    1528A      0.698788  1529A      0.699018  1530A      0.699786  
    1531A      0.700139  1532A      0.700724  1533A      0.701644  
    1534A      0.702355  1535A      0.703075  1536A      0.703684  
    1537A      0.704496  1538A      0.705116  1539A      0.705434  
    1540A      0.705882  1541A      0.706100  1542A      0.706751  
    1543A      0.707453  1544A      0.708710  1545A      0.708749  
    1546A      0.709636  1547A      0.709804  1548A      0.710231  
    1549A      0.711614  1550A      0.711926  1551A      0.712690  
    1552A      0.714181  1553A      0.714653  1554A      0.715966  
    1555A      0.716351  1556A      0.716443  1557A      0.716649  
    1558A      0.718082  1559A      0.718610  1560A      0.719194  
    1561A      0.719666  1562A      0.720403  1563A      0.720561  
    1564A      0.721101  1565A      0.721670  1566A      0.722024  
    1567A      0.723054  1568A      0.723750  1569A      0.724543  
    1570A      0.724987  1571A      0.726533  1572A      0.726777  
    1573A      0.727208  1574A      0.728167  1575A      0.728975  
    1576A      0.729392  1577A      0.730320  1578A      0.730899  
    1579A      0.731669  1580A      0.732139  1581A      0.733091  
    1582A      0.733728  1583A      0.734118  1584A      0.735502  
    1585A      0.735539  1586A      0.735970  1587A      0.737626  
    1588A      0.737771  1589A      0.738715  1590A      0.738953  
    1591A      0.739471  1592A      0.739947  1593A      0.740747  
    1594A      0.740896  1595A      0.741702  1596A      0.742232  
    1597A      0.743237  1598A      0.743893  1599A      0.744270  
    1600A      0.744756  1601A      0.744935  1602A      0.746253  
    1603A      0.746901  1604A      0.747500  1605A      0.747752  
    1606A      0.747997  1607A      0.748440  1608A      0.749577  
    1609A      0.749964  1610A      0.750426  1611A      0.750922  
    1612A      0.751371  1613A      0.752532  1614A      0.753696  
    1615A      0.753902  1616A      0.755071  1617A      0.755407  
    1618A      0.756107  1619A      0.756734  1620A      0.758383  
    1621A      0.758766  1622A      0.759218  1623A      0.760167  
    1624A      0.761824  1625A      0.762918  1626A      0.763071  
    1627A      0.763777  1628A      0.764424  1629A      0.764583  
    1630A      0.765380  1631A      0.765991  1632A      0.766350  
    1633A      0.766765  1634A      0.767310  1635A      0.767506  
    1636A      0.767712  1637A      0.768245  1638A      0.768426  
    1639A      0.768926  1640A      0.770105  1641A      0.770550  
    1642A      0.771593  1643A      0.772491  1644A      0.772823  
    1645A      0.773563  1646A      0.774121  1647A      0.774320  
    1648A      0.775436  1649A      0.776252  1650A      0.776859  
    1651A      0.777197  1652A      0.777311  1653A      0.778359  
    1654A      0.778881  1655A      0.779063  1656A      0.779126  
    1657A      0.779979  1658A      0.780628  1659A      0.780855  
    1660A      0.781183  1661A      0.781662  1662A      0.782409  
    1663A      0.783252  1664A      0.783808  1665A      0.784630  
    1666A      0.785340  1667A      0.785576  1668A      0.786524  
    1669A      0.786721  1670A      0.787205  1671A      0.787288  
    1672A      0.788355  1673A      0.789100  1674A      0.789511  
    1675A      0.790485  1676A      0.791504  1677A      0.791735  
    1678A      0.791929  1679A      0.792616  1680A      0.793288  
    1681A      0.793309  1682A      0.794165  1683A      0.794365  
    1684A      0.794626  1685A      0.795111  1686A      0.795303  
    1687A      0.795409  1688A      0.795798  1689A      0.796137  
    1690A      0.796721  1691A      0.797805  1692A      0.798356  
    1693A      0.798973  1694A      0.799657  1695A      0.800723  
    1696A      0.800824  1697A      0.801341  1698A      0.801800  
    1699A      0.803506  1700A      0.804172  1701A      0.804704  
    1702A      0.804921  1703A      0.805692  1704A      0.805769  
    1705A      0.806454  1706A      0.808203  1707A      0.808659  
    1708A      0.808821  1709A      0.809148  1710A      0.809500  
    1711A      0.809886  1712A      0.810675  1713A      0.811780  
    1714A      0.812334  1715A      0.813136  1716A      0.813508  
    1717A      0.814063  1718A      0.814307  1719A      0.815411  
    1720A      0.816084  1721A      0.816858  1722A      0.817552  
    1723A      0.818092  1724A      0.818432  1725A      0.819538  
    1726A      0.820206  1727A      0.821378  1728A      0.821969  
    1729A      0.823127  1730A      0.823565  1731A      0.823744  
    1732A      0.824254  1733A      0.825470  1734A      0.825773  
    1735A      0.826318  1736A      0.827710  1737A      0.828647  
    1738A      0.829288  1739A      0.829538  1740A      0.829785  
    1741A      0.830715  1742A      0.831496  1743A      0.831685  
    1744A      0.832167  1745A      0.832494  1746A      0.833364  
    1747A      0.834409  1748A      0.835068  1749A      0.835287  
    1750A      0.835658  1751A      0.837058  1752A      0.837401  
    1753A      0.838160  1754A      0.838438  1755A      0.839792  
    1756A      0.840744  1757A      0.841585  1758A      0.842151  
    1759A      0.843496  1760A      0.845326  1761A      0.845954  
    1762A      0.846391  1763A      0.847110  1764A      0.847520  
    1765A      0.848262  1766A      0.850332  1767A      0.851235  
    1768A      0.851430  1769A      0.852236  1770A      0.852362  
    1771A      0.853257  1772A      0.853299  1773A      0.854296  
    1774A      0.854740  1775A      0.855477  1776A      0.856070  
    1777A      0.856401  1778A      0.857081  1779A      0.857716  
    1780A      0.858006  1781A      0.858620  1782A      0.859977  
    1783A      0.860952  1784A      0.861292  1785A      0.861772  
    1786A      0.862717  1787A      0.865750  1788A      0.866860  
    1789A      0.868339  1790A      0.868629  1791A      0.869240  
    1792A      0.870178  1793A      0.871000  1794A      0.872008  
    1795A      0.872701  1796A      0.873757  1797A      0.874247  
    1798A      0.875210  1799A      0.876068  1800A      0.876358  
    1801A      0.877567  1802A      0.877739  1803A      0.878435  
    1804A      0.879096  1805A      0.879343  1806A      0.879516  
    1807A      0.880500  1808A      0.881105  1809A      0.881578  
    1810A      0.881860  1811A      0.883450  1812A      0.883535  
    1813A      0.884305  1814A      0.885495  1815A      0.886145  
    1816A      0.887098  1817A      0.887353  1818A      0.888061  
    1819A      0.888663  1820A      0.890320  1821A      0.890927  
    1822A      0.891759  1823A      0.892415  1824A      0.894023  
    1825A      0.894385  1826A      0.895767  1827A      0.895905  
    1828A      0.896674  1829A      0.897902  1830A      0.898075  
    1831A      0.899492  1832A      0.900161  1833A      0.901098  
    1834A      0.901872  1835A      0.903196  1836A      0.903738  
    1837A      0.904870  1838A      0.905028  1839A      0.905722  
    1840A      0.906270  1841A      0.907169  1842A      0.907586  
    1843A      0.909884  1844A      0.910406  1845A      0.911915  
    1846A      0.912176  1847A      0.913119  1848A      0.915386  
    1849A      0.916282  1850A      0.917265  1851A      0.918541  
    1852A      0.919155  1853A      0.920211  1854A      0.920951  
    1855A      0.922093  1856A      0.922539  1857A      0.923368  
    1858A      0.923434  1859A      0.924608  1860A      0.924823  
    1861A      0.925635  1862A      0.926872  1863A      0.927551  
    1864A      0.928061  1865A      0.928218  1866A      0.929378  
    1867A      0.930928  1868A      0.932008  1869A      0.932057  
    1870A      0.933074  1871A      0.933654  1872A      0.935456  
    1873A      0.938389  1874A      0.939752  1875A      0.940682  
    1876A      0.942218  1877A      0.942954  1878A      0.943814  
    1879A      0.943923  1880A      0.944189  1881A      0.946968  
    1882A      0.948346  1883A      0.949371  1884A      0.949807  
    1885A      0.950635  1886A      0.951076  1887A      0.951784  
    1888A      0.954194  1889A      0.954710  1890A      0.955346  
    1891A      0.957174  1892A      0.957708  1893A      0.960365  
    1894A      0.961010  1895A      0.961786  1896A      0.962277  
    1897A      0.962811  1898A      0.964011  1899A      0.964727  
    1900A      0.965437  1901A      0.965741  1902A      0.970157  
    1903A      0.971599  1904A      0.972034  1905A      0.972617  
    1906A      0.973226  1907A      0.977405  1908A      0.977947  
    1909A      0.977996  1910A      0.979163  1911A      0.979262  
    1912A      0.981488  1913A      0.982100  1914A      0.982861  
    1915A      0.986378  1916A      0.987029  1917A      0.987270  
    1918A      0.987385  1919A      0.988227  1920A      0.992361  
    1921A      0.992651  1922A      0.994686  1923A      0.995855  
    1924A      0.996671  1925A      0.997982  1926A      0.998386  
    1927A      0.998899  1928A      0.999321  1929A      1.000203  
    1930A      1.000612  1931A      1.001787  1932A      1.002156  
    1933A      1.002996  1934A      1.003607  1935A      1.004771  
    1936A      1.005839  1937A      1.008277  1938A      1.008415  
    1939A      1.010997  1940A      1.011201  1941A      1.013641  
    1942A      1.015654  1943A      1.016090  1944A      1.018869  
    1945A      1.019734  1946A      1.020027  1947A      1.022331  
    1948A      1.022792  1949A      1.024583  1950A      1.032309  
    1951A      1.033234  1952A      1.033455  1953A      1.034608  
    1954A      1.037091  1955A      1.037354  1956A      1.039134  
    1957A      1.046800  1958A      1.047427  1959A      1.047924  
    1960A      1.051045  1961A      1.053101  1962A      1.055245  
    1963A      1.057266  1964A      1.060562  1965A      1.062736  
    1966A      1.063723  1967A      1.064143  1968A      1.065462  
    1969A      1.068605  1970A      1.070321  1971A      1.070594  
    1972A      1.071770  1973A      1.078168  1974A      1.078856  
    1975A      1.079646  1976A      1.082016  1977A      1.082840  
    1978A      1.083701  1979A      1.085063  1980A      1.089780  
    1981A      1.093165  1982A      1.094438  1983A      1.094943  
    1984A      1.097006  1985A      1.100287  1986A      1.101928  
    1987A      1.103145  1988A      1.104627  1989A      1.107520  
    1990A      1.112110  1991A      1.117520  1992A      1.118815  
    1993A      1.125554  1994A      1.130492  1995A      1.130740  
    1996A      1.143010  1997A      1.143472  1998A      1.151597  
    1999A      1.154357  2000A      1.159562  2001A      1.159832  
    2002A      1.161424  2003A      1.162354  2004A      1.163234  
    2005A      1.164469  2006A      1.166275  2007A      1.181104  
    2008A      1.187994  2009A      1.192031  2010A      1.194371  
    2011A      1.200415  2012A      1.205446  2013A      1.209672  
    2014A      1.211114  2015A      1.212670  2016A      1.215995  
    2017A      1.218650  2018A      1.219713  2019A      1.250646  
    2020A      1.259459  2021A      1.281487  2022A      1.288466  
    2023A      1.292544  2024A      1.298709  2025A      1.307020  
    2026A      1.318755  2027A      1.322518  2028A      1.379930  

    Final Occupation by Irrep:
              A 
    DOCC [  1278 ]
    NA   [  1278 ]
    NB   [  1278 ]

  @DF-RHF Final Energy: -17459.91364209045423

   => Energetics <=

    Nuclear Repulsion Energy =         167248.3707279117661528
    One-Electron Energy =             -358336.3816410930594429
    Two-Electron Energy =              173634.8033377692336217
    Total Energy =                     -17459.9136420904542319

Computation Completed


Properties will be evaluated at   0.000000,   0.000000,   0.000000 [a0]

Properties computed using the SCF density matrix


 Multipole Moments:

 ------------------------------------------------------------------------------------
     Multipole            Electronic (a.u.)      Nuclear  (a.u.)        Total (a.u.)
 ------------------------------------------------------------------------------------

 L = 1.  Multiply by 2.5417464519 to convert [e a0] to [Debye]
 Dipole X            :     -15131.1510176        15074.0164904          -57.1345272
 Dipole Y            :    -235432.7595780       235213.6363590         -219.1232191
 Dipole Z            :    -244313.2779032       244195.7370696         -117.5408336
 Magnitude           :                                                  255.1375842

 ------------------------------------------------------------------------------------

*** tstop() called on atl1-1-01-010-20-1.pace.gatech.edu at Tue May 20 12:59:15 2025
Module time:
	user time   =   93176.55 seconds =    1552.94 minutes
	system time =    1623.40 seconds =      27.06 minutes
	total time  =      10363 seconds =     172.72 minutes
Total time:
	user time   =   93176.55 seconds =    1552.94 minutes
	system time =    1623.40 seconds =      27.06 minutes
	total time  =      10363 seconds =     172.72 minutes
Wall time: 10362.81 seconds
