# Supplementary material for: SparcleQC: Automated Input File Creation for QM/MM Studies of Protein:Ligand Complexes
Source: J Chem Inf Model. 2025 Jun 17;65(13):6433–40. doi: 10.1021/acs.jcim.5c00617 (PMC12264949; doi:10.1021/acs.jcim.5c00617)
Supplement: Supplementary file 2 [file ci5c00617_si_002.zip › si/convergence/ex1_1ABA/psi4_files/no_ee/cutoff_6.5_psi4_file_cx.out]

Scratch directory: /tmp/
   => Libint2 <=

    Primary   basis highest AM E, G, H:  5, 4, 3
    Auxiliary basis highest AM E, G, H:  6, 5, 4
    Onebody   basis highest AM E, G, H:  6, 5, 4
    Solid Harmonics ordering:            gaussian

*** tstart() called on atl1-1-01-010-20-1.pace.gatech.edu
*** at Tue May 20 08:17:55 2025

   => Loading Basis Set <=

    Name: MINIX
    Role: ORBITAL
    Keyword: BASIS
    atoms 1-2, 4, 6, 27, 31, 44, 55, 72, 76, 108, 112, 132, 135-136, 145-146, 152, 171, 175, 209, 213, 216, 227, 232, 244, 263, 270, 289, 292, 303, 320, 337, 346, 349, 352, 355, 358, 361                                                                                                                                                   entry O          line   102 file /storage/hive/project/chem-sherrill/csargent30/.conda/envs/psi419/share/psi4/basis/minix.gbs 
    atoms 3, 5, 8-11, 26, 29-30, 36-43, 54, 57-60, 62, 71, 74-75, 77-80, 93-95, 97, 107, 110-111, 113-119, 130-131, 133-134, 142-144, 151, 154-158, 170, 173-174, 176-179, 192-196, 208, 211-212, 214-215, 225-226, 228-230, 242-243, 245-248, 261-262, 268-269, 271-274, 287-288, 290-291, 301-302, 304-305, 307, 318-319, 321-323, 332-335 entry C          line    74 file /storage/hive/project/chem-sherrill/csargent30/.conda/envs/psi419/share/psi4/basis/minix.gbs 
    atoms 7, 28, 35, 56, 61, 63, 73, 92, 109, 129, 141, 153, 172, 191, 210, 224, 231, 241, 260, 267, 286, 300, 317, 331, 336                                                                                                                                                                                                                 entry N          line    88 file /storage/hive/project/chem-sherrill/csargent30/.conda/envs/psi419/share/psi4/basis/minix.gbs 
    atoms 12, 96, 306                                                                                                                                                                                                                                                                                                                        entry S          line   256 file /storage/hive/project/chem-sherrill/csargent30/.conda/envs/psi419/share/psi4/basis/minix.gbs 
    atoms 13-25, 32-34, 45-53, 64-70, 81-91, 98-106, 120-128, 137-140, 147-150, 159-169, 180-190, 197-207, 217-223, 233-240, 249-259, 264-266, 275-285, 293-299, 308-316, 324-330, 338-345, 347-348, 350-351, 353-354, 356-357, 359-360, 362-377                                                                                             entry H          line    24 file /storage/hive/project/chem-sherrill/csargent30/.conda/envs/psi419/share/psi4/basis/minix.gbs 

   => HF3C: Empirical Dispersion <=

    Grimme's -D3 (BJ-damping) Dispersion Correction
    Grimme S.; Ehrlich S.; Goerigk L. (2011), J. Comput. Chem., 32: 1456

        s6 =       1.000000
        s8 =       0.877700
        a1 =       0.417100
        a2 =       2.914900


         ---------------------------------------------------------
                                   SCF
               by Justin Turney, Rob Parrish, Andy Simmonett
                          and Daniel G. A. Smith
                              RHF Reference
                       10 Threads, 114440 MiB Core
         ---------------------------------------------------------

  ==> Geometry <==

    Molecular point group: c1
    Full point group: C1

    Geometry (in Angstrom), charge = -2, multiplicity = 1:

       Center              X                  Y                   Z               Mass       
    ------------   -----------------  -----------------  -----------------  -----------------
         O            0.239000000000    46.905000000000    47.130000000000    15.994914619570
         O           -3.503000000000    46.132000000000    52.984000000000    15.994914619570
         C            0.283000000000    45.599000000000    47.738000000000    12.000000000000
         O           -2.852000000000    43.343000000000    52.881000000000    15.994914619570
         C           -0.860000000000    45.455000000000    48.481000000000    12.000000000000
         O           -0.834000000000    45.235000000000    53.590000000000    15.994914619570
         N           -0.870000000000    46.412000000000    49.496000000000    14.003074004430
         C           -0.997000000000    47.656000000000    48.915000000000    12.000000000000
         C            0.110000000000    47.928000000000    48.142000000000    12.000000000000
         C           -1.946000000000    46.213000000000    50.350000000000    12.000000000000
         C           -1.912000000000    45.057000000000    51.091000000000    12.000000000000
         S           -2.221000000000    44.980000000000    52.478000000000    31.972071174400
         H           -3.704000000000    46.727000000000    52.258000000000     1.007825032230
         H            1.167000000000    45.497000000000    48.368000000000     1.007825032230
         H            0.327000000000    44.830000000000    46.967000000000     1.007825032230
         H           -0.889000000000    44.457000000000    48.918000000000     1.007825032230
         H           -1.732000000000    45.592000000000    47.841000000000     1.007825032230
         H           -1.082000000000    48.410000000000    49.697000000000     1.007825032230
         H           -1.889000000000    47.674000000000    48.289000000000     1.007825032230
         H           -0.002000000000    48.903000000000    47.668000000000     1.007825032230
         H            1.001000000000    47.937000000000    48.769000000000     1.007825032230
         H           -2.823000000000    46.129000000000    49.708000000000     1.007825032230
         H           -1.985000000000    47.054000000000    51.042000000000     1.007825032230
         H           -0.840000000000    44.862000000000    51.112000000000     1.007825032230
         H           -2.601000000000    44.372000000000    50.598000000000     1.007825032230
         C            6.456000000000    48.981000000000    54.822000000000    12.000000000000
         O            6.310000000000    47.784000000000    55.139000000000    15.994914619570
         N            5.533000000000    49.874000000000    55.110000000000    14.003074004430
         C            4.317000000000    49.477000000000    55.789000000000    12.000000000000
         C            3.333000000000    50.620000000000    55.891000000000    12.000000000000
         O            3.372000000000    51.588000000000    55.127000000000    15.994914619570
         H            5.674000000000    50.841000000000    54.856000000000     1.007825032230
         H            4.569000000000    49.137000000000    56.794000000000     1.007825032230
         H            3.854000000000    48.656000000000    55.241000000000     1.007825032230
         N            2.442000000000    50.507000000000    56.862000000000    14.003074004430
         C            1.413000000000    51.506000000000    57.119000000000    12.000000000000
         C            0.005000000000    50.927000000000    57.232000000000    12.000000000000
         C           -0.521000000000    50.237000000000    56.001000000000    12.000000000000
         C           -0.985000000000    51.011000000000    54.951000000000    12.000000000000
         C           -0.569000000000    48.854000000000    55.936000000000    12.000000000000
         C           -1.502000000000    50.387000000000    53.835000000000    12.000000000000
         C           -1.086000000000    48.222000000000    54.817000000000    12.000000000000
         C           -1.549000000000    49.003000000000    53.779000000000    12.000000000000
         O           -2.106000000000    48.406000000000    52.664000000000    15.994914619570
         H            2.477000000000    49.689000000000    57.454000000000     1.007825032230
         H            1.439000000000    52.275000000000    56.347000000000     1.007825032230
         H            0.006000000000    50.203000000000    58.047000000000     1.007825032230
         H           -0.679000000000    51.735000000000    57.492000000000     1.007825032230
         H           -0.943000000000    52.089000000000    55.005000000000     1.007825032230
         H           -0.201000000000    48.265000000000    56.763000000000     1.007825032230
         H           -1.869000000000    50.975000000000    53.007000000000     1.007825032230
         H           -1.126000000000    47.144000000000    54.759000000000     1.007825032230
         H           -2.740000000000    47.740000000000    52.940000000000     1.007825032230
         C           -4.489000000000    54.638000000000    59.165000000000    12.000000000000
         O           -5.677000000000    54.600000000000    58.838000000000    15.994914619570
         N           -3.764000000000    53.513000000000    59.144000000000    14.003074004430
         C           -4.323000000000    52.242000000000    58.734000000000    12.000000000000
         C           -3.962000000000    52.008000000000    57.296000000000    12.000000000000
         C           -4.635000000000    50.801000000000    56.669000000000    12.000000000000
         C           -4.176000000000    49.512000000000    56.726000000000    12.000000000000
         N           -5.696000000000    50.809000000000    55.872000000000    14.003074004430
         C           -5.895000000000    49.594000000000    55.423000000000    12.000000000000
         N           -4.976000000000    48.833000000000    55.943000000000    14.003074004430
         H           -2.794000000000    53.552000000000    59.424000000000     1.007825032230
         H           -5.406000000000    52.241000000000    58.862000000000     1.007825032230
         H           -2.883000000000    51.867000000000    57.234000000000     1.007825032230
         H           -4.231000000000    52.894000000000    56.721000000000     1.007825032230
         H           -6.258000000000    51.618000000000    55.648000000000     1.007825032230
         H           -3.337000000000    49.137000000000    57.293000000000     1.007825032230
         H           -6.677000000000    49.282000000000    54.747000000000     1.007825032230
         C            4.103000000000    54.707000000000    53.574000000000    12.000000000000
         O            4.298000000000    55.692000000000    52.855000000000    15.994914619570
         N            3.358000000000    53.697000000000    53.143000000000    14.003074004430
         C            2.813000000000    53.718000000000    51.788000000000    12.000000000000
         C            1.415000000000    54.343000000000    51.725000000000    12.000000000000
         O            0.846000000000    54.490000000000    50.639000000000    15.994914619570
         C            2.765000000000    52.263000000000    51.154000000000    12.000000000000
         C            1.854000000000    51.314000000000    51.971000000000    12.000000000000
         C            4.222000000000    51.753000000000    51.018000000000    12.000000000000
         C            1.552000000000    49.957000000000    51.275000000000    12.000000000000
         H            3.168000000000    52.914000000000    53.752000000000     1.007825032230
         H            3.476000000000    54.326000000000    51.173000000000     1.007825032230
         H            2.346000000000    52.349000000000    50.152000000000     1.007825032230
         H            2.343000000000    51.107000000000    52.923000000000     1.007825032230
         H            0.910000000000    51.822000000000    52.168000000000     1.007825032230
         H            4.218000000000    50.753000000000    50.584000000000     1.007825032230
         H            4.784000000000    52.427000000000    50.372000000000     1.007825032230
         H            4.689000000000    51.720000000000    52.002000000000     1.007825032230
         H            0.908000000000    49.355000000000    51.916000000000     1.007825032230
         H            2.486000000000    49.425000000000    51.096000000000     1.007825032230
         H            1.050000000000    50.140000000000    50.325000000000     1.007825032230
         N            0.803000000000    54.699000000000    52.842000000000    14.003074004430
         C           -0.523000000000    55.306000000000    52.821000000000    12.000000000000
         C           -1.551000000000    54.355000000000    53.441000000000    12.000000000000
         C           -2.945000000000    54.929000000000    53.268000000000    12.000000000000
         S           -4.230000000000    53.864000000000    53.922000000000    31.972071174400
         C           -4.327000000000    52.868000000000    52.489000000000    12.000000000000
         H            1.263000000000    54.547000000000    53.728000000000     1.007825032230
         H           -0.806000000000    55.528000000000    51.792000000000     1.007825032230
         H           -1.338000000000    54.233000000000    54.503000000000     1.007825032230
         H           -1.494000000000    53.386000000000    52.946000000000     1.007825032230
         H           -2.992000000000    55.887000000000    53.785000000000     1.007825032230
         H           -3.129000000000    55.092000000000    52.206000000000     1.007825032230
         H           -5.082000000000    52.095000000000    52.634000000000     1.007825032230
         H           -4.601000000000    53.487000000000    51.634000000000     1.007825032230
         H           -3.359000000000    52.401000000000    52.305000000000     1.007825032230
         C           -3.305000000000    56.701000000000    49.689000000000    12.000000000000
         O           -2.574000000000    56.844000000000    50.663000000000    15.994914619570
         N           -2.981000000000    55.933000000000    48.650000000000    14.003074004430
         C           -1.694000000000    55.276000000000    48.503000000000    12.000000000000
         C           -0.689000000000    56.178000000000    47.833000000000    12.000000000000
         O           -1.007000000000    57.031000000000    46.986000000000    15.994914619570
         C           -1.807000000000    54.027000000000    47.654000000000    12.000000000000
         C           -2.448000000000    52.908000000000    48.447000000000    12.000000000000
         C           -1.674000000000    52.148000000000    49.313000000000    12.000000000000
         C           -3.793000000000    52.637000000000    48.293000000000    12.000000000000
         C           -2.246000000000    51.109000000000    50.022000000000    12.000000000000
         C           -4.359000000000    51.592000000000    49.009000000000    12.000000000000
         C           -3.585000000000    50.828000000000    49.870000000000    12.000000000000
         H           -3.669000000000    55.800000000000    47.923000000000     1.007825032230
         H           -1.321000000000    55.001000000000    49.490000000000     1.007825032230
         H           -2.418000000000    54.242000000000    46.778000000000     1.007825032230
         H           -0.812000000000    53.718000000000    47.333000000000     1.007825032230
         H           -0.624000000000    52.369000000000    49.433000000000     1.007825032230
         H           -4.397000000000    53.231000000000    47.623000000000     1.007825032230
         H           -1.643000000000    50.518000000000    50.695000000000     1.007825032230
         H           -5.410000000000    51.372000000000    48.895000000000     1.007825032230
         H           -4.032000000000    50.014000000000    50.420000000000     1.007825032230
         N            0.559000000000    55.981000000000    48.219000000000    14.003074004430
         C            1.648000000000    56.676000000000    47.609000000000    12.000000000000
         C            2.148000000000    55.749000000000    46.503000000000    12.000000000000
         O            2.969000000000    54.837000000000    46.727000000000    15.994914619570
         C            2.727000000000    56.921000000000    48.641000000000    12.000000000000
         C            3.851000000000    57.807000000000    48.123000000000    12.000000000000
         O            4.136000000000    57.836000000000    46.930000000000    15.994914619570
         O            4.466000000000    58.475000000000    48.937000000000    15.994914619570
         H            0.748000000000    55.324000000000    48.962000000000     1.007825032230
         H            1.306000000000    57.621000000000    47.186000000000     1.007825032230
         H            3.149000000000    55.961000000000    48.937000000000     1.007825032230
         H            2.279000000000    57.394000000000    49.515000000000     1.007825032230
         N            1.729000000000    56.044000000000    45.279000000000    14.003074004430
         C            2.074000000000    55.193000000000    44.152000000000    12.000000000000
         C            1.196000000000    55.606000000000    42.978000000000    12.000000000000
         C           -0.276000000000    55.169000000000    43.109000000000    12.000000000000
         O           -0.642000000000    54.440000000000    44.043000000000    15.994914619570
         O           -1.058000000000    55.533000000000    42.223000000000    15.994914619570
         H            1.165000000000    56.868000000000    45.129000000000     1.007825032230
         H            1.794000000000    54.174000000000    44.420000000000     1.007825032230
         H            1.224000000000    56.692000000000    42.895000000000     1.007825032230
         H            1.608000000000    55.175000000000    42.065000000000     1.007825032230
         C            6.178000000000    52.810000000000    46.615000000000    12.000000000000
         O            7.003000000000    51.909000000000    46.780000000000    15.994914619570
         N            4.954000000000    52.544000000000    46.147000000000    14.003074004430
         C            4.574000000000    51.175000000000    45.767000000000    12.000000000000
         C            3.036000000000    51.092000000000    45.467000000000    12.000000000000
         C            2.286000000000    51.433000000000    46.777000000000    12.000000000000
         C            2.604000000000    49.685000000000    45.023000000000    12.000000000000
         C            0.773000000000    51.661000000000    46.639000000000    12.000000000000
         H            4.282000000000    53.292000000000    46.053000000000     1.007825032230
         H            4.809000000000    50.502000000000    46.592000000000     1.007825032230
         H            2.774000000000    51.816000000000    44.696000000000     1.007825032230
         H            2.438000000000    50.609000000000    47.474000000000     1.007825032230
         H            2.731000000000    52.331000000000    47.204000000000     1.007825032230
         H            3.120000000000    49.420000000000    44.100000000000     1.007825032230
         H            2.859000000000    48.965000000000    45.800000000000     1.007825032230
         H            1.527000000000    49.672000000000    44.854000000000     1.007825032230
         H            0.349000000000    51.893000000000    47.616000000000     1.007825032230
         H            0.592000000000    52.493000000000    45.958000000000     1.007825032230
         H            0.304000000000    50.760000000000    46.244000000000     1.007825032230
         C            9.824000000000    50.151000000000    44.980000000000    12.000000000000
         O           10.783000000000    49.382000000000    44.768000000000    15.994914619570
         N            8.796000000000    49.803000000000    45.757000000000    14.003074004430
         C            8.772000000000    48.508000000000    46.402000000000    12.000000000000
         C            8.758000000000    47.383000000000    45.375000000000    12.000000000000
         O            9.544000000000    46.436000000000    45.473000000000    15.994914619570
         C            7.545000000000    48.399000000000    47.296000000000    12.000000000000
         C            7.324000000000    47.081000000000    48.078000000000    12.000000000000
         C            8.510000000000    46.703000000000    48.971000000000    12.000000000000
         C            6.091000000000    47.281000000000    48.927000000000    12.000000000000
         H            8.031000000000    50.447000000000    45.895000000000     1.007825032230
         H            9.665000000000    48.408000000000    47.019000000000     1.007825032230
         H            7.607000000000    49.203000000000    48.029000000000     1.007825032230
         H            6.664000000000    48.575000000000    46.679000000000     1.007825032230
         H            7.141000000000    46.273000000000    47.369000000000     1.007825032230
         H            9.398000000000    46.559000000000    48.355000000000     1.007825032230
         H            8.284000000000    45.779000000000    49.503000000000     1.007825032230
         H            8.692000000000    47.501000000000    49.691000000000     1.007825032230
         H            5.893000000000    46.375000000000    49.500000000000     1.007825032230
         H            5.238000000000    47.497000000000    48.283000000000     1.007825032230
         H            6.252000000000    48.115000000000    49.610000000000     1.007825032230
         N            7.912000000000    47.499000000000    44.338000000000    14.003074004430
         C            7.852000000000    46.455000000000    43.322000000000    12.000000000000
         C            6.783000000000    46.760000000000    42.296000000000    12.000000000000
         C            5.362000000000    46.760000000000    42.865000000000    12.000000000000
         C            4.409000000000    47.143000000000    41.755000000000    12.000000000000
         C            4.990000000000    45.393000000000    43.428000000000    12.000000000000
         H            7.316000000000    48.311000000000    44.262000000000     1.007825032230
         H            7.603000000000    45.512000000000    43.810000000000     1.007825032230
         H            6.984000000000    47.744000000000    41.873000000000     1.007825032230
         H            6.841000000000    46.018000000000    41.499000000000     1.007825032230
         H            5.298000000000    47.502000000000    43.661000000000     1.007825032230
         H            3.388000000000    47.150000000000    42.138000000000     1.007825032230
         H            4.488000000000    46.420000000000    40.943000000000     1.007825032230
         H            4.664000000000    48.135000000000    41.383000000000     1.007825032230
         H            5.683000000000    45.128000000000    44.226000000000     1.007825032230
         H            3.975000000000    45.428000000000    43.824000000000     1.007825032230
         H            5.045000000000    44.646000000000    42.636000000000     1.007825032230
         C            3.843000000000    42.635000000000    38.597000000000    12.000000000000
         O            3.041000000000    43.261000000000    37.909000000000    15.994914619570
         N            3.402000000000    41.944000000000    39.654000000000    14.003074004430
         C            2.003000000000    41.980000000000    40.075000000000    12.000000000000
         C            2.042000000000    42.251000000000    41.586000000000    12.000000000000
         O            3.101000000000    42.119000000000    42.211000000000    15.994914619570
         C            1.229000000000    40.623000000000    39.804000000000    12.000000000000
         C            1.480000000000    40.065000000000    38.389000000000    12.000000000000
         O            1.654000000000    39.648000000000    40.770000000000    15.994914619570
         H            4.056000000000    41.380000000000    40.177000000000     1.007825032230
         H            1.491000000000    42.799000000000    39.570000000000     1.007825032230
         H            0.160000000000    40.798000000000    39.928000000000     1.007825032230
         H            0.891000000000    39.158000000000    41.087000000000     1.007825032230
         H            0.925000000000    39.136000000000    38.261000000000     1.007825032230
         H            1.148000000000    40.792000000000    37.648000000000     1.007825032230
         H            2.545000000000    39.873000000000    38.258000000000     1.007825032230
         N            0.923000000000    42.587000000000    42.217000000000    14.003074004430
         C            0.860000000000    42.841000000000    43.647000000000    12.000000000000
         C            0.191000000000    41.696000000000    44.392000000000    12.000000000000
         O           -0.020000000000    41.755000000000    45.606000000000    15.994914619570
         C            0.083000000000    44.138000000000    43.892000000000    12.000000000000
         C            0.752000000000    45.382000000000    43.343000000000    12.000000000000
         C           -0.200000000000    46.571000000000    43.380000000000    12.000000000000
         N           -0.054000000000    47.428000000000    44.372000000000    14.003074004430
         O           -1.105000000000    46.721000000000    42.552000000000    15.994914619570
         H            0.074000000000    42.670000000000    41.677000000000     1.007825032230
         H            1.874000000000    42.962000000000    44.027000000000     1.007825032230
         H           -0.896000000000    44.042000000000    43.423000000000     1.007825032230
         H           -0.056000000000    44.263000000000    44.966000000000     1.007825032230
         H            1.055000000000    45.199000000000    42.312000000000     1.007825032230
         H            1.634000000000    45.609000000000    43.942000000000     1.007825032230
         H            0.677000000000    47.290000000000    45.055000000000     1.007825032230
         H           -0.673000000000    48.222000000000    44.448000000000     1.007825032230
         N           -0.126000000000    40.611000000000    43.683000000000    14.003074004430
         C           -0.846000000000    39.468000000000    44.218000000000    12.000000000000
         C           -0.127000000000    38.883000000000    45.417000000000    12.000000000000
         O            1.056000000000    38.530000000000    45.397000000000    15.994914619570
         C           -0.990000000000    38.374000000000    43.128000000000    12.000000000000
         C           -1.627000000000    38.920000000000    41.847000000000    12.000000000000
         C           -1.847000000000    37.233000000000    43.716000000000    12.000000000000
         C           -3.091000000000    39.330000000000    41.987000000000    12.000000000000
         H            0.152000000000    40.582000000000    42.713000000000     1.007825032230
         H           -1.840000000000    39.791000000000    44.527000000000     1.007825032230
         H           -0.001000000000    37.983000000000    42.890000000000     1.007825032230
         H           -1.563000000000    38.148000000000    41.080000000000     1.007825032230
         H           -1.054000000000    39.786000000000    41.516000000000     1.007825032230
         H           -1.966000000000    36.446000000000    42.971000000000     1.007825032230
         H           -2.827000000000    37.621000000000    43.994000000000     1.007825032230
         H           -1.354000000000    36.826000000000    44.598000000000     1.007825032230
         H           -3.323000000000    40.106000000000    41.258000000000     1.007825032230
         H           -3.266000000000    39.713000000000    42.992000000000     1.007825032230
         H           -3.729000000000    38.464000000000    41.811000000000     1.007825032230
         N           -0.881000000000    38.847000000000    46.502000000000    14.003074004430
         C           -0.441000000000    38.279000000000    47.754000000000    12.000000000000
         C            0.502000000000    39.140000000000    48.581000000000    12.000000000000
         O            0.972000000000    38.690000000000    49.632000000000    15.994914619570
         H           -1.812000000000    39.236000000000    46.453000000000     1.007825032230
         H           -1.326000000000    38.078000000000    48.358000000000     1.007825032230
         H            0.054000000000    37.331000000000    47.545000000000     1.007825032230
         N            0.859000000000    40.336000000000    48.132000000000    14.003074004430
         C            1.732000000000    41.190000000000    48.902000000000    12.000000000000
         C            1.034000000000    41.776000000000    50.121000000000    12.000000000000
         O           -0.031000000000    42.407000000000    50.002000000000    15.994914619570
         C            2.216000000000    42.332000000000    48.029000000000    12.000000000000
         C            3.407000000000    42.998000000000    47.384000000000    12.000000000000
         C            3.093000000000    44.447000000000    47.004000000000    12.000000000000
         C            4.542000000000    42.927000000000    48.387000000000    12.000000000000
         H            0.515000000000    40.654000000000    47.237000000000     1.007825032230
         H            2.593000000000    40.609000000000    49.233000000000     1.007825032230
         H            1.601000000000    42.161000000000    47.146000000000     1.007825032230
         H            1.711000000000    43.184000000000    48.485000000000     1.007825032230
         H            3.686000000000    42.444000000000    46.487000000000     1.007825032230
         H            3.962000000000    44.893000000000    46.520000000000     1.007825032230
         H            2.245000000000    44.467000000000    46.319000000000     1.007825032230
         H            2.848000000000    45.013000000000    47.902000000000     1.007825032230
         H            5.430000000000    43.398000000000    47.965000000000     1.007825032230
         H            4.253000000000    43.448000000000    49.300000000000     1.007825032230
         H            4.758000000000    41.884000000000    48.618000000000     1.007825032230
         N            1.609000000000    41.565000000000    51.285000000000    14.003074004430
         C            1.098000000000    42.152000000000    52.502000000000    12.000000000000
         C            2.197000000000    43.020000000000    53.128000000000    12.000000000000
         O            3.368000000000    42.991000000000    52.732000000000    15.994914619570
         C            0.678000000000    41.061000000000    53.494000000000    12.000000000000
         C           -0.525000000000    40.271000000000    53.005000000000    12.000000000000
         O            1.805000000000    40.199000000000    53.678000000000    15.994914619570
         H            2.429000000000    40.977000000000    51.329000000000     1.007825032230
         H            0.236000000000    42.776000000000    52.267000000000     1.007825032230
         H            0.430000000000    41.527000000000    54.448000000000     1.007825032230
         H            1.577000000000    39.501000000000    54.296000000000     1.007825032230
         H           -0.785000000000    39.510000000000    53.741000000000     1.007825032230
         H           -1.370000000000    40.945000000000    52.866000000000     1.007825032230
         H           -0.283000000000    39.791000000000    52.057000000000     1.007825032230
         N            1.761000000000    43.922000000000    53.995000000000    14.003074004430
         C            2.669000000000    44.782000000000    54.721000000000    12.000000000000
         C            2.899000000000    44.200000000000    56.110000000000    12.000000000000
         O            1.950000000000    43.687000000000    56.706000000000    15.994914619570
         C            2.071000000000    46.190000000000    54.846000000000    12.000000000000
         C            1.967000000000    46.894000000000    53.501000000000    12.000000000000
         S            3.577000000000    47.123000000000    52.682000000000    31.972071174400
         C            3.194000000000    46.290000000000    51.174000000000    12.000000000000
         H            0.767000000000    44.011000000000    54.153000000000     1.007825032230
         H            3.619000000000    44.837000000000    54.189000000000     1.007825032230
         H            1.073000000000    46.110000000000    55.278000000000     1.007825032230
         H            2.699000000000    46.784000000000    55.510000000000     1.007825032230
         H            1.328000000000    46.300000000000    52.848000000000     1.007825032230
         H            1.506000000000    47.870000000000    53.650000000000     1.007825032230
         H            4.062000000000    46.314000000000    50.515000000000     1.007825032230
         H            2.929000000000    45.255000000000    51.388000000000     1.007825032230
         H            2.354000000000    46.787000000000    50.688000000000     1.007825032230
         N            4.081000000000    44.299000000000    56.717000000000    14.003074004430
         C            5.246000000000    45.002000000000    56.188000000000    12.000000000000
         C            6.066000000000    44.193000000000    55.186000000000    12.000000000000
         O            5.934000000000    42.966000000000    55.087000000000    15.994914619570
         C            6.034000000000    45.354000000000    57.433000000000    12.000000000000
         C            5.875000000000    44.064000000000    58.208000000000    12.000000000000
         C            4.392000000000    43.743000000000    58.040000000000    12.000000000000
         H            4.914000000000    45.923000000000    55.709000000000     1.007825032230
         H            7.079000000000    45.565000000000    57.206000000000     1.007825032230
         H            5.574000000000    46.188000000000    57.964000000000     1.007825032230
         H            6.497000000000    43.274000000000    57.786000000000     1.007825032230
         H            6.115000000000    44.218000000000    59.260000000000     1.007825032230
         H            3.797000000000    44.224000000000    58.816000000000     1.007825032230
         H            4.231000000000    42.665000000000    58.048000000000     1.007825032230
         N            6.987000000000    44.867000000000    54.479000000000    14.003074004430
         C            8.000000000000    44.233000000000    53.656000000000    12.000000000000
         C            7.805000000000    44.569000000000    52.173000000000    12.000000000000
         C            6.630000000000    43.812000000000    51.545000000000    12.000000000000
         C            6.785000000000    42.295000000000    51.627000000000    12.000000000000
         N            5.768000000000    41.525000000000    51.936000000000    14.003074004430
         O            7.875000000000    41.758000000000    51.405000000000    15.994914619570
         H            6.974000000000    45.876000000000    54.523000000000     1.007825032230
         H            7.999000000000    43.154000000000    53.809000000000     1.007825032230
         H            7.620000000000    45.639000000000    52.079000000000     1.007825032230
         H            8.717000000000    44.319000000000    51.631000000000     1.007825032230
         H            6.554000000000    44.097000000000    50.496000000000     1.007825032230
         H            5.711000000000    44.101000000000    52.056000000000     1.007825032230
         H            4.864000000000    41.934000000000    52.124000000000     1.007825032230
         H            5.890000000000    40.524000000000    51.986000000000     1.007825032230
         O           -4.494000000000    46.184000000000    55.356000000000    15.994914619570
         H           -3.983000000000    45.969000000000    54.576000000000     1.007825032230
         H           -4.883000000000    45.386000000000    55.713000000000     1.007825032230
         O           -0.810000000000    44.068000000000    57.031000000000    15.994914619570
         H            0.132000000000    43.938000000000    56.920000000000     1.007825032230
         H           -1.285000000000    43.430000000000    56.499000000000     1.007825032230
         O           -5.188000000000    43.599000000000    55.708000000000    15.994914619570
         H           -5.595000000000    43.266000000000    54.908000000000     1.007825032230
         H           -4.407000000000    43.083000000000    55.907000000000     1.007825032230
         O           -1.910000000000    49.551000000000    43.381000000000    15.994914619570
         H           -1.662000000000    49.802000000000    42.491000000000     1.007825032230
         H           -2.807000000000    49.216000000000    43.380000000000     1.007825032230
         O           -4.831000000000    48.504000000000    52.099000000000    15.994914619570
         H           -5.768000000000    48.538000000000    51.905000000000     1.007825032230
         H           -4.357000000000    48.187000000000    51.330000000000     1.007825032230
         O           -2.001000000000    42.627000000000    47.431000000000    15.994914619570
         H           -1.139000000000    42.734000000000    47.029000000000     1.007825032230
         H           -1.902000000000    42.534000000000    48.378000000000     1.007825032230
         H            7.351000000000    49.307000000000    54.293000000000     1.007825032230
         H            1.597000000000    51.945000000000    58.080000000000     1.007825032230
         H           -4.038000000000    55.583000000000    59.452000000000     1.007825032230
         H           -3.863000000000    51.507000000000    59.384000000000     1.007825032230
         H            4.541000000000    54.668000000000    54.572000000000     1.007825032230
         H           -0.473000000000    56.239000000000    53.398000000000     1.007825032230
         H           -4.281000000000    57.206000000000    49.637000000000     1.007825032230
         H            3.127000000000    55.173000000000    43.865000000000     1.007825032230
         H            6.477000000000    53.828000000000    46.853000000000     1.007825032230
         H            5.166000000000    50.884000000000    44.894000000000     1.007825032230
         H            9.774000000000    51.131000000000    44.480000000000     1.007825032230
         H            8.807000000000    46.339000000000    42.815000000000     1.007825032230
         H            4.881000000000    42.595000000000    38.277000000000     1.007825032230
         H            8.935000000000    44.673000000000    54.016000000000     1.007825032230

  Running in c1 symmetry.

  Rotational constants: A =      0.00018  B =      0.00000  C =      0.00000 [cm^-1]
  Rotational constants: A =      5.43256  B =      0.04049  C =      0.04043 [MHz]
  Nuclear repulsion = 61304.782187674027227

  Charge       = -2
  Multiplicity = 1
  Electrons    = 1402
  Nalpha       = 701
  Nbeta        = 701

  ==> Algorithm <==

  SCF Algorithm Type is DF.
  DIIS enabled.
  MOM disabled.
  Fractional occupation disabled.
  Guess Type is SAD.
  Energy threshold   = 1.00e-06
  Density threshold  = 1.00e-06
  Integral threshold = 1.00e-12

  ==> Primary Basis <==

  Basis Set: MINIX
    Blend: MINIX
    Number of shells: 742
    Number of basis functions: 1116
    Number of Cartesian functions: 1119
    Spherical Harmonics?: true
    Max angular momentum: 2

   => Loading Basis Set <=

    Name: (MINIX AUX)
    Role: JKFIT
    Keyword: DF_BASIS_SCF
    atoms 1-2, 4, 6, 27, 31, 44, 55, 72, 76, 108, 112, 132, 135-136, 145-146, 152, 171, 175, 209, 213, 216, 227, 232, 244, 263, 270, 289, 292, 303, 320, 337, 346, 349, 352, 355, 358, 361                                                                                                                                                   entry O          line   318 file /storage/hive/project/chem-sherrill/csargent30/.conda/envs/psi419/share/psi4/basis/def2-universal-jkfit.gbs 
    atoms 3, 5, 8-11, 26, 29-30, 36-43, 54, 57-60, 62, 71, 74-75, 77-80, 93-95, 97, 107, 110-111, 113-119, 130-131, 133-134, 142-144, 151, 154-158, 170, 173-174, 176-179, 192-196, 208, 211-212, 214-215, 225-226, 228-230, 242-243, 245-248, 261-262, 268-269, 271-274, 287-288, 290-291, 301-302, 304-305, 307, 318-319, 321-323, 332-335 entry C          line   198 file /storage/hive/project/chem-sherrill/csargent30/.conda/envs/psi419/share/psi4/basis/def2-universal-jkfit.gbs 
    atoms 7, 28, 35, 56, 61, 63, 73, 92, 109, 129, 141, 153, 172, 191, 210, 224, 231, 241, 260, 267, 286, 300, 317, 331, 336                                                                                                                                                                                                                 entry N          line   258 file /storage/hive/project/chem-sherrill/csargent30/.conda/envs/psi419/share/psi4/basis/def2-universal-jkfit.gbs 
    atoms 12, 96, 306                                                                                                                                                                                                                                                                                                                        entry S          line   903 file /storage/hive/project/chem-sherrill/csargent30/.conda/envs/psi419/share/psi4/basis/def2-universal-jkfit.gbs 
    atoms 13-25, 32-34, 45-53, 64-70, 81-91, 98-106, 120-128, 137-140, 147-150, 159-169, 180-190, 197-207, 217-223, 233-240, 249-259, 264-266, 275-285, 293-299, 308-316, 324-330, 338-345, 347-348, 350-351, 353-354, 356-357, 359-360, 362-377                                                                                             entry H          line    18 file /storage/hive/project/chem-sherrill/csargent30/.conda/envs/psi419/share/psi4/basis/def2-universal-jkfit.gbs 

  ==> Integral Setup <==

  DFHelper Memory: AOs need 42.596 GiB; user supplied 83.819 GiB. 
  Using in-core AOs.

  ==> MemDFJK: Density-Fitted J/K Matrices <==

    J tasked:                   Yes
    K tasked:                   Yes
    wK tasked:                   No
    OpenMP threads:              10
    Memory [MiB]:             85830
    Algorithm:                 Core
    Schwarz Cutoff:           1E-12
    Mask sparsity (%):      74.9388
    Fitting Condition:        1E-10

   => Auxiliary Basis Set <=

  Basis Set: (MINIX AUX)
    Blend: DEF2-UNIVERSAL-JKFIT
    Number of shells: 5683
    Number of basis functions: 17219
    Number of Cartesian functions: 20276
    Spherical Harmonics?: true
    Max angular momentum: 4

  Minimum eigenvalue in the overlap matrix is 1.0755406625E-01.
  Reciprocal condition number of the overlap matrix is 3.6268893375E-02.
    Using symmetric orthogonalization.

  ==> Pre-Iterations <==

  SCF Guess: Superposition of Atomic Densities via on-the-fly atomic UHF (no occupation information).

   -------------------------
    Irrep   Nso     Nmo    
   -------------------------
     A       1116    1116 
   -------------------------
    Total    1116    1116
   -------------------------

  ==> Iterations <==

                           Total Energy        Delta E     RMS |[F,P]|

   @DF-RHF iter SAD: -9645.41193370617293   -9.64541e+03   0.00000e+00 
   @DF-RHF iter   1: -9725.49961860582516   -8.00877e+01   2.27906e-03 ADIIS/DIIS
   @DF-RHF iter   2: -9727.37450549946516   -1.87489e+00   1.75406e-03 ADIIS/DIIS
   @DF-RHF iter   3: -9730.16046717412610   -2.78596e+00   4.77463e-04 ADIIS/DIIS
   @DF-RHF iter   4: -9730.36338186396279   -2.02915e-01   1.53818e-04 ADIIS/DIIS
   @DF-RHF iter   5: -9730.40087738312468   -3.74955e-02   6.15332e-05 DIIS
   @DF-RHF iter   6: -9730.40736377265966   -6.48639e-03   2.13978e-05 DIIS
   @DF-RHF iter   7: -9730.40822033018412   -8.56558e-04   9.99605e-06 DIIS
   @DF-RHF iter   8: -9730.40843050078911   -2.10171e-04   3.26111e-06 DIIS
   @DF-RHF iter   9: -9730.40845549057667   -2.49898e-05   1.34513e-06 DIIS
   @DF-RHF iter  10: -9730.40845974404874   -4.25347e-06   5.77805e-07 DIIS
   @DF-RHF iter  11: -9730.40846095414781   -1.21010e-06   3.72329e-07 DIIS
   @DF-RHF iter  12: -9730.40846163255264   -6.78405e-07   2.33277e-07 DIIS
  Energy and wave function converged.


  ==> Post-Iterations <==

    Orbital Energies [Eh]
    ---------------------

    Doubly Occupied:                                                      

       1A    -91.584053     2A    -91.196311     3A    -91.167197  
       4A    -20.351286     5A    -20.266414     6A    -20.263076  
       7A    -20.245573     8A    -20.244606     9A    -20.240936  
      10A    -20.232192    11A    -20.230986    12A    -20.230440  
      13A    -20.225852    14A    -20.225406    15A    -20.216292  
      16A    -20.211887    17A    -20.210618    18A    -20.203172  
      19A    -20.202706    20A    -20.196210    21A    -20.192884  
      22A    -20.189575    23A    -20.180986    24A    -20.178903  
      25A    -20.174105    26A    -20.170087    27A    -20.169226  
      28A    -20.161653    29A    -20.152155    30A    -20.151458  
      31A    -20.148934    32A    -20.146798    33A    -20.133243  
      34A    -20.130647    35A    -20.115724    36A    -20.091866  
      37A    -20.067558    38A    -20.019053    39A    -19.836402  
      40A    -19.834454    41A    -19.825131    42A    -19.823113  
      43A    -15.428591    44A    -15.407328    45A    -15.403090  
      46A    -15.402101    47A    -15.401681    48A    -15.399739  
      49A    -15.391982    50A    -15.382081    51A    -15.378940  
      52A    -15.373332    53A    -15.370345    54A    -15.365079  
      55A    -15.349232    56A    -15.332621    57A    -15.319518  
      58A    -15.318671    59A    -15.314151    60A    -15.313567  
      61A    -15.313282    62A    -15.312595    63A    -15.307635  
      64A    -15.283779    65A    -15.277276    66A    -15.231509  
      67A    -15.215242    68A    -11.291758    69A    -11.291582  
      70A    -11.276745    71A    -11.273248    72A    -11.266232  
      73A    -11.265380    74A    -11.263009    75A    -11.257599  
      76A    -11.256825    77A    -11.254074    78A    -11.242711  
      79A    -11.227213    80A    -11.220328    81A    -11.217938  
      82A    -11.207741    83A    -11.206205    84A    -11.199608  
      85A    -11.196767    86A    -11.196548    87A    -11.195637  
      88A    -11.195164    89A    -11.193820    90A    -11.193111  
      91A    -11.191874    92A    -11.190534    93A    -11.190475  
      94A    -11.185200    95A    -11.183873    96A    -11.183087  
      97A    -11.175850    98A    -11.173184    99A    -11.171419  
     100A    -11.170052   101A    -11.167824   102A    -11.163373  
     103A    -11.157098   104A    -11.154374   105A    -11.152911  
     106A    -11.144904   107A    -11.143433   108A    -11.143002  
     109A    -11.142312   110A    -11.138139   111A    -11.127441  
     112A    -11.125661   113A    -11.123361   114A    -11.122548  
     115A    -11.121430   116A    -11.121224   117A    -11.118879  
     118A    -11.118446   119A    -11.116071   120A    -11.115983  
     121A    -11.113554   122A    -11.113036   123A    -11.107655  
     124A    -11.107594   125A    -11.106708   126A    -11.106399  
     127A    -11.106252   128A    -11.106033   129A    -11.105269  
     130A    -11.104237   131A    -11.099020   132A    -11.098281  
     133A    -11.097343   134A    -11.095301   135A    -11.094793  
     136A    -11.093231   137A    -11.092466   138A    -11.092086  
     139A    -11.082574   140A    -11.081620   141A    -11.081035  
     142A    -11.079546   143A    -11.078649   144A    -11.078368  
     145A    -11.077820   146A    -11.076708   147A    -11.076377  
     148A    -11.075564   149A    -11.074938   150A    -11.074213  
     151A    -11.072598   152A    -11.070514   153A    -11.070301  
     154A    -11.068300   155A    -11.065594   156A    -11.065461  
     157A    -11.064842   158A    -11.063696   159A    -11.063565  
     160A    -11.062092   161A    -11.055926   162A    -11.055006  
     163A    -11.054865   164A    -11.052480   165A    -11.048248  
     166A    -11.044583   167A    -11.041431   168A    -11.035203  
     169A    -11.034464   170A    -11.025982   171A    -11.009398  
     172A    -11.005138   173A    -10.994532   174A    -10.983283  
     175A    -10.982877   176A    -10.976317   177A    -10.908882  
     178A    -10.902425   179A     -9.148407   180A     -8.814707  
     181A     -8.786892   182A     -6.804428   183A     -6.799381  
     184A     -6.796998   185A     -6.464333   186A     -6.462556  
     187A     -6.459683   188A     -6.436479   189A     -6.434877  
     190A     -6.431841   191A     -1.366962   192A     -1.350576  
     193A     -1.338293   194A     -1.334623   195A     -1.330442  
     196A     -1.326736   197A     -1.324544   198A     -1.317988  
     199A     -1.315508   200A     -1.314797   201A     -1.310947  
     202A     -1.305685   203A     -1.305289   204A     -1.300761  
     205A     -1.294137   206A     -1.293406   207A     -1.282227  
     208A     -1.281780   209A     -1.276277   210A     -1.271604  
     211A     -1.263294   212A     -1.258202   213A     -1.258009  
     214A     -1.257749   215A     -1.257359   216A     -1.247974  
     217A     -1.246650   218A     -1.240299   219A     -1.237596  
     220A     -1.230722   221A     -1.228855   222A     -1.207799  
     223A     -1.199896   224A     -1.194247   225A     -1.193648  
     226A     -1.192313   227A     -1.188498   228A     -1.185260  
     229A     -1.180920   230A     -1.175902   231A     -1.175032  
     232A     -1.174104   233A     -1.163214   234A     -1.161243  
     235A     -1.152707   236A     -1.140620   237A     -1.135989  
     238A     -1.134010   239A     -1.130132   240A     -1.120160  
     241A     -1.118719   242A     -1.114468   243A     -1.102136  
     244A     -1.097263   245A     -1.094174   246A     -1.093139  
     247A     -1.087975   248A     -1.087691   249A     -1.081197  
     250A     -1.080044   251A     -1.069139   252A     -1.066164  
     253A     -1.057227   254A     -1.056365   255A     -1.048383  
     256A     -1.045296   257A     -1.043020   258A     -1.039888  
     259A     -1.036346   260A     -1.025936   261A     -1.020708  
     262A     -1.016070   263A     -1.012829   264A     -1.010523  
     265A     -1.002886   266A     -1.002323   267A     -1.000247  
     268A     -0.998755   269A     -0.995594   270A     -0.992417  
     271A     -0.986621   272A     -0.985289   273A     -0.973981  
     274A     -0.970829   275A     -0.964977   276A     -0.961125  
     277A     -0.958680   278A     -0.954423   279A     -0.952664  
     280A     -0.951339   281A     -0.944858   282A     -0.932501  
     283A     -0.928460   284A     -0.924163   285A     -0.921746  
     286A     -0.920526   287A     -0.917542   288A     -0.916580  
     289A     -0.912585   290A     -0.909497   291A     -0.900667  
     292A     -0.900057   293A     -0.898926   294A     -0.893690  
     295A     -0.891585   296A     -0.887147   297A     -0.873481  
     298A     -0.867155   299A     -0.863103   300A     -0.858798  
     301A     -0.856277   302A     -0.848959   303A     -0.842212  
     304A     -0.836622   305A     -0.832761   306A     -0.831793  
     307A     -0.825055   308A     -0.821473   309A     -0.820943  
     310A     -0.813351   311A     -0.808302   312A     -0.806265  
     313A     -0.798913   314A     -0.797652   315A     -0.797159  
     316A     -0.794926   317A     -0.788057   318A     -0.777639  
     319A     -0.774080   320A     -0.771499   321A     -0.770777  
     322A     -0.769095   323A     -0.766692   324A     -0.766376  
     325A     -0.766229   326A     -0.762881   327A     -0.760211  
     328A     -0.751875   329A     -0.747166   330A     -0.744738  
     331A     -0.744510   332A     -0.741882   333A     -0.741340  
     334A     -0.732038   335A     -0.730092   336A     -0.728108  
     337A     -0.727313   338A     -0.726069   339A     -0.724909  
     340A     -0.723741   341A     -0.721753   342A     -0.721688  
     343A     -0.719021   344A     -0.711412   345A     -0.710945  
     346A     -0.710389   347A     -0.708927   348A     -0.707027  
     349A     -0.705226   350A     -0.704098   351A     -0.703635  
     352A     -0.694446   353A     -0.692963   354A     -0.690216  
     355A     -0.689785   356A     -0.689527   357A     -0.687133  
     358A     -0.685037   359A     -0.681987   360A     -0.677610  
     361A     -0.677358   362A     -0.675118   363A     -0.672907  
     364A     -0.672183   365A     -0.668056   366A     -0.665498  
     367A     -0.664473   368A     -0.661967   369A     -0.656387  
     370A     -0.655295   371A     -0.654600   372A     -0.651038  
     373A     -0.646693   374A     -0.645962   375A     -0.643496  
     376A     -0.642483   377A     -0.639920   378A     -0.637921  
     379A     -0.635645   380A     -0.633936   381A     -0.631640  
     382A     -0.630374   383A     -0.627557   384A     -0.626666  
     385A     -0.623055   386A     -0.618961   387A     -0.618918  
     388A     -0.618279   389A     -0.616350   390A     -0.615925  
     391A     -0.614892   392A     -0.613286   393A     -0.608106  
     394A     -0.605506   395A     -0.604726   396A     -0.604109  
     397A     -0.600209   398A     -0.598805   399A     -0.596524  
     400A     -0.594682   401A     -0.591288   402A     -0.590001  
     403A     -0.589082   404A     -0.588519   405A     -0.588068  
     406A     -0.586732   407A     -0.586183   408A     -0.585436  
     409A     -0.583725   410A     -0.582710   411A     -0.582006  
     412A     -0.580811   413A     -0.578451   414A     -0.577455  
     415A     -0.576042   416A     -0.572927   417A     -0.571219  
     418A     -0.570110   419A     -0.569610   420A     -0.568913  
     421A     -0.565137   422A     -0.564146   423A     -0.563848  
     424A     -0.561692   425A     -0.560905   426A     -0.560514  
     427A     -0.560135   428A     -0.558233   429A     -0.558184  
     430A     -0.557304   431A     -0.555499   432A     -0.553474  
     433A     -0.552842   434A     -0.549603   435A     -0.546795  
     436A     -0.546455   437A     -0.544999   438A     -0.544750  
     439A     -0.544553   440A     -0.540295   441A     -0.538939  
     442A     -0.537545   443A     -0.535897   444A     -0.535158  
     445A     -0.533655   446A     -0.530933   447A     -0.530219  
     448A     -0.529471   449A     -0.528702   450A     -0.526843  
     451A     -0.526789   452A     -0.525948   453A     -0.524829  
     454A     -0.524076   455A     -0.520939   456A     -0.520253  
     457A     -0.519291   458A     -0.518539   459A     -0.518155  
     460A     -0.517456   461A     -0.517125   462A     -0.516099  
     463A     -0.515058   464A     -0.514586   465A     -0.514359  
     466A     -0.511918   467A     -0.510271   468A     -0.509895  
     469A     -0.509301   470A     -0.507590   471A     -0.506484  
     472A     -0.506169   473A     -0.506107   474A     -0.505247  
     475A     -0.503560   476A     -0.502491   477A     -0.502399  
     478A     -0.501807   479A     -0.500231   480A     -0.499037  
     481A     -0.498848   482A     -0.497518   483A     -0.496849  
     484A     -0.496270   485A     -0.495518   486A     -0.493991  
     487A     -0.493033   488A     -0.492592   489A     -0.491572  
     490A     -0.490120   491A     -0.488901   492A     -0.488319  
     493A     -0.488002   494A     -0.487280   495A     -0.484779  
     496A     -0.483861   497A     -0.483325   498A     -0.483001  
     499A     -0.482662   500A     -0.481054   501A     -0.480842  
     502A     -0.478891   503A     -0.478228   504A     -0.477770  
     505A     -0.475982   506A     -0.475039   507A     -0.473791  
     508A     -0.472411   509A     -0.471801   510A     -0.471311  
     511A     -0.468298   512A     -0.467140   513A     -0.465727  
     514A     -0.463857   515A     -0.462834   516A     -0.460596  
     517A     -0.460271   518A     -0.459187   519A     -0.458451  
     520A     -0.458094   521A     -0.455837   522A     -0.455280  
     523A     -0.454381   524A     -0.454275   525A     -0.453379  
     526A     -0.451707   527A     -0.451333   528A     -0.450094  
     529A     -0.449011   530A     -0.448021   531A     -0.447920  
     532A     -0.445805   533A     -0.445460   534A     -0.444192  
     535A     -0.443527   536A     -0.442777   537A     -0.442353  
     538A     -0.442008   539A     -0.441336   540A     -0.440763  
     541A     -0.439645   542A     -0.439054   543A     -0.437212  
     544A     -0.436860   545A     -0.436483   546A     -0.435485  
     547A     -0.433430   548A     -0.432077   549A     -0.431787  
     550A     -0.430374   551A     -0.428593   552A     -0.428112  
     553A     -0.427977   554A     -0.427139   555A     -0.425538  
     556A     -0.425137   557A     -0.424978   558A     -0.424898  
     559A     -0.424293   560A     -0.421840   561A     -0.421410  
     562A     -0.419774   563A     -0.418594   564A     -0.417181  
     565A     -0.416509   566A     -0.415360   567A     -0.413333  
     568A     -0.412833   569A     -0.412542   570A     -0.410820  
     571A     -0.410012   572A     -0.409318   573A     -0.407345  
     574A     -0.406736   575A     -0.406684   576A     -0.406261  
     577A     -0.405124   578A     -0.403250   579A     -0.402116  
     580A     -0.401135   581A     -0.400786   582A     -0.399189  
     583A     -0.397313   584A     -0.396136   585A     -0.395493  
     586A     -0.393049   587A     -0.392007   588A     -0.391852  
     589A     -0.390897   590A     -0.390490   591A     -0.388804  
     592A     -0.387539   593A     -0.385852   594A     -0.385678  
     595A     -0.384448   596A     -0.380265   597A     -0.377908  
     598A     -0.374815   599A     -0.374113   600A     -0.373446  
     601A     -0.372647   602A     -0.372141   603A     -0.369849  
     604A     -0.369405   605A     -0.368371   606A     -0.366554  
     607A     -0.366536   608A     -0.365511   609A     -0.364407  
     610A     -0.363286   611A     -0.362370   612A     -0.361542  
     613A     -0.358568   614A     -0.358231   615A     -0.357318  
     616A     -0.355983   617A     -0.355504   618A     -0.355405  
     619A     -0.353206   620A     -0.352209   621A     -0.350053  
     622A     -0.348849   623A     -0.348626   624A     -0.348385  
     625A     -0.347597   626A     -0.345520   627A     -0.343801  
     628A     -0.342892   629A     -0.342504   630A     -0.338716  
     631A     -0.338127   632A     -0.335504   633A     -0.335241  
     634A     -0.334258   635A     -0.329477   636A     -0.329204  
     637A     -0.329135   638A     -0.327734   639A     -0.325568  
     640A     -0.322540   641A     -0.321931   642A     -0.321112  
     643A     -0.318086   644A     -0.316307   645A     -0.315960  
     646A     -0.314896   647A     -0.314456   648A     -0.305127  
     649A     -0.303795   650A     -0.302965   651A     -0.302664  
     652A     -0.301820   653A     -0.298073   654A     -0.297901  
     655A     -0.292138   656A     -0.291745   657A     -0.291658  
     658A     -0.290620   659A     -0.288954   660A     -0.285148  
     661A     -0.284258   662A     -0.282821   663A     -0.278032  
     664A     -0.277930   665A     -0.275706   666A     -0.275361  
     667A     -0.273829   668A     -0.273256   669A     -0.271638  
     670A     -0.263789   671A     -0.262634   672A     -0.261007  
     673A     -0.259377   674A     -0.257003   675A     -0.256423  
     676A     -0.253391   677A     -0.251245   678A     -0.249449  
     679A     -0.245499   680A     -0.244498   681A     -0.239689  
     682A     -0.236426   683A     -0.235892   684A     -0.231148  
     685A     -0.222373   686A     -0.220202   687A     -0.220067  
     688A     -0.218316   689A     -0.214038   690A     -0.203245  
     691A     -0.196631   692A     -0.194408   693A     -0.189835  
     694A     -0.141399   695A     -0.136450   696A     -0.044151  
     697A     -0.032647   698A     -0.032569   699A     -0.018579  
     700A     -0.000368   701A      0.011758  

    Virtual:                                                              

     702A      0.184509   703A      0.260388   704A      0.265861  
     705A      0.266234   706A      0.268661   707A      0.281758  
     708A      0.282479   709A      0.285311   710A      0.290000  
     711A      0.290499   712A      0.292226   713A      0.295348  
     714A      0.295473   715A      0.300404   716A      0.303421  
     717A      0.305033   718A      0.309328   719A      0.312587  
     720A      0.324654   721A      0.338300   722A      0.348383  
     723A      0.351312   724A      0.360322   725A      0.362438  
     726A      0.365305   727A      0.365503   728A      0.371663  
     729A      0.372512   730A      0.382989   731A      0.401617  
     732A      0.426345   733A      0.430603   734A      0.441038  
     735A      0.456139   736A      0.469432   737A      0.475132  
     738A      0.487611   739A      0.496650   740A      0.502128  
     741A      0.505579   742A      0.508185   743A      0.518547  
     744A      0.524620   745A      0.527617   746A      0.530873  
     747A      0.535583   748A      0.536346   749A      0.536731  
     750A      0.539580   751A      0.546104   752A      0.553207  
     753A      0.565141   754A      0.570404   755A      0.571688  
     756A      0.571863   757A      0.573081   758A      0.576233  
     759A      0.576953   760A      0.581076   761A      0.581840  
     762A      0.584142   763A      0.587545   764A      0.590835  
     765A      0.593347   766A      0.595995   767A      0.598076  
     768A      0.600387   769A      0.601577   770A      0.607873  
     771A      0.610085   772A      0.612571   773A      0.614536  
     774A      0.616007   775A      0.619223   776A      0.622188  
     777A      0.623057   778A      0.624216   779A      0.624635  
     780A      0.628346   781A      0.630019   782A      0.630355  
     783A      0.632325   784A      0.634220   785A      0.635408  
     786A      0.638029   787A      0.641965   788A      0.642947  
     789A      0.643364   790A      0.644538   791A      0.645717  
     792A      0.648578   793A      0.651254   794A      0.652201  
     795A      0.653688   796A      0.656294   797A      0.657085  
     798A      0.658355   799A      0.658639   800A      0.661040  
     801A      0.661660   802A      0.661950   803A      0.662370  
     804A      0.666370   805A      0.668503   806A      0.668845  
     807A      0.669740   808A      0.671271   809A      0.673246  
     810A      0.673991   811A      0.674592   812A      0.676558  
     813A      0.678957   814A      0.680231   815A      0.680734  
     816A      0.682890   817A      0.684666   818A      0.686319  
     819A      0.687280   820A      0.688002   821A      0.689514  
     822A      0.690779   823A      0.691793   824A      0.694780  
     825A      0.695330   826A      0.696290   827A      0.696926  
     828A      0.697852   829A      0.698120   830A      0.698944  
     831A      0.700157   832A      0.701216   833A      0.703696  
     834A      0.705519   835A      0.706005   836A      0.707976  
     837A      0.708151   838A      0.708705   839A      0.714328  
     840A      0.714995   841A      0.715836   842A      0.718389  
     843A      0.719372   844A      0.720442   845A      0.721038  
     846A      0.721642   847A      0.722645   848A      0.723402  
     849A      0.724336   850A      0.725652   851A      0.728391  
     852A      0.728565   853A      0.729402   854A      0.731549  
     855A      0.731575   856A      0.732177   857A      0.732874  
     858A      0.733026   859A      0.733474   860A      0.734006  
     861A      0.735097   862A      0.735587   863A      0.736540  
     864A      0.737196   865A      0.738218   866A      0.738624  
     867A      0.739641   868A      0.740289   869A      0.741259  
     870A      0.742290   871A      0.743267   872A      0.744642  
     873A      0.745704   874A      0.747080   875A      0.748057  
     876A      0.752012   877A      0.753257   878A      0.753546  
     879A      0.755276   880A      0.755609   881A      0.756194  
     882A      0.756782   883A      0.757520   884A      0.758091  
     885A      0.759902   886A      0.761290   887A      0.761608  
     888A      0.762277   889A      0.762839   890A      0.763119  
     891A      0.764352   892A      0.765149   893A      0.766585  
     894A      0.767493   895A      0.768035   896A      0.769027  
     897A      0.769422   898A      0.770187   899A      0.772839  
     900A      0.774409   901A      0.774957   902A      0.775724  
     903A      0.775814   904A      0.777436   905A      0.778910  
     906A      0.779497   907A      0.779719   908A      0.780811  
     909A      0.781578   910A      0.783668   911A      0.785219  
     912A      0.786119   913A      0.787929   914A      0.789172  
     915A      0.790605   916A      0.791792   917A      0.793604  
     918A      0.794464   919A      0.795265   920A      0.796330  
     921A      0.796694   922A      0.797554   923A      0.798010  
     924A      0.798952   925A      0.800001   926A      0.800555  
     927A      0.801712   928A      0.802222   929A      0.803508  
     930A      0.804385   931A      0.804983   932A      0.805654  
     933A      0.806131   934A      0.806365   935A      0.807964  
     936A      0.809274   937A      0.809426   938A      0.810385  
     939A      0.811646   940A      0.812902   941A      0.813365  
     942A      0.814370   943A      0.815504   944A      0.816957  
     945A      0.818603   946A      0.819703   947A      0.820153  
     948A      0.820947   949A      0.821658   950A      0.822799  
     951A      0.824604   952A      0.825002   953A      0.825610  
     954A      0.826856   955A      0.828029   956A      0.828239  
     957A      0.829148   958A      0.830921   959A      0.831454  
     960A      0.832880   961A      0.832989   962A      0.834157  
     963A      0.834842   964A      0.836264   965A      0.839319  
     966A      0.840376   967A      0.841570   968A      0.841919  
     969A      0.843332   970A      0.843856   971A      0.845742  
     972A      0.846285   973A      0.847341   974A      0.848169  
     975A      0.848669   976A      0.849972   977A      0.851426  
     978A      0.852034   979A      0.853390   980A      0.856900  
     981A      0.857324   982A      0.857982   983A      0.858664  
     984A      0.860307   985A      0.862578   986A      0.863104  
     987A      0.863728   988A      0.864844   989A      0.866906  
     990A      0.867907   991A      0.868751   992A      0.869782  
     993A      0.869881   994A      0.873325   995A      0.873826  
     996A      0.875200   997A      0.875890   998A      0.876233  
     999A      0.879198  1000A      0.879327  1001A      0.880419  
    1002A      0.881982  1003A      0.882716  1004A      0.884040  
    1005A      0.886180  1006A      0.886345  1007A      0.890049  
    1008A      0.893107  1009A      0.894918  1010A      0.895555  
    1011A      0.896471  1012A      0.900391  1013A      0.904648  
    1014A      0.905930  1015A      0.907168  1016A      0.907909  
    1017A      0.908565  1018A      0.912080  1019A      0.915236  
    1020A      0.917167  1021A      0.917694  1022A      0.919583  
    1023A      0.919939  1024A      0.920360  1025A      0.921427  
    1026A      0.924555  1027A      0.925616  1028A      0.926356  
    1029A      0.927674  1030A      0.928581  1031A      0.934329  
    1032A      0.936260  1033A      0.938502  1034A      0.938723  
    1035A      0.940499  1036A      0.941138  1037A      0.946729  
    1038A      0.952084  1039A      0.954282  1040A      0.956140  
    1041A      0.958215  1042A      0.958914  1043A      0.962860  
    1044A      0.963881  1045A      0.964063  1046A      0.964881  
    1047A      0.966712  1048A      0.971425  1049A      0.975081  
    1050A      0.975447  1051A      0.978610  1052A      0.981899  
    1053A      0.982746  1054A      0.984146  1055A      0.986249  
    1056A      0.986627  1057A      0.992576  1058A      0.996291  
    1059A      0.996649  1060A      1.000354  1061A      1.001170  
    1062A      1.002125  1063A      1.002655  1064A      1.003499  
    1065A      1.004179  1066A      1.008225  1067A      1.008967  
    1068A      1.014725  1069A      1.015849  1070A      1.015904  
    1071A      1.019289  1072A      1.023073  1073A      1.031686  
    1074A      1.034309  1075A      1.035297  1076A      1.040297  
    1077A      1.045146  1078A      1.047299  1079A      1.056371  
    1080A      1.062349  1081A      1.065213  1082A      1.070709  
    1083A      1.071892  1084A      1.075508  1085A      1.076067  
    1086A      1.078539  1087A      1.085661  1088A      1.087035  
    1089A      1.090394  1090A      1.093632  1091A      1.094618  
    1092A      1.099333  1093A      1.101913  1094A      1.106562  
    1095A      1.108939  1096A      1.109444  1097A      1.126992  
    1098A      1.127617  1099A      1.133343  1100A      1.134419  
    1101A      1.138398  1102A      1.155499  1103A      1.157605  
    1104A      1.178480  1105A      1.178574  1106A      1.191355  
    1107A      1.207703  1108A      1.210218  1109A      1.218092  
    1110A      1.244712  1111A      1.263429  1112A      1.285642  
    1113A      1.308456  1114A      1.332718  1115A      1.347724  
    1116A      1.475901  

    Final Occupation by Irrep:
              A 
    DOCC [   701 ]
    NA   [   701 ]
    NB   [   701 ]

  @DF-RHF Final Energy: -9730.40846163255264

   => Energetics <=

    Nuclear Repulsion Energy =          61304.7821876740272273
    One-Electron Energy =             -135902.3678110232285690
    Two-Electron Energy =               64870.6472535534558119
    Total Energy =                      -9730.4084616325508250

Computation Completed


Properties will be evaluated at   0.000000,   0.000000,   0.000000 [a0]

Properties computed using the SCF density matrix


 Multipole Moments:

 ------------------------------------------------------------------------------------
     Multipole            Electronic (a.u.)      Nuclear  (a.u.)        Total (a.u.)
 ------------------------------------------------------------------------------------

 L = 1.  Multiply by 2.5417464519 to convert [e a0] to [Debye]
 Dipole X            :      -3635.6958045         3622.0021599          -13.6936447
 Dipole Y            :    -126486.9846092       126277.8000500         -209.1845592
 Dipole Z            :    -131547.4078489       131371.3829664         -176.0248825
 Magnitude           :                                                  273.7342780

 ------------------------------------------------------------------------------------

*** tstop() called on atl1-1-01-010-20-1.pace.gatech.edu at Tue May 20 08:42:30 2025
Module time:
	user time   =   12081.72 seconds =     201.36 minutes
	system time =     303.83 seconds =       5.06 minutes
	total time  =       1475 seconds =      24.58 minutes
Total time:
	user time   =   12081.72 seconds =     201.36 minutes
	system time =     303.83 seconds =       5.06 minutes
	total time  =       1475 seconds =      24.58 minutes
Wall time: 1475.36 seconds
