# Supplementary material for: SparcleQC: Automated Input File Creation for QM/MM Studies of Protein:Ligand Complexes
Source: J Chem Inf Model. 2025 Jun 17;65(13):6433–40. doi: 10.1021/acs.jcim.5c00617 (PMC12264949; doi:10.1021/acs.jcim.5c00617)
Supplement: Supplementary file 2 [file ci5c00617_si_002.zip › si/convergence/ex1_1ABA/psi4_files/no_ee/cutoff_11.5_psi4_file_cx.out]

Scratch directory: /tmp/
   => Libint2 <=

    Primary   basis highest AM E, G, H:  5, 4, 3
    Auxiliary basis highest AM E, G, H:  6, 5, 4
    Onebody   basis highest AM E, G, H:  6, 5, 4
    Solid Harmonics ordering:            gaussian

*** tstart() called on atl1-1-01-010-25-1.pace.gatech.edu
*** at Tue May 20 12:00:41 2025

   => Loading Basis Set <=

    Name: MINIX
    Role: ORBITAL
    Keyword: BASIS
    atoms 1-2, 4, 6, 27, 31, 47, 55, 68, 75, 83, 96, 99-100, 108, 110, 119, 123, 133, 152, 169, 191, 201, 208, 222, 233-234, 240, 244, 264, 283, 287, 297, 316, 333, 347, 351-352, 362, 384, 391, 407, 427, 430-431, 439, 442-443, 451, 455-456, 466, 488, 507, 517, 521-522, 532, 551, 570, 573, 584, 606, 625, 632, 656, 659-660, 668, 671, 682, 687, 699, 718, 725, 744, 747, 758, 775, 789, 794, 806, 838, 842, 859, 878, 885, 907, 910, 913, 916, 919, 922, 925, 928, 931, 934, 937, 940, 943, 946, 949, 952                                                                                                                                                                                                                                                                                                                                                                                                                                                                                 entry O          line   102 file /storage/hive/project/chem-sherrill/csargent30/.conda/envs/psi419/share/psi4/basis/minix.gbs 
    atoms 3, 5, 8-11, 26, 29-30, 32-34, 45-46, 48-54, 66-67, 73-74, 76-82, 94-95, 97-98, 106-107, 109, 117-118, 120-121, 131-132, 134-137, 150-151, 153-155, 157, 167-168, 170-173, 189-190, 192, 199-200, 206-207, 209-211, 220-221, 223, 230-232, 239, 242-243, 245-251, 262-263, 265-268, 281-282, 284-285, 295-296, 298-301, 314-315, 317-318, 320, 331-332, 334-336, 345-346, 348-350, 360-361, 363-366, 382-383, 389-390, 392-394, 405-406, 408-414, 425-426, 428-429, 437-438, 440-441, 449-450, 452-454, 464-465, 467-470, 486-487, 489-492, 505-506, 508, 515-516, 518-520, 530-531, 533-536, 549-550, 552-555, 568-569, 571-572, 582-583, 585-588, 604-605, 607-610, 623-624, 630-631, 633-635, 637, 654-655, 657-658, 666-667, 669-670, 680-681, 683-685, 697-698, 700-703, 716-717, 723-724, 726-729, 742-743, 745-746, 756-757, 759-760, 762, 773-774, 776-778, 787-788, 790-792, 804-805, 807-809, 820-827, 837, 840-841, 843-845, 847, 857-858, 860-863, 876-877, 883-884, 890-897 entry C          line    74 file /storage/hive/project/chem-sherrill/csargent30/.conda/envs/psi419/share/psi4/basis/minix.gbs 
    atoms 7, 28, 44, 65, 72, 93, 105, 116, 122, 130, 149, 156, 158, 166, 174, 188, 198, 205, 219, 229, 241, 261, 280, 286, 294, 313, 330, 344, 359, 367, 381, 388, 404, 424, 436, 448, 463, 471, 485, 504, 514, 529, 548, 567, 581, 589, 603, 622, 629, 636, 638-639, 653, 665, 679, 686, 696, 715, 722, 741, 755, 772, 786, 793, 803, 819, 839, 846, 848, 856, 875, 882, 889                                                                                                                                                                                                                                                                                                                                                                                                                                                                                                                                                                                                                     entry N          line    88 file /storage/hive/project/chem-sherrill/csargent30/.conda/envs/psi419/share/psi4/basis/minix.gbs 
    atoms 12, 193, 224, 319, 761                                                                                                                                                                                                                                                                                                                                                                                                                                                                                                                                                                                                                                                                                                                                                                                                                                                                                                                                                                  entry S          line   256 file /storage/hive/project/chem-sherrill/csargent30/.conda/envs/psi419/share/psi4/basis/minix.gbs 
    atoms 13-25, 35-43, 56-64, 69-71, 84-92, 101-104, 111-115, 124-129, 138-148, 159-165, 175-187, 194-197, 202-204, 212-218, 225-228, 235-238, 252-260, 269-279, 288-293, 302-312, 321-329, 337-343, 353-358, 368-380, 385-387, 395-403, 415-423, 432-435, 444-447, 457-462, 472-484, 493-503, 509-513, 523-528, 537-547, 556-566, 574-580, 590-602, 611-621, 626-628, 640-652, 661-664, 672-678, 688-695, 704-714, 719-721, 730-740, 748-754, 763-771, 779-785, 795-802, 810-818, 828-836, 849-855, 864-874, 879-881, 886-888, 898-906, 908-909, 911-912, 914-915, 917-918, 920-921, 923-924, 926-927, 929-930, 932-933, 935-936, 938-939, 941-942, 944-945, 947-948, 950-951, 953-960                                                                                                                                                                                                                                                                                                          entry H          line    24 file /storage/hive/project/chem-sherrill/csargent30/.conda/envs/psi419/share/psi4/basis/minix.gbs 

   => HF3C: Empirical Dispersion <=

    Grimme's -D3 (BJ-damping) Dispersion Correction
    Grimme S.; Ehrlich S.; Goerigk L. (2011), J. Comput. Chem., 32: 1456

        s6 =       1.000000
        s8 =       0.877700
        a1 =       0.417100
        a2 =       2.914900


         ---------------------------------------------------------
                                   SCF
               by Justin Turney, Rob Parrish, Andy Simmonett
                          and Daniel G. A. Smith
                              RHF Reference
                       10 Threads, 114440 MiB Core
         ---------------------------------------------------------

  ==> Geometry <==

    Molecular point group: c1
    Full point group: C1

    Geometry (in Angstrom), charge = -3, multiplicity = 1:

       Center              X                  Y                   Z               Mass       
    ------------   -----------------  -----------------  -----------------  -----------------
         O            0.239000000000    46.905000000000    47.130000000000    15.994914619570
         O           -3.503000000000    46.132000000000    52.984000000000    15.994914619570
         C            0.283000000000    45.599000000000    47.738000000000    12.000000000000
         O           -2.852000000000    43.343000000000    52.881000000000    15.994914619570
         C           -0.860000000000    45.455000000000    48.481000000000    12.000000000000
         O           -0.834000000000    45.235000000000    53.590000000000    15.994914619570
         N           -0.870000000000    46.412000000000    49.496000000000    14.003074004430
         C           -0.997000000000    47.656000000000    48.915000000000    12.000000000000
         C            0.110000000000    47.928000000000    48.142000000000    12.000000000000
         C           -1.946000000000    46.213000000000    50.350000000000    12.000000000000
         C           -1.912000000000    45.057000000000    51.091000000000    12.000000000000
         S           -2.221000000000    44.980000000000    52.478000000000    31.972071174400
         H           -3.704000000000    46.727000000000    52.258000000000     1.007825032230
         H            1.167000000000    45.497000000000    48.368000000000     1.007825032230
         H            0.327000000000    44.830000000000    46.967000000000     1.007825032230
         H           -0.889000000000    44.457000000000    48.918000000000     1.007825032230
         H           -1.732000000000    45.592000000000    47.841000000000     1.007825032230
         H           -1.082000000000    48.410000000000    49.697000000000     1.007825032230
         H           -1.889000000000    47.674000000000    48.289000000000     1.007825032230
         H           -0.002000000000    48.903000000000    47.668000000000     1.007825032230
         H            1.001000000000    47.937000000000    48.769000000000     1.007825032230
         H           -2.823000000000    46.129000000000    49.708000000000     1.007825032230
         H           -1.985000000000    47.054000000000    51.042000000000     1.007825032230
         H           -0.840000000000    44.862000000000    51.112000000000     1.007825032230
         H           -2.601000000000    44.372000000000    50.598000000000     1.007825032230
         C           12.869000000000    48.669000000000    55.651000000000    12.000000000000
         O           12.774000000000    47.509000000000    55.249000000000    15.994914619570
         N           11.862000000000    49.290000000000    56.238000000000    14.003074004430
         C           10.574000000000    48.651000000000    56.514000000000    12.000000000000
         C            9.479000000000    49.442000000000    55.784000000000    12.000000000000
         O            9.222000000000    50.616000000000    56.099000000000    15.994914619570
         C           10.282000000000    48.658000000000    58.060000000000    12.000000000000
         C            8.950000000000    47.961000000000    58.320000000000    12.000000000000
         C           11.449000000000    48.005000000000    58.839000000000    12.000000000000
         H           11.987000000000    50.255000000000    56.510000000000     1.007825032230
         H           10.589000000000    47.624000000000    56.149000000000     1.007825032230
         H           10.193000000000    49.695000000000    58.385000000000     1.007825032230
         H            8.741000000000    47.962000000000    59.390000000000     1.007825032230
         H            9.002000000000    46.933000000000    57.961000000000     1.007825032230
         H            8.155000000000    48.489000000000    57.794000000000     1.007825032230
         H           11.227000000000    48.020000000000    59.906000000000     1.007825032230
         H           11.574000000000    46.974000000000    58.508000000000     1.007825032230
         H           12.368000000000    48.561000000000    58.651000000000     1.007825032230
         N            8.831000000000    48.837000000000    54.788000000000    14.003074004430
         C            7.706000000000    49.436000000000    54.084000000000    12.000000000000
         C            6.456000000000    48.981000000000    54.822000000000    12.000000000000
         O            6.310000000000    47.784000000000    55.139000000000    15.994914619570
         C            7.599000000000    48.942000000000    52.633000000000    12.000000000000
         C            8.692000000000    49.472000000000    51.736000000000    12.000000000000
         C            9.959000000000    48.898000000000    51.781000000000    12.000000000000
         C            8.415000000000    50.537000000000    50.880000000000    12.000000000000
         C           10.961000000000    49.400000000000    50.960000000000    12.000000000000
         C            9.426000000000    51.032000000000    50.065000000000    12.000000000000
         C           10.685000000000    50.467000000000    50.116000000000    12.000000000000
         O           11.708000000000    50.978000000000    49.318000000000    15.994914619570
         H            9.136000000000    47.916000000000    54.508000000000     1.007825032230
         H            7.783000000000    50.523000000000    54.107000000000     1.007825032230
         H            6.637000000000    49.260000000000    52.230000000000     1.007825032230
         H            7.639000000000    47.853000000000    52.629000000000     1.007825032230
         H           10.161000000000    48.072000000000    52.447000000000     1.007825032230
         H            7.427000000000    50.972000000000    50.851000000000     1.007825032230
         H           11.948000000000    48.963000000000    50.978000000000     1.007825032230
         H            9.228000000000    51.855000000000    49.395000000000     1.007825032230
         H           11.376000000000    51.721000000000    48.808000000000     1.007825032230
         N            5.533000000000    49.874000000000    55.110000000000    14.003074004430
         C            4.317000000000    49.477000000000    55.789000000000    12.000000000000
         C            3.333000000000    50.620000000000    55.891000000000    12.000000000000
         O            3.372000000000    51.588000000000    55.127000000000    15.994914619570
         H            5.674000000000    50.841000000000    54.856000000000     1.007825032230
         H            4.569000000000    49.137000000000    56.794000000000     1.007825032230
         H            3.854000000000    48.656000000000    55.241000000000     1.007825032230
         N            2.442000000000    50.507000000000    56.862000000000    14.003074004430
         C            1.413000000000    51.506000000000    57.119000000000    12.000000000000
         C            1.670000000000    52.119000000000    58.461000000000    12.000000000000
         O            2.084000000000    51.417000000000    59.378000000000    15.994914619570
         C            0.005000000000    50.927000000000    57.232000000000    12.000000000000
         C           -0.521000000000    50.237000000000    56.001000000000    12.000000000000
         C           -0.985000000000    51.011000000000    54.951000000000    12.000000000000
         C           -0.569000000000    48.854000000000    55.936000000000    12.000000000000
         C           -1.502000000000    50.387000000000    53.835000000000    12.000000000000
         C           -1.086000000000    48.222000000000    54.817000000000    12.000000000000
         C           -1.549000000000    49.003000000000    53.779000000000    12.000000000000
         O           -2.106000000000    48.406000000000    52.664000000000    15.994914619570
         H            2.477000000000    49.689000000000    57.454000000000     1.007825032230
         H            1.439000000000    52.275000000000    56.347000000000     1.007825032230
         H            0.006000000000    50.203000000000    58.047000000000     1.007825032230
         H           -0.679000000000    51.735000000000    57.492000000000     1.007825032230
         H           -0.943000000000    52.089000000000    55.005000000000     1.007825032230
         H           -0.201000000000    48.265000000000    56.763000000000     1.007825032230
         H           -1.869000000000    50.975000000000    53.007000000000     1.007825032230
         H           -1.126000000000    47.144000000000    54.759000000000     1.007825032230
         H           -2.740000000000    47.740000000000    52.940000000000     1.007825032230
         N            1.353000000000    53.383000000000    58.618000000000    14.003074004430
         C            1.379000000000    54.012000000000    59.918000000000    12.000000000000
         C            0.072000000000    53.524000000000    60.555000000000    12.000000000000
         O           -1.014000000000    53.786000000000    60.032000000000    15.994914619570
         C            1.368000000000    55.515000000000    59.744000000000    12.000000000000
         C            1.385000000000    56.331000000000    61.039000000000    12.000000000000
         O            0.880000000000    55.917000000000    62.095000000000    15.994914619570
         O            1.931000000000    57.431000000000    60.951000000000    15.994914619570
         H            1.085000000000    53.928000000000    57.811000000000     1.007825032230
         H            2.245000000000    53.688000000000    60.496000000000     1.007825032230
         H            2.247000000000    55.792000000000    59.162000000000     1.007825032230
         H            0.479000000000    55.789000000000    59.176000000000     1.007825032230
         N            0.064000000000    52.892000000000    61.725000000000    14.003074004430
         C           -1.173000000000    52.358000000000    62.288000000000    12.000000000000
         C           -2.171000000000    53.409000000000    62.766000000000    12.000000000000
         O           -3.340000000000    53.082000000000    63.002000000000    15.994914619570
         C           -0.884000000000    51.432000000000    63.465000000000    12.000000000000
         O           -0.305000000000    50.228000000000    62.993000000000    15.994914619570
         H            0.929000000000    52.779000000000    62.234000000000     1.007825032230
         H           -1.661000000000    51.766000000000    61.513000000000     1.007825032230
         H           -0.193000000000    51.922000000000    64.151000000000     1.007825032230
         H           -1.814000000000    51.207000000000    63.987000000000     1.007825032230
         H            0.094000000000    49.756000000000    63.727000000000     1.007825032230
         N           -1.723000000000    54.648000000000    62.956000000000    14.003074004430
         C           -2.659000000000    55.732000000000    63.202000000000    12.000000000000
         C           -3.518000000000    55.978000000000    61.988000000000    12.000000000000
         O           -4.628000000000    56.464000000000    62.145000000000    15.994914619570
         C           -1.958000000000    57.050000000000    63.504000000000    12.000000000000
         C           -1.189000000000    56.951000000000    64.807000000000    12.000000000000
         N            0.113000000000    57.238000000000    64.812000000000    14.003074004430
         O           -1.733000000000    56.536000000000    65.839000000000    15.994914619570
         H           -0.731000000000    54.835000000000    62.929000000000     1.007825032230
         H           -3.299000000000    55.467000000000    64.044000000000     1.007825032230
         H           -2.702000000000    57.842000000000    63.585000000000     1.007825032230
         H           -1.267000000000    57.285000000000    62.694000000000     1.007825032230
         H            0.566000000000    57.547000000000    63.963000000000     1.007825032230
         H            0.647000000000    57.147000000000    65.665000000000     1.007825032230
         N           -3.063000000000    55.713000000000    60.763000000000    14.003074004430
         C           -3.859000000000    55.957000000000    59.566000000000    12.000000000000
         C           -4.489000000000    54.638000000000    59.165000000000    12.000000000000
         O           -5.677000000000    54.600000000000    58.838000000000    15.994914619570
         C           -2.936000000000    56.525000000000    58.453000000000    12.000000000000
         C           -2.419000000000    57.872000000000    58.904000000000    12.000000000000
         C           -3.673000000000    56.641000000000    57.124000000000    12.000000000000
         C           -1.159000000000    58.375000000000    58.200000000000    12.000000000000
         H           -2.134000000000    55.330000000000    60.661000000000     1.007825032230
         H           -4.643000000000    56.680000000000    59.792000000000     1.007825032230
         H           -2.089000000000    55.851000000000    58.325000000000     1.007825032230
         H           -3.209000000000    58.605000000000    58.738000000000     1.007825032230
         H           -2.217000000000    57.821000000000    59.974000000000     1.007825032230
         H           -4.035000000000    55.658000000000    56.822000000000     1.007825032230
         H           -4.518000000000    57.321000000000    57.235000000000     1.007825032230
         H           -2.994000000000    57.028000000000    56.364000000000     1.007825032230
         H           -0.881000000000    59.348000000000    58.604000000000     1.007825032230
         H           -0.345000000000    57.668000000000    58.363000000000     1.007825032230
         H           -1.352000000000    58.467000000000    57.131000000000     1.007825032230
         N           -3.764000000000    53.513000000000    59.144000000000    14.003074004430
         C           -4.323000000000    52.242000000000    58.734000000000    12.000000000000
         C           -3.681000000000    51.215000000000    59.641000000000    12.000000000000
         O           -2.469000000000    51.006000000000    59.589000000000    15.994914619570
         C           -3.962000000000    52.008000000000    57.296000000000    12.000000000000
         C           -4.635000000000    50.801000000000    56.669000000000    12.000000000000
         C           -4.176000000000    49.512000000000    56.726000000000    12.000000000000
         N           -5.696000000000    50.809000000000    55.872000000000    14.003074004430
         C           -5.895000000000    49.594000000000    55.423000000000    12.000000000000
         N           -4.976000000000    48.833000000000    55.943000000000    14.003074004430
         H           -2.794000000000    53.552000000000    59.424000000000     1.007825032230
         H           -5.406000000000    52.241000000000    58.862000000000     1.007825032230
         H           -2.883000000000    51.867000000000    57.234000000000     1.007825032230
         H           -4.231000000000    52.894000000000    56.721000000000     1.007825032230
         H           -6.258000000000    51.618000000000    55.648000000000     1.007825032230
         H           -3.337000000000    49.137000000000    57.293000000000     1.007825032230
         H           -6.677000000000    49.282000000000    54.747000000000     1.007825032230
         N           -4.454000000000    50.568000000000    60.487000000000    14.003074004430
         C           -3.913000000000    49.659000000000    61.489000000000    12.000000000000
         C           -3.055000000000    48.558000000000    60.876000000000    12.000000000000
         O           -3.491000000000    47.931000000000    59.898000000000    15.994914619570
         C           -5.077000000000    49.060000000000    62.264000000000    12.000000000000
         C           -4.581000000000    48.271000000000    63.463000000000    12.000000000000
         C           -5.696000000000    47.747000000000    64.361000000000    12.000000000000
         C           -5.125000000000    47.550000000000    65.754000000000    12.000000000000
         N           -6.117000000000    47.166000000000    66.752000000000    14.003074004430
         H           -5.453000000000    50.706000000000    60.440000000000     1.007825032230
         H           -3.296000000000    50.234000000000    62.180000000000     1.007825032230
         H           -5.727000000000    49.864000000000    62.610000000000     1.007825032230
         H           -5.643000000000    48.398000000000    61.608000000000     1.007825032230
         H           -4.005000000000    47.420000000000    63.099000000000     1.007825032230
         H           -3.926000000000    48.910000000000    64.055000000000     1.007825032230
         H           -6.513000000000    48.468000000000    64.395000000000     1.007825032230
         H           -6.062000000000    46.795000000000    63.976000000000     1.007825032230
         H           -4.367000000000    46.769000000000    65.706000000000     1.007825032230
         H           -4.651000000000    48.479000000000    66.072000000000     1.007825032230
         H           -5.667000000000    47.053000000000    67.649000000000     1.007825032230
         H           -6.548000000000    46.294000000000    66.480000000000     1.007825032230
         H           -6.824000000000    47.884000000000    66.818000000000     1.007825032230
         N           -1.840000000000    48.367000000000    61.392000000000    14.003074004430
         C           -0.992000000000    47.311000000000    60.887000000000    12.000000000000
         C           -0.176000000000    46.758000000000    62.031000000000    12.000000000000
         O            0.958000000000    47.176000000000    62.300000000000    15.994914619570
         C           -0.081000000000    47.849000000000    59.785000000000    12.000000000000
         S            0.906000000000    46.497000000000    59.054000000000    31.972071174400
         H           -1.511000000000    48.963000000000    62.139000000000     1.007825032230
         H           -1.616000000000    46.517000000000    60.478000000000     1.007825032230
         H           -0.691000000000    48.308000000000    59.007000000000     1.007825032230
         H            0.590000000000    48.598000000000    60.206000000000     1.007825032230
         N           -0.745000000000    45.803000000000    62.754000000000    14.003074004430
         C           -0.066000000000    45.169000000000    63.887000000000    12.000000000000
         C            1.297000000000    44.560000000000    63.509000000000    12.000000000000
         O            2.300000000000    44.868000000000    64.165000000000    15.994914619570
         H           -1.679000000000    45.502000000000    62.515000000000     1.007825032230
         H            0.092000000000    45.920000000000    64.661000000000     1.007825032230
         H           -0.706000000000    44.381000000000    64.285000000000     1.007825032230
         N            1.441000000000    43.750000000000    62.430000000000    14.003074004430
         C            2.722000000000    43.233000000000    61.953000000000    12.000000000000
         C            3.756000000000    44.331000000000    61.685000000000    12.000000000000
         O            4.949000000000    44.126000000000    61.944000000000    15.994914619570
         C            2.361000000000    42.431000000000    60.697000000000    12.000000000000
         C            0.961000000000    41.944000000000    60.950000000000    12.000000000000
         C            0.350000000000    43.177000000000    61.613000000000    12.000000000000
         H            3.124000000000    42.549000000000    62.701000000000     1.007825032230
         H            2.394000000000    43.066000000000    59.812000000000     1.007825032230
         H            3.040000000000    41.586000000000    60.581000000000     1.007825032230
         H            0.449000000000    41.692000000000    60.021000000000     1.007825032230
         H            0.963000000000    41.096000000000    61.635000000000     1.007825032230
         H           -0.493000000000    42.895000000000    62.243000000000     1.007825032230
         H            0.031000000000    43.893000000000    60.855000000000     1.007825032230
         N            3.322000000000    45.484000000000    61.134000000000    14.003074004430
         C            4.203000000000    46.620000000000    60.883000000000    12.000000000000
         C            4.775000000000    47.153000000000    62.194000000000    12.000000000000
         O            5.993000000000    47.336000000000    62.287000000000    15.994914619570
         C            3.465000000000    47.784000000000    60.221000000000    12.000000000000
         S            2.700000000000    47.388000000000    58.627000000000    31.972071174400
         H            2.346000000000    45.564000000000    60.885000000000     1.007825032230
         H            5.022000000000    46.302000000000    60.238000000000     1.007825032230
         H            2.681000000000    48.119000000000    60.900000000000     1.007825032230
         H            4.169000000000    48.603000000000    60.074000000000     1.007825032230
         N            3.929000000000    47.366000000000    63.213000000000    14.003074004430
         C            4.400000000000    47.850000000000    64.519000000000    12.000000000000
         C            3.252000000000    48.130000000000    65.453000000000    12.000000000000
         C            2.275000000000    49.174000000000    64.947000000000    12.000000000000
         O            2.661000000000    50.072000000000    64.202000000000    15.994914619570
         O            1.114000000000    49.053000000000    65.326000000000    15.994914619570
         H            2.944000000000    47.189000000000    63.080000000000     1.007825032230
         H            4.957000000000    48.774000000000    64.366000000000     1.007825032230
         H            2.706000000000    47.200000000000    65.611000000000     1.007825032230
         H            3.654000000000    48.464000000000    66.409000000000     1.007825032230
         C           12.566000000000    53.009000000000    57.937000000000    12.000000000000
         O           12.459000000000    51.916000000000    57.371000000000    15.994914619570
         N           11.485000000000    53.672000000000    58.281000000000    14.003074004430
         C           10.147000000000    53.178000000000    57.973000000000    12.000000000000
         C            9.589000000000    54.010000000000    56.814000000000    12.000000000000
         O            9.658000000000    55.244000000000    56.807000000000    15.994914619570
         C            9.253000000000    53.305000000000    59.218000000000    12.000000000000
         C            7.869000000000    52.700000000000    59.024000000000    12.000000000000
         C            7.687000000000    51.343000000000    59.216000000000    12.000000000000
         C            6.802000000000    53.499000000000    58.641000000000    12.000000000000
         C            6.436000000000    50.789000000000    59.028000000000    12.000000000000
         C            5.556000000000    52.939000000000    58.454000000000    12.000000000000
         C            5.384000000000    51.590000000000    58.648000000000    12.000000000000
         H           11.583000000000    54.549000000000    58.773000000000     1.007825032230
         H           10.206000000000    52.132000000000    57.673000000000     1.007825032230
         H            9.741000000000    52.795000000000    60.049000000000     1.007825032230
         H            9.144000000000    54.360000000000    59.467000000000     1.007825032230
         H            8.518000000000    50.720000000000    59.511000000000     1.007825032230
         H            6.947000000000    54.558000000000    58.489000000000     1.007825032230
         H            6.284000000000    49.730000000000    59.179000000000     1.007825032230
         H            4.721000000000    53.557000000000    58.157000000000     1.007825032230
         H            4.408000000000    51.152000000000    58.500000000000     1.007825032230
         N            9.024000000000    53.368000000000    55.798000000000    14.003074004430
         C            8.472000000000    54.040000000000    54.638000000000    12.000000000000
         C            6.973000000000    53.748000000000    54.671000000000    12.000000000000
         O            6.536000000000    52.594000000000    54.558000000000    15.994914619570
         C            9.142000000000    53.478000000000    53.348000000000    12.000000000000
         C           10.605000000000    53.856000000000    53.284000000000    12.000000000000
         C            8.446000000000    54.045000000000    52.136000000000    12.000000000000
         C           11.302000000000    53.478000000000    54.566000000000    12.000000000000
         H            8.976000000000    52.360000000000    55.835000000000     1.007825032230
         H            8.645000000000    55.114000000000    54.711000000000     1.007825032230
         H            9.051000000000    52.392000000000    53.340000000000     1.007825032230
         H           11.075000000000    53.332000000000    52.452000000000     1.007825032230
         H           10.693000000000    54.931000000000    53.129000000000     1.007825032230
         H            7.389000000000    53.781000000000    52.167000000000     1.007825032230
         H            8.549000000000    55.130000000000    52.132000000000     1.007825032230
         H            8.897000000000    53.634000000000    51.233000000000     1.007825032230
         H           12.377000000000    53.428000000000    54.395000000000     1.007825032230
         H           11.090000000000    54.227000000000    55.329000000000     1.007825032230
         H           10.942000000000    52.506000000000    54.902000000000     1.007825032230
         N            6.166000000000    54.792000000000    54.866000000000    14.003074004430
         C            4.714000000000    54.653000000000    54.968000000000    12.000000000000
         C            4.103000000000    54.707000000000    53.574000000000    12.000000000000
         O            4.298000000000    55.692000000000    52.855000000000    15.994914619570
         C            4.122000000000    55.782000000000    55.827000000000    12.000000000000
         C            2.598000000000    55.732000000000    55.945000000000    12.000000000000
         N            2.013000000000    56.857000000000    56.341000000000    14.003074004430
         O            1.918000000000    54.728000000000    55.674000000000    15.994914619570
         H            6.573000000000    55.713000000000    54.946000000000     1.007825032230
         H            4.477000000000    53.693000000000    55.426000000000     1.007825032230
         H            4.547000000000    55.711000000000    56.828000000000     1.007825032230
         H            4.408000000000    56.740000000000    55.392000000000     1.007825032230
         H            2.573000000000    57.671000000000    56.551000000000     1.007825032230
         H            1.008000000000    56.899000000000    56.432000000000     1.007825032230
         N            3.358000000000    53.697000000000    53.143000000000    14.003074004430
         C            2.813000000000    53.718000000000    51.788000000000    12.000000000000
         C            1.415000000000    54.343000000000    51.725000000000    12.000000000000
         O            0.846000000000    54.490000000000    50.639000000000    15.994914619570
         C            2.765000000000    52.263000000000    51.154000000000    12.000000000000
         C            1.854000000000    51.314000000000    51.971000000000    12.000000000000
         C            4.222000000000    51.753000000000    51.018000000000    12.000000000000
         C            1.552000000000    49.957000000000    51.275000000000    12.000000000000
         H            3.168000000000    52.914000000000    53.752000000000     1.007825032230
         H            3.476000000000    54.326000000000    51.173000000000     1.007825032230
         H            2.346000000000    52.349000000000    50.152000000000     1.007825032230
         H            2.343000000000    51.107000000000    52.923000000000     1.007825032230
         H            0.910000000000    51.822000000000    52.168000000000     1.007825032230
         H            4.218000000000    50.753000000000    50.584000000000     1.007825032230
         H            4.784000000000    52.427000000000    50.372000000000     1.007825032230
         H            4.689000000000    51.720000000000    52.002000000000     1.007825032230
         H            0.908000000000    49.355000000000    51.916000000000     1.007825032230
         H            2.486000000000    49.425000000000    51.096000000000     1.007825032230
         H            1.050000000000    50.140000000000    50.325000000000     1.007825032230
         N            0.803000000000    54.699000000000    52.842000000000    14.003074004430
         C           -0.523000000000    55.306000000000    52.821000000000    12.000000000000
         C           -0.453000000000    56.609000000000    53.627000000000    12.000000000000
         O           -0.633000000000    56.589000000000    54.848000000000    15.994914619570
         C           -1.551000000000    54.355000000000    53.441000000000    12.000000000000
         C           -2.945000000000    54.929000000000    53.268000000000    12.000000000000
         S           -4.230000000000    53.864000000000    53.922000000000    31.972071174400
         C           -4.327000000000    52.868000000000    52.489000000000    12.000000000000
         H            1.263000000000    54.547000000000    53.728000000000     1.007825032230
         H           -0.806000000000    55.528000000000    51.792000000000     1.007825032230
         H           -1.338000000000    54.233000000000    54.503000000000     1.007825032230
         H           -1.494000000000    53.386000000000    52.946000000000     1.007825032230
         H           -2.992000000000    55.887000000000    53.785000000000     1.007825032230
         H           -3.129000000000    55.092000000000    52.206000000000     1.007825032230
         H           -5.082000000000    52.095000000000    52.634000000000     1.007825032230
         H           -4.601000000000    53.487000000000    51.634000000000     1.007825032230
         H           -3.359000000000    52.401000000000    52.305000000000     1.007825032230
         N           -0.069000000000    57.747000000000    53.033000000000    14.003074004430
         C            0.130000000000    59.004000000000    53.753000000000    12.000000000000
         C           -1.161000000000    59.540000000000    54.366000000000    12.000000000000
         O           -1.088000000000    60.325000000000    55.314000000000    15.994914619570
         C            0.742000000000    59.923000000000    52.710000000000    12.000000000000
         C            0.180000000000    59.391000000000    51.392000000000    12.000000000000
         C            0.301000000000    57.877000000000    51.623000000000    12.000000000000
         H            0.857000000000    58.842000000000    54.549000000000     1.007825032230
         H            0.437000000000    60.956000000000    52.875000000000     1.007825032230
         H            1.829000000000    59.841000000000    52.721000000000     1.007825032230
         H           -0.857000000000    59.694000000000    51.246000000000     1.007825032230
         H            0.798000000000    59.706000000000    50.551000000000     1.007825032230
         H            1.320000000000    57.531000000000    51.449000000000     1.007825032230
         H           -0.402000000000    57.335000000000    50.990000000000     1.007825032230
         N           -2.347000000000    59.218000000000    53.855000000000    14.003074004430
         C           -3.580000000000    59.608000000000    54.506000000000    12.000000000000
         C           -4.621000000000    58.576000000000    54.120000000000    12.000000000000
         O           -4.435000000000    57.772000000000    53.204000000000    15.994914619570
         C           -4.036000000000    61.020000000000    54.086000000000    12.000000000000
         C           -4.588000000000    61.145000000000    52.709000000000    12.000000000000
         C           -5.126000000000    62.533000000000    52.424000000000    12.000000000000
         O           -6.188000000000    62.907000000000    52.919000000000    15.994914619570
         O           -4.454000000000    63.220000000000    51.686000000000    15.994914619570
         H           -2.388000000000    58.690000000000    52.995000000000     1.007825032230
         H           -3.437000000000    59.585000000000    55.586000000000     1.007825032230
         H           -3.175000000000    61.685000000000    54.162000000000     1.007825032230
         H           -4.794000000000    61.359000000000    54.792000000000     1.007825032230
         H           -3.796000000000    60.923000000000    51.993000000000     1.007825032230
         H           -5.393000000000    60.420000000000    52.583000000000     1.007825032230
         N           -5.705000000000    58.589000000000    54.877000000000    14.003074004430
         C           -6.757000000000    57.578000000000    54.836000000000    12.000000000000
         C           -7.234000000000    57.352000000000    53.418000000000    12.000000000000
         O           -7.586000000000    58.298000000000    52.725000000000    15.994914619570
         C           -7.784000000000    58.137000000000    55.781000000000    12.000000000000
         C           -8.887000000000    57.314000000000    56.382000000000    12.000000000000
         C           -9.560000000000    58.360000000000    57.281000000000    12.000000000000
         C          -10.620000000000    57.764000000000    58.185000000000    12.000000000000
         N          -11.100000000000    58.732000000000    59.160000000000    14.003074004430
         H           -5.813000000000    59.352000000000    55.530000000000     1.007825032230
         H           -6.371000000000    56.642000000000    55.238000000000     1.007825032230
         H           -7.224000000000    58.546000000000    56.622000000000     1.007825032230
         H           -8.256000000000    58.979000000000    55.275000000000     1.007825032230
         H           -9.570000000000    56.940000000000    55.620000000000     1.007825032230
         H           -8.481000000000    56.495000000000    56.976000000000     1.007825032230
         H           -8.796000000000    58.828000000000    57.902000000000     1.007825032230
         H          -10.020000000000    59.122000000000    56.652000000000     1.007825032230
         H          -11.459000000000    57.432000000000    57.574000000000     1.007825032230
         H          -10.200000000000    56.907000000000    58.711000000000     1.007825032230
         H          -11.803000000000    58.302000000000    59.744000000000     1.007825032230
         H          -10.329000000000    59.042000000000    59.734000000000     1.007825032230
         H          -11.501000000000    59.524000000000    58.679000000000     1.007825032230
         N           -7.092000000000    56.125000000000    52.927000000000    14.003074004430
         C           -7.542000000000    55.739000000000    51.597000000000    12.000000000000
         C           -6.706000000000    56.276000000000    50.425000000000    12.000000000000
         O           -7.110000000000    56.102000000000    49.266000000000    15.994914619570
         H           -6.650000000000    55.425000000000    53.506000000000     1.007825032230
         H           -7.532000000000    54.650000000000    51.544000000000     1.007825032230
         H           -8.570000000000    56.079000000000    51.470000000000     1.007825032230
         N           -5.539000000000    56.901000000000    50.662000000000    14.003074004430
         C           -4.668000000000    57.406000000000    49.617000000000    12.000000000000
         C           -3.305000000000    56.701000000000    49.689000000000    12.000000000000
         O           -2.574000000000    56.844000000000    50.663000000000    15.994914619570
         C           -4.477000000000    58.938000000000    49.771000000000    12.000000000000
         C           -3.520000000000    59.471000000000    48.683000000000    12.000000000000
         C           -5.826000000000    59.653000000000    49.617000000000    12.000000000000
         H           -5.252000000000    57.026000000000    51.622000000000     1.007825032230
         H           -5.122000000000    57.201000000000    48.647000000000     1.007825032230
         H           -4.063000000000    59.154000000000    50.756000000000     1.007825032230
         H           -2.553000000000    58.975000000000    48.774000000000     1.007825032230
         H           -3.390000000000    60.546000000000    48.809000000000     1.007825032230
         H           -3.941000000000    59.268000000000    47.698000000000     1.007825032230
         H           -6.518000000000    59.291000000000    50.377000000000     1.007825032230
         H           -6.234000000000    59.449000000000    48.627000000000     1.007825032230
         H           -5.684000000000    60.727000000000    49.737000000000     1.007825032230
         N           -2.981000000000    55.933000000000    48.650000000000    14.003074004430
         C           -1.694000000000    55.276000000000    48.503000000000    12.000000000000
         C           -0.689000000000    56.178000000000    47.833000000000    12.000000000000
         O           -1.007000000000    57.031000000000    46.986000000000    15.994914619570
         C           -1.807000000000    54.027000000000    47.654000000000    12.000000000000
         C           -2.448000000000    52.908000000000    48.447000000000    12.000000000000
         C           -1.674000000000    52.148000000000    49.313000000000    12.000000000000
         C           -3.793000000000    52.637000000000    48.293000000000    12.000000000000
         C           -2.246000000000    51.109000000000    50.022000000000    12.000000000000
         C           -4.359000000000    51.592000000000    49.009000000000    12.000000000000
         C           -3.585000000000    50.828000000000    49.870000000000    12.000000000000
         H           -3.669000000000    55.800000000000    47.923000000000     1.007825032230
         H           -1.321000000000    55.001000000000    49.490000000000     1.007825032230
         H           -2.418000000000    54.242000000000    46.778000000000     1.007825032230
         H           -0.812000000000    53.718000000000    47.333000000000     1.007825032230
         H           -0.624000000000    52.369000000000    49.433000000000     1.007825032230
         H           -4.397000000000    53.231000000000    47.623000000000     1.007825032230
         H           -1.643000000000    50.518000000000    50.695000000000     1.007825032230
         H           -5.410000000000    51.372000000000    48.895000000000     1.007825032230
         H           -4.032000000000    50.014000000000    50.420000000000     1.007825032230
         N            0.559000000000    55.981000000000    48.219000000000    14.003074004430
         C            1.648000000000    56.676000000000    47.609000000000    12.000000000000
         C            2.148000000000    55.749000000000    46.503000000000    12.000000000000
         O            2.969000000000    54.837000000000    46.727000000000    15.994914619570
         C            2.727000000000    56.921000000000    48.641000000000    12.000000000000
         C            3.851000000000    57.807000000000    48.123000000000    12.000000000000
         O            4.136000000000    57.836000000000    46.930000000000    15.994914619570
         O            4.466000000000    58.475000000000    48.937000000000    15.994914619570
         H            0.748000000000    55.324000000000    48.962000000000     1.007825032230
         H            1.306000000000    57.621000000000    47.186000000000     1.007825032230
         H            3.149000000000    55.961000000000    48.937000000000     1.007825032230
         H            2.279000000000    57.394000000000    49.515000000000     1.007825032230
         N            1.729000000000    56.044000000000    45.279000000000    14.003074004430
         C            2.074000000000    55.193000000000    44.152000000000    12.000000000000
         C            3.544000000000    55.165000000000    43.751000000000    12.000000000000
         O            4.028000000000    54.128000000000    43.262000000000    15.994914619570
         C            1.196000000000    55.606000000000    42.978000000000    12.000000000000
         C           -0.276000000000    55.169000000000    43.109000000000    12.000000000000
         O           -0.642000000000    54.440000000000    44.043000000000    15.994914619570
         O           -1.058000000000    55.533000000000    42.223000000000    15.994914619570
         H            1.165000000000    56.868000000000    45.129000000000     1.007825032230
         H            1.794000000000    54.174000000000    44.420000000000     1.007825032230
         H            1.224000000000    56.692000000000    42.895000000000     1.007825032230
         H            1.608000000000    55.175000000000    42.065000000000     1.007825032230
         N            4.295000000000    56.236000000000    44.041000000000    14.003074004430
         C            5.738000000000    56.262000000000    43.810000000000    12.000000000000
         C            6.419000000000    55.264000000000    44.753000000000    12.000000000000
         O            7.287000000000    54.507000000000    44.311000000000    15.994914619570
         C            6.285000000000    57.691000000000    44.060000000000    12.000000000000
         C            7.817000000000    57.877000000000    44.132000000000    12.000000000000
         C            8.325000000000    58.939000000000    45.136000000000    12.000000000000
         O            7.863000000000    60.082000000000    45.076000000000    15.994914619570
         O            9.188000000000    58.652000000000    45.976000000000    15.994914619570
         H            3.849000000000    57.053000000000    44.433000000000     1.007825032230
         H            5.941000000000    55.976000000000    42.778000000000     1.007825032230
         H            5.919000000000    58.324000000000    43.252000000000     1.007825032230
         H            5.858000000000    58.056000000000    44.994000000000     1.007825032230
         H            8.165000000000    58.163000000000    43.139000000000     1.007825032230
         H            8.267000000000    56.918000000000    44.390000000000     1.007825032230
         N            6.007000000000    55.188000000000    46.022000000000    14.003074004430
         C            6.595000000000    54.232000000000    46.948000000000    12.000000000000
         C            6.178000000000    52.810000000000    46.615000000000    12.000000000000
         O            7.003000000000    51.909000000000    46.780000000000    15.994914619570
         C            6.185000000000    54.544000000000    48.389000000000    12.000000000000
         C            6.770000000000    55.890000000000    48.845000000000    12.000000000000
         C            8.263000000000    55.770000000000    49.033000000000    12.000000000000
         C            9.097000000000    56.857000000000    48.364000000000    12.000000000000
         N            8.714000000000    58.206000000000    48.749000000000    14.003074004430
         H            5.275000000000    55.805000000000    46.344000000000     1.007825032230
         H            7.680000000000    54.301000000000    46.874000000000     1.007825032230
         H            5.098000000000    54.589000000000    48.449000000000     1.007825032230
         H            6.549000000000    53.753000000000    49.045000000000     1.007825032230
         H            6.562000000000    56.648000000000    48.090000000000     1.007825032230
         H            6.309000000000    56.183000000000    49.788000000000     1.007825032230
         H            8.470000000000    55.798000000000    50.103000000000     1.007825032230
         H            8.583000000000    54.803000000000    48.645000000000     1.007825032230
         H           10.142000000000    56.705000000000    48.635000000000     1.007825032230
         H            8.998000000000    56.759000000000    47.283000000000     1.007825032230
         H            9.047000000000    58.862000000000    48.057000000000     1.007825032230
         H            7.708000000000    58.265000000000    48.811000000000     1.007825032230
         H            9.121000000000    58.428000000000    49.646000000000     1.007825032230
         N            4.954000000000    52.544000000000    46.147000000000    14.003074004430
         C            4.574000000000    51.175000000000    45.767000000000    12.000000000000
         C            5.400000000000    50.768000000000    44.548000000000    12.000000000000
         O            5.935000000000    49.653000000000    44.554000000000    15.994914619570
         C            3.036000000000    51.092000000000    45.467000000000    12.000000000000
         C            2.286000000000    51.433000000000    46.777000000000    12.000000000000
         C            2.604000000000    49.685000000000    45.023000000000    12.000000000000
         C            0.773000000000    51.661000000000    46.639000000000    12.000000000000
         H            4.282000000000    53.292000000000    46.053000000000     1.007825032230
         H            4.809000000000    50.502000000000    46.592000000000     1.007825032230
         H            2.774000000000    51.816000000000    44.696000000000     1.007825032230
         H            2.438000000000    50.609000000000    47.474000000000     1.007825032230
         H            2.731000000000    52.331000000000    47.204000000000     1.007825032230
         H            3.120000000000    49.420000000000    44.100000000000     1.007825032230
         H            2.859000000000    48.965000000000    45.800000000000     1.007825032230
         H            1.527000000000    49.672000000000    44.854000000000     1.007825032230
         H            0.349000000000    51.893000000000    47.616000000000     1.007825032230
         H            0.592000000000    52.493000000000    45.958000000000     1.007825032230
         H            0.304000000000    50.760000000000    46.244000000000     1.007825032230
         N            5.592000000000    51.650000000000    43.542000000000    14.003074004430
         C            6.428000000000    51.322000000000    42.387000000000    12.000000000000
         C            7.875000000000    50.984000000000    42.805000000000    12.000000000000
         O            8.493000000000    50.019000000000    42.350000000000    15.994914619570
         C            6.431000000000    52.514000000000    41.431000000000    12.000000000000
         H            5.148000000000    52.556000000000    43.589000000000     1.007825032230
         H            5.999000000000    50.461000000000    41.875000000000     1.007825032230
         H            7.051000000000    52.284000000000    40.564000000000     1.007825032230
         H            6.833000000000    53.389000000000    41.943000000000     1.007825032230
         H            5.412000000000    52.720000000000    41.104000000000     1.007825032230
         N            8.420000000000    51.753000000000    43.762000000000    14.003074004430
         C            9.754000000000    51.519000000000    44.282000000000    12.000000000000
         C            9.824000000000    50.151000000000    44.980000000000    12.000000000000
         O           10.783000000000    49.382000000000    44.768000000000    15.994914619570
         C           10.071000000000    52.653000000000    45.226000000000    12.000000000000
         C           11.325000000000    52.457000000000    46.033000000000    12.000000000000
         C           11.503000000000    53.587000000000    47.030000000000    12.000000000000
         O           11.927000000000    54.654000000000    46.595000000000    15.994914619570
         O           11.218000000000    53.423000000000    48.217000000000    15.994914619570
         H            7.881000000000    52.522000000000    44.133000000000     1.007825032230
         H           10.465000000000    51.534000000000    43.456000000000     1.007825032230
         H           10.183000000000    53.564000000000    44.639000000000     1.007825032230
         H            9.233000000000    52.781000000000    45.911000000000     1.007825032230
         H           11.260000000000    51.512000000000    46.572000000000     1.007825032230
         H           12.184000000000    52.430000000000    45.362000000000     1.007825032230
         N            8.796000000000    49.803000000000    45.757000000000    14.003074004430
         C            8.772000000000    48.508000000000    46.402000000000    12.000000000000
         C            8.758000000000    47.383000000000    45.375000000000    12.000000000000
         O            9.544000000000    46.436000000000    45.473000000000    15.994914619570
         C            7.545000000000    48.399000000000    47.296000000000    12.000000000000
         C            7.324000000000    47.081000000000    48.078000000000    12.000000000000
         C            8.510000000000    46.703000000000    48.971000000000    12.000000000000
         C            6.091000000000    47.281000000000    48.927000000000    12.000000000000
         H            8.031000000000    50.447000000000    45.895000000000     1.007825032230
         H            9.665000000000    48.408000000000    47.019000000000     1.007825032230
         H            7.607000000000    49.203000000000    48.029000000000     1.007825032230
         H            6.664000000000    48.575000000000    46.679000000000     1.007825032230
         H            7.141000000000    46.273000000000    47.369000000000     1.007825032230
         H            9.398000000000    46.559000000000    48.355000000000     1.007825032230
         H            8.284000000000    45.779000000000    49.503000000000     1.007825032230
         H            8.692000000000    47.501000000000    49.691000000000     1.007825032230
         H            5.893000000000    46.375000000000    49.500000000000     1.007825032230
         H            5.238000000000    47.497000000000    48.283000000000     1.007825032230
         H            6.252000000000    48.115000000000    49.610000000000     1.007825032230
         N            7.912000000000    47.499000000000    44.338000000000    14.003074004430
         C            7.852000000000    46.455000000000    43.322000000000    12.000000000000
         C            9.185000000000    46.293000000000    42.614000000000    12.000000000000
         O            9.584000000000    45.139000000000    42.359000000000    15.994914619570
         C            6.783000000000    46.760000000000    42.296000000000    12.000000000000
         C            5.362000000000    46.760000000000    42.865000000000    12.000000000000
         C            4.409000000000    47.143000000000    41.755000000000    12.000000000000
         C            4.990000000000    45.393000000000    43.428000000000    12.000000000000
         H            7.316000000000    48.311000000000    44.262000000000     1.007825032230
         H            7.603000000000    45.512000000000    43.810000000000     1.007825032230
         H            6.984000000000    47.744000000000    41.873000000000     1.007825032230
         H            6.841000000000    46.018000000000    41.499000000000     1.007825032230
         H            5.298000000000    47.502000000000    43.661000000000     1.007825032230
         H            3.388000000000    47.150000000000    42.138000000000     1.007825032230
         H            4.488000000000    46.420000000000    40.943000000000     1.007825032230
         H            4.664000000000    48.135000000000    41.383000000000     1.007825032230
         H            5.683000000000    45.128000000000    44.226000000000     1.007825032230
         H            3.975000000000    45.428000000000    43.824000000000     1.007825032230
         H            5.045000000000    44.646000000000    42.636000000000     1.007825032230
         N            9.904000000000    47.411000000000    42.382000000000    14.003074004430
         C           11.223000000000    47.366000000000    41.743000000000    12.000000000000
         C           12.202000000000    46.580000000000    42.608000000000    12.000000000000
         O           12.899000000000    45.671000000000    42.126000000000    15.994914619570
         C           11.766000000000    48.807000000000    41.518000000000    12.000000000000
         C           13.162000000000    48.837000000000    40.902000000000    12.000000000000
         O           10.835000000000    49.469000000000    40.656000000000    15.994914619570
         H            9.523000000000    48.305000000000    42.657000000000     1.007825032230
         H           11.130000000000    46.870000000000    40.777000000000     1.007825032230
         H           11.792000000000    49.328000000000    42.475000000000     1.007825032230
         H           10.104000000000    49.811000000000    41.176000000000     1.007825032230
         H           13.480000000000    49.871000000000    40.772000000000     1.007825032230
         H           13.861000000000    48.322000000000    41.561000000000     1.007825032230
         H           13.142000000000    48.338000000000    39.933000000000     1.007825032230
         N           12.217000000000    46.887000000000    43.909000000000    14.003074004430
         C           13.102000000000    46.219000000000    44.832000000000    12.000000000000
         C           12.810000000000    44.733000000000    44.943000000000    12.000000000000
         O           13.706000000000    43.894000000000    45.089000000000    15.994914619570
         C           12.965000000000    46.853000000000    46.189000000000    12.000000000000
         C           13.636000000000    48.188000000000    46.328000000000    12.000000000000
         C           13.588000000000    48.526000000000    47.809000000000    12.000000000000
         C           14.561000000000    49.653000000000    48.122000000000    12.000000000000
         N           14.275000000000    50.860000000000    47.352000000000    14.003074004430
         H           11.594000000000    47.603000000000    44.254000000000     1.007825032230
         H           14.128000000000    46.349000000000    44.488000000000     1.007825032230
         H           13.399000000000    46.177000000000    46.925000000000     1.007825032230
         H           11.905000000000    46.973000000000    46.411000000000     1.007825032230
         H           14.669000000000    48.130000000000    45.986000000000     1.007825032230
         H           13.094000000000    48.940000000000    45.755000000000     1.007825032230
         H           12.578000000000    48.838000000000    48.074000000000     1.007825032230
         H           13.858000000000    47.644000000000    48.390000000000     1.007825032230
         H           14.493000000000    49.890000000000    49.184000000000     1.007825032230
         H           15.574000000000    49.320000000000    47.897000000000     1.007825032230
         H           14.943000000000    51.579000000000    47.591000000000     1.007825032230
         H           13.342000000000    51.183000000000    47.567000000000     1.007825032230
         H           14.341000000000    50.654000000000    46.366000000000     1.007825032230
         N           11.531000000000    44.377000000000    44.905000000000    14.003074004430
         C           11.130000000000    42.976000000000    44.972000000000    12.000000000000
         C           11.340000000000    42.248000000000    43.660000000000    12.000000000000
         O           11.424000000000    41.017000000000    43.683000000000    15.994914619570
         C            9.646000000000    42.848000000000    45.362000000000    12.000000000000
         C            9.265000000000    43.266000000000    46.773000000000    12.000000000000
         C            7.755000000000    43.294000000000    46.907000000000    12.000000000000
         C            9.881000000000    42.319000000000    47.757000000000    12.000000000000
         H           10.821000000000    45.091000000000    44.828000000000     1.007825032230
         H           11.730000000000    42.484000000000    45.738000000000     1.007825032230
         H            9.070000000000    43.463000000000    44.670000000000     1.007825032230
         H            9.347000000000    41.809000000000    45.223000000000     1.007825032230
         H            9.653000000000    44.268000000000    46.959000000000     1.007825032230
         H            7.485000000000    43.594000000000    47.920000000000     1.007825032230
         H            7.340000000000    44.007000000000    46.194000000000     1.007825032230
         H            7.354000000000    42.301000000000    46.703000000000     1.007825032230
         H            9.608000000000    42.618000000000    48.769000000000     1.007825032230
         H           10.966000000000    42.341000000000    47.652000000000     1.007825032230
         H            9.518000000000    41.309000000000    47.566000000000     1.007825032230
         N           11.455000000000    42.952000000000    42.525000000000    14.003074004430
         C           11.525000000000    42.334000000000    41.214000000000    12.000000000000
         C           10.164000000000    41.769000000000    40.833000000000    12.000000000000
         O           10.081000000000    40.762000000000    40.130000000000    15.994914619570
         H           11.495000000000    43.959000000000    42.585000000000     1.007825032230
         H           11.825000000000    43.080000000000    40.478000000000     1.007825032230
         H           12.259000000000    41.529000000000    41.232000000000     1.007825032230
         N            9.056000000000    42.383000000000    41.229000000000    14.003074004430
         C            7.732000000000    41.847000000000    40.950000000000    12.000000000000
         C            7.015000000000    42.653000000000    39.888000000000    12.000000000000
         O            7.168000000000    43.877000000000    39.827000000000    15.994914619570
         C            6.847000000000    41.867000000000    42.198000000000    12.000000000000
         C            7.270000000000    40.907000000000    43.286000000000    12.000000000000
         C            6.765000000000    39.494000000000    43.037000000000    12.000000000000
         N            5.309000000000    39.509000000000    42.945000000000    14.003074004430
         C            4.456000000000    39.277000000000    43.947000000000    12.000000000000
         N            4.847000000000    39.018000000000    45.181000000000    14.003074004430
         N            3.160000000000    39.333000000000    43.692000000000    14.003074004430
         H            9.134000000000    43.250000000000    41.741000000000     1.007825032230
         H            7.833000000000    40.818000000000    40.605000000000     1.007825032230
         H            6.864000000000    42.876000000000    42.610000000000     1.007825032230
         H            5.825000000000    41.629000000000    41.903000000000     1.007825032230
         H            8.359000000000    40.887000000000    43.332000000000     1.007825032230
         H            6.881000000000    41.260000000000    44.241000000000     1.007825032230
         H            7.071000000000    38.848000000000    43.860000000000     1.007825032230
         H            7.184000000000    39.117000000000    42.104000000000     1.007825032230
         H            4.909000000000    39.714000000000    42.040000000000     1.007825032230
         H            5.832000000000    38.979000000000    45.401000000000     1.007825032230
         H            4.161000000000    38.858000000000    45.905000000000     1.007825032230
         H            2.838000000000    39.538000000000    42.757000000000     1.007825032230
         H            2.492000000000    39.171000000000    44.432000000000     1.007825032230
         N            6.207000000000    41.956000000000    39.087000000000    14.003074004430
         C            5.293000000000    42.579000000000    38.150000000000    12.000000000000
         C            3.843000000000    42.635000000000    38.597000000000    12.000000000000
         O            3.041000000000    43.261000000000    37.909000000000    15.994914619570
         C            5.310000000000    41.860000000000    36.804000000000    12.000000000000
         C            6.551000000000    42.112000000000    35.946000000000    12.000000000000
         O            7.307000000000    43.063000000000    36.189000000000    15.994914619570
         O            6.749000000000    41.341000000000    35.013000000000    15.994914619570
         H            6.233000000000    40.948000000000    39.136000000000     1.007825032230
         H            5.631000000000    43.602000000000    37.985000000000     1.007825032230
         H            5.243000000000    40.789000000000    36.993000000000     1.007825032230
         H            4.430000000000    42.166000000000    36.238000000000     1.007825032230
         N            3.402000000000    41.944000000000    39.654000000000    14.003074004430
         C            2.003000000000    41.980000000000    40.075000000000    12.000000000000
         C            2.042000000000    42.251000000000    41.586000000000    12.000000000000
         O            3.101000000000    42.119000000000    42.211000000000    15.994914619570
         C            1.229000000000    40.623000000000    39.804000000000    12.000000000000
         C            1.480000000000    40.065000000000    38.389000000000    12.000000000000
         O            1.654000000000    39.648000000000    40.770000000000    15.994914619570
         H            4.056000000000    41.380000000000    40.177000000000     1.007825032230
         H            1.491000000000    42.799000000000    39.570000000000     1.007825032230
         H            0.160000000000    40.798000000000    39.928000000000     1.007825032230
         H            0.891000000000    39.158000000000    41.087000000000     1.007825032230
         H            0.925000000000    39.136000000000    38.261000000000     1.007825032230
         H            1.148000000000    40.792000000000    37.648000000000     1.007825032230
         H            2.545000000000    39.873000000000    38.258000000000     1.007825032230
         N            0.923000000000    42.587000000000    42.217000000000    14.003074004430
         C            0.860000000000    42.841000000000    43.647000000000    12.000000000000
         C            0.191000000000    41.696000000000    44.392000000000    12.000000000000
         O           -0.020000000000    41.755000000000    45.606000000000    15.994914619570
         C            0.083000000000    44.138000000000    43.892000000000    12.000000000000
         C            0.752000000000    45.382000000000    43.343000000000    12.000000000000
         C           -0.200000000000    46.571000000000    43.380000000000    12.000000000000
         N           -0.054000000000    47.428000000000    44.372000000000    14.003074004430
         O           -1.105000000000    46.721000000000    42.552000000000    15.994914619570
         H            0.074000000000    42.670000000000    41.677000000000     1.007825032230
         H            1.874000000000    42.962000000000    44.027000000000     1.007825032230
         H           -0.896000000000    44.042000000000    43.423000000000     1.007825032230
         H           -0.056000000000    44.263000000000    44.966000000000     1.007825032230
         H            1.055000000000    45.199000000000    42.312000000000     1.007825032230
         H            1.634000000000    45.609000000000    43.942000000000     1.007825032230
         H            0.677000000000    47.290000000000    45.055000000000     1.007825032230
         H           -0.673000000000    48.222000000000    44.448000000000     1.007825032230
         N           -0.126000000000    40.611000000000    43.683000000000    14.003074004430
         C           -0.846000000000    39.468000000000    44.218000000000    12.000000000000
         C           -0.127000000000    38.883000000000    45.417000000000    12.000000000000
         O            1.056000000000    38.530000000000    45.397000000000    15.994914619570
         C           -0.990000000000    38.374000000000    43.128000000000    12.000000000000
         C           -1.627000000000    38.920000000000    41.847000000000    12.000000000000
         C           -1.847000000000    37.233000000000    43.716000000000    12.000000000000
         C           -3.091000000000    39.330000000000    41.987000000000    12.000000000000
         H            0.152000000000    40.582000000000    42.713000000000     1.007825032230
         H           -1.840000000000    39.791000000000    44.527000000000     1.007825032230
         H           -0.001000000000    37.983000000000    42.890000000000     1.007825032230
         H           -1.563000000000    38.148000000000    41.080000000000     1.007825032230
         H           -1.054000000000    39.786000000000    41.516000000000     1.007825032230
         H           -1.966000000000    36.446000000000    42.971000000000     1.007825032230
         H           -2.827000000000    37.621000000000    43.994000000000     1.007825032230
         H           -1.354000000000    36.826000000000    44.598000000000     1.007825032230
         H           -3.323000000000    40.106000000000    41.258000000000     1.007825032230
         H           -3.266000000000    39.713000000000    42.992000000000     1.007825032230
         H           -3.729000000000    38.464000000000    41.811000000000     1.007825032230
         N           -0.881000000000    38.847000000000    46.502000000000    14.003074004430
         C           -0.441000000000    38.279000000000    47.754000000000    12.000000000000
         C            0.502000000000    39.140000000000    48.581000000000    12.000000000000
         O            0.972000000000    38.690000000000    49.632000000000    15.994914619570
         H           -1.812000000000    39.236000000000    46.453000000000     1.007825032230
         H           -1.326000000000    38.078000000000    48.358000000000     1.007825032230
         H            0.054000000000    37.331000000000    47.545000000000     1.007825032230
         N            0.859000000000    40.336000000000    48.132000000000    14.003074004430
         C            1.732000000000    41.190000000000    48.902000000000    12.000000000000
         C            1.034000000000    41.776000000000    50.121000000000    12.000000000000
         O           -0.031000000000    42.407000000000    50.002000000000    15.994914619570
         C            2.216000000000    42.332000000000    48.029000000000    12.000000000000
         C            3.407000000000    42.998000000000    47.384000000000    12.000000000000
         C            3.093000000000    44.447000000000    47.004000000000    12.000000000000
         C            4.542000000000    42.927000000000    48.387000000000    12.000000000000
         H            0.515000000000    40.654000000000    47.237000000000     1.007825032230
         H            2.593000000000    40.609000000000    49.233000000000     1.007825032230
         H            1.601000000000    42.161000000000    47.146000000000     1.007825032230
         H            1.711000000000    43.184000000000    48.485000000000     1.007825032230
         H            3.686000000000    42.444000000000    46.487000000000     1.007825032230
         H            3.962000000000    44.893000000000    46.520000000000     1.007825032230
         H            2.245000000000    44.467000000000    46.319000000000     1.007825032230
         H            2.848000000000    45.013000000000    47.902000000000     1.007825032230
         H            5.430000000000    43.398000000000    47.965000000000     1.007825032230
         H            4.253000000000    43.448000000000    49.300000000000     1.007825032230
         H            4.758000000000    41.884000000000    48.618000000000     1.007825032230
         N            1.609000000000    41.565000000000    51.285000000000    14.003074004430
         C            1.098000000000    42.152000000000    52.502000000000    12.000000000000
         C            2.197000000000    43.020000000000    53.128000000000    12.000000000000
         O            3.368000000000    42.991000000000    52.732000000000    15.994914619570
         C            0.678000000000    41.061000000000    53.494000000000    12.000000000000
         C           -0.525000000000    40.271000000000    53.005000000000    12.000000000000
         O            1.805000000000    40.199000000000    53.678000000000    15.994914619570
         H            2.429000000000    40.977000000000    51.329000000000     1.007825032230
         H            0.236000000000    42.776000000000    52.267000000000     1.007825032230
         H            0.430000000000    41.527000000000    54.448000000000     1.007825032230
         H            1.577000000000    39.501000000000    54.296000000000     1.007825032230
         H           -0.785000000000    39.510000000000    53.741000000000     1.007825032230
         H           -1.370000000000    40.945000000000    52.866000000000     1.007825032230
         H           -0.283000000000    39.791000000000    52.057000000000     1.007825032230
         N            1.761000000000    43.922000000000    53.995000000000    14.003074004430
         C            2.669000000000    44.782000000000    54.721000000000    12.000000000000
         C            2.899000000000    44.200000000000    56.110000000000    12.000000000000
         O            1.950000000000    43.687000000000    56.706000000000    15.994914619570
         C            2.071000000000    46.190000000000    54.846000000000    12.000000000000
         C            1.967000000000    46.894000000000    53.501000000000    12.000000000000
         S            3.577000000000    47.123000000000    52.682000000000    31.972071174400
         C            3.194000000000    46.290000000000    51.174000000000    12.000000000000
         H            0.767000000000    44.011000000000    54.153000000000     1.007825032230
         H            3.619000000000    44.837000000000    54.189000000000     1.007825032230
         H            1.073000000000    46.110000000000    55.278000000000     1.007825032230
         H            2.699000000000    46.784000000000    55.510000000000     1.007825032230
         H            1.328000000000    46.300000000000    52.848000000000     1.007825032230
         H            1.506000000000    47.870000000000    53.650000000000     1.007825032230
         H            4.062000000000    46.314000000000    50.515000000000     1.007825032230
         H            2.929000000000    45.255000000000    51.388000000000     1.007825032230
         H            2.354000000000    46.787000000000    50.688000000000     1.007825032230
         N            4.081000000000    44.299000000000    56.717000000000    14.003074004430
         C            5.246000000000    45.002000000000    56.188000000000    12.000000000000
         C            6.066000000000    44.193000000000    55.186000000000    12.000000000000
         O            5.934000000000    42.966000000000    55.087000000000    15.994914619570
         C            6.034000000000    45.354000000000    57.433000000000    12.000000000000
         C            5.875000000000    44.064000000000    58.208000000000    12.000000000000
         C            4.392000000000    43.743000000000    58.040000000000    12.000000000000
         H            4.914000000000    45.923000000000    55.709000000000     1.007825032230
         H            7.079000000000    45.565000000000    57.206000000000     1.007825032230
         H            5.574000000000    46.188000000000    57.964000000000     1.007825032230
         H            6.497000000000    43.274000000000    57.786000000000     1.007825032230
         H            6.115000000000    44.218000000000    59.260000000000     1.007825032230
         H            3.797000000000    44.224000000000    58.816000000000     1.007825032230
         H            4.231000000000    42.665000000000    58.048000000000     1.007825032230
         N            6.987000000000    44.867000000000    54.479000000000    14.003074004430
         C            8.000000000000    44.233000000000    53.656000000000    12.000000000000
         C            9.305000000000    44.847000000000    54.159000000000    12.000000000000
         O            9.452000000000    46.089000000000    54.229000000000    15.994914619570
         C            7.805000000000    44.569000000000    52.173000000000    12.000000000000
         C            6.630000000000    43.812000000000    51.545000000000    12.000000000000
         C            6.785000000000    42.295000000000    51.627000000000    12.000000000000
         N            5.768000000000    41.525000000000    51.936000000000    14.003074004430
         O            7.875000000000    41.758000000000    51.405000000000    15.994914619570
         H            6.974000000000    45.876000000000    54.523000000000     1.007825032230
         H            7.999000000000    43.154000000000    53.809000000000     1.007825032230
         H            7.620000000000    45.639000000000    52.079000000000     1.007825032230
         H            8.717000000000    44.319000000000    51.631000000000     1.007825032230
         H            6.554000000000    44.097000000000    50.496000000000     1.007825032230
         H            5.711000000000    44.101000000000    52.056000000000     1.007825032230
         H            4.864000000000    41.934000000000    52.124000000000     1.007825032230
         H            5.890000000000    40.524000000000    51.986000000000     1.007825032230
         N           10.212000000000    43.967000000000    54.584000000000    14.003074004430
         C           11.476000000000    44.368000000000    55.215000000000    12.000000000000
         C           12.675000000000    43.980000000000    54.367000000000    12.000000000000
         O           12.691000000000    42.891000000000    53.782000000000    15.994914619570
         C           11.576000000000    43.704000000000    56.617000000000    12.000000000000
         C           12.772000000000    44.291000000000    57.384000000000    12.000000000000
         C           10.249000000000    43.916000000000    57.370000000000    12.000000000000
         H           10.022000000000    42.982000000000    54.467000000000     1.007825032230
         H           11.474000000000    45.451000000000    55.341000000000     1.007825032230
         H           11.736000000000    42.634000000000    56.486000000000     1.007825032230
         H           12.839000000000    43.823000000000    58.366000000000     1.007825032230
         H           12.635000000000    45.366000000000    57.502000000000     1.007825032230
         H           13.690000000000    44.100000000000    56.827000000000     1.007825032230
         H           10.429000000000    43.868000000000    58.444000000000     1.007825032230
         H            9.838000000000    44.892000000000    57.113000000000     1.007825032230
         H            9.541000000000    43.138000000000    57.085000000000     1.007825032230
         N           13.661000000000    44.873000000000    54.314000000000    14.003074004430
         C           14.920000000000    44.686000000000    53.606000000000    12.000000000000
         C           15.084000000000    45.732000000000    52.480000000000    12.000000000000
         C           14.037000000000    45.513000000000    51.389000000000    12.000000000000
         C           12.748000000000    46.009000000000    51.540000000000    12.000000000000
         C           14.355000000000    44.764000000000    50.257000000000    12.000000000000
         C           11.795000000000    45.741000000000    50.561000000000    12.000000000000
         C           13.394000000000    44.507000000000    49.291000000000    12.000000000000
         C           12.120000000000    44.992000000000    49.447000000000    12.000000000000
         H           13.526000000000    45.747000000000    54.802000000000     1.007825032230
         H           14.954000000000    43.683000000000    53.180000000000     1.007825032230
         H           14.962000000000    46.731000000000    52.898000000000     1.007825032230
         H           16.080000000000    45.642000000000    52.047000000000     1.007825032230
         H           12.488000000000    46.597000000000    52.408000000000     1.007825032230
         H           15.357000000000    44.381000000000    50.132000000000     1.007825032230
         H           10.791000000000    46.123000000000    50.674000000000     1.007825032230
         H           13.648000000000    43.926000000000    48.417000000000     1.007825032230
         H           11.370000000000    44.788000000000    48.697000000000     1.007825032230
         C           17.040000000000    41.941000000000    51.007000000000    12.000000000000
         O           16.836000000000    42.533000000000    52.077000000000    15.994914619570
         N           16.095000000000    41.291000000000    50.355000000000    14.003074004430
         C           14.733000000000    41.195000000000    50.835000000000    12.000000000000
         C           14.605000000000    40.169000000000    51.956000000000    12.000000000000
         O           15.052000000000    39.033000000000    51.781000000000    15.994914619570
         C           13.852000000000    40.816000000000    49.658000000000    12.000000000000
         C           12.389000000000    40.645000000000    50.035000000000    12.000000000000
         C           11.595000000000    41.566000000000    50.695000000000    12.000000000000
         N           11.653000000000    39.576000000000    49.778000000000    14.003074004430
         C           10.451000000000    39.794000000000    50.243000000000    12.000000000000
         N           10.428000000000    40.987000000000    50.784000000000    14.003074004430
         H           16.332000000000    40.841000000000    49.483000000000     1.007825032230
         H           14.421000000000    42.170000000000    51.211000000000     1.007825032230
         H           13.926000000000    41.599000000000    48.904000000000     1.007825032230
         H           14.217000000000    39.882000000000    49.232000000000     1.007825032230
         H           11.877000000000    42.544000000000    51.056000000000     1.007825032230
         H            9.619000000000    39.108000000000    50.190000000000     1.007825032230
         H            9.615000000000    41.404000000000    51.213000000000     1.007825032230
         N           14.016000000000    40.518000000000    53.094000000000    14.003074004430
         C           13.782000000000    39.550000000000    54.145000000000    12.000000000000
         C           12.369000000000    39.010000000000    54.015000000000    12.000000000000
         O           12.191000000000    37.794000000000    54.023000000000    15.994914619570
         C           13.995000000000    40.201000000000    55.534000000000    12.000000000000
         C           15.479000000000    40.579000000000    55.679000000000    12.000000000000
         C           13.551000000000    39.227000000000    56.645000000000    12.000000000000
         C           15.816000000000    41.440000000000    56.908000000000    12.000000000000
         H           13.726000000000    41.476000000000    53.229000000000     1.007825032230
         H           14.487000000000    38.726000000000    54.029000000000     1.007825032230
         H           13.392000000000    41.107000000000    55.596000000000     1.007825032230
         H           16.057000000000    39.657000000000    55.744000000000     1.007825032230
         H           15.787000000000    41.119000000000    54.784000000000     1.007825032230
         H           13.704000000000    39.692000000000    57.619000000000     1.007825032230
         H           12.495000000000    38.989000000000    56.518000000000     1.007825032230
         H           14.140000000000    38.312000000000    56.583000000000     1.007825032230
         H           16.885000000000    41.653000000000    56.921000000000     1.007825032230
         H           15.542000000000    40.901000000000    57.815000000000     1.007825032230
         H           15.260000000000    42.376000000000    56.860000000000     1.007825032230
         N           11.347000000000    39.860000000000    53.905000000000    14.003074004430
         C            9.961000000000    39.427000000000    53.780000000000    12.000000000000
         C            9.118000000000    40.183000000000    54.803000000000    12.000000000000
         O            9.387000000000    41.362000000000    55.086000000000    15.994914619570
         H           11.543000000000    40.851000000000    53.908000000000     1.007825032230
         H            9.599000000000    39.643000000000    52.775000000000     1.007825032230
         H            9.894000000000    38.356000000000    53.971000000000     1.007825032230
         N            8.115000000000    39.543000000000    55.384000000000    14.003074004430
         C            7.292000000000    40.203000000000    56.373000000000    12.000000000000
         C            7.821000000000    40.045000000000    57.784000000000    12.000000000000
         O            8.967000000000    39.610000000000    58.017000000000    15.994914619570
         H            7.923000000000    38.584000000000    55.134000000000     1.007825032230
         H            7.249000000000    41.266000000000    56.135000000000     1.007825032230
         H            6.284000000000    39.790000000000    56.326000000000     1.007825032230
         N            6.984000000000    40.342000000000    58.778000000000    14.003074004430
         C            7.384000000000    40.247000000000    60.166000000000    12.000000000000
         C            6.284000000000    40.754000000000    61.091000000000    12.000000000000
         C            6.705000000000    40.642000000000    62.560000000000    12.000000000000
         C            7.825000000000    41.288000000000    63.022000000000    12.000000000000
         C            5.989000000000    39.828000000000    63.426000000000    12.000000000000
         C            8.229000000000    41.132000000000    64.328000000000    12.000000000000
         C            6.398000000000    39.679000000000    64.737000000000    12.000000000000
         C            7.527000000000    40.326000000000    65.197000000000    12.000000000000
         H            6.045000000000    40.641000000000    58.557000000000     1.007825032230
         H            8.276000000000    40.856000000000    60.316000000000     1.007825032230
         H            5.384000000000    40.160000000000    60.932000000000     1.007825032230
         H            6.072000000000    41.797000000000    60.857000000000     1.007825032230
         H            8.392000000000    41.922000000000    62.357000000000     1.007825032230
         H            5.109000000000    39.309000000000    63.074000000000     1.007825032230
         H            9.110000000000    41.650000000000    64.677000000000     1.007825032230
         H            5.830000000000    39.051000000000    65.407000000000     1.007825032230
         H            7.854000000000    40.203000000000    66.219000000000     1.007825032230
         O           -4.494000000000    46.184000000000    55.356000000000    15.994914619570
         H           -3.983000000000    45.969000000000    54.576000000000     1.007825032230
         H           -4.883000000000    45.386000000000    55.713000000000     1.007825032230
         O           -0.568000000000    54.245000000000    56.640000000000    15.994914619570
         H            0.134000000000    54.591000000000    56.089000000000     1.007825032230
         H           -0.462000000000    54.570000000000    57.534000000000     1.007825032230
         O           -0.810000000000    44.068000000000    57.031000000000    15.994914619570
         H            0.132000000000    43.938000000000    56.920000000000     1.007825032230
         H           -1.285000000000    43.430000000000    56.499000000000     1.007825032230
         O           -5.188000000000    43.599000000000    55.708000000000    15.994914619570
         H           -5.595000000000    43.266000000000    54.908000000000     1.007825032230
         H           -4.407000000000    43.083000000000    55.907000000000     1.007825032230
         O            3.250000000000    51.131000000000    61.824000000000    15.994914619570
         H            3.039000000000    50.751000000000    62.677000000000     1.007825032230
         H            3.402000000000    50.429000000000    61.191000000000     1.007825032230
         O            4.348000000000    58.242000000000    51.937000000000    15.994914619570
         H            4.679000000000    57.589000000000    52.554000000000     1.007825032230
         H            4.404000000000    57.897000000000    51.046000000000     1.007825032230
         O            0.263000000000    58.629000000000    44.891000000000    15.994914619570
         H            0.111000000000    58.192000000000    45.729000000000     1.007825032230
         H            1.186000000000    58.871000000000    44.819000000000     1.007825032230
         O            3.141000000000    59.330000000000    44.777000000000    15.994914619570
         H            3.481000000000    58.820000000000    45.512000000000     1.007825032230
         H            3.315000000000    60.259000000000    44.926000000000     1.007825032230
         O            5.003000000000    39.012000000000    53.418000000000    15.994914619570
         H            4.575000000000    39.038000000000    52.562000000000     1.007825032230
         H            5.944000000000    38.883000000000    53.300000000000     1.007825032230
         O            3.187000000000    37.794000000000    47.216000000000    15.994914619570
         H            2.483000000000    38.037000000000    46.615000000000     1.007825032230
         H            2.832000000000    37.256000000000    47.923000000000     1.007825032230
         O           -7.326000000000    52.855000000000    56.701000000000    15.994914619570
         H           -6.835000000000    53.375000000000    57.337000000000     1.007825032230
         H           -8.116000000000    52.507000000000    57.115000000000     1.007825032230
         O            3.645000000000    39.297000000000    51.046000000000    15.994914619570
         H            4.240000000000    39.454000000000    50.312000000000     1.007825032230
         H            3.097000000000    38.535000000000    50.856000000000     1.007825032230
         O           -1.910000000000    49.551000000000    43.381000000000    15.994914619570
         H           -1.662000000000    49.802000000000    42.491000000000     1.007825032230
         H           -2.807000000000    49.216000000000    43.380000000000     1.007825032230
         O           -4.831000000000    48.504000000000    52.099000000000    15.994914619570
         H           -5.768000000000    48.538000000000    51.905000000000     1.007825032230
         H           -4.357000000000    48.187000000000    51.330000000000     1.007825032230
         O            7.431000000000    38.634000000000    51.867000000000    15.994914619570
         H            7.564000000000    39.572000000000    51.728000000000     1.007825032230
         H            7.336000000000    38.197000000000    51.021000000000     1.007825032230
         O           -2.001000000000    42.627000000000    47.431000000000    15.994914619570
         H           -1.139000000000    42.734000000000    47.029000000000     1.007825032230
         H           -1.902000000000    42.534000000000    48.378000000000     1.007825032230
         H           13.796000000000    49.215000000000    55.536000000000     1.007825032230
         H            5.045000000000    47.137000000000    65.016000000000     1.007825032230
         H           13.557000000000    53.427000000000    58.143000000000     1.007825032230
         H           15.731000000000    44.803000000000    54.331000000000     1.007825032230
         H           18.033000000000    41.942000000000    50.544000000000     1.007825032230
         H            7.624000000000    39.202000000000    60.415000000000     1.007825032230

  Running in c1 symmetry.

  Rotational constants: A =      0.00004  B =      0.00000  C =      0.00000 [cm^-1]
  Rotational constants: A =      1.04940  B =      0.01430  C =      0.01428 [MHz]
  Nuclear repulsion = 315686.681725413713139

  Charge       = -3
  Multiplicity = 1
  Electrons    = 3662
  Nalpha       = 1831
  Nbeta        = 1831

  ==> Algorithm <==

  SCF Algorithm Type is DF.
  DIIS enabled.
  MOM disabled.
  Fractional occupation disabled.
  Guess Type is SAD.
  Energy threshold   = 1.00e-06
  Density threshold  = 1.00e-06
  Integral threshold = 1.00e-12

  ==> Primary Basis <==

  Basis Set: MINIX
    Blend: MINIX
    Number of shells: 1923
    Number of basis functions: 2901
    Number of Cartesian functions: 2906
    Spherical Harmonics?: true
    Max angular momentum: 2

   => Loading Basis Set <=

    Name: (MINIX AUX)
    Role: JKFIT
    Keyword: DF_BASIS_SCF
    atoms 1-2, 4, 6, 27, 31, 47, 55, 68, 75, 83, 96, 99-100, 108, 110, 119, 123, 133, 152, 169, 191, 201, 208, 222, 233-234, 240, 244, 264, 283, 287, 297, 316, 333, 347, 351-352, 362, 384, 391, 407, 427, 430-431, 439, 442-443, 451, 455-456, 466, 488, 507, 517, 521-522, 532, 551, 570, 573, 584, 606, 625, 632, 656, 659-660, 668, 671, 682, 687, 699, 718, 725, 744, 747, 758, 775, 789, 794, 806, 838, 842, 859, 878, 885, 907, 910, 913, 916, 919, 922, 925, 928, 931, 934, 937, 940, 943, 946, 949, 952                                                                                                                                                                                                                                                                                                                                                                                                                                                                                 entry O          line   318 file /storage/hive/project/chem-sherrill/csargent30/.conda/envs/psi419/share/psi4/basis/def2-universal-jkfit.gbs 
    atoms 3, 5, 8-11, 26, 29-30, 32-34, 45-46, 48-54, 66-67, 73-74, 76-82, 94-95, 97-98, 106-107, 109, 117-118, 120-121, 131-132, 134-137, 150-151, 153-155, 157, 167-168, 170-173, 189-190, 192, 199-200, 206-207, 209-211, 220-221, 223, 230-232, 239, 242-243, 245-251, 262-263, 265-268, 281-282, 284-285, 295-296, 298-301, 314-315, 317-318, 320, 331-332, 334-336, 345-346, 348-350, 360-361, 363-366, 382-383, 389-390, 392-394, 405-406, 408-414, 425-426, 428-429, 437-438, 440-441, 449-450, 452-454, 464-465, 467-470, 486-487, 489-492, 505-506, 508, 515-516, 518-520, 530-531, 533-536, 549-550, 552-555, 568-569, 571-572, 582-583, 585-588, 604-605, 607-610, 623-624, 630-631, 633-635, 637, 654-655, 657-658, 666-667, 669-670, 680-681, 683-685, 697-698, 700-703, 716-717, 723-724, 726-729, 742-743, 745-746, 756-757, 759-760, 762, 773-774, 776-778, 787-788, 790-792, 804-805, 807-809, 820-827, 837, 840-841, 843-845, 847, 857-858, 860-863, 876-877, 883-884, 890-897 entry C          line   198 file /storage/hive/project/chem-sherrill/csargent30/.conda/envs/psi419/share/psi4/basis/def2-universal-jkfit.gbs 
    atoms 7, 28, 44, 65, 72, 93, 105, 116, 122, 130, 149, 156, 158, 166, 174, 188, 198, 205, 219, 229, 241, 261, 280, 286, 294, 313, 330, 344, 359, 367, 381, 388, 404, 424, 436, 448, 463, 471, 485, 504, 514, 529, 548, 567, 581, 589, 603, 622, 629, 636, 638-639, 653, 665, 679, 686, 696, 715, 722, 741, 755, 772, 786, 793, 803, 819, 839, 846, 848, 856, 875, 882, 889                                                                                                                                                                                                                                                                                                                                                                                                                                                                                                                                                                                                                     entry N          line   258 file /storage/hive/project/chem-sherrill/csargent30/.conda/envs/psi419/share/psi4/basis/def2-universal-jkfit.gbs 
    atoms 12, 193, 224, 319, 761                                                                                                                                                                                                                                                                                                                                                                                                                                                                                                                                                                                                                                                                                                                                                                                                                                                                                                                                                                  entry S          line   903 file /storage/hive/project/chem-sherrill/csargent30/.conda/envs/psi419/share/psi4/basis/def2-universal-jkfit.gbs 
    atoms 13-25, 35-43, 56-64, 69-71, 84-92, 101-104, 111-115, 124-129, 138-148, 159-165, 175-187, 194-197, 202-204, 212-218, 225-228, 235-238, 252-260, 269-279, 288-293, 302-312, 321-329, 337-343, 353-358, 368-380, 385-387, 395-403, 415-423, 432-435, 444-447, 457-462, 472-484, 493-503, 509-513, 523-528, 537-547, 556-566, 574-580, 590-602, 611-621, 626-628, 640-652, 661-664, 672-678, 688-695, 704-714, 719-721, 730-740, 748-754, 763-771, 779-785, 795-802, 810-818, 828-836, 849-855, 864-874, 879-881, 886-888, 898-906, 908-909, 911-912, 914-915, 917-918, 920-921, 923-924, 926-927, 929-930, 932-933, 935-936, 938-939, 941-942, 944-945, 947-948, 950-951, 953-960                                                                                                                                                                                                                                                                                                          entry H          line    18 file /storage/hive/project/chem-sherrill/csargent30/.conda/envs/psi419/share/psi4/basis/def2-universal-jkfit.gbs 

  ==> Integral Setup <==

  ==> DiskDFJK: Density-Fitted J/K Matrices <==

    J tasked:                  Yes
    K tasked:                  Yes
    wK tasked:                  No
    OpenMP threads:             10
    Integrals threads:          10
    Memory [MiB]:            85830
    Algorithm:                Disk
    Integral Cache:           NONE
    Schwarz Cutoff:          1E-12
    Fitting Condition:       1E-10

   => Auxiliary Basis Set <=

  Basis Set: (MINIX AUX)
    Blend: DEF2-UNIVERSAL-JKFIT
    Number of shells: 14831
    Number of basis functions: 44915
    Number of Cartesian functions: 52940
    Spherical Harmonics?: true
    Max angular momentum: 4

  Minimum eigenvalue in the overlap matrix is 1.0755406593E-01.
  Reciprocal condition number of the overlap matrix is 3.6268891127E-02.
    Using symmetric orthogonalization.

  ==> Pre-Iterations <==

  SCF Guess: Superposition of Atomic Densities via on-the-fly atomic UHF (no occupation information).

   -------------------------
    Irrep   Nso     Nmo    
   -------------------------
     A       2901    2901 
   -------------------------
    Total    2901    2901
   -------------------------

  ==> Iterations <==

                           Total Energy        Delta E     RMS |[F,P]|

   @DF-RHF iter SAD: -24674.57641991310811   -2.46746e+04   0.00000e+00 
   @DF-RHF iter   1: -24879.27365969437597   -2.04697e+02   1.41797e-03 ADIIS/DIIS
   @DF-RHF iter   2: -24886.33168215905971   -7.05802e+00   9.75582e-04 ADIIS/DIIS
   @DF-RHF iter   3: -24891.38729741017596   -5.05562e+00   2.15045e-04 ADIIS/DIIS
   @DF-RHF iter   4: -24891.69192193854542   -3.04625e-01   6.90126e-05 DIIS
   @DF-RHF iter   5: -24891.74719877335883   -5.52768e-02   2.67609e-05 DIIS
   @DF-RHF iter   6: -24891.75571317430149   -8.51440e-03   1.12178e-05 DIIS
   @DF-RHF iter   7: -24891.75719426696378   -1.48109e-03   5.00951e-06 DIIS
   @DF-RHF iter   8: -24891.75752883224777   -3.34565e-04   1.52491e-06 DIIS
   @DF-RHF iter   9: -24891.75756139068471   -3.25584e-05   6.21680e-07 DIIS
   @DF-RHF iter  10: -24891.75756647338858   -5.08270e-06   2.39006e-07 DIIS
   @DF-RHF iter  11: -24891.75756766648192   -1.19309e-06   1.39900e-07 DIIS
   @DF-RHF iter  12: -24891.75756821657342   -5.50091e-07   9.16779e-08 DIIS
  Energy and wave function converged.


  ==> Post-Iterations <==

    Orbital Energies [Eh]
    ---------------------

    Doubly Occupied:                                                      

       1A    -91.561838     2A    -91.203482     3A    -91.200772  
       4A    -91.167182     5A    -91.122504     6A    -20.329105  
       7A    -20.282659     8A    -20.278754     9A    -20.275897  
      10A    -20.265851    11A    -20.256775    12A    -20.236803  
      13A    -20.235330    14A    -20.234635    15A    -20.232640  
      16A    -20.227445    17A    -20.223557    18A    -20.217862  
      19A    -20.211070    20A    -20.207770    21A    -20.198499  
      22A    -20.198039    23A    -20.193995    24A    -20.190799  
      25A    -20.189613    26A    -20.184585    27A    -20.170818  
      28A    -20.169760    29A    -20.167499    30A    -20.164617  
      31A    -20.162544    32A    -20.160730    33A    -20.160598  
      34A    -20.159992    35A    -20.159396    36A    -20.158877  
      37A    -20.158790    38A    -20.158136    39A    -20.156528  
      40A    -20.152899    41A    -20.152526    42A    -20.148888  
      43A    -20.147445    44A    -20.146776    45A    -20.146644  
      46A    -20.146148    47A    -20.143563    48A    -20.143411  
      49A    -20.143328    50A    -20.142948    51A    -20.141394  
      52A    -20.139205    53A    -20.139188    54A    -20.138416  
      55A    -20.136010    56A    -20.134354    57A    -20.134028  
      58A    -20.133607    59A    -20.131534    60A    -20.128721  
      61A    -20.128344    62A    -20.125919    63A    -20.125190  
      64A    -20.123819    65A    -20.123577    66A    -20.121711  
      67A    -20.120413    68A    -20.118197    69A    -20.117022  
      70A    -20.115970    71A    -20.114927    72A    -20.114229  
      73A    -20.111545    74A    -20.108420    75A    -20.106957  
      76A    -20.106660    77A    -20.102854    78A    -20.102350  
      79A    -20.101011    80A    -20.097125    81A    -20.094097  
      82A    -20.093144    83A    -20.083904    84A    -20.076194  
      85A    -20.067776    86A    -20.067290    87A    -20.054210  
      88A    -20.054137    89A    -20.048284    90A    -20.037347  
      91A    -20.036911    92A    -20.025343    93A    -19.942158  
      94A    -19.933733    95A    -19.929913    96A    -19.921001  
      97A    -19.912978    98A    -19.899836    99A    -19.899576  
     100A    -19.887383   101A    -19.865625   102A    -19.864732  
     103A    -19.863310   104A    -19.849938   105A    -19.841181  
     106A    -19.822386   107A    -19.816674   108A    -19.813530  
     109A    -15.734489   110A    -15.714176   111A    -15.610883  
     112A    -15.497503   113A    -15.477392   114A    -15.472329  
     115A    -15.463071   116A    -15.461893   117A    -15.436232  
     118A    -15.406517   119A    -15.405496   120A    -15.401009  
     121A    -15.381277   122A    -15.373475   123A    -15.368172  
     124A    -15.359648   125A    -15.358050   126A    -15.350195  
     127A    -15.349148   128A    -15.346310   129A    -15.344506  
     130A    -15.343156   131A    -15.341583   132A    -15.341557  
     133A    -15.337049   134A    -15.336737   135A    -15.332287  
     136A    -15.331961   137A    -15.327919   138A    -15.326709  
     139A    -15.326386   140A    -15.319617   141A    -15.318493  
     142A    -15.317060   143A    -15.316836   144A    -15.316779  
     145A    -15.316360   146A    -15.315939   147A    -15.315716  
     148A    -15.312369   149A    -15.304677   150A    -15.300272  
     151A    -15.298613   152A    -15.298441   153A    -15.296733  
     154A    -15.295923   155A    -15.295163   156A    -15.294449  
     157A    -15.291113   158A    -15.291071   159A    -15.290631  
     160A    -15.288480   161A    -15.287302   162A    -15.286987  
     163A    -15.286950   164A    -15.286838   165A    -15.285328  
     166A    -15.283961   167A    -15.279640   168A    -15.278801  
     169A    -15.277107   170A    -15.275324   171A    -15.270062  
     172A    -15.269973   173A    -15.263355   174A    -15.262147  
     175A    -15.260980   176A    -15.258456   177A    -15.253840  
     178A    -15.234126   179A    -15.233304   180A    -15.226423  
     181A    -15.223698   182A    -11.418838   183A    -11.346677  
     184A    -11.314699   185A    -11.313945   186A    -11.299376  
     187A    -11.295657   188A    -11.276629   189A    -11.265111  
     190A    -11.249604   191A    -11.246239   192A    -11.240030  
     193A    -11.237792   194A    -11.232752   195A    -11.231551  
     196A    -11.229038   197A    -11.228084   198A    -11.224341  
     199A    -11.223217   200A    -11.221584   201A    -11.220826  
     202A    -11.219766   203A    -11.217900   204A    -11.216647  
     205A    -11.215227   206A    -11.214815   207A    -11.213766  
     208A    -11.212655   209A    -11.210032   210A    -11.209610  
     211A    -11.208822   212A    -11.206974   213A    -11.205448  
     214A    -11.205278   215A    -11.203487   216A    -11.202898  
     217A    -11.201304   218A    -11.198569   219A    -11.195795  
     220A    -11.194220   221A    -11.193912   222A    -11.191275  
     223A    -11.191135   224A    -11.190326   225A    -11.190169  
     226A    -11.190075   227A    -11.189761   228A    -11.188312  
     229A    -11.188073   230A    -11.186293   231A    -11.186035  
     232A    -11.185168   233A    -11.184916   234A    -11.183364  
     235A    -11.183269   236A    -11.180504   237A    -11.180342  
     238A    -11.179967   239A    -11.179609   240A    -11.178409  
     241A    -11.177022   242A    -11.174982   243A    -11.173633  
     244A    -11.173511   245A    -11.172712   246A    -11.172673  
     247A    -11.171351   248A    -11.170516   249A    -11.169951  
     250A    -11.166962   251A    -11.166855   252A    -11.162459  
     253A    -11.162444   254A    -11.161463   255A    -11.160155  
     256A    -11.158180   257A    -11.156855   258A    -11.156627  
     259A    -11.152426   260A    -11.151792   261A    -11.149506  
     262A    -11.144805   263A    -11.142767   264A    -11.141936  
     265A    -11.140412   266A    -11.136168   267A    -11.135883  
     268A    -11.135774   269A    -11.135479   270A    -11.134770  
     271A    -11.134483   272A    -11.134292   273A    -11.133208  
     274A    -11.131919   275A    -11.131698   276A    -11.130588  
     277A    -11.127430   278A    -11.124779   279A    -11.124159  
     280A    -11.122854   281A    -11.122181   282A    -11.121779  
     283A    -11.120613   284A    -11.120167   285A    -11.118918  
     286A    -11.118889   287A    -11.118881   288A    -11.118750  
     289A    -11.117995   290A    -11.117439   291A    -11.117255  
     292A    -11.116593   293A    -11.115000   294A    -11.114321  
     295A    -11.114184   296A    -11.113366   297A    -11.113331  
     298A    -11.110396   299A    -11.110389   300A    -11.109862  
     301A    -11.108070   302A    -11.107118   303A    -11.106943  
     304A    -11.106690   305A    -11.104959   306A    -11.104905  
     307A    -11.104492   308A    -11.103205   309A    -11.103121  
     310A    -11.101112   311A    -11.100965   312A    -11.100843  
     313A    -11.099421   314A    -11.098653   315A    -11.098144  
     316A    -11.096638   317A    -11.096613   318A    -11.096268  
     319A    -11.095549   320A    -11.095240   321A    -11.094245  
     322A    -11.092631   323A    -11.092171   324A    -11.092156  
     325A    -11.092003   326A    -11.091192   327A    -11.091135  
     328A    -11.088500   329A    -11.088399   330A    -11.087513  
     331A    -11.086614   332A    -11.086135   333A    -11.085718  
     334A    -11.085474   335A    -11.085378   336A    -11.085333  
     337A    -11.084350   338A    -11.083988   339A    -11.083791  
     340A    -11.083214   341A    -11.082228   342A    -11.082183  
     343A    -11.081705   344A    -11.080721   345A    -11.080285  
     346A    -11.080097   347A    -11.079903   348A    -11.076478  
     349A    -11.075453   350A    -11.075159   351A    -11.075097  
     352A    -11.074617   353A    -11.073544   354A    -11.073517  
     355A    -11.073339   356A    -11.073171   357A    -11.072835  
     358A    -11.072787   359A    -11.072691   360A    -11.071526  
     361A    -11.070716   362A    -11.069887   363A    -11.069553  
     364A    -11.068974   365A    -11.068883   366A    -11.068514  
     367A    -11.066275   368A    -11.066101   369A    -11.066078  
     370A    -11.064127   371A    -11.063148   372A    -11.062720  
     373A    -11.062620   374A    -11.061865   375A    -11.061159  
     376A    -11.060515   377A    -11.060248   378A    -11.059880  
     379A    -11.059564   380A    -11.059415   381A    -11.057117  
     382A    -11.055040   383A    -11.053338   384A    -11.052814  
     385A    -11.052525   386A    -11.052468   387A    -11.050716  
     388A    -11.049575   389A    -11.049405   390A    -11.049142  
     391A    -11.045862   392A    -11.044935   393A    -11.044925  
     394A    -11.044328   395A    -11.043789   396A    -11.043731  
     397A    -11.043311   398A    -11.042786   399A    -11.042714  
     400A    -11.042621   401A    -11.041618   402A    -11.041459  
     403A    -11.041167   404A    -11.040981   405A    -11.040650  
     406A    -11.039807   407A    -11.039580   408A    -11.039517  
     409A    -11.039146   410A    -11.039119   411A    -11.038302  
     412A    -11.037630   413A    -11.037378   414A    -11.036781  
     415A    -11.035464   416A    -11.035091   417A    -11.034324  
     418A    -11.034186   419A    -11.033668   420A    -11.033644  
     421A    -11.033596   422A    -11.032694   423A    -11.032512  
     424A    -11.032294   425A    -11.032025   426A    -11.031418  
     427A    -11.030055   428A    -11.030049   429A    -11.029054  
     430A    -11.028906   431A    -11.028035   432A    -11.027876  
     433A    -11.027314   434A    -11.025376   435A    -11.024402  
     436A    -11.022475   437A    -11.021871   438A    -11.018367  
     439A    -11.017006   440A    -11.016616   441A    -11.015212  
     442A    -11.013584   443A    -11.012330   444A    -11.010868  
     445A    -11.010679   446A    -11.010252   447A    -11.009834  
     448A    -11.009367   449A    -11.009266   450A    -11.008824  
     451A    -11.007116   452A    -11.006032   453A    -11.004363  
     454A    -11.003461   455A    -10.998086   456A    -10.997332  
     457A    -10.991172   458A    -10.989742   459A    -10.987855  
     460A    -10.985160   461A    -10.983483   462A    -10.979058  
     463A    -10.976194   464A    -10.970399   465A    -10.965365  
     466A    -10.963543   467A    -10.958129   468A    -10.950216  
     469A    -10.948826   470A    -10.947152   471A    -10.938606  
     472A    -10.909689   473A    -10.901977   474A    -10.897504  
     475A     -9.126307   476A     -8.816525   477A     -8.815764  
     478A     -8.785231   479A     -8.742195   480A     -6.782359  
     481A     -6.777257   482A     -6.774907   483A     -6.467265  
     484A     -6.464722   485A     -6.464364   486A     -6.463281  
     487A     -6.461287   488A     -6.460506   489A     -6.434861  
     490A     -6.433064   491A     -6.430192   492A     -6.391797  
     493A     -6.390197   494A     -6.387247   495A     -1.449504  
     496A     -1.430608   497A     -1.402394   498A     -1.371916  
     499A     -1.366505   500A     -1.351977   501A     -1.343626  
     502A     -1.340163   503A     -1.328462   504A     -1.319778  
     505A     -1.318294   506A     -1.308653   507A     -1.301698  
     508A     -1.301003   509A     -1.296266   510A     -1.294292  
     511A     -1.292359   512A     -1.284409   513A     -1.283819  
     514A     -1.282956   515A     -1.281147   516A     -1.281032  
     517A     -1.276781   518A     -1.274109   519A     -1.273846  
     520A     -1.270143   521A     -1.267817   522A     -1.267395  
     523A     -1.266482   524A     -1.266162   525A     -1.263911  
     526A     -1.262153   527A     -1.261467   528A     -1.261015  
     529A     -1.260787   530A     -1.259979   531A     -1.258873  
     532A     -1.258577   533A     -1.257769   534A     -1.256868  
     535A     -1.255499   536A     -1.254484   537A     -1.254440  
     538A     -1.250249   539A     -1.249438   540A     -1.248904  
     541A     -1.248242   542A     -1.248098   543A     -1.247205  
     544A     -1.247152   545A     -1.245638   546A     -1.245158  
     547A     -1.243851   548A     -1.243392   549A     -1.242987  
     550A     -1.242353   551A     -1.242062   552A     -1.239789  
     553A     -1.238834   554A     -1.238470   555A     -1.236782  
     556A     -1.236002   557A     -1.235557   558A     -1.234972  
     559A     -1.232651   560A     -1.231484   561A     -1.231339  
     562A     -1.230216   563A     -1.229597   564A     -1.227021  
     565A     -1.224918   566A     -1.222783   567A     -1.222574  
     568A     -1.221754   569A     -1.219995   570A     -1.219519  
     571A     -1.218451   572A     -1.217009   573A     -1.215370  
     574A     -1.211087   575A     -1.207918   576A     -1.199337  
     577A     -1.199063   578A     -1.197805   579A     -1.197404  
     580A     -1.195839   581A     -1.193640   582A     -1.190273  
     583A     -1.186261   584A     -1.179450   585A     -1.176218  
     586A     -1.171172   587A     -1.170554   588A     -1.170022  
     589A     -1.167831   590A     -1.160242   591A     -1.158069  
     592A     -1.155711   593A     -1.155601   594A     -1.152788  
     595A     -1.150637   596A     -1.146778   597A     -1.145695  
     598A     -1.135019   599A     -1.134825   600A     -1.132636  
     601A     -1.130363   602A     -1.129338   603A     -1.127491  
     604A     -1.127014   605A     -1.125269   606A     -1.125105  
     607A     -1.124044   608A     -1.121770   609A     -1.120410  
     610A     -1.120073   611A     -1.116586   612A     -1.113970  
     613A     -1.112701   614A     -1.112513   615A     -1.112381  
     616A     -1.112159   617A     -1.110713   618A     -1.110335  
     619A     -1.110067   620A     -1.109994   621A     -1.109823  
     622A     -1.108988   623A     -1.106875   624A     -1.106176  
     625A     -1.104141   626A     -1.101426   627A     -1.100008  
     628A     -1.099508   629A     -1.098907   630A     -1.095554  
     631A     -1.095065   632A     -1.094271   633A     -1.094141  
     634A     -1.093590   635A     -1.092399   636A     -1.088140  
     637A     -1.088041   638A     -1.087138   639A     -1.085168  
     640A     -1.083934   641A     -1.082949   642A     -1.081821  
     643A     -1.080441   644A     -1.080165   645A     -1.079679  
     646A     -1.078079   647A     -1.076087   648A     -1.071874  
     649A     -1.071438   650A     -1.070699   651A     -1.070573  
     652A     -1.067915   653A     -1.066059   654A     -1.064963  
     655A     -1.064636   656A     -1.064267   657A     -1.063710  
     658A     -1.063145   659A     -1.062470   660A     -1.052990  
     661A     -1.051837   662A     -1.050638   663A     -1.049880  
     664A     -1.049291   665A     -1.045382   666A     -1.043825  
     667A     -1.043212   668A     -1.043173   669A     -1.040907  
     670A     -1.040412   671A     -1.035123   672A     -1.034827  
     673A     -1.032416   674A     -1.031360   675A     -1.028956  
     676A     -1.028646   677A     -1.025790   678A     -1.025473  
     679A     -1.025246   680A     -1.017819   681A     -1.017661  
     682A     -1.008743   683A     -1.008665   684A     -1.008154  
     685A     -1.007201   686A     -1.002414   687A     -1.000602  
     688A     -0.999235   689A     -0.997505   690A     -0.992392  
     691A     -0.990590   692A     -0.990366   693A     -0.989584  
     694A     -0.989372   695A     -0.987130   696A     -0.985747  
     697A     -0.985164   698A     -0.984765   699A     -0.984146  
     700A     -0.980175   701A     -0.977756   702A     -0.975929  
     703A     -0.974194   704A     -0.972185   705A     -0.970201  
     706A     -0.967655   707A     -0.964158   708A     -0.963736  
     709A     -0.962835   710A     -0.962282   711A     -0.960749  
     712A     -0.959217   713A     -0.956793   714A     -0.956014  
     715A     -0.952302   716A     -0.949460   717A     -0.949088  
     718A     -0.947254   719A     -0.946779   720A     -0.945928  
     721A     -0.945669   722A     -0.943108   723A     -0.942783  
     724A     -0.938246   725A     -0.937454   726A     -0.935685  
     727A     -0.935317   728A     -0.934687   729A     -0.932871  
     730A     -0.930565   731A     -0.929978   732A     -0.928503  
     733A     -0.927777   734A     -0.923329   735A     -0.922767  
     736A     -0.918202   737A     -0.913682   738A     -0.910993  
     739A     -0.910833   740A     -0.910451   741A     -0.910268  
     742A     -0.909949   743A     -0.909021   744A     -0.908442  
     745A     -0.905212   746A     -0.904473   747A     -0.904208  
     748A     -0.903290   749A     -0.901124   750A     -0.900598  
     751A     -0.897414   752A     -0.896736   753A     -0.894804  
     754A     -0.894558   755A     -0.894480   756A     -0.893912  
     757A     -0.892721   758A     -0.891825   759A     -0.891468  
     760A     -0.890498   761A     -0.890269   762A     -0.887856  
     763A     -0.886520   764A     -0.885943   765A     -0.885237  
     766A     -0.885150   767A     -0.884191   768A     -0.883168  
     769A     -0.882581   770A     -0.879977   771A     -0.877552  
     772A     -0.876849   773A     -0.876063   774A     -0.871019  
     775A     -0.869380   776A     -0.868010   777A     -0.867822  
     778A     -0.864737   779A     -0.864077   780A     -0.861974  
     781A     -0.860311   782A     -0.860041   783A     -0.857774  
     784A     -0.852331   785A     -0.850608   786A     -0.848371  
     787A     -0.848170   788A     -0.847394   789A     -0.845127  
     790A     -0.844565   791A     -0.843156   792A     -0.839650  
     793A     -0.836708   794A     -0.834920   795A     -0.833848  
     796A     -0.832110   797A     -0.831754   798A     -0.829931  
     799A     -0.827767   800A     -0.826379   801A     -0.825816  
     802A     -0.825721   803A     -0.824356   804A     -0.821773  
     805A     -0.821271   806A     -0.820020   807A     -0.819791  
     808A     -0.815264   809A     -0.813483   810A     -0.808140  
     811A     -0.805819   812A     -0.805520   813A     -0.802765  
     814A     -0.800687   815A     -0.799157   816A     -0.797685  
     817A     -0.793895   818A     -0.792429   819A     -0.789670  
     820A     -0.789510   821A     -0.786419   822A     -0.785752  
     823A     -0.785117   824A     -0.782655   825A     -0.782518  
     826A     -0.781168   827A     -0.779710   828A     -0.779644  
     829A     -0.779546   830A     -0.776429   831A     -0.774162  
     832A     -0.772087   833A     -0.771984   834A     -0.771595  
     835A     -0.768616   836A     -0.768234   837A     -0.765581  
     838A     -0.765300   839A     -0.764256   840A     -0.761941  
     841A     -0.761027   842A     -0.760622   843A     -0.760304  
     844A     -0.757466   845A     -0.757388   846A     -0.753653  
     847A     -0.752679   848A     -0.750418   849A     -0.748801  
     850A     -0.743638   851A     -0.741206   852A     -0.741094  
     853A     -0.740992   854A     -0.739288   855A     -0.739036  
     856A     -0.737615   857A     -0.737118   858A     -0.735884  
     859A     -0.735581   860A     -0.733717   861A     -0.733499  
     862A     -0.733167   863A     -0.730942   864A     -0.730595  
     865A     -0.730310   866A     -0.729711   867A     -0.729049  
     868A     -0.728775   869A     -0.721498   870A     -0.721411  
     871A     -0.720436   872A     -0.720129   873A     -0.719358  
     874A     -0.718558   875A     -0.716266   876A     -0.714563  
     877A     -0.714095   878A     -0.713517   879A     -0.710389  
     880A     -0.710044   881A     -0.709432   882A     -0.708400  
     883A     -0.707714   884A     -0.707437   885A     -0.706669  
     886A     -0.705772   887A     -0.703242   888A     -0.700473  
     889A     -0.700438   890A     -0.700210   891A     -0.698460  
     892A     -0.698111   893A     -0.696790   894A     -0.695871  
     895A     -0.694986   896A     -0.694152   897A     -0.692890  
     898A     -0.692285   899A     -0.691551   900A     -0.690813  
     901A     -0.689420   902A     -0.688773   903A     -0.688448  
     904A     -0.687351   905A     -0.686193   906A     -0.684228  
     907A     -0.684039   908A     -0.683936   909A     -0.682815  
     910A     -0.682637   911A     -0.681570   912A     -0.680660  
     913A     -0.679557   914A     -0.677559   915A     -0.676284  
     916A     -0.676057   917A     -0.675291   918A     -0.675104  
     919A     -0.673063   920A     -0.672990   921A     -0.672318  
     922A     -0.671650   923A     -0.671329   924A     -0.669962  
     925A     -0.667469   926A     -0.666009   927A     -0.665340  
     928A     -0.663988   929A     -0.663427   930A     -0.663106  
     931A     -0.663009   932A     -0.662324   933A     -0.662132  
     934A     -0.661886   935A     -0.661003   936A     -0.660627  
     937A     -0.659958   938A     -0.659487   939A     -0.658944  
     940A     -0.658731   941A     -0.658130   942A     -0.657924  
     943A     -0.657288   944A     -0.656477   945A     -0.656276  
     946A     -0.655879   947A     -0.655735   948A     -0.655263  
     949A     -0.654644   950A     -0.653901   951A     -0.652804  
     952A     -0.652258   953A     -0.651106   954A     -0.650632  
     955A     -0.650463   956A     -0.650349   957A     -0.649657  
     958A     -0.649288   959A     -0.648008   960A     -0.647423  
     961A     -0.644521   962A     -0.644120   963A     -0.643319  
     964A     -0.642781   965A     -0.642129   966A     -0.640553  
     967A     -0.640397   968A     -0.639649   969A     -0.639494  
     970A     -0.639262   971A     -0.637808   972A     -0.637123  
     973A     -0.637022   974A     -0.635915   975A     -0.634666  
     976A     -0.634463   977A     -0.634386   978A     -0.632713  
     979A     -0.632319   980A     -0.631796   981A     -0.631067  
     982A     -0.627971   983A     -0.627695   984A     -0.626239  
     985A     -0.624838   986A     -0.624305   987A     -0.623778  
     988A     -0.622217   989A     -0.622094   990A     -0.620892  
     991A     -0.619274   992A     -0.618661   993A     -0.618066  
     994A     -0.617730   995A     -0.616946   996A     -0.615347  
     997A     -0.614630   998A     -0.614375   999A     -0.613965  
    1000A     -0.613415  1001A     -0.612666  1002A     -0.611825  
    1003A     -0.610947  1004A     -0.609746  1005A     -0.608218  
    1006A     -0.608094  1007A     -0.606871  1008A     -0.605523  
    1009A     -0.605424  1010A     -0.604782  1011A     -0.604009  
    1012A     -0.603166  1013A     -0.602670  1014A     -0.602208  
    1015A     -0.601916  1016A     -0.601877  1017A     -0.600354  
    1018A     -0.600018  1019A     -0.598753  1020A     -0.597733  
    1021A     -0.597422  1022A     -0.596112  1023A     -0.595649  
    1024A     -0.594253  1025A     -0.594046  1026A     -0.593767  
    1027A     -0.593495  1028A     -0.592798  1029A     -0.591679  
    1030A     -0.590591  1031A     -0.590444  1032A     -0.589929  
    1033A     -0.589594  1034A     -0.588836  1035A     -0.587363  
    1036A     -0.585598  1037A     -0.584931  1038A     -0.584518  
    1039A     -0.583615  1040A     -0.583535  1041A     -0.583053  
    1042A     -0.582539  1043A     -0.581809  1044A     -0.581619  
    1045A     -0.581163  1046A     -0.579564  1047A     -0.579448  
    1048A     -0.577969  1049A     -0.577717  1050A     -0.577405  
    1051A     -0.576775  1052A     -0.576482  1053A     -0.576099  
    1054A     -0.575849  1055A     -0.574500  1056A     -0.573740  
    1057A     -0.572582  1058A     -0.572446  1059A     -0.571074  
    1060A     -0.570638  1061A     -0.569775  1062A     -0.569122  
    1063A     -0.568426  1064A     -0.567574  1065A     -0.567164  
    1066A     -0.566056  1067A     -0.565870  1068A     -0.565563  
    1069A     -0.565370  1070A     -0.564240  1071A     -0.563033  
    1072A     -0.562309  1073A     -0.561790  1074A     -0.560950  
    1075A     -0.560740  1076A     -0.559213  1077A     -0.557995  
    1078A     -0.556654  1079A     -0.555694  1080A     -0.555573  
    1081A     -0.555012  1082A     -0.554649  1083A     -0.554018  
    1084A     -0.553646  1085A     -0.553365  1086A     -0.552628  
    1087A     -0.551138  1088A     -0.550593  1089A     -0.549785  
    1090A     -0.549142  1091A     -0.548825  1092A     -0.548524  
    1093A     -0.546829  1094A     -0.546585  1095A     -0.545967  
    1096A     -0.545474  1097A     -0.544854  1098A     -0.544548  
    1099A     -0.544029  1100A     -0.543306  1101A     -0.543140  
    1102A     -0.542357  1103A     -0.541182  1104A     -0.540955  
    1105A     -0.539811  1106A     -0.539289  1107A     -0.539257  
    1108A     -0.539048  1109A     -0.538561  1110A     -0.538274  
    1111A     -0.537915  1112A     -0.537732  1113A     -0.536396  
    1114A     -0.534315  1115A     -0.534018  1116A     -0.533856  
    1117A     -0.533357  1118A     -0.533329  1119A     -0.533289  
    1120A     -0.533135  1121A     -0.532603  1122A     -0.532108  
    1123A     -0.531541  1124A     -0.531343  1125A     -0.531079  
    1126A     -0.530592  1127A     -0.530139  1128A     -0.529866  
    1129A     -0.529186  1130A     -0.528242  1131A     -0.527865  
    1132A     -0.527118  1133A     -0.525531  1134A     -0.525246  
    1135A     -0.524862  1136A     -0.524014  1137A     -0.523893  
    1138A     -0.523073  1139A     -0.522868  1140A     -0.522726  
    1141A     -0.522070  1142A     -0.520708  1143A     -0.520454  
    1144A     -0.520346  1145A     -0.519379  1146A     -0.518714  
    1147A     -0.518306  1148A     -0.518089  1149A     -0.517339  
    1150A     -0.516981  1151A     -0.516647  1152A     -0.516289  
    1153A     -0.515830  1154A     -0.515347  1155A     -0.514574  
    1156A     -0.514000  1157A     -0.513796  1158A     -0.513185  
    1159A     -0.513100  1160A     -0.512451  1161A     -0.511982  
    1162A     -0.511618  1163A     -0.509584  1164A     -0.508956  
    1165A     -0.508552  1166A     -0.508084  1167A     -0.507869  
    1168A     -0.507367  1169A     -0.507030  1170A     -0.506920  
    1171A     -0.506595  1172A     -0.506408  1173A     -0.505789  
    1174A     -0.505363  1175A     -0.505290  1176A     -0.504917  
    1177A     -0.504620  1178A     -0.504241  1179A     -0.503679  
    1180A     -0.503310  1181A     -0.502276  1182A     -0.502150  
    1183A     -0.501410  1184A     -0.501313  1185A     -0.501151  
    1186A     -0.500546  1187A     -0.500417  1188A     -0.499888  
    1189A     -0.499819  1190A     -0.499096  1191A     -0.498710  
    1192A     -0.498013  1193A     -0.497592  1194A     -0.497451  
    1195A     -0.496987  1196A     -0.496288  1197A     -0.496051  
    1198A     -0.494673  1199A     -0.494510  1200A     -0.494169  
    1201A     -0.493913  1202A     -0.492615  1203A     -0.492459  
    1204A     -0.492150  1205A     -0.491113  1206A     -0.490830  
    1207A     -0.490483  1208A     -0.490240  1209A     -0.489974  
    1210A     -0.489764  1211A     -0.489304  1212A     -0.488948  
    1213A     -0.488512  1214A     -0.488018  1215A     -0.487966  
    1216A     -0.487722  1217A     -0.487094  1218A     -0.486864  
    1219A     -0.486078  1220A     -0.485926  1221A     -0.485452  
    1222A     -0.485126  1223A     -0.484443  1224A     -0.483789  
    1225A     -0.483410  1226A     -0.482294  1227A     -0.481646  
    1228A     -0.481178  1229A     -0.480217  1230A     -0.479816  
    1231A     -0.479772  1232A     -0.479433  1233A     -0.479012  
    1234A     -0.478561  1235A     -0.478426  1236A     -0.477814  
    1237A     -0.477379  1238A     -0.477264  1239A     -0.476887  
    1240A     -0.475547  1241A     -0.475494  1242A     -0.475015  
    1243A     -0.474634  1244A     -0.473957  1245A     -0.473705  
    1246A     -0.473499  1247A     -0.473237  1248A     -0.472983  
    1249A     -0.472218  1250A     -0.471937  1251A     -0.471844  
    1252A     -0.471490  1253A     -0.471229  1254A     -0.471031  
    1255A     -0.470672  1256A     -0.469758  1257A     -0.469271  
    1258A     -0.469108  1259A     -0.468710  1260A     -0.468197  
    1261A     -0.467765  1262A     -0.467027  1263A     -0.466806  
    1264A     -0.466512  1265A     -0.466234  1266A     -0.466068  
    1267A     -0.465720  1268A     -0.465585  1269A     -0.464794  
    1270A     -0.463942  1271A     -0.463494  1272A     -0.463171  
    1273A     -0.462913  1274A     -0.462436  1275A     -0.462323  
    1276A     -0.461994  1277A     -0.461783  1278A     -0.461054  
    1279A     -0.460896  1280A     -0.460505  1281A     -0.460108  
    1282A     -0.459993  1283A     -0.459925  1284A     -0.459301  
    1285A     -0.459197  1286A     -0.458933  1287A     -0.458210  
    1288A     -0.457803  1289A     -0.457550  1290A     -0.457021  
    1291A     -0.455917  1292A     -0.455646  1293A     -0.455117  
    1294A     -0.454508  1295A     -0.454427  1296A     -0.454002  
    1297A     -0.453563  1298A     -0.453494  1299A     -0.453046  
    1300A     -0.452949  1301A     -0.452902  1302A     -0.452564  
    1303A     -0.452350  1304A     -0.451949  1305A     -0.451475  
    1306A     -0.451264  1307A     -0.451115  1308A     -0.450237  
    1309A     -0.450026  1310A     -0.449339  1311A     -0.448791  
    1312A     -0.448585  1313A     -0.448506  1314A     -0.448239  
    1315A     -0.447752  1316A     -0.447356  1317A     -0.446784  
    1318A     -0.445528  1319A     -0.444790  1320A     -0.443885  
    1321A     -0.443339  1322A     -0.443191  1323A     -0.442881  
    1324A     -0.442499  1325A     -0.442177  1326A     -0.442112  
    1327A     -0.441747  1328A     -0.441319  1329A     -0.441127  
    1330A     -0.440937  1331A     -0.440923  1332A     -0.440215  
    1333A     -0.440150  1334A     -0.440041  1335A     -0.439654  
    1336A     -0.438991  1337A     -0.438404  1338A     -0.438055  
    1339A     -0.437718  1340A     -0.437428  1341A     -0.436844  
    1342A     -0.436673  1343A     -0.436398  1344A     -0.436273  
    1345A     -0.436066  1346A     -0.435929  1347A     -0.435546  
    1348A     -0.435408  1349A     -0.435258  1350A     -0.434485  
    1351A     -0.433658  1352A     -0.432932  1353A     -0.432694  
    1354A     -0.432129  1355A     -0.431802  1356A     -0.431607  
    1357A     -0.431344  1358A     -0.431099  1359A     -0.430724  
    1360A     -0.430463  1361A     -0.430112  1362A     -0.429534  
    1363A     -0.429149  1364A     -0.428842  1365A     -0.428381  
    1366A     -0.428130  1367A     -0.427767  1368A     -0.427361  
    1369A     -0.427070  1370A     -0.426916  1371A     -0.426712  
    1372A     -0.426351  1373A     -0.426074  1374A     -0.425501  
    1375A     -0.425134  1376A     -0.424761  1377A     -0.424652  
    1378A     -0.423715  1379A     -0.423603  1380A     -0.423124  
    1381A     -0.422814  1382A     -0.422570  1383A     -0.421818  
    1384A     -0.421522  1385A     -0.420951  1386A     -0.420484  
    1387A     -0.420310  1388A     -0.419894  1389A     -0.419518  
    1390A     -0.419171  1391A     -0.418973  1392A     -0.418465  
    1393A     -0.417993  1394A     -0.417893  1395A     -0.417584  
    1396A     -0.417481  1397A     -0.417183  1398A     -0.416764  
    1399A     -0.416410  1400A     -0.416040  1401A     -0.415875  
    1402A     -0.415299  1403A     -0.415101  1404A     -0.414711  
    1405A     -0.414177  1406A     -0.414139  1407A     -0.413589  
    1408A     -0.413490  1409A     -0.413252  1410A     -0.412898  
    1411A     -0.412843  1412A     -0.412551  1413A     -0.412110  
    1414A     -0.411868  1415A     -0.411240  1416A     -0.411035  
    1417A     -0.410663  1418A     -0.410440  1419A     -0.410228  
    1420A     -0.409693  1421A     -0.409354  1422A     -0.408942  
    1423A     -0.408695  1424A     -0.408547  1425A     -0.408341  
    1426A     -0.407840  1427A     -0.407044  1428A     -0.406712  
    1429A     -0.406405  1430A     -0.406064  1431A     -0.405813  
    1432A     -0.405328  1433A     -0.404711  1434A     -0.404225  
    1435A     -0.403195  1436A     -0.402952  1437A     -0.402600  
    1438A     -0.402258  1439A     -0.401819  1440A     -0.401552  
    1441A     -0.401033  1442A     -0.400416  1443A     -0.399969  
    1444A     -0.399609  1445A     -0.399255  1446A     -0.398861  
    1447A     -0.398666  1448A     -0.398320  1449A     -0.398030  
    1450A     -0.397524  1451A     -0.397331  1452A     -0.396614  
    1453A     -0.396111  1454A     -0.396099  1455A     -0.395519  
    1456A     -0.395194  1457A     -0.395078  1458A     -0.394653  
    1459A     -0.394508  1460A     -0.394380  1461A     -0.393701  
    1462A     -0.392858  1463A     -0.392345  1464A     -0.392086  
    1465A     -0.391498  1466A     -0.390978  1467A     -0.390434  
    1468A     -0.390091  1469A     -0.389795  1470A     -0.389704  
    1471A     -0.389218  1472A     -0.388799  1473A     -0.388677  
    1474A     -0.388394  1475A     -0.388019  1476A     -0.387725  
    1477A     -0.387597  1478A     -0.386697  1479A     -0.386385  
    1480A     -0.385359  1481A     -0.385095  1482A     -0.384891  
    1483A     -0.384386  1484A     -0.384215  1485A     -0.383485  
    1486A     -0.382445  1487A     -0.381727  1488A     -0.381641  
    1489A     -0.381260  1490A     -0.380907  1491A     -0.380692  
    1492A     -0.380428  1493A     -0.379974  1494A     -0.379908  
    1495A     -0.379546  1496A     -0.379469  1497A     -0.379244  
    1498A     -0.378999  1499A     -0.378729  1500A     -0.378594  
    1501A     -0.378155  1502A     -0.377922  1503A     -0.377645  
    1504A     -0.377445  1505A     -0.377006  1506A     -0.376604  
    1507A     -0.376435  1508A     -0.376090  1509A     -0.375864  
    1510A     -0.375376  1511A     -0.375000  1512A     -0.374411  
    1513A     -0.374259  1514A     -0.373968  1515A     -0.373656  
    1516A     -0.373436  1517A     -0.372741  1518A     -0.371998  
    1519A     -0.371885  1520A     -0.371677  1521A     -0.371447  
    1522A     -0.370990  1523A     -0.370649  1524A     -0.370063  
    1525A     -0.369662  1526A     -0.369108  1527A     -0.368831  
    1528A     -0.367905  1529A     -0.367524  1530A     -0.367342  
    1531A     -0.366856  1532A     -0.366311  1533A     -0.364805  
    1534A     -0.364485  1535A     -0.363266  1536A     -0.362744  
    1537A     -0.362461  1538A     -0.361823  1539A     -0.361502  
    1540A     -0.361041  1541A     -0.360959  1542A     -0.360213  
    1543A     -0.360040  1544A     -0.359676  1545A     -0.359022  
    1546A     -0.357952  1547A     -0.357764  1548A     -0.357139  
    1549A     -0.357108  1550A     -0.355871  1551A     -0.355782  
    1552A     -0.355452  1553A     -0.355240  1554A     -0.355110  
    1555A     -0.354245  1556A     -0.353814  1557A     -0.353480  
    1558A     -0.352647  1559A     -0.352346  1560A     -0.351724  
    1561A     -0.351539  1562A     -0.351366  1563A     -0.351190  
    1564A     -0.350597  1565A     -0.349939  1566A     -0.349658  
    1567A     -0.349204  1568A     -0.348609  1569A     -0.348531  
    1570A     -0.347833  1571A     -0.346745  1572A     -0.346448  
    1573A     -0.346207  1574A     -0.345808  1575A     -0.345169  
    1576A     -0.344630  1577A     -0.344222  1578A     -0.343647  
    1579A     -0.342689  1580A     -0.342394  1581A     -0.341807  
    1582A     -0.341328  1583A     -0.340429  1584A     -0.340396  
    1585A     -0.339134  1586A     -0.338418  1587A     -0.338273  
    1588A     -0.337205  1589A     -0.335400  1590A     -0.335030  
    1591A     -0.334315  1592A     -0.334240  1593A     -0.334072  
    1594A     -0.332784  1595A     -0.331843  1596A     -0.331807  
    1597A     -0.331586  1598A     -0.331255  1599A     -0.330586  
    1600A     -0.330247  1601A     -0.329142  1602A     -0.328923  
    1603A     -0.328736  1604A     -0.328466  1605A     -0.327191  
    1606A     -0.326834  1607A     -0.326306  1608A     -0.325595  
    1609A     -0.325513  1610A     -0.324842  1611A     -0.323482  
    1612A     -0.322166  1613A     -0.321334  1614A     -0.320921  
    1615A     -0.320408  1616A     -0.319757  1617A     -0.319130  
    1618A     -0.318256  1619A     -0.316954  1620A     -0.316524  
    1621A     -0.315939  1622A     -0.315602  1623A     -0.315553  
    1624A     -0.314440  1625A     -0.314368  1626A     -0.313125  
    1627A     -0.312592  1628A     -0.312247  1629A     -0.311645  
    1630A     -0.309852  1631A     -0.308953  1632A     -0.308107  
    1633A     -0.306828  1634A     -0.306715  1635A     -0.306356  
    1636A     -0.305800  1637A     -0.304899  1638A     -0.304157  
    1639A     -0.303839  1640A     -0.303234  1641A     -0.302000  
    1642A     -0.301762  1643A     -0.301432  1644A     -0.300953  
    1645A     -0.299888  1646A     -0.299516  1647A     -0.299270  
    1648A     -0.298302  1649A     -0.297799  1650A     -0.296771  
    1651A     -0.295727  1652A     -0.295460  1653A     -0.294855  
    1654A     -0.294342  1655A     -0.293538  1656A     -0.293321  
    1657A     -0.293135  1658A     -0.291951  1659A     -0.291608  
    1660A     -0.291532  1661A     -0.290864  1662A     -0.290272  
    1663A     -0.290157  1664A     -0.287378  1665A     -0.286719  
    1666A     -0.286551  1667A     -0.285769  1668A     -0.284976  
    1669A     -0.284492  1670A     -0.284225  1671A     -0.283380  
    1672A     -0.283210  1673A     -0.282462  1674A     -0.282133  
    1675A     -0.281861  1676A     -0.281224  1677A     -0.280692  
    1678A     -0.280068  1679A     -0.279974  1680A     -0.278301  
    1681A     -0.277986  1682A     -0.277779  1683A     -0.277540  
    1684A     -0.277220  1685A     -0.276591  1686A     -0.275860  
    1687A     -0.275366  1688A     -0.274118  1689A     -0.273489  
    1690A     -0.272825  1691A     -0.272352  1692A     -0.271622  
    1693A     -0.271106  1694A     -0.269451  1695A     -0.267975  
    1696A     -0.267559  1697A     -0.267553  1698A     -0.266482  
    1699A     -0.266413  1700A     -0.265594  1701A     -0.265472  
    1702A     -0.264906  1703A     -0.264881  1704A     -0.264304  
    1705A     -0.263691  1706A     -0.262711  1707A     -0.261841  
    1708A     -0.261296  1709A     -0.260240  1710A     -0.259340  
    1711A     -0.259109  1712A     -0.258722  1713A     -0.256523  
    1714A     -0.256281  1715A     -0.255971  1716A     -0.255767  
    1717A     -0.255096  1718A     -0.254334  1719A     -0.252990  
    1720A     -0.252038  1721A     -0.251851  1722A     -0.251720  
    1723A     -0.251553  1724A     -0.251010  1725A     -0.250781  
    1726A     -0.250628  1727A     -0.249982  1728A     -0.249518  
    1729A     -0.247415  1730A     -0.247130  1731A     -0.246559  
    1732A     -0.246357  1733A     -0.246255  1734A     -0.244791  
    1735A     -0.244498  1736A     -0.244358  1737A     -0.243734  
    1738A     -0.243279  1739A     -0.242673  1740A     -0.241118  
    1741A     -0.239862  1742A     -0.239212  1743A     -0.238555  
    1744A     -0.238309  1745A     -0.236315  1746A     -0.235494  
    1747A     -0.235321  1748A     -0.234786  1749A     -0.234319  
    1750A     -0.232028  1751A     -0.231914  1752A     -0.229987  
    1753A     -0.228742  1754A     -0.228670  1755A     -0.227642  
    1756A     -0.225595  1757A     -0.225227  1758A     -0.224707  
    1759A     -0.224167  1760A     -0.223796  1761A     -0.223282  
    1762A     -0.220690  1763A     -0.220272  1764A     -0.220021  
    1765A     -0.219927  1766A     -0.219332  1767A     -0.219071  
    1768A     -0.218197  1769A     -0.217960  1770A     -0.217149  
    1771A     -0.215831  1772A     -0.215459  1773A     -0.215383  
    1774A     -0.215245  1775A     -0.214636  1776A     -0.212718  
    1777A     -0.211957  1778A     -0.211900  1779A     -0.211594  
    1780A     -0.210628  1781A     -0.209855  1782A     -0.209825  
    1783A     -0.209749  1784A     -0.209191  1785A     -0.206457  
    1786A     -0.205547  1787A     -0.205228  1788A     -0.203805  
    1789A     -0.201302  1790A     -0.200183  1791A     -0.200039  
    1792A     -0.197042  1793A     -0.195853  1794A     -0.194971  
    1795A     -0.192341  1796A     -0.186326  1797A     -0.185005  
    1798A     -0.183073  1799A     -0.181069  1800A     -0.180323  
    1801A     -0.179467  1802A     -0.177613  1803A     -0.175134  
    1804A     -0.169882  1805A     -0.163124  1806A     -0.152348  
    1807A     -0.145676  1808A     -0.134148  1809A     -0.123131  
    1810A     -0.121149  1811A     -0.120351  1812A     -0.109360  
    1813A     -0.100187  1814A     -0.092894  1815A     -0.091184  
    1816A     -0.089188  1817A     -0.084335  1818A     -0.068478  
    1819A     -0.066904  1820A     -0.064927  1821A     -0.056983  
    1822A     -0.053930  1823A     -0.052213  1824A     -0.035722  
    1825A     -0.029716  1826A     -0.024658  1827A     -0.022612  
    1828A     -0.020087  1829A     -0.008837  1830A      0.003554  
    1831A      0.023855  

    Virtual:                                                              

    1832A      0.206922  1833A      0.214123  1834A      0.221856  
    1835A      0.245504  1836A      0.264260  1837A      0.280498  
    1838A      0.280718  1839A      0.282380  1840A      0.282724  
    1841A      0.285983  1842A      0.289216  1843A      0.292314  
    1844A      0.295091  1845A      0.299018  1846A      0.307139  
    1847A      0.309135  1848A      0.311834  1849A      0.318974  
    1850A      0.320884  1851A      0.321350  1852A      0.321900  
    1853A      0.322817  1854A      0.323131  1855A      0.324747  
    1856A      0.326314  1857A      0.326881  1858A      0.328717  
    1859A      0.330161  1860A      0.331556  1861A      0.331869  
    1862A      0.333542  1863A      0.336395  1864A      0.337886  
    1865A      0.340762  1866A      0.344658  1867A      0.344665  
    1868A      0.347659  1869A      0.347996  1870A      0.348429  
    1871A      0.348592  1872A      0.350913  1873A      0.352971  
    1874A      0.356910  1875A      0.356933  1876A      0.358265  
    1877A      0.361613  1878A      0.362650  1879A      0.362802  
    1880A      0.364303  1881A      0.367540  1882A      0.367865  
    1883A      0.369596  1884A      0.369656  1885A      0.369668  
    1886A      0.371683  1887A      0.372155  1888A      0.372542  
    1889A      0.375832  1890A      0.376635  1891A      0.376741  
    1892A      0.377047  1893A      0.377827  1894A      0.378376  
    1895A      0.379398  1896A      0.380794  1897A      0.381396  
    1898A      0.388641  1899A      0.389927  1900A      0.390583  
    1901A      0.391043  1902A      0.391226  1903A      0.394925  
    1904A      0.401318  1905A      0.401916  1906A      0.402996  
    1907A      0.405045  1908A      0.405725  1909A      0.414175  
    1910A      0.414843  1911A      0.417691  1912A      0.418821  
    1913A      0.427954  1914A      0.430805  1915A      0.436465  
    1916A      0.437197  1917A      0.442442  1918A      0.443357  
    1919A      0.447629  1920A      0.452286  1921A      0.455129  
    1922A      0.457693  1923A      0.459028  1924A      0.462837  
    1925A      0.470805  1926A      0.471070  1927A      0.476852  
    1928A      0.477272  1929A      0.479910  1930A      0.488726  
    1931A      0.502557  1932A      0.502877  1933A      0.504489  
    1934A      0.505976  1935A      0.520347  1936A      0.522829  
    1937A      0.523659  1938A      0.524525  1939A      0.527237  
    1940A      0.527554  1941A      0.529575  1942A      0.534121  
    1943A      0.534343  1944A      0.538109  1945A      0.541368  
    1946A      0.542655  1947A      0.542717  1948A      0.543090  
    1949A      0.545519  1950A      0.548084  1951A      0.548368  
    1952A      0.554392  1953A      0.554599  1954A      0.555384  
    1955A      0.558572  1956A      0.558886  1957A      0.560929  
    1958A      0.562289  1959A      0.563191  1960A      0.563245  
    1961A      0.565491  1962A      0.566533  1963A      0.566924  
    1964A      0.568720  1965A      0.568831  1966A      0.570002  
    1967A      0.571806  1968A      0.572646  1969A      0.573012  
    1970A      0.573943  1971A      0.574662  1972A      0.574848  
    1973A      0.575316  1974A      0.577444  1975A      0.578378  
    1976A      0.580218  1977A      0.580305  1978A      0.581631  
    1979A      0.583669  1980A      0.585896  1981A      0.588591  
    1982A      0.590164  1983A      0.592447  1984A      0.593636  
    1985A      0.595689  1986A      0.596546  1987A      0.596778  
    1988A      0.597159  1989A      0.598518  1990A      0.599400  
    1991A      0.601018  1992A      0.601425  1993A      0.602366  
    1994A      0.603728  1995A      0.604324  1996A      0.606376  
    1997A      0.606711  1998A      0.608485  1999A      0.608627  
    2000A      0.609245  2001A      0.610256  2002A      0.611448  
    2003A      0.611539  2004A      0.612773  2005A      0.615059  
    2006A      0.616154  2007A      0.617168  2008A      0.617444  
    2009A      0.618043  2010A      0.618504  2011A      0.620819  
    2012A      0.621066  2013A      0.622902  2014A      0.623440  
    2015A      0.624069  2016A      0.625114  2017A      0.625129  
    2018A      0.625432  2019A      0.625960  2020A      0.626340  
    2021A      0.628206  2022A      0.628671  2023A      0.630181  
    2024A      0.631771  2025A      0.632581  2026A      0.633688  
    2027A      0.634572  2028A      0.634911  2029A      0.635921  
    2030A      0.636350  2031A      0.636454  2032A      0.637123  
    2033A      0.637948  2034A      0.638709  2035A      0.639372  
    2036A      0.641942  2037A      0.642538  2038A      0.642920  
    2039A      0.643737  2040A      0.644766  2041A      0.645059  
    2042A      0.645905  2043A      0.648347  2044A      0.649326  
    2045A      0.649551  2046A      0.650569  2047A      0.651075  
    2048A      0.651163  2049A      0.651687  2050A      0.652763  
    2051A      0.652964  2052A      0.653112  2053A      0.653988  
    2054A      0.654413  2055A      0.654871  2056A      0.655508  
    2057A      0.655875  2058A      0.656597  2059A      0.656707  
    2060A      0.657930  2061A      0.658559  2062A      0.659401  
    2063A      0.660098  2064A      0.660574  2065A      0.661187  
    2066A      0.662306  2067A      0.663223  2068A      0.663358  
    2069A      0.663524  2070A      0.664002  2071A      0.664765  
    2072A      0.665120  2073A      0.666966  2074A      0.668066  
    2075A      0.668202  2076A      0.669294  2077A      0.670106  
    2078A      0.670401  2079A      0.670829  2080A      0.671337  
    2081A      0.671720  2082A      0.672146  2083A      0.672976  
    2084A      0.673123  2085A      0.673909  2086A      0.674386  
    2087A      0.674639  2088A      0.674941  2089A      0.675429  
    2090A      0.676046  2091A      0.676261  2092A      0.676790  
    2093A      0.677850  2094A      0.678935  2095A      0.679228  
    2096A      0.680626  2097A      0.680704  2098A      0.680969  
    2099A      0.681840  2100A      0.682073  2101A      0.683625  
    2102A      0.684784  2103A      0.685164  2104A      0.685467  
    2105A      0.686426  2106A      0.688238  2107A      0.688735  
    2108A      0.690053  2109A      0.690151  2110A      0.690521  
    2111A      0.690988  2112A      0.691436  2113A      0.691839  
    2114A      0.692113  2115A      0.692603  2116A      0.692810  
    2117A      0.693362  2118A      0.694301  2119A      0.694492  
    2120A      0.695681  2121A      0.695821  2122A      0.696324  
    2123A      0.696868  2124A      0.697564  2125A      0.697852  
    2126A      0.698390  2127A      0.699542  2128A      0.700005  
    2129A      0.700316  2130A      0.700786  2131A      0.701099  
    2132A      0.701943  2133A      0.702766  2134A      0.703016  
    2135A      0.703169  2136A      0.703699  2137A      0.703959  
    2138A      0.704263  2139A      0.704343  2140A      0.706201  
    2141A      0.706921  2142A      0.707390  2143A      0.707801  
    2144A      0.708318  2145A      0.708676  2146A      0.709575  
    2147A      0.710379  2148A      0.711420  2149A      0.711809  
    2150A      0.712444  2151A      0.712722  2152A      0.713010  
    2153A      0.713085  2154A      0.713216  2155A      0.713590  
    2156A      0.713910  2157A      0.714215  2158A      0.714771  
    2159A      0.714980  2160A      0.715294  2161A      0.716270  
    2162A      0.716760  2163A      0.717178  2164A      0.717862  
    2165A      0.718384  2166A      0.719138  2167A      0.719559  
    2168A      0.720069  2169A      0.720557  2170A      0.721113  
    2171A      0.721342  2172A      0.721755  2173A      0.722823  
    2174A      0.722996  2175A      0.724112  2176A      0.724655  
    2177A      0.724839  2178A      0.725109  2179A      0.725738  
    2180A      0.726483  2181A      0.726804  2182A      0.727686  
    2183A      0.727904  2184A      0.728168  2185A      0.728674  
    2186A      0.728890  2187A      0.729341  2188A      0.730043  
    2189A      0.730455  2190A      0.731476  2191A      0.731667  
    2192A      0.732314  2193A      0.733129  2194A      0.733977  
    2195A      0.734415  2196A      0.735033  2197A      0.735680  
    2198A      0.736443  2199A      0.736522  2200A      0.737816  
    2201A      0.738218  2202A      0.738867  2203A      0.739367  
    2204A      0.739865  2205A      0.740424  2206A      0.740644  
    2207A      0.741559  2208A      0.742369  2209A      0.742567  
    2210A      0.743289  2211A      0.743476  2212A      0.743844  
    2213A      0.744463  2214A      0.744857  2215A      0.745131  
    2216A      0.745293  2217A      0.745855  2218A      0.746125  
    2219A      0.746443  2220A      0.746780  2221A      0.747392  
    2222A      0.747787  2223A      0.748338  2224A      0.748639  
    2225A      0.749335  2226A      0.749611  2227A      0.749696  
    2228A      0.750068  2229A      0.750143  2230A      0.750474  
    2231A      0.751315  2232A      0.751813  2233A      0.752694  
    2234A      0.753258  2235A      0.753979  2236A      0.754008  
    2237A      0.754570  2238A      0.754934  2239A      0.755106  
    2240A      0.755672  2241A      0.756198  2242A      0.756297  
    2243A      0.757163  2244A      0.757513  2245A      0.757742  
    2246A      0.758331  2247A      0.758467  2248A      0.758642  
    2249A      0.758795  2250A      0.759376  2251A      0.759757  
    2252A      0.760004  2253A      0.760263  2254A      0.760432  
    2255A      0.760945  2256A      0.761376  2257A      0.761627  
    2258A      0.762277  2259A      0.762825  2260A      0.763284  
    2261A      0.763658  2262A      0.763909  2263A      0.764446  
    2264A      0.764771  2265A      0.765102  2266A      0.765304  
    2267A      0.765725  2268A      0.766291  2269A      0.766531  
    2270A      0.766948  2271A      0.767712  2272A      0.768343  
    2273A      0.768702  2274A      0.768987  2275A      0.769269  
    2276A      0.769744  2277A      0.769961  2278A      0.770561  
    2279A      0.770754  2280A      0.771208  2281A      0.771380  
    2282A      0.772031  2283A      0.772265  2284A      0.773166  
    2285A      0.773577  2286A      0.773764  2287A      0.774665  
    2288A      0.774762  2289A      0.775226  2290A      0.775561  
    2291A      0.775964  2292A      0.776477  2293A      0.776552  
    2294A      0.776878  2295A      0.777376  2296A      0.777768  
    2297A      0.778081  2298A      0.778700  2299A      0.779060  
    2300A      0.779382  2301A      0.779804  2302A      0.779945  
    2303A      0.780423  2304A      0.780762  2305A      0.780999  
    2306A      0.781467  2307A      0.781551  2308A      0.782430  
    2309A      0.783243  2310A      0.783478  2311A      0.783664  
    2312A      0.784109  2313A      0.784455  2314A      0.784813  
    2315A      0.785103  2316A      0.785315  2317A      0.786383  
    2318A      0.786496  2319A      0.786703  2320A      0.787243  
    2321A      0.787330  2322A      0.788028  2323A      0.788489  
    2324A      0.788782  2325A      0.789296  2326A      0.789784  
    2327A      0.790344  2328A      0.790679  2329A      0.791047  
    2330A      0.791271  2331A      0.791630  2332A      0.791824  
    2333A      0.791984  2334A      0.792563  2335A      0.792711  
    2336A      0.793107  2337A      0.793253  2338A      0.793570  
    2339A      0.793853  2340A      0.794186  2341A      0.795158  
    2342A      0.795697  2343A      0.796100  2344A      0.796711  
    2345A      0.796993  2346A      0.797024  2347A      0.797686  
    2348A      0.798202  2349A      0.798702  2350A      0.799180  
    2351A      0.799458  2352A      0.799991  2353A      0.800167  
    2354A      0.801023  2355A      0.801195  2356A      0.801329  
    2357A      0.801520  2358A      0.801820  2359A      0.802085  
    2360A      0.802345  2361A      0.802556  2362A      0.802979  
    2363A      0.803834  2364A      0.803965  2365A      0.804041  
    2366A      0.804612  2367A      0.804826  2368A      0.805067  
    2369A      0.805416  2370A      0.805825  2371A      0.805914  
    2372A      0.806581  2373A      0.806994  2374A      0.807204  
    2375A      0.807474  2376A      0.807699  2377A      0.808211  
    2378A      0.808535  2379A      0.808754  2380A      0.809576  
    2381A      0.809811  2382A      0.809917  2383A      0.810512  
    2384A      0.810941  2385A      0.811136  2386A      0.811882  
    2387A      0.812321  2388A      0.812728  2389A      0.813267  
    2390A      0.814057  2391A      0.814180  2392A      0.815093  
    2393A      0.815260  2394A      0.815644  2395A      0.816245  
    2396A      0.816322  2397A      0.816750  2398A      0.817398  
    2399A      0.818237  2400A      0.818551  2401A      0.818765  
    2402A      0.818916  2403A      0.819528  2404A      0.819856  
    2405A      0.820328  2406A      0.820682  2407A      0.821053  
    2408A      0.821524  2409A      0.822066  2410A      0.822442  
    2411A      0.822637  2412A      0.823192  2413A      0.823373  
    2414A      0.823951  2415A      0.824426  2416A      0.824498  
    2417A      0.824834  2418A      0.825557  2419A      0.825877  
    2420A      0.826025  2421A      0.826327  2422A      0.826736  
    2423A      0.826924  2424A      0.827580  2425A      0.827680  
    2426A      0.827975  2427A      0.828336  2428A      0.828792  
    2429A      0.828889  2430A      0.829382  2431A      0.829678  
    2432A      0.830584  2433A      0.831598  2434A      0.832169  
    2435A      0.832379  2436A      0.832683  2437A      0.833254  
    2438A      0.833779  2439A      0.834282  2440A      0.834511  
    2441A      0.834851  2442A      0.835009  2443A      0.835374  
    2444A      0.835689  2445A      0.836102  2446A      0.836646  
    2447A      0.836822  2448A      0.837303  2449A      0.837638  
    2450A      0.837964  2451A      0.838575  2452A      0.838945  
    2453A      0.839174  2454A      0.839572  2455A      0.839866  
    2456A      0.840839  2457A      0.840961  2458A      0.841209  
    2459A      0.841330  2460A      0.841872  2461A      0.842135  
    2462A      0.842857  2463A      0.843105  2464A      0.843704  
    2465A      0.843922  2466A      0.844106  2467A      0.844720  
    2468A      0.845139  2469A      0.845393  2470A      0.845649  
    2471A      0.845831  2472A      0.846315  2473A      0.846746  
    2474A      0.847098  2475A      0.847310  2476A      0.847969  
    2477A      0.848182  2478A      0.848460  2479A      0.848629  
    2480A      0.849001  2481A      0.849546  2482A      0.849924  
    2483A      0.850054  2484A      0.850407  2485A      0.850616  
    2486A      0.851216  2487A      0.851779  2488A      0.852704  
    2489A      0.852876  2490A      0.853137  2491A      0.853318  
    2492A      0.853920  2493A      0.854379  2494A      0.854584  
    2495A      0.855028  2496A      0.855214  2497A      0.856037  
    2498A      0.857442  2499A      0.857682  2500A      0.859144  
    2501A      0.859241  2502A      0.859704  2503A      0.859781  
    2504A      0.860114  2505A      0.860328  2506A      0.861218  
    2507A      0.861684  2508A      0.861930  2509A      0.862344  
    2510A      0.862592  2511A      0.862994  2512A      0.863295  
    2513A      0.863432  2514A      0.863575  2515A      0.864259  
    2516A      0.864449  2517A      0.865041  2518A      0.865495  
    2519A      0.865861  2520A      0.866436  2521A      0.866793  
    2522A      0.867154  2523A      0.867485  2524A      0.867536  
    2525A      0.868417  2526A      0.868657  2527A      0.868971  
    2528A      0.869434  2529A      0.870006  2530A      0.870239  
    2531A      0.870900  2532A      0.871214  2533A      0.872048  
    2534A      0.872277  2535A      0.872544  2536A      0.873481  
    2537A      0.873600  2538A      0.873852  2539A      0.874129  
    2540A      0.874354  2541A      0.875019  2542A      0.875282  
    2543A      0.875493  2544A      0.875926  2545A      0.876170  
    2546A      0.876858  2547A      0.877033  2548A      0.877564  
    2549A      0.877660  2550A      0.878054  2551A      0.878378  
    2552A      0.879043  2553A      0.879188  2554A      0.879352  
    2555A      0.880574  2556A      0.881395  2557A      0.881671  
    2558A      0.882467  2559A      0.882765  2560A      0.883828  
    2561A      0.884025  2562A      0.884691  2563A      0.884882  
    2564A      0.885654  2565A      0.886432  2566A      0.886961  
    2567A      0.887343  2568A      0.888215  2569A      0.888254  
    2570A      0.888463  2571A      0.888989  2572A      0.889636  
    2573A      0.889709  2574A      0.890610  2575A      0.890777  
    2576A      0.891747  2577A      0.892085  2578A      0.892642  
    2579A      0.892765  2580A      0.893331  2581A      0.893630  
    2582A      0.893836  2583A      0.894656  2584A      0.894990  
    2585A      0.895383  2586A      0.895674  2587A      0.896775  
    2588A      0.897975  2589A      0.898234  2590A      0.899018  
    2591A      0.899160  2592A      0.900157  2593A      0.900959  
    2594A      0.901751  2595A      0.902114  2596A      0.903204  
    2597A      0.903635  2598A      0.904339  2599A      0.906000  
    2600A      0.906607  2601A      0.907580  2602A      0.908176  
    2603A      0.908952  2604A      0.909075  2605A      0.909772  
    2606A      0.909820  2607A      0.910500  2608A      0.911697  
    2609A      0.912284  2610A      0.912810  2611A      0.913333  
    2612A      0.913619  2613A      0.914221  2614A      0.914906  
    2615A      0.915134  2616A      0.916465  2617A      0.916676  
    2618A      0.917433  2619A      0.917653  2620A      0.918273  
    2621A      0.919157  2622A      0.920463  2623A      0.920838  
    2624A      0.921020  2625A      0.921241  2626A      0.921358  
    2627A      0.922857  2628A      0.923712  2629A      0.924476  
    2630A      0.925155  2631A      0.926365  2632A      0.926666  
    2633A      0.926866  2634A      0.927562  2635A      0.927767  
    2636A      0.928417  2637A      0.928526  2638A      0.929134  
    2639A      0.931670  2640A      0.931827  2641A      0.932446  
    2642A      0.933907  2643A      0.935274  2644A      0.936124  
    2645A      0.936253  2646A      0.936721  2647A      0.936960  
    2648A      0.937009  2649A      0.938344  2650A      0.938898  
    2651A      0.939098  2652A      0.939417  2653A      0.939622  
    2654A      0.940331  2655A      0.941424  2656A      0.941695  
    2657A      0.943329  2658A      0.943389  2659A      0.943807  
    2660A      0.946271  2661A      0.947410  2662A      0.948163  
    2663A      0.948478  2664A      0.950193  2665A      0.952296  
    2666A      0.953120  2667A      0.954648  2668A      0.954881  
    2669A      0.955366  2670A      0.955702  2671A      0.955973  
    2672A      0.956019  2673A      0.958133  2674A      0.959300  
    2675A      0.959498  2676A      0.960139  2677A      0.960348  
    2678A      0.960949  2679A      0.961722  2680A      0.962090  
    2681A      0.962622  2682A      0.962692  2683A      0.963708  
    2684A      0.965228  2685A      0.965831  2686A      0.966271  
    2687A      0.968213  2688A      0.968669  2689A      0.970246  
    2690A      0.971084  2691A      0.972447  2692A      0.973420  
    2693A      0.975214  2694A      0.976122  2695A      0.976365  
    2696A      0.977516  2697A      0.977640  2698A      0.978422  
    2699A      0.979911  2700A      0.979923  2701A      0.980279  
    2702A      0.980900  2703A      0.982246  2704A      0.984102  
    2705A      0.984216  2706A      0.984691  2707A      0.985110  
    2708A      0.986718  2709A      0.986934  2710A      0.987511  
    2711A      0.987908  2712A      0.988119  2713A      0.989072  
    2714A      0.989273  2715A      0.989773  2716A      0.990148  
    2717A      0.990778  2718A      0.991817  2719A      0.991987  
    2720A      0.992934  2721A      0.993289  2722A      0.994478  
    2723A      0.995201  2724A      0.996456  2725A      0.997436  
    2726A      0.997782  2727A      0.999122  2728A      1.000420  
    2729A      1.001563  2730A      1.002572  2731A      1.004058  
    2732A      1.005733  2733A      1.006457  2734A      1.007263  
    2735A      1.007978  2736A      1.008543  2737A      1.009438  
    2738A      1.009666  2739A      1.009983  2740A      1.010336  
    2741A      1.011506  2742A      1.011748  2743A      1.012280  
    2744A      1.012896  2745A      1.012931  2746A      1.013019  
    2747A      1.013281  2748A      1.015154  2749A      1.017944  
    2750A      1.019588  2751A      1.019938  2752A      1.020312  
    2753A      1.023308  2754A      1.024400  2755A      1.024973  
    2756A      1.026150  2757A      1.026404  2758A      1.026790  
    2759A      1.027265  2760A      1.027819  2761A      1.030422  
    2762A      1.030567  2763A      1.031214  2764A      1.032092  
    2765A      1.032529  2766A      1.033195  2767A      1.035133  
    2768A      1.035425  2769A      1.035728  2770A      1.036099  
    2771A      1.038089  2772A      1.038752  2773A      1.039023  
    2774A      1.040965  2775A      1.041667  2776A      1.041819  
    2777A      1.043419  2778A      1.043963  2779A      1.046025  
    2780A      1.046989  2781A      1.047483  2782A      1.051912  
    2783A      1.053545  2784A      1.054243  2785A      1.056103  
    2786A      1.057648  2787A      1.058890  2788A      1.059804  
    2789A      1.063155  2790A      1.064214  2791A      1.065122  
    2792A      1.068117  2793A      1.068872  2794A      1.074182  
    2795A      1.075787  2796A      1.077123  2797A      1.077267  
    2798A      1.077543  2799A      1.077820  2800A      1.078906  
    2801A      1.082052  2802A      1.082366  2803A      1.084356  
    2804A      1.086987  2805A      1.088417  2806A      1.089575  
    2807A      1.090491  2808A      1.091780  2809A      1.094227  
    2810A      1.094758  2811A      1.095340  2812A      1.096109  
    2813A      1.096410  2814A      1.097465  2815A      1.102497  
    2816A      1.102712  2817A      1.104053  2818A      1.104973  
    2819A      1.105663  2820A      1.106096  2821A      1.110215  
    2822A      1.111050  2823A      1.111668  2824A      1.111942  
    2825A      1.114505  2826A      1.117007  2827A      1.119305  
    2828A      1.119849  2829A      1.120386  2830A      1.122309  
    2831A      1.123032  2832A      1.127484  2833A      1.127939  
    2834A      1.129295  2835A      1.129935  2836A      1.131742  
    2837A      1.131979  2838A      1.132537  2839A      1.133451  
    2840A      1.134323  2841A      1.135733  2842A      1.136008  
    2843A      1.136422  2844A      1.137172  2845A      1.140532  
    2846A      1.142355  2847A      1.146648  2848A      1.147398  
    2849A      1.148918  2850A      1.149177  2851A      1.153597  
    2852A      1.154608  2853A      1.154909  2854A      1.156828  
    2855A      1.158134  2856A      1.158259  2857A      1.162956  
    2858A      1.164356  2859A      1.164432  2860A      1.165920  
    2861A      1.170356  2862A      1.177663  2863A      1.178318  
    2864A      1.179049  2865A      1.182243  2866A      1.184708  
    2867A      1.189100  2868A      1.190464  2869A      1.196453  
    2870A      1.201612  2871A      1.202461  2872A      1.202984  
    2873A      1.210751  2874A      1.212744  2875A      1.214499  
    2876A      1.218212  2877A      1.219223  2878A      1.220509  
    2879A      1.232469  2880A      1.234321  2881A      1.235660  
    2882A      1.236589  2883A      1.237120  2884A      1.241089  
    2885A      1.242287  2886A      1.248150  2887A      1.248905  
    2888A      1.260180  2889A      1.270328  2890A      1.275985  
    2891A      1.277094  2892A      1.288116  2893A      1.290211  
    2894A      1.296010  2895A      1.296411  2896A      1.315533  
    2897A      1.329000  2898A      1.365927  2899A      1.378096  
    2900A      1.464812  2901A      1.496728  

    Final Occupation by Irrep:
              A 
    DOCC [  1831 ]
    NA   [  1831 ]
    NB   [  1831 ]

  @DF-RHF Final Energy: -24891.75756821657342

   => Energetics <=

    Nuclear Repulsion Energy =         315686.6817254137131386
    One-Electron Energy =             -665455.3801301758503541
    Two-Electron Energy =              324886.7883739778189920
    Total Energy =                     -24891.7575682165770559

Computation Completed


Properties will be evaluated at   0.000000,   0.000000,   0.000000 [a0]

Properties computed using the SCF density matrix


 Multipole Moments:

 ------------------------------------------------------------------------------------
     Multipole            Electronic (a.u.)      Nuclear  (a.u.)        Total (a.u.)
 ------------------------------------------------------------------------------------

 L = 1.  Multiply by 2.5417464519 to convert [e a0] to [Debye]
 Dipole X            :     -25880.4441972        25829.2283273          -51.2158699
 Dipole Y            :    -337458.2184375       337138.4073288         -319.8111087
 Dipole Z            :    -359497.8062175       359249.0571529         -248.7490646
 Magnitude           :                                                  408.3849994

 ------------------------------------------------------------------------------------

*** tstop() called on atl1-1-01-010-25-1.pace.gatech.edu at Wed May 21 00:58:06 2025
Module time:
	user time   =  389453.46 seconds =    6490.89 minutes
	system time =    8622.56 seconds =     143.71 minutes
	total time  =      46645 seconds =     777.42 minutes
Total time:
	user time   =  389453.46 seconds =    6490.89 minutes
	system time =    8622.56 seconds =     143.71 minutes
	total time  =      46645 seconds =     777.42 minutes
Wall time: 46644.84 seconds
