# Supplementary material for: SparcleQC: Automated Input File Creation for QM/MM Studies of Protein:Ligand Complexes
Source: J Chem Inf Model. 2025 Jun 17;65(13):6433–40. doi: 10.1021/acs.jcim.5c00617 (PMC12264949; doi:10.1021/acs.jcim.5c00617)
Supplement: Supplementary file 2 [file ci5c00617_si_002.zip › si/convergence/ex1_1ABA/psi4_files/no_ee/cutoff_3.5_psi4_file_cx.out]

Scratch directory: /tmp/
   => Libint2 <=

    Primary   basis highest AM E, G, H:  5, 4, 3
    Auxiliary basis highest AM E, G, H:  6, 5, 4
    Onebody   basis highest AM E, G, H:  6, 5, 4
    Solid Harmonics ordering:            gaussian

*** tstart() called on atl1-1-01-010-23-2.pace.gatech.edu
*** at Tue May 20 08:10:11 2025

   => Loading Basis Set <=

    Name: MINIX
    Role: ORBITAL
    Keyword: BASIS
    atoms 1-2, 4, 6, 27, 37, 48, 67, 87, 106, 113, 123, 127, 146, 149, 172, 175, 178, 181, 184                                        entry O          line   102 file /storage/hive/project/chem-sherrill/csargent30/.conda/envs/psi419/share/psi4/basis/minix.gbs 
    atoms 3, 5, 8-11, 26, 29-36, 47, 50-54, 66, 69-76, 86, 89-93, 105, 108-111, 122, 125-126, 128-131, 144-145, 147-148, 158-160, 162 entry C          line    74 file /storage/hive/project/chem-sherrill/csargent30/.conda/envs/psi419/share/psi4/basis/minix.gbs 
    atoms 7, 28, 49, 68, 88, 107, 112, 124, 143, 157                                                                                  entry N          line    88 file /storage/hive/project/chem-sherrill/csargent30/.conda/envs/psi419/share/psi4/basis/minix.gbs 
    atoms 12, 161                                                                                                                     entry S          line   256 file /storage/hive/project/chem-sherrill/csargent30/.conda/envs/psi419/share/psi4/basis/minix.gbs 
    atoms 13-25, 38-46, 55-65, 77-85, 94-104, 114-121, 132-142, 150-156, 163-171, 173-174, 176-177, 179-180, 182-183, 185-198         entry H          line    24 file /storage/hive/project/chem-sherrill/csargent30/.conda/envs/psi419/share/psi4/basis/minix.gbs 

   => HF3C: Empirical Dispersion <=

    Grimme's -D3 (BJ-damping) Dispersion Correction
    Grimme S.; Ehrlich S.; Goerigk L. (2011), J. Comput. Chem., 32: 1456

        s6 =       1.000000
        s8 =       0.877700
        a1 =       0.417100
        a2 =       2.914900


         ---------------------------------------------------------
                                   SCF
               by Justin Turney, Rob Parrish, Andy Simmonett
                          and Daniel G. A. Smith
                              RHF Reference
                       10 Threads, 114440 MiB Core
         ---------------------------------------------------------

  ==> Geometry <==

    Molecular point group: c1
    Full point group: C1

    Geometry (in Angstrom), charge = 0, multiplicity = 1:

       Center              X                  Y                   Z               Mass       
    ------------   -----------------  -----------------  -----------------  -----------------
         O            0.239000000000    46.905000000000    47.130000000000    15.994914619570
         O           -3.503000000000    46.132000000000    52.984000000000    15.994914619570
         C            0.283000000000    45.599000000000    47.738000000000    12.000000000000
         O           -2.852000000000    43.343000000000    52.881000000000    15.994914619570
         C           -0.860000000000    45.455000000000    48.481000000000    12.000000000000
         O           -0.834000000000    45.235000000000    53.590000000000    15.994914619570
         N           -0.870000000000    46.412000000000    49.496000000000    14.003074004430
         C           -0.997000000000    47.656000000000    48.915000000000    12.000000000000
         C            0.110000000000    47.928000000000    48.142000000000    12.000000000000
         C           -1.946000000000    46.213000000000    50.350000000000    12.000000000000
         C           -1.912000000000    45.057000000000    51.091000000000    12.000000000000
         S           -2.221000000000    44.980000000000    52.478000000000    31.972071174400
         H           -3.704000000000    46.727000000000    52.258000000000     1.007825032230
         H            1.167000000000    45.497000000000    48.368000000000     1.007825032230
         H            0.327000000000    44.830000000000    46.967000000000     1.007825032230
         H           -0.889000000000    44.457000000000    48.918000000000     1.007825032230
         H           -1.732000000000    45.592000000000    47.841000000000     1.007825032230
         H           -1.082000000000    48.410000000000    49.697000000000     1.007825032230
         H           -1.889000000000    47.674000000000    48.289000000000     1.007825032230
         H           -0.002000000000    48.903000000000    47.668000000000     1.007825032230
         H            1.001000000000    47.937000000000    48.769000000000     1.007825032230
         H           -2.823000000000    46.129000000000    49.708000000000     1.007825032230
         H           -1.985000000000    47.054000000000    51.042000000000     1.007825032230
         H           -0.840000000000    44.862000000000    51.112000000000     1.007825032230
         H           -2.601000000000    44.372000000000    50.598000000000     1.007825032230
         C            3.333000000000    50.620000000000    55.891000000000    12.000000000000
         O            3.372000000000    51.588000000000    55.127000000000    15.994914619570
         N            2.442000000000    50.507000000000    56.862000000000    14.003074004430
         C            1.413000000000    51.506000000000    57.119000000000    12.000000000000
         C            0.005000000000    50.927000000000    57.232000000000    12.000000000000
         C           -0.521000000000    50.237000000000    56.001000000000    12.000000000000
         C           -0.985000000000    51.011000000000    54.951000000000    12.000000000000
         C           -0.569000000000    48.854000000000    55.936000000000    12.000000000000
         C           -1.502000000000    50.387000000000    53.835000000000    12.000000000000
         C           -1.086000000000    48.222000000000    54.817000000000    12.000000000000
         C           -1.549000000000    49.003000000000    53.779000000000    12.000000000000
         O           -2.106000000000    48.406000000000    52.664000000000    15.994914619570
         H            2.477000000000    49.689000000000    57.454000000000     1.007825032230
         H            1.439000000000    52.275000000000    56.347000000000     1.007825032230
         H            0.006000000000    50.203000000000    58.047000000000     1.007825032230
         H           -0.679000000000    51.735000000000    57.492000000000     1.007825032230
         H           -0.943000000000    52.089000000000    55.005000000000     1.007825032230
         H           -0.201000000000    48.265000000000    56.763000000000     1.007825032230
         H           -1.869000000000    50.975000000000    53.007000000000     1.007825032230
         H           -1.126000000000    47.144000000000    54.759000000000     1.007825032230
         H           -2.740000000000    47.740000000000    52.940000000000     1.007825032230
         C            4.103000000000    54.707000000000    53.574000000000    12.000000000000
         O            4.298000000000    55.692000000000    52.855000000000    15.994914619570
         N            3.358000000000    53.697000000000    53.143000000000    14.003074004430
         C            2.813000000000    53.718000000000    51.788000000000    12.000000000000
         C            2.765000000000    52.263000000000    51.154000000000    12.000000000000
         C            1.854000000000    51.314000000000    51.971000000000    12.000000000000
         C            4.222000000000    51.753000000000    51.018000000000    12.000000000000
         C            1.552000000000    49.957000000000    51.275000000000    12.000000000000
         H            3.168000000000    52.914000000000    53.752000000000     1.007825032230
         H            3.476000000000    54.326000000000    51.173000000000     1.007825032230
         H            2.346000000000    52.349000000000    50.152000000000     1.007825032230
         H            2.343000000000    51.107000000000    52.923000000000     1.007825032230
         H            0.910000000000    51.822000000000    52.168000000000     1.007825032230
         H            4.218000000000    50.753000000000    50.584000000000     1.007825032230
         H            4.784000000000    52.427000000000    50.372000000000     1.007825032230
         H            4.689000000000    51.720000000000    52.002000000000     1.007825032230
         H            0.908000000000    49.355000000000    51.916000000000     1.007825032230
         H            2.486000000000    49.425000000000    51.096000000000     1.007825032230
         H            1.050000000000    50.140000000000    50.325000000000     1.007825032230
         C           -3.305000000000    56.701000000000    49.689000000000    12.000000000000
         O           -2.574000000000    56.844000000000    50.663000000000    15.994914619570
         N           -2.981000000000    55.933000000000    48.650000000000    14.003074004430
         C           -1.694000000000    55.276000000000    48.503000000000    12.000000000000
         C           -1.807000000000    54.027000000000    47.654000000000    12.000000000000
         C           -2.448000000000    52.908000000000    48.447000000000    12.000000000000
         C           -1.674000000000    52.148000000000    49.313000000000    12.000000000000
         C           -3.793000000000    52.637000000000    48.293000000000    12.000000000000
         C           -2.246000000000    51.109000000000    50.022000000000    12.000000000000
         C           -4.359000000000    51.592000000000    49.009000000000    12.000000000000
         C           -3.585000000000    50.828000000000    49.870000000000    12.000000000000
         H           -3.669000000000    55.800000000000    47.923000000000     1.007825032230
         H           -1.321000000000    55.001000000000    49.490000000000     1.007825032230
         H           -2.418000000000    54.242000000000    46.778000000000     1.007825032230
         H           -0.812000000000    53.718000000000    47.333000000000     1.007825032230
         H           -0.624000000000    52.369000000000    49.433000000000     1.007825032230
         H           -4.397000000000    53.231000000000    47.623000000000     1.007825032230
         H           -1.643000000000    50.518000000000    50.695000000000     1.007825032230
         H           -5.410000000000    51.372000000000    48.895000000000     1.007825032230
         H           -4.032000000000    50.014000000000    50.420000000000     1.007825032230
         C            6.178000000000    52.810000000000    46.615000000000    12.000000000000
         O            7.003000000000    51.909000000000    46.780000000000    15.994914619570
         N            4.954000000000    52.544000000000    46.147000000000    14.003074004430
         C            4.574000000000    51.175000000000    45.767000000000    12.000000000000
         C            3.036000000000    51.092000000000    45.467000000000    12.000000000000
         C            2.286000000000    51.433000000000    46.777000000000    12.000000000000
         C            2.604000000000    49.685000000000    45.023000000000    12.000000000000
         C            0.773000000000    51.661000000000    46.639000000000    12.000000000000
         H            4.282000000000    53.292000000000    46.053000000000     1.007825032230
         H            4.809000000000    50.502000000000    46.592000000000     1.007825032230
         H            2.774000000000    51.816000000000    44.696000000000     1.007825032230
         H            2.438000000000    50.609000000000    47.474000000000     1.007825032230
         H            2.731000000000    52.331000000000    47.204000000000     1.007825032230
         H            3.120000000000    49.420000000000    44.100000000000     1.007825032230
         H            2.859000000000    48.965000000000    45.800000000000     1.007825032230
         H            1.527000000000    49.672000000000    44.854000000000     1.007825032230
         H            0.349000000000    51.893000000000    47.616000000000     1.007825032230
         H            0.592000000000    52.493000000000    45.958000000000     1.007825032230
         H            0.304000000000    50.760000000000    46.244000000000     1.007825032230
         C            2.042000000000    42.251000000000    41.586000000000    12.000000000000
         O            3.101000000000    42.119000000000    42.211000000000    15.994914619570
         N            0.923000000000    42.587000000000    42.217000000000    14.003074004430
         C            0.860000000000    42.841000000000    43.647000000000    12.000000000000
         C            0.083000000000    44.138000000000    43.892000000000    12.000000000000
         C            0.752000000000    45.382000000000    43.343000000000    12.000000000000
         C           -0.200000000000    46.571000000000    43.380000000000    12.000000000000
         N           -0.054000000000    47.428000000000    44.372000000000    14.003074004430
         O           -1.105000000000    46.721000000000    42.552000000000    15.994914619570
         H            0.074000000000    42.670000000000    41.677000000000     1.007825032230
         H            1.874000000000    42.962000000000    44.027000000000     1.007825032230
         H           -0.896000000000    44.042000000000    43.423000000000     1.007825032230
         H           -0.056000000000    44.263000000000    44.966000000000     1.007825032230
         H            1.055000000000    45.199000000000    42.312000000000     1.007825032230
         H            1.634000000000    45.609000000000    43.942000000000     1.007825032230
         H            0.677000000000    47.290000000000    45.055000000000     1.007825032230
         H           -0.673000000000    48.222000000000    44.448000000000     1.007825032230
         C            0.502000000000    39.140000000000    48.581000000000    12.000000000000
         O            0.972000000000    38.690000000000    49.632000000000    15.994914619570
         N            0.859000000000    40.336000000000    48.132000000000    14.003074004430
         C            1.732000000000    41.190000000000    48.902000000000    12.000000000000
         C            1.034000000000    41.776000000000    50.121000000000    12.000000000000
         O           -0.031000000000    42.407000000000    50.002000000000    15.994914619570
         C            2.216000000000    42.332000000000    48.029000000000    12.000000000000
         C            3.407000000000    42.998000000000    47.384000000000    12.000000000000
         C            3.093000000000    44.447000000000    47.004000000000    12.000000000000
         C            4.542000000000    42.927000000000    48.387000000000    12.000000000000
         H            0.515000000000    40.654000000000    47.237000000000     1.007825032230
         H            2.593000000000    40.609000000000    49.233000000000     1.007825032230
         H            1.601000000000    42.161000000000    47.146000000000     1.007825032230
         H            1.711000000000    43.184000000000    48.485000000000     1.007825032230
         H            3.686000000000    42.444000000000    46.487000000000     1.007825032230
         H            3.962000000000    44.893000000000    46.520000000000     1.007825032230
         H            2.245000000000    44.467000000000    46.319000000000     1.007825032230
         H            2.848000000000    45.013000000000    47.902000000000     1.007825032230
         H            5.430000000000    43.398000000000    47.965000000000     1.007825032230
         H            4.253000000000    43.448000000000    49.300000000000     1.007825032230
         H            4.758000000000    41.884000000000    48.618000000000     1.007825032230
         N            1.609000000000    41.565000000000    51.285000000000    14.003074004430
         C            1.098000000000    42.152000000000    52.502000000000    12.000000000000
         C            2.197000000000    43.020000000000    53.128000000000    12.000000000000
         O            3.368000000000    42.991000000000    52.732000000000    15.994914619570
         C            0.678000000000    41.061000000000    53.494000000000    12.000000000000
         C           -0.525000000000    40.271000000000    53.005000000000    12.000000000000
         O            1.805000000000    40.199000000000    53.678000000000    15.994914619570
         H            2.429000000000    40.977000000000    51.329000000000     1.007825032230
         H            0.236000000000    42.776000000000    52.267000000000     1.007825032230
         H            0.430000000000    41.527000000000    54.448000000000     1.007825032230
         H            1.577000000000    39.501000000000    54.296000000000     1.007825032230
         H           -0.785000000000    39.510000000000    53.741000000000     1.007825032230
         H           -1.370000000000    40.945000000000    52.866000000000     1.007825032230
         H           -0.283000000000    39.791000000000    52.057000000000     1.007825032230
         N            1.761000000000    43.922000000000    53.995000000000    14.003074004430
         C            2.669000000000    44.782000000000    54.721000000000    12.000000000000
         C            2.071000000000    46.190000000000    54.846000000000    12.000000000000
         C            1.967000000000    46.894000000000    53.501000000000    12.000000000000
         S            3.577000000000    47.123000000000    52.682000000000    31.972071174400
         C            3.194000000000    46.290000000000    51.174000000000    12.000000000000
         H            0.767000000000    44.011000000000    54.153000000000     1.007825032230
         H            3.619000000000    44.837000000000    54.189000000000     1.007825032230
         H            1.073000000000    46.110000000000    55.278000000000     1.007825032230
         H            2.699000000000    46.784000000000    55.510000000000     1.007825032230
         H            1.328000000000    46.300000000000    52.848000000000     1.007825032230
         H            1.506000000000    47.870000000000    53.650000000000     1.007825032230
         H            4.062000000000    46.314000000000    50.515000000000     1.007825032230
         H            2.929000000000    45.255000000000    51.388000000000     1.007825032230
         H            2.354000000000    46.787000000000    50.688000000000     1.007825032230
         O           -4.494000000000    46.184000000000    55.356000000000    15.994914619570
         H           -3.983000000000    45.969000000000    54.576000000000     1.007825032230
         H           -4.883000000000    45.386000000000    55.713000000000     1.007825032230
         O           -0.810000000000    44.068000000000    57.031000000000    15.994914619570
         H            0.132000000000    43.938000000000    56.920000000000     1.007825032230
         H           -1.285000000000    43.430000000000    56.499000000000     1.007825032230
         O           -5.188000000000    43.599000000000    55.708000000000    15.994914619570
         H           -5.595000000000    43.266000000000    54.908000000000     1.007825032230
         H           -4.407000000000    43.083000000000    55.907000000000     1.007825032230
         O           -4.831000000000    48.504000000000    52.099000000000    15.994914619570
         H           -5.768000000000    48.538000000000    51.905000000000     1.007825032230
         H           -4.357000000000    48.187000000000    51.330000000000     1.007825032230
         O           -2.001000000000    42.627000000000    47.431000000000    15.994914619570
         H           -1.139000000000    42.734000000000    47.029000000000     1.007825032230
         H           -1.902000000000    42.534000000000    48.378000000000     1.007825032230
         H            4.038000000000    49.801000000000    55.818000000000     1.007825032230
         H            1.597000000000    51.945000000000    58.080000000000     1.007825032230
         H            4.541000000000    54.668000000000    54.572000000000     1.007825032230
         H            1.812000000000    54.166000000000    51.743000000000     1.007825032230
         H           -4.281000000000    57.206000000000    49.637000000000     1.007825032230
         H           -0.974000000000    55.922000000000    48.023000000000     1.007825032230
         H            6.477000000000    53.828000000000    46.853000000000     1.007825032230
         H            5.166000000000    50.884000000000    44.894000000000     1.007825032230
         H            2.014000000000    42.057000000000    40.504000000000     1.007825032230
         H            0.381000000000    42.021000000000    44.181000000000     1.007825032230
         H           -0.173000000000    38.523000000000    47.989000000000     1.007825032230
         H            2.834000000000    44.365000000000    55.716000000000     1.007825032230

  Running in c1 symmetry.

  Rotational constants: A =      0.00055  B =      0.00000  C =      0.00000 [cm^-1]
  Rotational constants: A =     16.36501  B =      0.08034  C =      0.08018 [MHz]
  Nuclear repulsion = 19569.393585156940389

  Charge       = 0
  Multiplicity = 1
  Electrons    = 708
  Nalpha       = 354
  Nbeta        = 354

  ==> Algorithm <==

  SCF Algorithm Type is DF.
  DIIS enabled.
  MOM disabled.
  Fractional occupation disabled.
  Guess Type is SAD.
  Energy threshold   = 1.00e-06
  Density threshold  = 1.00e-06
  Integral threshold = 1.00e-12

  ==> Primary Basis <==

  Basis Set: MINIX
    Blend: MINIX
    Number of shells: 380
    Number of basis functions: 568
    Number of Cartesian functions: 570
    Spherical Harmonics?: true
    Max angular momentum: 2

   => Loading Basis Set <=

    Name: (MINIX AUX)
    Role: JKFIT
    Keyword: DF_BASIS_SCF
    atoms 1-2, 4, 6, 27, 37, 48, 67, 87, 106, 113, 123, 127, 146, 149, 172, 175, 178, 181, 184                                        entry O          line   318 file /storage/hive/project/chem-sherrill/csargent30/.conda/envs/psi419/share/psi4/basis/def2-universal-jkfit.gbs 
    atoms 3, 5, 8-11, 26, 29-36, 47, 50-54, 66, 69-76, 86, 89-93, 105, 108-111, 122, 125-126, 128-131, 144-145, 147-148, 158-160, 162 entry C          line   198 file /storage/hive/project/chem-sherrill/csargent30/.conda/envs/psi419/share/psi4/basis/def2-universal-jkfit.gbs 
    atoms 7, 28, 49, 68, 88, 107, 112, 124, 143, 157                                                                                  entry N          line   258 file /storage/hive/project/chem-sherrill/csargent30/.conda/envs/psi419/share/psi4/basis/def2-universal-jkfit.gbs 
    atoms 12, 161                                                                                                                     entry S          line   903 file /storage/hive/project/chem-sherrill/csargent30/.conda/envs/psi419/share/psi4/basis/def2-universal-jkfit.gbs 
    atoms 13-25, 38-46, 55-65, 77-85, 94-104, 114-121, 132-142, 150-156, 163-171, 173-174, 176-177, 179-180, 182-183, 185-198         entry H          line    18 file /storage/hive/project/chem-sherrill/csargent30/.conda/envs/psi419/share/psi4/basis/def2-universal-jkfit.gbs 

  ==> Integral Setup <==

  DFHelper Memory: AOs need 9.103 GiB; user supplied 83.819 GiB. 
  Using in-core AOs.

  ==> MemDFJK: Density-Fitted J/K Matrices <==

    J tasked:                   Yes
    K tasked:                   Yes
    wK tasked:                   No
    OpenMP threads:              10
    Memory [MiB]:             85830
    Algorithm:                 Core
    Schwarz Cutoff:           1E-12
    Mask sparsity (%):      59.8344
    Fitting Condition:        1E-10

   => Auxiliary Basis Set <=

  Basis Set: (MINIX AUX)
    Blend: DEF2-UNIVERSAL-JKFIT
    Number of shells: 2886
    Number of basis functions: 8746
    Number of Cartesian functions: 10284
    Spherical Harmonics?: true
    Max angular momentum: 4

  Minimum eigenvalue in the overlap matrix is 1.0755407200E-01.
  Reciprocal condition number of the overlap matrix is 3.6268962126E-02.
    Using symmetric orthogonalization.

  ==> Pre-Iterations <==

  SCF Guess: Superposition of Atomic Densities via on-the-fly atomic UHF (no occupation information).

   -------------------------
    Irrep   Nso     Nmo    
   -------------------------
     A        568     568 
   -------------------------
    Total     568     568
   -------------------------

  ==> Iterations <==

                           Total Energy        Delta E     RMS |[F,P]|

   @DF-RHF iter SAD: -4945.27921801976117   -4.94528e+03   0.00000e+00 
   @DF-RHF iter   1: -4987.12584703923858   -4.18466e+01   3.07243e-03 DIIS/ADIIS
   @DF-RHF iter   2: -4988.57241302620150   -1.44657e+00   2.24190e-03 DIIS/ADIIS
   @DF-RHF iter   3: -4989.45094271382186   -8.78530e-01   3.75666e-04 DIIS/ADIIS
   @DF-RHF iter   4: -4989.49413650616771   -4.31938e-02   1.57457e-04 DIIS/ADIIS
   @DF-RHF iter   5: -4989.50672168498568   -1.25852e-02   6.70600e-05 DIIS
   @DF-RHF iter   6: -4989.50938846510144   -2.66678e-03   2.59543e-05 DIIS
   @DF-RHF iter   7: -4989.50997308110163   -5.84616e-04   7.84320e-06 DIIS
   @DF-RHF iter   8: -4989.51001614842608   -4.30673e-05   2.59354e-06 DIIS
   @DF-RHF iter   9: -4989.51002036743557   -4.21901e-06   1.19899e-06 DIIS
   @DF-RHF iter  10: -4989.51002147063809   -1.10320e-06   6.77151e-07 DIIS
   @DF-RHF iter  11: -4989.51002199800678   -5.27369e-07   3.99654e-07 DIIS
  Energy and wave function converged.


  ==> Post-Iterations <==

    Orbital Energies [Eh]
    ---------------------

    Doubly Occupied:                                                      

       1A    -91.669257     2A    -91.268978     3A    -20.436459  
       4A    -20.350823     5A    -20.334835     6A    -20.330219  
       7A    -20.322870     8A    -20.317164     9A    -20.316480  
      10A    -20.307449    11A    -20.298082    12A    -20.282572  
      13A    -20.280854    14A    -20.280595    15A    -20.277035  
      16A    -20.272212    17A    -20.268076    18A    -20.260252  
      19A    -20.255918    20A    -20.255563    21A    -20.229210  
      22A    -20.188505    23A    -15.472646    24A    -15.472212  
      25A    -15.458301    26A    -15.453772    27A    -15.445891  
      28A    -15.441972    29A    -15.440505    30A    -15.430983  
      31A    -15.429414    32A    -15.394335    33A    -11.348519  
      34A    -11.335171    35A    -11.334346    36A    -11.327020  
      37A    -11.322919    38A    -11.320168    39A    -11.315275  
      40A    -11.305198    41A    -11.304516    42A    -11.285216  
      43A    -11.276100    44A    -11.268552    45A    -11.263402  
      46A    -11.261422    47A    -11.259295    48A    -11.257788  
      49A    -11.251320    50A    -11.240276    51A    -11.239598  
      52A    -11.237901    53A    -11.226497    54A    -11.224835  
      55A    -11.214504    56A    -11.211513    57A    -11.203949  
      58A    -11.198330    59A    -11.197147    60A    -11.194087  
      61A    -11.192953    62A    -11.191722    63A    -11.191358  
      64A    -11.189892    65A    -11.189229    66A    -11.187999  
      67A    -11.187430    68A    -11.185671    69A    -11.183887  
      70A    -11.183551    71A    -11.181653    72A    -11.180025  
      73A    -11.179404    74A    -11.179059    75A    -11.177362  
      76A    -11.176802    77A    -11.175261    78A    -11.172074  
      79A    -11.171078    80A    -11.169195    81A    -11.168831  
      82A    -11.164023    83A    -11.160890    84A    -11.157289  
      85A    -11.151533    86A    -11.143929    87A    -11.139616  
      88A    -11.126706    89A     -9.233737    90A     -8.887095  
      91A     -6.889732    92A     -6.884696    93A     -6.882264  
      94A     -6.536703    95A     -6.534935    96A     -6.532050  
      97A     -1.453708    98A     -1.424573    99A     -1.406447  
     100A     -1.391481   101A     -1.382748   102A     -1.381174  
     103A     -1.380477   104A     -1.377917   105A     -1.372090  
     106A     -1.366702   107A     -1.365594   108A     -1.362411  
     109A     -1.361943   110A     -1.357959   111A     -1.336152  
     112A     -1.334343   113A     -1.333583   114A     -1.329877  
     115A     -1.321074   116A     -1.258762   117A     -1.253347  
     118A     -1.239367   119A     -1.239270   120A     -1.237082  
     121A     -1.235199   122A     -1.230716   123A     -1.220750  
     124A     -1.213442   125A     -1.204870   126A     -1.197577  
     127A     -1.189241   128A     -1.181707   129A     -1.171230  
     130A     -1.145083   131A     -1.139251   132A     -1.110144  
     133A     -1.107049   134A     -1.100392   135A     -1.092252  
     136A     -1.091679   137A     -1.086685   138A     -1.075909  
     139A     -1.073636   140A     -1.053097   141A     -1.042497  
     142A     -1.037497   143A     -1.030905   144A     -1.014518  
     145A     -1.012280   146A     -0.999483   147A     -0.996868  
     148A     -0.991619   149A     -0.985383   150A     -0.983463  
     151A     -0.957874   152A     -0.949782   153A     -0.948908  
     154A     -0.933055   155A     -0.925382   156A     -0.916607  
     157A     -0.899458   158A     -0.896473   159A     -0.880576  
     160A     -0.877994   161A     -0.873745   162A     -0.863505  
     163A     -0.861560   164A     -0.860482   165A     -0.856853  
     166A     -0.851884   167A     -0.847607   168A     -0.833127  
     169A     -0.822028   170A     -0.818522   171A     -0.816181  
     172A     -0.812067   173A     -0.810579   174A     -0.807129  
     175A     -0.804230   176A     -0.801370   177A     -0.800263  
     178A     -0.798236   179A     -0.793891   180A     -0.791936  
     181A     -0.786759   182A     -0.785645   183A     -0.784163  
     184A     -0.782046   185A     -0.756576   186A     -0.750801  
     187A     -0.746444   188A     -0.742873   189A     -0.740546  
     190A     -0.738785   191A     -0.731704   192A     -0.727030  
     193A     -0.725141   194A     -0.724399   195A     -0.722114  
     196A     -0.718002   197A     -0.714749   198A     -0.711492  
     199A     -0.701786   200A     -0.701085   201A     -0.697243  
     202A     -0.694549   203A     -0.691880   204A     -0.687688  
     205A     -0.685298   206A     -0.684548   207A     -0.682033  
     208A     -0.677138   209A     -0.676462   210A     -0.669582  
     211A     -0.668370   212A     -0.667651   213A     -0.667226  
     214A     -0.665647   215A     -0.662766   216A     -0.662710  
     217A     -0.659780   218A     -0.656384   219A     -0.649111  
     220A     -0.645558   221A     -0.642613   222A     -0.641455  
     223A     -0.637057   224A     -0.636397   225A     -0.635386  
     226A     -0.632892   227A     -0.631378   228A     -0.630885  
     229A     -0.628069   230A     -0.626925   231A     -0.625510  
     232A     -0.623317   233A     -0.619756   234A     -0.618218  
     235A     -0.613855   236A     -0.610620   237A     -0.607318  
     238A     -0.603433   239A     -0.602711   240A     -0.601389  
     241A     -0.600775   242A     -0.599791   243A     -0.597241  
     244A     -0.595972   245A     -0.594475   246A     -0.592995  
     247A     -0.592003   248A     -0.591739   249A     -0.589708  
     250A     -0.589091   251A     -0.583908   252A     -0.582033  
     253A     -0.579755   254A     -0.571980   255A     -0.571394  
     256A     -0.569087   257A     -0.568903   258A     -0.567079  
     259A     -0.565820   260A     -0.561669   261A     -0.561152  
     262A     -0.560998   263A     -0.558585   264A     -0.556860  
     265A     -0.556616   266A     -0.556006   267A     -0.553242  
     268A     -0.550759   269A     -0.549561   270A     -0.546604  
     271A     -0.545133   272A     -0.544572   273A     -0.543014  
     274A     -0.541483   275A     -0.537187   276A     -0.536153  
     277A     -0.535634   278A     -0.533651   279A     -0.533374  
     280A     -0.531024   281A     -0.529818   282A     -0.529243  
     283A     -0.528343   284A     -0.527059   285A     -0.526330  
     286A     -0.525669   287A     -0.524299   288A     -0.522770  
     289A     -0.521378   290A     -0.519479   291A     -0.515262  
     292A     -0.514484   293A     -0.512976   294A     -0.511213  
     295A     -0.505193   296A     -0.503389   297A     -0.502794  
     298A     -0.502209   299A     -0.500319   300A     -0.497902  
     301A     -0.497300   302A     -0.495800   303A     -0.493982  
     304A     -0.491445   305A     -0.485005   306A     -0.484142  
     307A     -0.483930   308A     -0.483036   309A     -0.481260  
     310A     -0.479837   311A     -0.479318   312A     -0.477717  
     313A     -0.475349   314A     -0.473870   315A     -0.465105  
     316A     -0.463197   317A     -0.460827   318A     -0.456314  
     319A     -0.453876   320A     -0.452925   321A     -0.445665  
     322A     -0.442783   323A     -0.441871   324A     -0.439487  
     325A     -0.435232   326A     -0.433236   327A     -0.431549  
     328A     -0.425120   329A     -0.424100   330A     -0.418832  
     331A     -0.415042   332A     -0.413193   333A     -0.412856  
     334A     -0.406665   335A     -0.406619   336A     -0.397726  
     337A     -0.392903   338A     -0.390606   339A     -0.386826  
     340A     -0.383525   341A     -0.377694   342A     -0.375929  
     343A     -0.372383   344A     -0.371480   345A     -0.368677  
     346A     -0.367314   347A     -0.367162   348A     -0.361775  
     349A     -0.356740   350A     -0.355845   351A     -0.355725  
     352A     -0.325963   353A     -0.323063   354A     -0.322746  

    Virtual:                                                              

     355A      0.098104   356A      0.169424   357A      0.174169  
     358A      0.175762   359A      0.185958   360A      0.190808  
     361A      0.207068   362A      0.215797   363A      0.222493  
     364A      0.231275   365A      0.233736   366A      0.235103  
     367A      0.247829   368A      0.248375   369A      0.252391  
     370A      0.281111   371A      0.301365   372A      0.366868  
     373A      0.369282   374A      0.382962   375A      0.404919  
     376A      0.412404   377A      0.423023   378A      0.438512  
     379A      0.444982   380A      0.461343   381A      0.482141  
     382A      0.487539   383A      0.488793   384A      0.492663  
     385A      0.492924   386A      0.501208   387A      0.502949  
     388A      0.503615   389A      0.506365   390A      0.508963  
     391A      0.509996   392A      0.511924   393A      0.519832  
     394A      0.522033   395A      0.523048   396A      0.527568  
     397A      0.535072   398A      0.543833   399A      0.548904  
     400A      0.550268   401A      0.552561   402A      0.556860  
     403A      0.560219   404A      0.564540   405A      0.567051  
     406A      0.569837   407A      0.575193   408A      0.578075  
     409A      0.578861   410A      0.579537   411A      0.584570  
     412A      0.585233   413A      0.585629   414A      0.588229  
     415A      0.588908   416A      0.592013   417A      0.598888  
     418A      0.602476   419A      0.602900   420A      0.605149  
     421A      0.607527   422A      0.609689   423A      0.612082  
     424A      0.614258   425A      0.619170   426A      0.622575  
     427A      0.624475   428A      0.625826   429A      0.626742  
     430A      0.630032   431A      0.631919   432A      0.633519  
     433A      0.635141   434A      0.636939   435A      0.638723  
     436A      0.643215   437A      0.644026   438A      0.647351  
     439A      0.648226   440A      0.650371   441A      0.651773  
     442A      0.653089   443A      0.654049   444A      0.656361  
     445A      0.658048   446A      0.658610   447A      0.660118  
     448A      0.661776   449A      0.664122   450A      0.665591  
     451A      0.669985   452A      0.672608   453A      0.673851  
     454A      0.676788   455A      0.678145   456A      0.678669  
     457A      0.680014   458A      0.681972   459A      0.683480  
     460A      0.685823   461A      0.686477   462A      0.688250  
     463A      0.690349   464A      0.690854   465A      0.691386  
     466A      0.691563   467A      0.694980   468A      0.697395  
     469A      0.697582   470A      0.699099   471A      0.701442  
     472A      0.703402   473A      0.704419   474A      0.705225  
     475A      0.706991   476A      0.708444   477A      0.710621  
     478A      0.711747   479A      0.714112   480A      0.718201  
     481A      0.719365   482A      0.721125   483A      0.722330  
     484A      0.723824   485A      0.726419   486A      0.729369  
     487A      0.733125   488A      0.735396   489A      0.736072  
     490A      0.736579   491A      0.738819   492A      0.739160  
     493A      0.740046   494A      0.743088   495A      0.747060  
     496A      0.748144   497A      0.752063   498A      0.753191  
     499A      0.755025   500A      0.755506   501A      0.759183  
     502A      0.760040   503A      0.760419   504A      0.761937  
     505A      0.762951   506A      0.763896   507A      0.766878  
     508A      0.771769   509A      0.772588   510A      0.772973  
     511A      0.773660   512A      0.778969   513A      0.782384  
     514A      0.786801   515A      0.789681   516A      0.790538  
     517A      0.795429   518A      0.803607   519A      0.805539  
     520A      0.808649   521A      0.811918   522A      0.815161  
     523A      0.821867   524A      0.825541   525A      0.836076  
     526A      0.839017   527A      0.839464   528A      0.843623  
     529A      0.844776   530A      0.852283   531A      0.860658  
     532A      0.862113   533A      0.863747   534A      0.868127  
     535A      0.870906   536A      0.872151   537A      0.874366  
     538A      0.879148   539A      0.880616   540A      0.881035  
     541A      0.889228   542A      0.889591   543A      0.894508  
     544A      0.898139   545A      0.905099   546A      0.908195  
     547A      0.918914   548A      0.921077   549A      0.923611  
     550A      0.936846   551A      0.937816   552A      0.947493  
     553A      0.956656   554A      0.975763   555A      0.984037  
     556A      0.990142   557A      1.000806   558A      1.003643  
     559A      1.019630   560A      1.029247   561A      1.047198  
     562A      1.056058   563A      1.063760   564A      1.079048  
     565A      1.122588   566A      1.129293   567A      1.213705  
     568A      1.389503  

    Final Occupation by Irrep:
              A 
    DOCC [   354 ]
    NA   [   354 ]
    NB   [   354 ]

  @DF-RHF Final Energy: -4989.51002199800678

   => Energetics <=

    Nuclear Repulsion Energy =          19569.3935851569403894
    One-Electron Energy =              -45879.9073569748943555
    Two-Electron Energy =               21322.5410032176005188
    Total Energy =                      -4989.5100219980067777

Computation Completed


Properties will be evaluated at   0.000000,   0.000000,   0.000000 [a0]

Properties computed using the SCF density matrix


 Multipole Moments:

 ------------------------------------------------------------------------------------
     Multipole            Electronic (a.u.)      Nuclear  (a.u.)        Total (a.u.)
 ------------------------------------------------------------------------------------

 L = 1.  Multiply by 2.5417464519 to convert [e a0] to [Debye]
 Dipole X            :       -666.5750941          662.2715282           -4.3035659
 Dipole Y            :     -63473.9504383        63470.7491607           -3.2012776
 Dipole Z            :     -67378.7603986        67376.8470771           -1.9133215
 Magnitude           :                                                    5.6947042

 ------------------------------------------------------------------------------------

*** tstop() called on atl1-1-01-010-23-2.pace.gatech.edu at Tue May 20 08:13:14 2025
Module time:
	user time   =    1244.32 seconds =      20.74 minutes
	system time =      48.66 seconds =       0.81 minutes
	total time  =        183 seconds =       3.05 minutes
Total time:
	user time   =    1244.32 seconds =      20.74 minutes
	system time =      48.66 seconds =       0.81 minutes
	total time  =        183 seconds =       3.05 minutes
Wall time: 182.59 seconds
