# Supplementary material for: SparcleQC: Automated Input File Creation for QM/MM Studies of Protein:Ligand Complexes
Source: J Chem Inf Model. 2025 Jun 17;65(13):6433–40. doi: 10.1021/acs.jcim.5c00617 (PMC12264949; doi:10.1021/acs.jcim.5c00617)
Supplement: Supplementary file 2 [file ci5c00617_si_002.zip › si/convergence/ex1_1ABA/psi4_files/no_ee/cutoff_10.0_psi4_file_prot.out]

Scratch directory: /tmp/
   => Libint2 <=

    Primary   basis highest AM E, G, H:  5, 4, 3
    Auxiliary basis highest AM E, G, H:  6, 5, 4
    Onebody   basis highest AM E, G, H:  6, 5, 4
    Solid Harmonics ordering:            gaussian

*** tstart() called on atl1-1-01-010-24-1.pace.gatech.edu
*** at Tue May 20 10:29:15 2025

   => Loading Basis Set <=

    Name: MINIX
    Role: ORBITAL
    Keyword: BASIS
    atoms 1, 4-5, 7-13, 25-26, 32-33, 35-41, 53-55, 62, 65-66, 68-70, 72, 82-83, 85-88, 104-105, 107, 114-115, 121-122, 124-126, 135-136, 142, 145-146, 148-154, 165-166, 168-171, 184-185, 187-188, 198-199, 201-204, 217-218, 220-221, 223, 234-237, 245, 248-249, 255-256, 258-260, 271-272, 274-280, 291-292, 294-295, 303-304, 306-307, 315-316, 318-320, 330-331, 333-336, 352-353, 355-358, 371-372, 374, 381-382, 384-386, 396-397, 399-402, 415-419, 431, 434-435, 437-440, 453-454, 460-461, 463-465, 467, 484-485, 487-488, 496-497, 499-500, 510-511, 513-515, 527-528, 530-533, 546-547, 553-554, 556-559, 572-573, 575-576, 586-587, 589-590, 592, 603-604, 606-608, 617-618, 620-622, 634-635, 637-639, 650-657, 667, 670-673, 675, 684, 687-688, 694-701 entry C          line    74 file /storage/hive/project/chem-sherrill/csargent30/.conda/envs/psi419/share/psi4/basis/minix.gbs 
    atoms 2, 6, 14, 27, 34, 42, 56-57, 63, 67, 84, 106, 116, 123, 143, 147, 167, 186, 190, 200, 219, 246, 250, 257, 273, 293, 296-297, 305, 308-309, 317, 321-322, 332, 354, 373, 383, 387-388, 398, 432, 436, 455, 462, 486, 489-490, 498, 501, 512, 517, 529, 548, 555, 574, 577, 588, 605, 619, 624, 636, 668, 685, 689, 711, 714, 717, 720, 723, 726, 729, 732, 735, 738, 741, 744, 747                                                                                                                                                                                                                                                                                                                                                                              entry O          line   102 file /storage/hive/project/chem-sherrill/csargent30/.conda/envs/psi419/share/psi4/basis/minix.gbs 
    atoms 3, 24, 31, 52, 64, 71, 73, 81, 89, 103, 113, 120, 134, 144, 164, 183, 189, 197, 216, 233, 247, 254, 270, 290, 302, 314, 329, 337, 351, 370, 380, 395, 414, 433, 452, 459, 466, 468-469, 483, 495, 509, 516, 526, 545, 552, 571, 585, 602, 616, 623, 633, 649, 669, 674, 676, 686, 693                                                                                                                                                                                                                                                                                                                                                                                                                                                                          entry N          line    88 file /storage/hive/project/chem-sherrill/csargent30/.conda/envs/psi419/share/psi4/basis/minix.gbs 
    atoms 15-23, 28-30, 43-51, 58-61, 74-80, 90-102, 109-112, 117-119, 127-133, 138-141, 155-163, 172-182, 191-196, 205-215, 224-232, 238-244, 251-253, 261-269, 281-289, 298-301, 310-313, 323-328, 338-350, 359-369, 375-379, 389-394, 403-413, 420-430, 441-451, 456-458, 470-482, 491-494, 502-508, 518-525, 534-544, 549-551, 560-570, 578-584, 593-601, 609-615, 625-632, 640-648, 658-666, 677-683, 690-692, 702-710, 712-713, 715-716, 718-719, 721-722, 724-725, 727-728, 730-731, 733-734, 736-737, 739-740, 742-743, 745-746, 748-763                                                                                                                                                                                                                         entry H          line    24 file /storage/hive/project/chem-sherrill/csargent30/.conda/envs/psi419/share/psi4/basis/minix.gbs 
    atoms 108, 137, 222, 591                                                                                                                                                                                                                                                                                                                                                                                                                                                                                                                                                                                                                                                                                                                                             entry S          line   256 file /storage/hive/project/chem-sherrill/csargent30/.conda/envs/psi419/share/psi4/basis/minix.gbs 

   => HF3C: Empirical Dispersion <=

    Grimme's -D3 (BJ-damping) Dispersion Correction
    Grimme S.; Ehrlich S.; Goerigk L. (2011), J. Comput. Chem., 32: 1456

        s6 =       1.000000
        s8 =       0.877700
        a1 =       0.417100
        a2 =       2.914900


         ---------------------------------------------------------
                                   SCF
               by Justin Turney, Rob Parrish, Andy Simmonett
                          and Daniel G. A. Smith
                              RHF Reference
                       10 Threads, 114440 MiB Core
         ---------------------------------------------------------

  ==> Geometry <==

    Molecular point group: c1
    Full point group: C1

    Geometry (in Angstrom), charge = -3, multiplicity = 1:

       Center              X                  Y                   Z               Mass       
    ------------   -----------------  -----------------  -----------------  -----------------
         C            9.479000000000    49.442000000000    55.784000000000    12.000000000000
         O            9.222000000000    50.616000000000    56.099000000000    15.994914619570
         N            8.831000000000    48.837000000000    54.788000000000    14.003074004430
         C            7.706000000000    49.436000000000    54.084000000000    12.000000000000
         C            6.456000000000    48.981000000000    54.822000000000    12.000000000000
         O            6.310000000000    47.784000000000    55.139000000000    15.994914619570
         C            7.599000000000    48.942000000000    52.633000000000    12.000000000000
         C            8.692000000000    49.472000000000    51.736000000000    12.000000000000
         C            9.959000000000    48.898000000000    51.781000000000    12.000000000000
         C            8.415000000000    50.537000000000    50.880000000000    12.000000000000
         C           10.961000000000    49.400000000000    50.960000000000    12.000000000000
         C            9.426000000000    51.032000000000    50.065000000000    12.000000000000
         C           10.685000000000    50.467000000000    50.116000000000    12.000000000000
         O           11.708000000000    50.978000000000    49.318000000000    15.994914619570
         H            9.136000000000    47.916000000000    54.508000000000     1.007825032230
         H            7.783000000000    50.523000000000    54.107000000000     1.007825032230
         H            6.637000000000    49.260000000000    52.230000000000     1.007825032230
         H            7.639000000000    47.853000000000    52.629000000000     1.007825032230
         H           10.161000000000    48.072000000000    52.447000000000     1.007825032230
         H            7.427000000000    50.972000000000    50.851000000000     1.007825032230
         H           11.948000000000    48.963000000000    50.978000000000     1.007825032230
         H            9.228000000000    51.855000000000    49.395000000000     1.007825032230
         H           11.376000000000    51.721000000000    48.808000000000     1.007825032230
         N            5.533000000000    49.874000000000    55.110000000000    14.003074004430
         C            4.317000000000    49.477000000000    55.789000000000    12.000000000000
         C            3.333000000000    50.620000000000    55.891000000000    12.000000000000
         O            3.372000000000    51.588000000000    55.127000000000    15.994914619570
         H            5.674000000000    50.841000000000    54.856000000000     1.007825032230
         H            4.569000000000    49.137000000000    56.794000000000     1.007825032230
         H            3.854000000000    48.656000000000    55.241000000000     1.007825032230
         N            2.442000000000    50.507000000000    56.862000000000    14.003074004430
         C            1.413000000000    51.506000000000    57.119000000000    12.000000000000
         C            1.670000000000    52.119000000000    58.461000000000    12.000000000000
         O            2.084000000000    51.417000000000    59.378000000000    15.994914619570
         C            0.005000000000    50.927000000000    57.232000000000    12.000000000000
         C           -0.521000000000    50.237000000000    56.001000000000    12.000000000000
         C           -0.985000000000    51.011000000000    54.951000000000    12.000000000000
         C           -0.569000000000    48.854000000000    55.936000000000    12.000000000000
         C           -1.502000000000    50.387000000000    53.835000000000    12.000000000000
         C           -1.086000000000    48.222000000000    54.817000000000    12.000000000000
         C           -1.549000000000    49.003000000000    53.779000000000    12.000000000000
         O           -2.106000000000    48.406000000000    52.664000000000    15.994914619570
         H            2.477000000000    49.689000000000    57.454000000000     1.007825032230
         H            1.439000000000    52.275000000000    56.347000000000     1.007825032230
         H            0.006000000000    50.203000000000    58.047000000000     1.007825032230
         H           -0.679000000000    51.735000000000    57.492000000000     1.007825032230
         H           -0.943000000000    52.089000000000    55.005000000000     1.007825032230
         H           -0.201000000000    48.265000000000    56.763000000000     1.007825032230
         H           -1.869000000000    50.975000000000    53.007000000000     1.007825032230
         H           -1.126000000000    47.144000000000    54.759000000000     1.007825032230
         H           -2.740000000000    47.740000000000    52.940000000000     1.007825032230
         N            1.353000000000    53.383000000000    58.618000000000    14.003074004430
         C            1.379000000000    54.012000000000    59.918000000000    12.000000000000
         C            1.368000000000    55.515000000000    59.744000000000    12.000000000000
         C            1.385000000000    56.331000000000    61.039000000000    12.000000000000
         O            0.880000000000    55.917000000000    62.095000000000    15.994914619570
         O            1.931000000000    57.431000000000    60.951000000000    15.994914619570
         H            1.085000000000    53.928000000000    57.811000000000     1.007825032230
         H            2.245000000000    53.688000000000    60.496000000000     1.007825032230
         H            2.247000000000    55.792000000000    59.162000000000     1.007825032230
         H            0.479000000000    55.789000000000    59.176000000000     1.007825032230
         C           -4.489000000000    54.638000000000    59.165000000000    12.000000000000
         O           -5.677000000000    54.600000000000    58.838000000000    15.994914619570
         N           -3.764000000000    53.513000000000    59.144000000000    14.003074004430
         C           -4.323000000000    52.242000000000    58.734000000000    12.000000000000
         C           -3.681000000000    51.215000000000    59.641000000000    12.000000000000
         O           -2.469000000000    51.006000000000    59.589000000000    15.994914619570
         C           -3.962000000000    52.008000000000    57.296000000000    12.000000000000
         C           -4.635000000000    50.801000000000    56.669000000000    12.000000000000
         C           -4.176000000000    49.512000000000    56.726000000000    12.000000000000
         N           -5.696000000000    50.809000000000    55.872000000000    14.003074004430
         C           -5.895000000000    49.594000000000    55.423000000000    12.000000000000
         N           -4.976000000000    48.833000000000    55.943000000000    14.003074004430
         H           -2.794000000000    53.552000000000    59.424000000000     1.007825032230
         H           -5.406000000000    52.241000000000    58.862000000000     1.007825032230
         H           -2.883000000000    51.867000000000    57.234000000000     1.007825032230
         H           -4.231000000000    52.894000000000    56.721000000000     1.007825032230
         H           -6.258000000000    51.618000000000    55.648000000000     1.007825032230
         H           -3.337000000000    49.137000000000    57.293000000000     1.007825032230
         H           -6.677000000000    49.282000000000    54.747000000000     1.007825032230
         N           -4.454000000000    50.568000000000    60.487000000000    14.003074004430
         C           -3.913000000000    49.659000000000    61.489000000000    12.000000000000
         C           -3.055000000000    48.558000000000    60.876000000000    12.000000000000
         O           -3.491000000000    47.931000000000    59.898000000000    15.994914619570
         C           -5.077000000000    49.060000000000    62.264000000000    12.000000000000
         C           -4.581000000000    48.271000000000    63.463000000000    12.000000000000
         C           -5.696000000000    47.747000000000    64.361000000000    12.000000000000
         C           -5.125000000000    47.550000000000    65.754000000000    12.000000000000
         N           -6.117000000000    47.166000000000    66.752000000000    14.003074004430
         H           -5.453000000000    50.706000000000    60.440000000000     1.007825032230
         H           -3.296000000000    50.234000000000    62.180000000000     1.007825032230
         H           -5.727000000000    49.864000000000    62.610000000000     1.007825032230
         H           -5.643000000000    48.398000000000    61.608000000000     1.007825032230
         H           -4.005000000000    47.420000000000    63.099000000000     1.007825032230
         H           -3.926000000000    48.910000000000    64.055000000000     1.007825032230
         H           -6.513000000000    48.468000000000    64.395000000000     1.007825032230
         H           -6.062000000000    46.795000000000    63.976000000000     1.007825032230
         H           -4.367000000000    46.769000000000    65.706000000000     1.007825032230
         H           -4.651000000000    48.479000000000    66.072000000000     1.007825032230
         H           -5.667000000000    47.053000000000    67.649000000000     1.007825032230
         H           -6.548000000000    46.294000000000    66.480000000000     1.007825032230
         H           -6.824000000000    47.884000000000    66.818000000000     1.007825032230
         N           -1.840000000000    48.367000000000    61.392000000000    14.003074004430
         C           -0.992000000000    47.311000000000    60.887000000000    12.000000000000
         C           -0.176000000000    46.758000000000    62.031000000000    12.000000000000
         O            0.958000000000    47.176000000000    62.300000000000    15.994914619570
         C           -0.081000000000    47.849000000000    59.785000000000    12.000000000000
         S            0.906000000000    46.497000000000    59.054000000000    31.972071174400
         H           -1.511000000000    48.963000000000    62.139000000000     1.007825032230
         H           -1.616000000000    46.517000000000    60.478000000000     1.007825032230
         H           -0.691000000000    48.308000000000    59.007000000000     1.007825032230
         H            0.590000000000    48.598000000000    60.206000000000     1.007825032230
         N           -0.745000000000    45.803000000000    62.754000000000    14.003074004430
         C           -0.066000000000    45.169000000000    63.887000000000    12.000000000000
         C            1.297000000000    44.560000000000    63.509000000000    12.000000000000
         O            2.300000000000    44.868000000000    64.165000000000    15.994914619570
         H           -1.679000000000    45.502000000000    62.515000000000     1.007825032230
         H            0.092000000000    45.920000000000    64.661000000000     1.007825032230
         H           -0.706000000000    44.381000000000    64.285000000000     1.007825032230
         N            1.441000000000    43.750000000000    62.430000000000    14.003074004430
         C            2.722000000000    43.233000000000    61.953000000000    12.000000000000
         C            3.756000000000    44.331000000000    61.685000000000    12.000000000000
         O            4.949000000000    44.126000000000    61.944000000000    15.994914619570
         C            2.361000000000    42.431000000000    60.697000000000    12.000000000000
         C            0.961000000000    41.944000000000    60.950000000000    12.000000000000
         C            0.350000000000    43.177000000000    61.613000000000    12.000000000000
         H            3.124000000000    42.549000000000    62.701000000000     1.007825032230
         H            2.394000000000    43.066000000000    59.812000000000     1.007825032230
         H            3.040000000000    41.586000000000    60.581000000000     1.007825032230
         H            0.449000000000    41.692000000000    60.021000000000     1.007825032230
         H            0.963000000000    41.096000000000    61.635000000000     1.007825032230
         H           -0.493000000000    42.895000000000    62.243000000000     1.007825032230
         H            0.031000000000    43.893000000000    60.855000000000     1.007825032230
         N            3.322000000000    45.484000000000    61.134000000000    14.003074004430
         C            4.203000000000    46.620000000000    60.883000000000    12.000000000000
         C            3.465000000000    47.784000000000    60.221000000000    12.000000000000
         S            2.700000000000    47.388000000000    58.627000000000    31.972071174400
         H            2.346000000000    45.564000000000    60.885000000000     1.007825032230
         H            5.022000000000    46.302000000000    60.238000000000     1.007825032230
         H            2.681000000000    48.119000000000    60.900000000000     1.007825032230
         H            4.169000000000    48.603000000000    60.074000000000     1.007825032230
         C           12.566000000000    53.009000000000    57.937000000000    12.000000000000
         O           12.459000000000    51.916000000000    57.371000000000    15.994914619570
         N           11.485000000000    53.672000000000    58.281000000000    14.003074004430
         C           10.147000000000    53.178000000000    57.973000000000    12.000000000000
         C            9.589000000000    54.010000000000    56.814000000000    12.000000000000
         O            9.658000000000    55.244000000000    56.807000000000    15.994914619570
         C            9.253000000000    53.305000000000    59.218000000000    12.000000000000
         C            7.869000000000    52.700000000000    59.024000000000    12.000000000000
         C            7.687000000000    51.343000000000    59.216000000000    12.000000000000
         C            6.802000000000    53.499000000000    58.641000000000    12.000000000000
         C            6.436000000000    50.789000000000    59.028000000000    12.000000000000
         C            5.556000000000    52.939000000000    58.454000000000    12.000000000000
         C            5.384000000000    51.590000000000    58.648000000000    12.000000000000
         H           11.583000000000    54.549000000000    58.773000000000     1.007825032230
         H           10.206000000000    52.132000000000    57.673000000000     1.007825032230
         H            9.741000000000    52.795000000000    60.049000000000     1.007825032230
         H            9.144000000000    54.360000000000    59.467000000000     1.007825032230
         H            8.518000000000    50.720000000000    59.511000000000     1.007825032230
         H            6.947000000000    54.558000000000    58.489000000000     1.007825032230
         H            6.284000000000    49.730000000000    59.179000000000     1.007825032230
         H            4.721000000000    53.557000000000    58.157000000000     1.007825032230
         H            4.408000000000    51.152000000000    58.500000000000     1.007825032230
         N            9.024000000000    53.368000000000    55.798000000000    14.003074004430
         C            8.472000000000    54.040000000000    54.638000000000    12.000000000000
         C            6.973000000000    53.748000000000    54.671000000000    12.000000000000
         O            6.536000000000    52.594000000000    54.558000000000    15.994914619570
         C            9.142000000000    53.478000000000    53.348000000000    12.000000000000
         C           10.605000000000    53.856000000000    53.284000000000    12.000000000000
         C            8.446000000000    54.045000000000    52.136000000000    12.000000000000
         C           11.302000000000    53.478000000000    54.566000000000    12.000000000000
         H            8.976000000000    52.360000000000    55.835000000000     1.007825032230
         H            8.645000000000    55.114000000000    54.711000000000     1.007825032230
         H            9.051000000000    52.392000000000    53.340000000000     1.007825032230
         H           11.075000000000    53.332000000000    52.452000000000     1.007825032230
         H           10.693000000000    54.931000000000    53.129000000000     1.007825032230
         H            7.389000000000    53.781000000000    52.167000000000     1.007825032230
         H            8.549000000000    55.130000000000    52.132000000000     1.007825032230
         H            8.897000000000    53.634000000000    51.233000000000     1.007825032230
         H           12.377000000000    53.428000000000    54.395000000000     1.007825032230
         H           11.090000000000    54.227000000000    55.329000000000     1.007825032230
         H           10.942000000000    52.506000000000    54.902000000000     1.007825032230
         N            6.166000000000    54.792000000000    54.866000000000    14.003074004430
         C            4.714000000000    54.653000000000    54.968000000000    12.000000000000
         C            4.103000000000    54.707000000000    53.574000000000    12.000000000000
         O            4.298000000000    55.692000000000    52.855000000000    15.994914619570
         C            4.122000000000    55.782000000000    55.827000000000    12.000000000000
         C            2.598000000000    55.732000000000    55.945000000000    12.000000000000
         N            2.013000000000    56.857000000000    56.341000000000    14.003074004430
         O            1.918000000000    54.728000000000    55.674000000000    15.994914619570
         H            6.573000000000    55.713000000000    54.946000000000     1.007825032230
         H            4.477000000000    53.693000000000    55.426000000000     1.007825032230
         H            4.547000000000    55.711000000000    56.828000000000     1.007825032230
         H            4.408000000000    56.740000000000    55.392000000000     1.007825032230
         H            2.573000000000    57.671000000000    56.551000000000     1.007825032230
         H            1.008000000000    56.899000000000    56.432000000000     1.007825032230
         N            3.358000000000    53.697000000000    53.143000000000    14.003074004430
         C            2.813000000000    53.718000000000    51.788000000000    12.000000000000
         C            1.415000000000    54.343000000000    51.725000000000    12.000000000000
         O            0.846000000000    54.490000000000    50.639000000000    15.994914619570
         C            2.765000000000    52.263000000000    51.154000000000    12.000000000000
         C            1.854000000000    51.314000000000    51.971000000000    12.000000000000
         C            4.222000000000    51.753000000000    51.018000000000    12.000000000000
         C            1.552000000000    49.957000000000    51.275000000000    12.000000000000
         H            3.168000000000    52.914000000000    53.752000000000     1.007825032230
         H            3.476000000000    54.326000000000    51.173000000000     1.007825032230
         H            2.346000000000    52.349000000000    50.152000000000     1.007825032230
         H            2.343000000000    51.107000000000    52.923000000000     1.007825032230
         H            0.910000000000    51.822000000000    52.168000000000     1.007825032230
         H            4.218000000000    50.753000000000    50.584000000000     1.007825032230
         H            4.784000000000    52.427000000000    50.372000000000     1.007825032230
         H            4.689000000000    51.720000000000    52.002000000000     1.007825032230
         H            0.908000000000    49.355000000000    51.916000000000     1.007825032230
         H            2.486000000000    49.425000000000    51.096000000000     1.007825032230
         H            1.050000000000    50.140000000000    50.325000000000     1.007825032230
         N            0.803000000000    54.699000000000    52.842000000000    14.003074004430
         C           -0.523000000000    55.306000000000    52.821000000000    12.000000000000
         C           -0.453000000000    56.609000000000    53.627000000000    12.000000000000
         O           -0.633000000000    56.589000000000    54.848000000000    15.994914619570
         C           -1.551000000000    54.355000000000    53.441000000000    12.000000000000
         C           -2.945000000000    54.929000000000    53.268000000000    12.000000000000
         S           -4.230000000000    53.864000000000    53.922000000000    31.972071174400
         C           -4.327000000000    52.868000000000    52.489000000000    12.000000000000
         H            1.263000000000    54.547000000000    53.728000000000     1.007825032230
         H           -0.806000000000    55.528000000000    51.792000000000     1.007825032230
         H           -1.338000000000    54.233000000000    54.503000000000     1.007825032230
         H           -1.494000000000    53.386000000000    52.946000000000     1.007825032230
         H           -2.992000000000    55.887000000000    53.785000000000     1.007825032230
         H           -3.129000000000    55.092000000000    52.206000000000     1.007825032230
         H           -5.082000000000    52.095000000000    52.634000000000     1.007825032230
         H           -4.601000000000    53.487000000000    51.634000000000     1.007825032230
         H           -3.359000000000    52.401000000000    52.305000000000     1.007825032230
         N           -0.069000000000    57.747000000000    53.033000000000    14.003074004430
         C            0.130000000000    59.004000000000    53.753000000000    12.000000000000
         C            0.742000000000    59.923000000000    52.710000000000    12.000000000000
         C            0.180000000000    59.391000000000    51.392000000000    12.000000000000
         C            0.301000000000    57.877000000000    51.623000000000    12.000000000000
         H            0.857000000000    58.842000000000    54.549000000000     1.007825032230
         H            0.437000000000    60.956000000000    52.875000000000     1.007825032230
         H            1.829000000000    59.841000000000    52.721000000000     1.007825032230
         H           -0.857000000000    59.694000000000    51.246000000000     1.007825032230
         H            0.798000000000    59.706000000000    50.551000000000     1.007825032230
         H            1.320000000000    57.531000000000    51.449000000000     1.007825032230
         H           -0.402000000000    57.335000000000    50.990000000000     1.007825032230
         C           -7.234000000000    57.352000000000    53.418000000000    12.000000000000
         O           -7.586000000000    58.298000000000    52.725000000000    15.994914619570
         N           -7.092000000000    56.125000000000    52.927000000000    14.003074004430
         C           -7.542000000000    55.739000000000    51.597000000000    12.000000000000
         C           -6.706000000000    56.276000000000    50.425000000000    12.000000000000
         O           -7.110000000000    56.102000000000    49.266000000000    15.994914619570
         H           -6.650000000000    55.425000000000    53.506000000000     1.007825032230
         H           -7.532000000000    54.650000000000    51.544000000000     1.007825032230
         H           -8.570000000000    56.079000000000    51.470000000000     1.007825032230
         N           -5.539000000000    56.901000000000    50.662000000000    14.003074004430
         C           -4.668000000000    57.406000000000    49.617000000000    12.000000000000
         C           -3.305000000000    56.701000000000    49.689000000000    12.000000000000
         O           -2.574000000000    56.844000000000    50.663000000000    15.994914619570
         C           -4.477000000000    58.938000000000    49.771000000000    12.000000000000
         C           -3.520000000000    59.471000000000    48.683000000000    12.000000000000
         C           -5.826000000000    59.653000000000    49.617000000000    12.000000000000
         H           -5.252000000000    57.026000000000    51.622000000000     1.007825032230
         H           -5.122000000000    57.201000000000    48.647000000000     1.007825032230
         H           -4.063000000000    59.154000000000    50.756000000000     1.007825032230
         H           -2.553000000000    58.975000000000    48.774000000000     1.007825032230
         H           -3.390000000000    60.546000000000    48.809000000000     1.007825032230
         H           -3.941000000000    59.268000000000    47.698000000000     1.007825032230
         H           -6.518000000000    59.291000000000    50.377000000000     1.007825032230
         H           -6.234000000000    59.449000000000    48.627000000000     1.007825032230
         H           -5.684000000000    60.727000000000    49.737000000000     1.007825032230
         N           -2.981000000000    55.933000000000    48.650000000000    14.003074004430
         C           -1.694000000000    55.276000000000    48.503000000000    12.000000000000
         C           -0.689000000000    56.178000000000    47.833000000000    12.000000000000
         O           -1.007000000000    57.031000000000    46.986000000000    15.994914619570
         C           -1.807000000000    54.027000000000    47.654000000000    12.000000000000
         C           -2.448000000000    52.908000000000    48.447000000000    12.000000000000
         C           -1.674000000000    52.148000000000    49.313000000000    12.000000000000
         C           -3.793000000000    52.637000000000    48.293000000000    12.000000000000
         C           -2.246000000000    51.109000000000    50.022000000000    12.000000000000
         C           -4.359000000000    51.592000000000    49.009000000000    12.000000000000
         C           -3.585000000000    50.828000000000    49.870000000000    12.000000000000
         H           -3.669000000000    55.800000000000    47.923000000000     1.007825032230
         H           -1.321000000000    55.001000000000    49.490000000000     1.007825032230
         H           -2.418000000000    54.242000000000    46.778000000000     1.007825032230
         H           -0.812000000000    53.718000000000    47.333000000000     1.007825032230
         H           -0.624000000000    52.369000000000    49.433000000000     1.007825032230
         H           -4.397000000000    53.231000000000    47.623000000000     1.007825032230
         H           -1.643000000000    50.518000000000    50.695000000000     1.007825032230
         H           -5.410000000000    51.372000000000    48.895000000000     1.007825032230
         H           -4.032000000000    50.014000000000    50.420000000000     1.007825032230
         N            0.559000000000    55.981000000000    48.219000000000    14.003074004430
         C            1.648000000000    56.676000000000    47.609000000000    12.000000000000
         C            2.148000000000    55.749000000000    46.503000000000    12.000000000000
         O            2.969000000000    54.837000000000    46.727000000000    15.994914619570
         C            2.727000000000    56.921000000000    48.641000000000    12.000000000000
         C            3.851000000000    57.807000000000    48.123000000000    12.000000000000
         O            4.136000000000    57.836000000000    46.930000000000    15.994914619570
         O            4.466000000000    58.475000000000    48.937000000000    15.994914619570
         H            0.748000000000    55.324000000000    48.962000000000     1.007825032230
         H            1.306000000000    57.621000000000    47.186000000000     1.007825032230
         H            3.149000000000    55.961000000000    48.937000000000     1.007825032230
         H            2.279000000000    57.394000000000    49.515000000000     1.007825032230
         N            1.729000000000    56.044000000000    45.279000000000    14.003074004430
         C            2.074000000000    55.193000000000    44.152000000000    12.000000000000
         C            3.544000000000    55.165000000000    43.751000000000    12.000000000000
         O            4.028000000000    54.128000000000    43.262000000000    15.994914619570
         C            1.196000000000    55.606000000000    42.978000000000    12.000000000000
         C           -0.276000000000    55.169000000000    43.109000000000    12.000000000000
         O           -0.642000000000    54.440000000000    44.043000000000    15.994914619570
         O           -1.058000000000    55.533000000000    42.223000000000    15.994914619570
         H            1.165000000000    56.868000000000    45.129000000000     1.007825032230
         H            1.794000000000    54.174000000000    44.420000000000     1.007825032230
         H            1.224000000000    56.692000000000    42.895000000000     1.007825032230
         H            1.608000000000    55.175000000000    42.065000000000     1.007825032230
         N            4.295000000000    56.236000000000    44.041000000000    14.003074004430
         C            5.738000000000    56.262000000000    43.810000000000    12.000000000000
         C            6.419000000000    55.264000000000    44.753000000000    12.000000000000
         O            7.287000000000    54.507000000000    44.311000000000    15.994914619570
         C            6.285000000000    57.691000000000    44.060000000000    12.000000000000
         C            7.817000000000    57.877000000000    44.132000000000    12.000000000000
         C            8.325000000000    58.939000000000    45.136000000000    12.000000000000
         O            7.863000000000    60.082000000000    45.076000000000    15.994914619570
         O            9.188000000000    58.652000000000    45.976000000000    15.994914619570
         H            3.849000000000    57.053000000000    44.433000000000     1.007825032230
         H            5.941000000000    55.976000000000    42.778000000000     1.007825032230
         H            5.919000000000    58.324000000000    43.252000000000     1.007825032230
         H            5.858000000000    58.056000000000    44.994000000000     1.007825032230
         H            8.165000000000    58.163000000000    43.139000000000     1.007825032230
         H            8.267000000000    56.918000000000    44.390000000000     1.007825032230
         N            6.007000000000    55.188000000000    46.022000000000    14.003074004430
         C            6.595000000000    54.232000000000    46.948000000000    12.000000000000
         C            6.178000000000    52.810000000000    46.615000000000    12.000000000000
         O            7.003000000000    51.909000000000    46.780000000000    15.994914619570
         C            6.185000000000    54.544000000000    48.389000000000    12.000000000000
         C            6.770000000000    55.890000000000    48.845000000000    12.000000000000
         C            8.263000000000    55.770000000000    49.033000000000    12.000000000000
         C            9.097000000000    56.857000000000    48.364000000000    12.000000000000
         N            8.714000000000    58.206000000000    48.749000000000    14.003074004430
         H            5.275000000000    55.805000000000    46.344000000000     1.007825032230
         H            7.680000000000    54.301000000000    46.874000000000     1.007825032230
         H            5.098000000000    54.589000000000    48.449000000000     1.007825032230
         H            6.549000000000    53.753000000000    49.045000000000     1.007825032230
         H            6.562000000000    56.648000000000    48.090000000000     1.007825032230
         H            6.309000000000    56.183000000000    49.788000000000     1.007825032230
         H            8.470000000000    55.798000000000    50.103000000000     1.007825032230
         H            8.583000000000    54.803000000000    48.645000000000     1.007825032230
         H           10.142000000000    56.705000000000    48.635000000000     1.007825032230
         H            8.998000000000    56.759000000000    47.283000000000     1.007825032230
         H            9.047000000000    58.862000000000    48.057000000000     1.007825032230
         H            7.708000000000    58.265000000000    48.811000000000     1.007825032230
         H            9.121000000000    58.428000000000    49.646000000000     1.007825032230
         N            4.954000000000    52.544000000000    46.147000000000    14.003074004430
         C            4.574000000000    51.175000000000    45.767000000000    12.000000000000
         C            5.400000000000    50.768000000000    44.548000000000    12.000000000000
         O            5.935000000000    49.653000000000    44.554000000000    15.994914619570
         C            3.036000000000    51.092000000000    45.467000000000    12.000000000000
         C            2.286000000000    51.433000000000    46.777000000000    12.000000000000
         C            2.604000000000    49.685000000000    45.023000000000    12.000000000000
         C            0.773000000000    51.661000000000    46.639000000000    12.000000000000
         H            4.282000000000    53.292000000000    46.053000000000     1.007825032230
         H            4.809000000000    50.502000000000    46.592000000000     1.007825032230
         H            2.774000000000    51.816000000000    44.696000000000     1.007825032230
         H            2.438000000000    50.609000000000    47.474000000000     1.007825032230
         H            2.731000000000    52.331000000000    47.204000000000     1.007825032230
         H            3.120000000000    49.420000000000    44.100000000000     1.007825032230
         H            2.859000000000    48.965000000000    45.800000000000     1.007825032230
         H            1.527000000000    49.672000000000    44.854000000000     1.007825032230
         H            0.349000000000    51.893000000000    47.616000000000     1.007825032230
         H            0.592000000000    52.493000000000    45.958000000000     1.007825032230
         H            0.304000000000    50.760000000000    46.244000000000     1.007825032230
         N            5.592000000000    51.650000000000    43.542000000000    14.003074004430
         C            6.428000000000    51.322000000000    42.387000000000    12.000000000000
         C            7.875000000000    50.984000000000    42.805000000000    12.000000000000
         O            8.493000000000    50.019000000000    42.350000000000    15.994914619570
         C            6.431000000000    52.514000000000    41.431000000000    12.000000000000
         H            5.148000000000    52.556000000000    43.589000000000     1.007825032230
         H            5.999000000000    50.461000000000    41.875000000000     1.007825032230
         H            7.051000000000    52.284000000000    40.564000000000     1.007825032230
         H            6.833000000000    53.389000000000    41.943000000000     1.007825032230
         H            5.412000000000    52.720000000000    41.104000000000     1.007825032230
         N            8.420000000000    51.753000000000    43.762000000000    14.003074004430
         C            9.754000000000    51.519000000000    44.282000000000    12.000000000000
         C            9.824000000000    50.151000000000    44.980000000000    12.000000000000
         O           10.783000000000    49.382000000000    44.768000000000    15.994914619570
         C           10.071000000000    52.653000000000    45.226000000000    12.000000000000
         C           11.325000000000    52.457000000000    46.033000000000    12.000000000000
         C           11.503000000000    53.587000000000    47.030000000000    12.000000000000
         O           11.927000000000    54.654000000000    46.595000000000    15.994914619570
         O           11.218000000000    53.423000000000    48.217000000000    15.994914619570
         H            7.881000000000    52.522000000000    44.133000000000     1.007825032230
         H           10.465000000000    51.534000000000    43.456000000000     1.007825032230
         H           10.183000000000    53.564000000000    44.639000000000     1.007825032230
         H            9.233000000000    52.781000000000    45.911000000000     1.007825032230
         H           11.260000000000    51.512000000000    46.572000000000     1.007825032230
         H           12.184000000000    52.430000000000    45.362000000000     1.007825032230
         N            8.796000000000    49.803000000000    45.757000000000    14.003074004430
         C            8.772000000000    48.508000000000    46.402000000000    12.000000000000
         C            8.758000000000    47.383000000000    45.375000000000    12.000000000000
         O            9.544000000000    46.436000000000    45.473000000000    15.994914619570
         C            7.545000000000    48.399000000000    47.296000000000    12.000000000000
         C            7.324000000000    47.081000000000    48.078000000000    12.000000000000
         C            8.510000000000    46.703000000000    48.971000000000    12.000000000000
         C            6.091000000000    47.281000000000    48.927000000000    12.000000000000
         H            8.031000000000    50.447000000000    45.895000000000     1.007825032230
         H            9.665000000000    48.408000000000    47.019000000000     1.007825032230
         H            7.607000000000    49.203000000000    48.029000000000     1.007825032230
         H            6.664000000000    48.575000000000    46.679000000000     1.007825032230
         H            7.141000000000    46.273000000000    47.369000000000     1.007825032230
         H            9.398000000000    46.559000000000    48.355000000000     1.007825032230
         H            8.284000000000    45.779000000000    49.503000000000     1.007825032230
         H            8.692000000000    47.501000000000    49.691000000000     1.007825032230
         H            5.893000000000    46.375000000000    49.500000000000     1.007825032230
         H            5.238000000000    47.497000000000    48.283000000000     1.007825032230
         H            6.252000000000    48.115000000000    49.610000000000     1.007825032230
         N            7.912000000000    47.499000000000    44.338000000000    14.003074004430
         C            7.852000000000    46.455000000000    43.322000000000    12.000000000000
         C            6.783000000000    46.760000000000    42.296000000000    12.000000000000
         C            5.362000000000    46.760000000000    42.865000000000    12.000000000000
         C            4.409000000000    47.143000000000    41.755000000000    12.000000000000
         C            4.990000000000    45.393000000000    43.428000000000    12.000000000000
         H            7.316000000000    48.311000000000    44.262000000000     1.007825032230
         H            7.603000000000    45.512000000000    43.810000000000     1.007825032230
         H            6.984000000000    47.744000000000    41.873000000000     1.007825032230
         H            6.841000000000    46.018000000000    41.499000000000     1.007825032230
         H            5.298000000000    47.502000000000    43.661000000000     1.007825032230
         H            3.388000000000    47.150000000000    42.138000000000     1.007825032230
         H            4.488000000000    46.420000000000    40.943000000000     1.007825032230
         H            4.664000000000    48.135000000000    41.383000000000     1.007825032230
         H            5.683000000000    45.128000000000    44.226000000000     1.007825032230
         H            3.975000000000    45.428000000000    43.824000000000     1.007825032230
         H            5.045000000000    44.646000000000    42.636000000000     1.007825032230
         C           12.810000000000    44.733000000000    44.943000000000    12.000000000000
         O           13.706000000000    43.894000000000    45.089000000000    15.994914619570
         N           11.531000000000    44.377000000000    44.905000000000    14.003074004430
         C           11.130000000000    42.976000000000    44.972000000000    12.000000000000
         C           11.340000000000    42.248000000000    43.660000000000    12.000000000000
         O           11.424000000000    41.017000000000    43.683000000000    15.994914619570
         C            9.646000000000    42.848000000000    45.362000000000    12.000000000000
         C            9.265000000000    43.266000000000    46.773000000000    12.000000000000
         C            7.755000000000    43.294000000000    46.907000000000    12.000000000000
         C            9.881000000000    42.319000000000    47.757000000000    12.000000000000
         H           10.821000000000    45.091000000000    44.828000000000     1.007825032230
         H           11.730000000000    42.484000000000    45.738000000000     1.007825032230
         H            9.070000000000    43.463000000000    44.670000000000     1.007825032230
         H            9.347000000000    41.809000000000    45.223000000000     1.007825032230
         H            9.653000000000    44.268000000000    46.959000000000     1.007825032230
         H            7.485000000000    43.594000000000    47.920000000000     1.007825032230
         H            7.340000000000    44.007000000000    46.194000000000     1.007825032230
         H            7.354000000000    42.301000000000    46.703000000000     1.007825032230
         H            9.608000000000    42.618000000000    48.769000000000     1.007825032230
         H           10.966000000000    42.341000000000    47.652000000000     1.007825032230
         H            9.518000000000    41.309000000000    47.566000000000     1.007825032230
         N           11.455000000000    42.952000000000    42.525000000000    14.003074004430
         C           11.525000000000    42.334000000000    41.214000000000    12.000000000000
         C           10.164000000000    41.769000000000    40.833000000000    12.000000000000
         O           10.081000000000    40.762000000000    40.130000000000    15.994914619570
         H           11.495000000000    43.959000000000    42.585000000000     1.007825032230
         H           11.825000000000    43.080000000000    40.478000000000     1.007825032230
         H           12.259000000000    41.529000000000    41.232000000000     1.007825032230
         N            9.056000000000    42.383000000000    41.229000000000    14.003074004430
         C            7.732000000000    41.847000000000    40.950000000000    12.000000000000
         C            7.015000000000    42.653000000000    39.888000000000    12.000000000000
         O            7.168000000000    43.877000000000    39.827000000000    15.994914619570
         C            6.847000000000    41.867000000000    42.198000000000    12.000000000000
         C            7.270000000000    40.907000000000    43.286000000000    12.000000000000
         C            6.765000000000    39.494000000000    43.037000000000    12.000000000000
         N            5.309000000000    39.509000000000    42.945000000000    14.003074004430
         C            4.456000000000    39.277000000000    43.947000000000    12.000000000000
         N            4.847000000000    39.018000000000    45.181000000000    14.003074004430
         N            3.160000000000    39.333000000000    43.692000000000    14.003074004430
         H            9.134000000000    43.250000000000    41.741000000000     1.007825032230
         H            7.833000000000    40.818000000000    40.605000000000     1.007825032230
         H            6.864000000000    42.876000000000    42.610000000000     1.007825032230
         H            5.825000000000    41.629000000000    41.903000000000     1.007825032230
         H            8.359000000000    40.887000000000    43.332000000000     1.007825032230
         H            6.881000000000    41.260000000000    44.241000000000     1.007825032230
         H            7.071000000000    38.848000000000    43.860000000000     1.007825032230
         H            7.184000000000    39.117000000000    42.104000000000     1.007825032230
         H            4.909000000000    39.714000000000    42.040000000000     1.007825032230
         H            5.832000000000    38.979000000000    45.401000000000     1.007825032230
         H            4.161000000000    38.858000000000    45.905000000000     1.007825032230
         H            2.838000000000    39.538000000000    42.757000000000     1.007825032230
         H            2.492000000000    39.171000000000    44.432000000000     1.007825032230
         N            6.207000000000    41.956000000000    39.087000000000    14.003074004430
         C            5.293000000000    42.579000000000    38.150000000000    12.000000000000
         C            3.843000000000    42.635000000000    38.597000000000    12.000000000000
         O            3.041000000000    43.261000000000    37.909000000000    15.994914619570
         C            5.310000000000    41.860000000000    36.804000000000    12.000000000000
         C            6.551000000000    42.112000000000    35.946000000000    12.000000000000
         O            7.307000000000    43.063000000000    36.189000000000    15.994914619570
         O            6.749000000000    41.341000000000    35.013000000000    15.994914619570
         H            6.233000000000    40.948000000000    39.136000000000     1.007825032230
         H            5.631000000000    43.602000000000    37.985000000000     1.007825032230
         H            5.243000000000    40.789000000000    36.993000000000     1.007825032230
         H            4.430000000000    42.166000000000    36.238000000000     1.007825032230
         N            3.402000000000    41.944000000000    39.654000000000    14.003074004430
         C            2.003000000000    41.980000000000    40.075000000000    12.000000000000
         C            2.042000000000    42.251000000000    41.586000000000    12.000000000000
         O            3.101000000000    42.119000000000    42.211000000000    15.994914619570
         C            1.229000000000    40.623000000000    39.804000000000    12.000000000000
         C            1.480000000000    40.065000000000    38.389000000000    12.000000000000
         O            1.654000000000    39.648000000000    40.770000000000    15.994914619570
         H            4.056000000000    41.380000000000    40.177000000000     1.007825032230
         H            1.491000000000    42.799000000000    39.570000000000     1.007825032230
         H            0.160000000000    40.798000000000    39.928000000000     1.007825032230
         H            0.891000000000    39.158000000000    41.087000000000     1.007825032230
         H            0.925000000000    39.136000000000    38.261000000000     1.007825032230
         H            1.148000000000    40.792000000000    37.648000000000     1.007825032230
         H            2.545000000000    39.873000000000    38.258000000000     1.007825032230
         N            0.923000000000    42.587000000000    42.217000000000    14.003074004430
         C            0.860000000000    42.841000000000    43.647000000000    12.000000000000
         C            0.191000000000    41.696000000000    44.392000000000    12.000000000000
         O           -0.020000000000    41.755000000000    45.606000000000    15.994914619570
         C            0.083000000000    44.138000000000    43.892000000000    12.000000000000
         C            0.752000000000    45.382000000000    43.343000000000    12.000000000000
         C           -0.200000000000    46.571000000000    43.380000000000    12.000000000000
         N           -0.054000000000    47.428000000000    44.372000000000    14.003074004430
         O           -1.105000000000    46.721000000000    42.552000000000    15.994914619570
         H            0.074000000000    42.670000000000    41.677000000000     1.007825032230
         H            1.874000000000    42.962000000000    44.027000000000     1.007825032230
         H           -0.896000000000    44.042000000000    43.423000000000     1.007825032230
         H           -0.056000000000    44.263000000000    44.966000000000     1.007825032230
         H            1.055000000000    45.199000000000    42.312000000000     1.007825032230
         H            1.634000000000    45.609000000000    43.942000000000     1.007825032230
         H            0.677000000000    47.290000000000    45.055000000000     1.007825032230
         H           -0.673000000000    48.222000000000    44.448000000000     1.007825032230
         N           -0.126000000000    40.611000000000    43.683000000000    14.003074004430
         C           -0.846000000000    39.468000000000    44.218000000000    12.000000000000
         C           -0.127000000000    38.883000000000    45.417000000000    12.000000000000
         O            1.056000000000    38.530000000000    45.397000000000    15.994914619570
         C           -0.990000000000    38.374000000000    43.128000000000    12.000000000000
         C           -1.627000000000    38.920000000000    41.847000000000    12.000000000000
         C           -1.847000000000    37.233000000000    43.716000000000    12.000000000000
         C           -3.091000000000    39.330000000000    41.987000000000    12.000000000000
         H            0.152000000000    40.582000000000    42.713000000000     1.007825032230
         H           -1.840000000000    39.791000000000    44.527000000000     1.007825032230
         H           -0.001000000000    37.983000000000    42.890000000000     1.007825032230
         H           -1.563000000000    38.148000000000    41.080000000000     1.007825032230
         H           -1.054000000000    39.786000000000    41.516000000000     1.007825032230
         H           -1.966000000000    36.446000000000    42.971000000000     1.007825032230
         H           -2.827000000000    37.621000000000    43.994000000000     1.007825032230
         H           -1.354000000000    36.826000000000    44.598000000000     1.007825032230
         H           -3.323000000000    40.106000000000    41.258000000000     1.007825032230
         H           -3.266000000000    39.713000000000    42.992000000000     1.007825032230
         H           -3.729000000000    38.464000000000    41.811000000000     1.007825032230
         N           -0.881000000000    38.847000000000    46.502000000000    14.003074004430
         C           -0.441000000000    38.279000000000    47.754000000000    12.000000000000
         C            0.502000000000    39.140000000000    48.581000000000    12.000000000000
         O            0.972000000000    38.690000000000    49.632000000000    15.994914619570
         H           -1.812000000000    39.236000000000    46.453000000000     1.007825032230
         H           -1.326000000000    38.078000000000    48.358000000000     1.007825032230
         H            0.054000000000    37.331000000000    47.545000000000     1.007825032230
         N            0.859000000000    40.336000000000    48.132000000000    14.003074004430
         C            1.732000000000    41.190000000000    48.902000000000    12.000000000000
         C            1.034000000000    41.776000000000    50.121000000000    12.000000000000
         O           -0.031000000000    42.407000000000    50.002000000000    15.994914619570
         C            2.216000000000    42.332000000000    48.029000000000    12.000000000000
         C            3.407000000000    42.998000000000    47.384000000000    12.000000000000
         C            3.093000000000    44.447000000000    47.004000000000    12.000000000000
         C            4.542000000000    42.927000000000    48.387000000000    12.000000000000
         H            0.515000000000    40.654000000000    47.237000000000     1.007825032230
         H            2.593000000000    40.609000000000    49.233000000000     1.007825032230
         H            1.601000000000    42.161000000000    47.146000000000     1.007825032230
         H            1.711000000000    43.184000000000    48.485000000000     1.007825032230
         H            3.686000000000    42.444000000000    46.487000000000     1.007825032230
         H            3.962000000000    44.893000000000    46.520000000000     1.007825032230
         H            2.245000000000    44.467000000000    46.319000000000     1.007825032230
         H            2.848000000000    45.013000000000    47.902000000000     1.007825032230
         H            5.430000000000    43.398000000000    47.965000000000     1.007825032230
         H            4.253000000000    43.448000000000    49.300000000000     1.007825032230
         H            4.758000000000    41.884000000000    48.618000000000     1.007825032230
         N            1.609000000000    41.565000000000    51.285000000000    14.003074004430
         C            1.098000000000    42.152000000000    52.502000000000    12.000000000000
         C            2.197000000000    43.020000000000    53.128000000000    12.000000000000
         O            3.368000000000    42.991000000000    52.732000000000    15.994914619570
         C            0.678000000000    41.061000000000    53.494000000000    12.000000000000
         C           -0.525000000000    40.271000000000    53.005000000000    12.000000000000
         O            1.805000000000    40.199000000000    53.678000000000    15.994914619570
         H            2.429000000000    40.977000000000    51.329000000000     1.007825032230
         H            0.236000000000    42.776000000000    52.267000000000     1.007825032230
         H            0.430000000000    41.527000000000    54.448000000000     1.007825032230
         H            1.577000000000    39.501000000000    54.296000000000     1.007825032230
         H           -0.785000000000    39.510000000000    53.741000000000     1.007825032230
         H           -1.370000000000    40.945000000000    52.866000000000     1.007825032230
         H           -0.283000000000    39.791000000000    52.057000000000     1.007825032230
         N            1.761000000000    43.922000000000    53.995000000000    14.003074004430
         C            2.669000000000    44.782000000000    54.721000000000    12.000000000000
         C            2.899000000000    44.200000000000    56.110000000000    12.000000000000
         O            1.950000000000    43.687000000000    56.706000000000    15.994914619570
         C            2.071000000000    46.190000000000    54.846000000000    12.000000000000
         C            1.967000000000    46.894000000000    53.501000000000    12.000000000000
         S            3.577000000000    47.123000000000    52.682000000000    31.972071174400
         C            3.194000000000    46.290000000000    51.174000000000    12.000000000000
         H            0.767000000000    44.011000000000    54.153000000000     1.007825032230
         H            3.619000000000    44.837000000000    54.189000000000     1.007825032230
         H            1.073000000000    46.110000000000    55.278000000000     1.007825032230
         H            2.699000000000    46.784000000000    55.510000000000     1.007825032230
         H            1.328000000000    46.300000000000    52.848000000000     1.007825032230
         H            1.506000000000    47.870000000000    53.650000000000     1.007825032230
         H            4.062000000000    46.314000000000    50.515000000000     1.007825032230
         H            2.929000000000    45.255000000000    51.388000000000     1.007825032230
         H            2.354000000000    46.787000000000    50.688000000000     1.007825032230
         N            4.081000000000    44.299000000000    56.717000000000    14.003074004430
         C            5.246000000000    45.002000000000    56.188000000000    12.000000000000
         C            6.066000000000    44.193000000000    55.186000000000    12.000000000000
         O            5.934000000000    42.966000000000    55.087000000000    15.994914619570
         C            6.034000000000    45.354000000000    57.433000000000    12.000000000000
         C            5.875000000000    44.064000000000    58.208000000000    12.000000000000
         C            4.392000000000    43.743000000000    58.040000000000    12.000000000000
         H            4.914000000000    45.923000000000    55.709000000000     1.007825032230
         H            7.079000000000    45.565000000000    57.206000000000     1.007825032230
         H            5.574000000000    46.188000000000    57.964000000000     1.007825032230
         H            6.497000000000    43.274000000000    57.786000000000     1.007825032230
         H            6.115000000000    44.218000000000    59.260000000000     1.007825032230
         H            3.797000000000    44.224000000000    58.816000000000     1.007825032230
         H            4.231000000000    42.665000000000    58.048000000000     1.007825032230
         N            6.987000000000    44.867000000000    54.479000000000    14.003074004430
         C            8.000000000000    44.233000000000    53.656000000000    12.000000000000
         C            9.305000000000    44.847000000000    54.159000000000    12.000000000000
         O            9.452000000000    46.089000000000    54.229000000000    15.994914619570
         C            7.805000000000    44.569000000000    52.173000000000    12.000000000000
         C            6.630000000000    43.812000000000    51.545000000000    12.000000000000
         C            6.785000000000    42.295000000000    51.627000000000    12.000000000000
         N            5.768000000000    41.525000000000    51.936000000000    14.003074004430
         O            7.875000000000    41.758000000000    51.405000000000    15.994914619570
         H            6.974000000000    45.876000000000    54.523000000000     1.007825032230
         H            7.999000000000    43.154000000000    53.809000000000     1.007825032230
         H            7.620000000000    45.639000000000    52.079000000000     1.007825032230
         H            8.717000000000    44.319000000000    51.631000000000     1.007825032230
         H            6.554000000000    44.097000000000    50.496000000000     1.007825032230
         H            5.711000000000    44.101000000000    52.056000000000     1.007825032230
         H            4.864000000000    41.934000000000    52.124000000000     1.007825032230
         H            5.890000000000    40.524000000000    51.986000000000     1.007825032230
         N           10.212000000000    43.967000000000    54.584000000000    14.003074004430
         C           11.476000000000    44.368000000000    55.215000000000    12.000000000000
         C           12.675000000000    43.980000000000    54.367000000000    12.000000000000
         O           12.691000000000    42.891000000000    53.782000000000    15.994914619570
         C           11.576000000000    43.704000000000    56.617000000000    12.000000000000
         C           12.772000000000    44.291000000000    57.384000000000    12.000000000000
         C           10.249000000000    43.916000000000    57.370000000000    12.000000000000
         H           10.022000000000    42.982000000000    54.467000000000     1.007825032230
         H           11.474000000000    45.451000000000    55.341000000000     1.007825032230
         H           11.736000000000    42.634000000000    56.486000000000     1.007825032230
         H           12.839000000000    43.823000000000    58.366000000000     1.007825032230
         H           12.635000000000    45.366000000000    57.502000000000     1.007825032230
         H           13.690000000000    44.100000000000    56.827000000000     1.007825032230
         H           10.429000000000    43.868000000000    58.444000000000     1.007825032230
         H            9.838000000000    44.892000000000    57.113000000000     1.007825032230
         H            9.541000000000    43.138000000000    57.085000000000     1.007825032230
         N           13.661000000000    44.873000000000    54.314000000000    14.003074004430
         C           14.920000000000    44.686000000000    53.606000000000    12.000000000000
         C           15.084000000000    45.732000000000    52.480000000000    12.000000000000
         C           14.037000000000    45.513000000000    51.389000000000    12.000000000000
         C           12.748000000000    46.009000000000    51.540000000000    12.000000000000
         C           14.355000000000    44.764000000000    50.257000000000    12.000000000000
         C           11.795000000000    45.741000000000    50.561000000000    12.000000000000
         C           13.394000000000    44.507000000000    49.291000000000    12.000000000000
         C           12.120000000000    44.992000000000    49.447000000000    12.000000000000
         H           13.526000000000    45.747000000000    54.802000000000     1.007825032230
         H           14.954000000000    43.683000000000    53.180000000000     1.007825032230
         H           14.962000000000    46.731000000000    52.898000000000     1.007825032230
         H           16.080000000000    45.642000000000    52.047000000000     1.007825032230
         H           12.488000000000    46.597000000000    52.408000000000     1.007825032230
         H           15.357000000000    44.381000000000    50.132000000000     1.007825032230
         H           10.791000000000    46.123000000000    50.674000000000     1.007825032230
         H           13.648000000000    43.926000000000    48.417000000000     1.007825032230
         H           11.370000000000    44.788000000000    48.697000000000     1.007825032230
         C           17.040000000000    41.941000000000    51.007000000000    12.000000000000
         O           16.836000000000    42.533000000000    52.077000000000    15.994914619570
         N           16.095000000000    41.291000000000    50.355000000000    14.003074004430
         C           14.733000000000    41.195000000000    50.835000000000    12.000000000000
         C           13.852000000000    40.816000000000    49.658000000000    12.000000000000
         C           12.389000000000    40.645000000000    50.035000000000    12.000000000000
         C           11.595000000000    41.566000000000    50.695000000000    12.000000000000
         N           11.653000000000    39.576000000000    49.778000000000    14.003074004430
         C           10.451000000000    39.794000000000    50.243000000000    12.000000000000
         N           10.428000000000    40.987000000000    50.784000000000    14.003074004430
         H           16.332000000000    40.841000000000    49.483000000000     1.007825032230
         H           14.421000000000    42.170000000000    51.211000000000     1.007825032230
         H           13.926000000000    41.599000000000    48.904000000000     1.007825032230
         H           14.217000000000    39.882000000000    49.232000000000     1.007825032230
         H           11.877000000000    42.544000000000    51.056000000000     1.007825032230
         H            9.619000000000    39.108000000000    50.190000000000     1.007825032230
         H            9.615000000000    41.404000000000    51.213000000000     1.007825032230
         C            9.118000000000    40.183000000000    54.803000000000    12.000000000000
         O            9.387000000000    41.362000000000    55.086000000000    15.994914619570
         N            8.115000000000    39.543000000000    55.384000000000    14.003074004430
         C            7.292000000000    40.203000000000    56.373000000000    12.000000000000
         C            7.821000000000    40.045000000000    57.784000000000    12.000000000000
         O            8.967000000000    39.610000000000    58.017000000000    15.994914619570
         H            7.923000000000    38.584000000000    55.134000000000     1.007825032230
         H            7.249000000000    41.266000000000    56.135000000000     1.007825032230
         H            6.284000000000    39.790000000000    56.326000000000     1.007825032230
         N            6.984000000000    40.342000000000    58.778000000000    14.003074004430
         C            7.384000000000    40.247000000000    60.166000000000    12.000000000000
         C            6.284000000000    40.754000000000    61.091000000000    12.000000000000
         C            6.705000000000    40.642000000000    62.560000000000    12.000000000000
         C            7.825000000000    41.288000000000    63.022000000000    12.000000000000
         C            5.989000000000    39.828000000000    63.426000000000    12.000000000000
         C            8.229000000000    41.132000000000    64.328000000000    12.000000000000
         C            6.398000000000    39.679000000000    64.737000000000    12.000000000000
         C            7.527000000000    40.326000000000    65.197000000000    12.000000000000
         H            6.045000000000    40.641000000000    58.557000000000     1.007825032230
         H            8.276000000000    40.856000000000    60.316000000000     1.007825032230
         H            5.384000000000    40.160000000000    60.932000000000     1.007825032230
         H            6.072000000000    41.797000000000    60.857000000000     1.007825032230
         H            8.392000000000    41.922000000000    62.357000000000     1.007825032230
         H            5.109000000000    39.309000000000    63.074000000000     1.007825032230
         H            9.110000000000    41.650000000000    64.677000000000     1.007825032230
         H            5.830000000000    39.051000000000    65.407000000000     1.007825032230
         H            7.854000000000    40.203000000000    66.219000000000     1.007825032230
         O           -4.494000000000    46.184000000000    55.356000000000    15.994914619570
         H           -3.983000000000    45.969000000000    54.576000000000     1.007825032230
         H           -4.883000000000    45.386000000000    55.713000000000     1.007825032230
         O           -0.568000000000    54.245000000000    56.640000000000    15.994914619570
         H            0.134000000000    54.591000000000    56.089000000000     1.007825032230
         H           -0.462000000000    54.570000000000    57.534000000000     1.007825032230
         O           -0.810000000000    44.068000000000    57.031000000000    15.994914619570
         H            0.132000000000    43.938000000000    56.920000000000     1.007825032230
         H           -1.285000000000    43.430000000000    56.499000000000     1.007825032230
         O           -5.188000000000    43.599000000000    55.708000000000    15.994914619570
         H           -5.595000000000    43.266000000000    54.908000000000     1.007825032230
         H           -4.407000000000    43.083000000000    55.907000000000     1.007825032230
         O            0.263000000000    58.629000000000    44.891000000000    15.994914619570
         H            0.111000000000    58.192000000000    45.729000000000     1.007825032230
         H            1.186000000000    58.871000000000    44.819000000000     1.007825032230
         O            5.003000000000    39.012000000000    53.418000000000    15.994914619570
         H            4.575000000000    39.038000000000    52.562000000000     1.007825032230
         H            5.944000000000    38.883000000000    53.300000000000     1.007825032230
         O            3.187000000000    37.794000000000    47.216000000000    15.994914619570
         H            2.483000000000    38.037000000000    46.615000000000     1.007825032230
         H            2.832000000000    37.256000000000    47.923000000000     1.007825032230
         O           -7.326000000000    52.855000000000    56.701000000000    15.994914619570
         H           -6.835000000000    53.375000000000    57.337000000000     1.007825032230
         H           -8.116000000000    52.507000000000    57.115000000000     1.007825032230
         O            3.645000000000    39.297000000000    51.046000000000    15.994914619570
         H            4.240000000000    39.454000000000    50.312000000000     1.007825032230
         H            3.097000000000    38.535000000000    50.856000000000     1.007825032230
         O           -1.910000000000    49.551000000000    43.381000000000    15.994914619570
         H           -1.662000000000    49.802000000000    42.491000000000     1.007825032230
         H           -2.807000000000    49.216000000000    43.380000000000     1.007825032230
         O           -4.831000000000    48.504000000000    52.099000000000    15.994914619570
         H           -5.768000000000    48.538000000000    51.905000000000     1.007825032230
         H           -4.357000000000    48.187000000000    51.330000000000     1.007825032230
         O            7.431000000000    38.634000000000    51.867000000000    15.994914619570
         H            7.564000000000    39.572000000000    51.728000000000     1.007825032230
         H            7.336000000000    38.197000000000    51.021000000000     1.007825032230
         O           -2.001000000000    42.627000000000    47.431000000000    15.994914619570
         H           -1.139000000000    42.734000000000    47.029000000000     1.007825032230
         H           -1.902000000000    42.534000000000    48.378000000000     1.007825032230
         H           10.263000000000    48.876000000000    56.307000000000     1.007825032230
         H            0.443000000000    53.663000000000    60.374000000000     1.007825032230
         H           -4.038000000000    55.583000000000    59.452000000000     1.007825032230
         H            4.613000000000    47.002000000000    61.822000000000     1.007825032230
         H           13.557000000000    53.427000000000    58.143000000000     1.007825032230
         H           -0.795000000000    59.388000000000    54.192000000000     1.007825032230
         H           -6.892000000000    57.514000000000    54.434000000000     1.007825032230
         H            8.807000000000    46.339000000000    42.815000000000     1.007825032230
         H           13.019000000000    45.797000000000    44.864000000000     1.007825032230
         H           15.731000000000    44.803000000000    54.331000000000     1.007825032230
         H           18.033000000000    41.942000000000    50.544000000000     1.007825032230
         H           14.641000000000    40.460000000000    51.638000000000     1.007825032230
         H            9.722000000000    39.642000000000    54.070000000000     1.007825032230
         H            7.624000000000    39.202000000000    60.415000000000     1.007825032230

  Running in c1 symmetry.

  Rotational constants: A =      0.00005  B =      0.00000  C =      0.00000 [cm^-1]
  Rotational constants: A =      1.45262  B =      0.01854  C =      0.01851 [MHz]
  Nuclear repulsion = 207747.669365082459990

  Charge       = -3
  Multiplicity = 1
  Electrons    = 2900
  Nalpha       = 1450
  Nbeta        = 1450

  ==> Algorithm <==

  SCF Algorithm Type is DF.
  DIIS enabled.
  MOM disabled.
  Fractional occupation disabled.
  Guess Type is SAD.
  Energy threshold   = 1.00e-06
  Density threshold  = 1.00e-06
  Integral threshold = 1.00e-12

  ==> Primary Basis <==

  Basis Set: MINIX
    Blend: MINIX
    Number of shells: 1527
    Number of basis functions: 2303
    Number of Cartesian functions: 2307
    Spherical Harmonics?: true
    Max angular momentum: 2

   => Loading Basis Set <=

    Name: (MINIX AUX)
    Role: JKFIT
    Keyword: DF_BASIS_SCF
    atoms 1, 4-5, 7-13, 25-26, 32-33, 35-41, 53-55, 62, 65-66, 68-70, 72, 82-83, 85-88, 104-105, 107, 114-115, 121-122, 124-126, 135-136, 142, 145-146, 148-154, 165-166, 168-171, 184-185, 187-188, 198-199, 201-204, 217-218, 220-221, 223, 234-237, 245, 248-249, 255-256, 258-260, 271-272, 274-280, 291-292, 294-295, 303-304, 306-307, 315-316, 318-320, 330-331, 333-336, 352-353, 355-358, 371-372, 374, 381-382, 384-386, 396-397, 399-402, 415-419, 431, 434-435, 437-440, 453-454, 460-461, 463-465, 467, 484-485, 487-488, 496-497, 499-500, 510-511, 513-515, 527-528, 530-533, 546-547, 553-554, 556-559, 572-573, 575-576, 586-587, 589-590, 592, 603-604, 606-608, 617-618, 620-622, 634-635, 637-639, 650-657, 667, 670-673, 675, 684, 687-688, 694-701 entry C          line   198 file /storage/hive/project/chem-sherrill/csargent30/.conda/envs/psi419/share/psi4/basis/def2-universal-jkfit.gbs 
    atoms 2, 6, 14, 27, 34, 42, 56-57, 63, 67, 84, 106, 116, 123, 143, 147, 167, 186, 190, 200, 219, 246, 250, 257, 273, 293, 296-297, 305, 308-309, 317, 321-322, 332, 354, 373, 383, 387-388, 398, 432, 436, 455, 462, 486, 489-490, 498, 501, 512, 517, 529, 548, 555, 574, 577, 588, 605, 619, 624, 636, 668, 685, 689, 711, 714, 717, 720, 723, 726, 729, 732, 735, 738, 741, 744, 747                                                                                                                                                                                                                                                                                                                                                                              entry O          line   318 file /storage/hive/project/chem-sherrill/csargent30/.conda/envs/psi419/share/psi4/basis/def2-universal-jkfit.gbs 
    atoms 3, 24, 31, 52, 64, 71, 73, 81, 89, 103, 113, 120, 134, 144, 164, 183, 189, 197, 216, 233, 247, 254, 270, 290, 302, 314, 329, 337, 351, 370, 380, 395, 414, 433, 452, 459, 466, 468-469, 483, 495, 509, 516, 526, 545, 552, 571, 585, 602, 616, 623, 633, 649, 669, 674, 676, 686, 693                                                                                                                                                                                                                                                                                                                                                                                                                                                                          entry N          line   258 file /storage/hive/project/chem-sherrill/csargent30/.conda/envs/psi419/share/psi4/basis/def2-universal-jkfit.gbs 
    atoms 15-23, 28-30, 43-51, 58-61, 74-80, 90-102, 109-112, 117-119, 127-133, 138-141, 155-163, 172-182, 191-196, 205-215, 224-232, 238-244, 251-253, 261-269, 281-289, 298-301, 310-313, 323-328, 338-350, 359-369, 375-379, 389-394, 403-413, 420-430, 441-451, 456-458, 470-482, 491-494, 502-508, 518-525, 534-544, 549-551, 560-570, 578-584, 593-601, 609-615, 625-632, 640-648, 658-666, 677-683, 690-692, 702-710, 712-713, 715-716, 718-719, 721-722, 724-725, 727-728, 730-731, 733-734, 736-737, 739-740, 742-743, 745-746, 748-763                                                                                                                                                                                                                         entry H          line    18 file /storage/hive/project/chem-sherrill/csargent30/.conda/envs/psi419/share/psi4/basis/def2-universal-jkfit.gbs 
    atoms 108, 137, 222, 591                                                                                                                                                                                                                                                                                                                                                                                                                                                                                                                                                                                                                                                                                                                                             entry S          line   903 file /storage/hive/project/chem-sherrill/csargent30/.conda/envs/psi419/share/psi4/basis/def2-universal-jkfit.gbs 

  ==> Integral Setup <==

  ==> DiskDFJK: Density-Fitted J/K Matrices <==

    J tasked:                  Yes
    K tasked:                  Yes
    wK tasked:                  No
    OpenMP threads:             10
    Integrals threads:          10
    Memory [MiB]:            85830
    Algorithm:                Disk
    Integral Cache:           NONE
    Schwarz Cutoff:          1E-12
    Fitting Condition:       1E-10

   => Auxiliary Basis Set <=

  Basis Set: (MINIX AUX)
    Blend: DEF2-UNIVERSAL-JKFIT
    Number of shells: 11774
    Number of basis functions: 35650
    Number of Cartesian functions: 42012
    Spherical Harmonics?: true
    Max angular momentum: 4

  Minimum eigenvalue in the overlap matrix is 1.6423337146E-01.
  Reciprocal condition number of the overlap matrix is 5.8502850668E-02.
    Using symmetric orthogonalization.

  ==> Pre-Iterations <==

  SCF Guess: Superposition of Atomic Densities via on-the-fly atomic UHF (no occupation information).

   -------------------------
    Irrep   Nso     Nmo    
   -------------------------
     A       2303    2303 
   -------------------------
    Total    2303    2303
   -------------------------

  ==> Iterations <==

                           Total Energy        Delta E     RMS |[F,P]|

   @DF-RHF iter SAD: -19449.14701611594501   -1.94491e+04   0.00000e+00 
   @DF-RHF iter   1: -19614.24724647976109   -1.65100e+02   1.56870e-03 ADIIS/DIIS
   @DF-RHF iter   2: -19619.47257764778260   -5.22533e+00   1.08865e-03 ADIIS/DIIS
   @DF-RHF iter   3: -19623.57967035842739   -4.10709e+00   2.53662e-04 ADIIS/DIIS
   @DF-RHF iter   4: -19623.85225046479900   -2.72580e-01   8.41279e-05 DIIS
   @DF-RHF iter   5: -19623.90106019219093   -4.88097e-02   2.76593e-05 DIIS
   @DF-RHF iter   6: -19623.90640308696675   -5.34289e-03   1.35455e-05 DIIS
   @DF-RHF iter   7: -19623.90746962710909   -1.06654e-03   5.52378e-06 DIIS
   @DF-RHF iter   8: -19623.90764975938873   -1.80132e-04   1.93952e-06 DIIS
   @DF-RHF iter   9: -19623.90767757106005   -2.78117e-05   6.03529e-07 DIIS
   @DF-RHF iter  10: -19623.90767983915794   -2.26810e-06   1.93467e-07 DIIS
   @DF-RHF iter  11: -19623.90768008707892   -2.47921e-07   6.05101e-08 DIIS
  Energy and wave function converged.


  ==> Post-Iterations <==

    Orbital Energies [Eh]
    ---------------------

    Doubly Occupied:                                                      

       1A    -91.234855     2A    -91.230571     3A    -91.163005  
       4A    -91.137477     5A    -20.276769     6A    -20.275433  
       7A    -20.270982     8A    -20.270257     9A    -20.262040  
      10A    -20.248088    11A    -20.246096    12A    -20.238877  
      13A    -20.234828    14A    -20.229877    15A    -20.229152  
      16A    -20.227197    17A    -20.217243    18A    -20.215317  
      19A    -20.208320    20A    -20.206591    21A    -20.204124  
      22A    -20.194127    23A    -20.187228    24A    -20.185254  
      25A    -20.184582    26A    -20.183592    27A    -20.182390  
      28A    -20.178002    29A    -20.173539    30A    -20.170700  
      31A    -20.168404    32A    -20.154923    33A    -20.148028  
      34A    -20.147359    35A    -20.147291    36A    -20.146722  
      37A    -20.145350    38A    -20.145106    39A    -20.141252  
      40A    -20.137291    41A    -20.137193    42A    -20.135720  
      43A    -20.133541    44A    -20.133513    45A    -20.131773  
      46A    -20.130955    47A    -20.129978    48A    -20.129658  
      49A    -20.129264    50A    -20.126220    51A    -20.119040  
      52A    -20.115912    53A    -20.111974    54A    -20.105843  
      55A    -20.105480    56A    -20.103240    57A    -20.101433  
      58A    -20.100440    59A    -20.097185    60A    -20.095308  
      61A    -20.073463    62A    -20.067354    63A    -20.063466  
      64A    -20.059127    65A    -20.057821    66A    -20.047282  
      67A    -20.039555    68A    -20.029561    69A    -20.027414  
      70A    -20.024193    71A    -19.875476    72A    -19.869568  
      73A    -19.860597    74A    -19.859369    75A    -19.843208  
      76A    -19.838145    77A    -19.833662    78A    -19.831868  
      79A    -19.829185    80A    -19.819883    81A    -19.809567  
      82A    -19.808346    83A    -15.770313    84A    -15.472728  
      85A    -15.468377    86A    -15.459469    87A    -15.458240  
      88A    -15.456420    89A    -15.427402    90A    -15.419404  
      91A    -15.406835    92A    -15.398166    93A    -15.397765  
      94A    -15.397537    95A    -15.389146    96A    -15.382127  
      97A    -15.377821    98A    -15.375025    99A    -15.374834  
     100A    -15.360786   101A    -15.357604   102A    -15.353690  
     103A    -15.346041   104A    -15.339568   105A    -15.335424  
     106A    -15.335021   107A    -15.332354   108A    -15.319432  
     109A    -15.318766   110A    -15.317003   111A    -15.314578  
     112A    -15.312781   113A    -15.311547   114A    -15.308659  
     115A    -15.306897   116A    -15.306615   117A    -15.306226  
     118A    -15.304996   119A    -15.303738   120A    -15.298683  
     121A    -15.298398   122A    -15.291403   123A    -15.286383  
     124A    -15.282935   125A    -15.278520   126A    -15.277852  
     127A    -15.273846   128A    -15.270478   129A    -15.264452  
     130A    -15.246683   131A    -15.243589   132A    -15.230399  
     133A    -15.229418   134A    -15.226297   135A    -15.226020  
     136A    -15.211417   137A    -15.211375   138A    -15.210028  
     139A    -15.206514   140A    -15.196389   141A    -11.414408  
     142A    -11.356974   143A    -11.340900   144A    -11.303705  
     145A    -11.293737   146A    -11.285537   147A    -11.277552  
     148A    -11.270282   149A    -11.268400   150A    -11.257811  
     151A    -11.257586   152A    -11.255725   153A    -11.254002  
     154A    -11.237974   155A    -11.236879   156A    -11.234155  
     157A    -11.232470   158A    -11.231336   159A    -11.225078  
     160A    -11.224580   161A    -11.219472   162A    -11.219456  
     163A    -11.213002   164A    -11.212823   165A    -11.211818  
     166A    -11.211694   167A    -11.207941   168A    -11.207492  
     169A    -11.202053   170A    -11.200861   171A    -11.200224  
     172A    -11.197061   173A    -11.195387   174A    -11.195335  
     175A    -11.190900   176A    -11.189109   177A    -11.187441  
     178A    -11.186286   179A    -11.184465   180A    -11.184073  
     181A    -11.183938   182A    -11.183410   183A    -11.183281  
     184A    -11.182532   185A    -11.181479   186A    -11.180102  
     187A    -11.179999   188A    -11.179394   189A    -11.176967  
     190A    -11.176355   191A    -11.173438   192A    -11.173205  
     193A    -11.171625   194A    -11.164806   195A    -11.164748  
     196A    -11.163905   197A    -11.163772   198A    -11.161514  
     199A    -11.160717   200A    -11.159525   201A    -11.153962  
     202A    -11.153048   203A    -11.151866   204A    -11.140635  
     205A    -11.136206   206A    -11.132232   207A    -11.131046  
     208A    -11.127117   209A    -11.126844   210A    -11.126201  
     211A    -11.126161   212A    -11.126137   213A    -11.126092  
     214A    -11.125805   215A    -11.122831   216A    -11.121823  
     217A    -11.121074   218A    -11.120391   219A    -11.119475  
     220A    -11.117988   221A    -11.117395   222A    -11.115429  
     223A    -11.114391   224A    -11.114266   225A    -11.110601  
     226A    -11.104904   227A    -11.104671   228A    -11.104025  
     229A    -11.103548   230A    -11.103023   231A    -11.102836  
     232A    -11.102770   233A    -11.101504   234A    -11.101068  
     235A    -11.100998   236A    -11.099778   237A    -11.099168  
     238A    -11.098713   239A    -11.097229   240A    -11.096839  
     241A    -11.095712   242A    -11.095152   243A    -11.094769  
     244A    -11.094200   245A    -11.093014   246A    -11.091597  
     247A    -11.091508   248A    -11.089530   249A    -11.088614  
     250A    -11.088543   251A    -11.086992   252A    -11.084787  
     253A    -11.082304   254A    -11.081703   255A    -11.080741  
     256A    -11.080559   257A    -11.079618   258A    -11.079019  
     259A    -11.077803   260A    -11.077629   261A    -11.076465  
     262A    -11.076076   263A    -11.074971   264A    -11.073813  
     265A    -11.072011   266A    -11.068752   267A    -11.068131  
     268A    -11.067761   269A    -11.067225   270A    -11.066489  
     271A    -11.063181   272A    -11.060483   273A    -11.060070  
     274A    -11.059772   275A    -11.058367   276A    -11.057296  
     277A    -11.056418   278A    -11.055922   279A    -11.055115  
     280A    -11.054529   281A    -11.052778   282A    -11.051713  
     283A    -11.049103   284A    -11.048879   285A    -11.047740  
     286A    -11.047146   287A    -11.046789   288A    -11.046127  
     289A    -11.045021   290A    -11.043616   291A    -11.043277  
     292A    -11.042952   293A    -11.042695   294A    -11.042094  
     295A    -11.040373   296A    -11.040367   297A    -11.039305  
     298A    -11.038402   299A    -11.038390   300A    -11.038347  
     301A    -11.036386   302A    -11.036091   303A    -11.035192  
     304A    -11.033737   305A    -11.032997   306A    -11.032097  
     307A    -11.031412   308A    -11.030489   309A    -11.030282  
     310A    -11.029376   311A    -11.029188   312A    -11.029008  
     313A    -11.028738   314A    -11.028543   315A    -11.028393  
     316A    -11.027627   317A    -11.026803   318A    -11.025956  
     319A    -11.024665   320A    -11.023977   321A    -11.023136  
     322A    -11.022094   323A    -11.021475   324A    -11.021297  
     325A    -11.020159   326A    -11.014821   327A    -11.012142  
     328A    -11.011685   329A    -11.011226   330A    -11.010695  
     331A    -11.008226   332A    -11.006695   333A    -11.005988  
     334A    -11.005471   335A    -11.005380   336A    -11.001252  
     337A    -11.001109   338A    -11.000839   339A    -10.999635  
     340A    -10.999145   341A    -10.998827   342A    -10.998724  
     343A    -10.998679   344A    -10.997904   345A    -10.996259  
     346A    -10.991940   347A    -10.991502   348A    -10.988961  
     349A    -10.985904   350A    -10.985746   351A    -10.985233  
     352A    -10.983989   353A    -10.982040   354A    -10.981589  
     355A    -10.979870   356A    -10.979771   357A    -10.979720  
     358A    -10.978581   359A    -10.978543   360A    -10.975648  
     361A    -10.973016   362A    -10.972394   363A    -10.969707  
     364A    -10.968658   365A    -10.963247   366A    -10.960236  
     367A    -10.957253   368A    -10.956180   369A    -10.955560  
     370A    -10.953899   371A    -10.921658   372A    -10.920505  
     373A    -10.910990   374A    -10.889780   375A    -10.877936  
     376A    -10.876172   377A     -8.848067   378A     -8.844171  
     379A     -8.780354   380A     -8.757439   381A     -6.498168  
     382A     -6.495748   383A     -6.494055   384A     -6.492938  
     385A     -6.491287   386A     -6.489087   387A     -6.429989  
     388A     -6.428216   389A     -6.425305   390A     -6.407002  
     391A     -6.405419   392A     -6.402484   393A     -1.485433  
     394A     -1.396496   395A     -1.362199   396A     -1.361807  
     397A     -1.349590   398A     -1.346069   399A     -1.334906  
     400A     -1.331963   401A     -1.320411   402A     -1.316697  
     403A     -1.315715   404A     -1.313777   405A     -1.303364  
     406A     -1.295035   407A     -1.293892   408A     -1.290408  
     409A     -1.289242   410A     -1.284111   411A     -1.283178  
     412A     -1.281058   413A     -1.278052   414A     -1.277358  
     415A     -1.274318   416A     -1.265065   417A     -1.264262  
     418A     -1.263423   419A     -1.261376   420A     -1.259994  
     421A     -1.255015   422A     -1.254977   423A     -1.252191  
     424A     -1.250072   425A     -1.245687   426A     -1.244592  
     427A     -1.244430   428A     -1.243914   429A     -1.243657  
     430A     -1.242708   431A     -1.241989   432A     -1.239445  
     433A     -1.237546   434A     -1.237483   435A     -1.235588  
     436A     -1.235549   437A     -1.234638   438A     -1.232055  
     439A     -1.229037   440A     -1.228370   441A     -1.225833  
     442A     -1.224906   443A     -1.223009   444A     -1.220310  
     445A     -1.214620   446A     -1.212977   447A     -1.212677  
     448A     -1.211394   449A     -1.208737   450A     -1.208309  
     451A     -1.206756   452A     -1.201055   453A     -1.193849  
     454A     -1.191731   455A     -1.191684   456A     -1.190502  
     457A     -1.188741   458A     -1.188491   459A     -1.185852  
     460A     -1.181807   461A     -1.179507   462A     -1.179141  
     463A     -1.178138   464A     -1.176431   465A     -1.171643  
     466A     -1.166399   467A     -1.165614   468A     -1.165184  
     469A     -1.162665   470A     -1.160690   471A     -1.158548  
     472A     -1.155596   473A     -1.148612   474A     -1.147910  
     475A     -1.139709   476A     -1.137219   477A     -1.134695  
     478A     -1.133095   479A     -1.131510   480A     -1.130621  
     481A     -1.121366   482A     -1.121204   483A     -1.112587  
     484A     -1.110714   485A     -1.106567   486A     -1.105505  
     487A     -1.104443   488A     -1.101134   489A     -1.100878  
     490A     -1.099818   491A     -1.098306   492A     -1.097638  
     493A     -1.095762   494A     -1.095555   495A     -1.093916  
     496A     -1.093251   497A     -1.091670   498A     -1.091465  
     499A     -1.090519   500A     -1.090508   501A     -1.086896  
     502A     -1.081920   503A     -1.081506   504A     -1.080286  
     505A     -1.077426   506A     -1.077090   507A     -1.074826  
     508A     -1.072762   509A     -1.072426   510A     -1.071019  
     511A     -1.070055   512A     -1.061362   513A     -1.052476  
     514A     -1.049855   515A     -1.049647   516A     -1.048140  
     517A     -1.047729   518A     -1.045878   519A     -1.045188  
     520A     -1.041555   521A     -1.035445   522A     -1.034961  
     523A     -1.034706   524A     -1.034482   525A     -1.028604  
     526A     -1.026824   527A     -1.026572   528A     -1.026100  
     529A     -1.025156   530A     -1.022875   531A     -1.022846  
     532A     -1.022124   533A     -1.012421   534A     -1.011710  
     535A     -1.006252   536A     -1.004209   537A     -1.003813  
     538A     -1.000540   539A     -0.998922   540A     -0.997638  
     541A     -0.992347   542A     -0.991213   543A     -0.988151  
     544A     -0.987776   545A     -0.987633   546A     -0.984817  
     547A     -0.984356   548A     -0.982417   549A     -0.973420  
     550A     -0.970058   551A     -0.967862   552A     -0.964962  
     553A     -0.964423   554A     -0.958820   555A     -0.957410  
     556A     -0.954583   557A     -0.953778   558A     -0.952093  
     559A     -0.950558   560A     -0.948245   561A     -0.948055  
     562A     -0.947281   563A     -0.947010   564A     -0.944765  
     565A     -0.943200   566A     -0.942371   567A     -0.940857  
     568A     -0.939715   569A     -0.934338   570A     -0.933060  
     571A     -0.932847   572A     -0.931487   573A     -0.929387  
     574A     -0.928473   575A     -0.926957   576A     -0.925682  
     577A     -0.924240   578A     -0.922233   579A     -0.920667  
     580A     -0.920299   581A     -0.919006   582A     -0.914612  
     583A     -0.914462   584A     -0.906978   585A     -0.906580  
     586A     -0.906333   587A     -0.902947   588A     -0.901630  
     589A     -0.899002   590A     -0.898264   591A     -0.896996  
     592A     -0.892424   593A     -0.892204   594A     -0.889030  
     595A     -0.887869   596A     -0.887599   597A     -0.883423  
     598A     -0.880680   599A     -0.880286   600A     -0.877983  
     601A     -0.874952   602A     -0.872586   603A     -0.871594  
     604A     -0.870551   605A     -0.868726   606A     -0.865762  
     607A     -0.863323   608A     -0.861272   609A     -0.859211  
     610A     -0.859090   611A     -0.856605   612A     -0.854507  
     613A     -0.852478   614A     -0.851329   615A     -0.848699  
     616A     -0.846898   617A     -0.846863   618A     -0.844603  
     619A     -0.842241   620A     -0.838343   621A     -0.838222  
     622A     -0.833940   623A     -0.830006   624A     -0.829497  
     625A     -0.826206   626A     -0.824391   627A     -0.824036  
     628A     -0.823943   629A     -0.823176   630A     -0.818171  
     631A     -0.816735   632A     -0.815690   633A     -0.815620  
     634A     -0.813230   635A     -0.813143   636A     -0.808287  
     637A     -0.803033   638A     -0.800885   639A     -0.799307  
     640A     -0.796810   641A     -0.795953   642A     -0.795407  
     643A     -0.789555   644A     -0.786942   645A     -0.786869  
     646A     -0.785221   647A     -0.784359   648A     -0.783477  
     649A     -0.779632   650A     -0.778014   651A     -0.776445  
     652A     -0.774296   653A     -0.770634   654A     -0.766767  
     655A     -0.766453   656A     -0.766119   657A     -0.765460  
     658A     -0.764769   659A     -0.762183   660A     -0.761766  
     661A     -0.761213   662A     -0.758604   663A     -0.758315  
     664A     -0.756751   665A     -0.755630   666A     -0.752904  
     667A     -0.751924   668A     -0.750566   669A     -0.744914  
     670A     -0.740412   671A     -0.739906   672A     -0.738282  
     673A     -0.735738   674A     -0.733273   675A     -0.731262  
     676A     -0.730300   677A     -0.728767   678A     -0.727023  
     679A     -0.725014   680A     -0.722904   681A     -0.722457  
     682A     -0.722123   683A     -0.721649   684A     -0.721406  
     685A     -0.718716   686A     -0.716941   687A     -0.715091  
     688A     -0.713772   689A     -0.713662   690A     -0.709907  
     691A     -0.708654   692A     -0.707386   693A     -0.705140  
     694A     -0.702610   695A     -0.701652   696A     -0.701225  
     697A     -0.698118   698A     -0.698019   699A     -0.696466  
     700A     -0.695541   701A     -0.692948   702A     -0.692656  
     703A     -0.691488   704A     -0.691129   705A     -0.690038  
     706A     -0.689279   707A     -0.687857   708A     -0.687159  
     709A     -0.686401   710A     -0.684788   711A     -0.684411  
     712A     -0.684333   713A     -0.682776   714A     -0.682386  
     715A     -0.679315   716A     -0.678334   717A     -0.678270  
     718A     -0.678102   719A     -0.675298   720A     -0.674983  
     721A     -0.674601   722A     -0.673949   723A     -0.673119  
     724A     -0.672401   725A     -0.671422   726A     -0.669158  
     727A     -0.667388   728A     -0.666737   729A     -0.665221  
     730A     -0.662992   731A     -0.662522   732A     -0.660525  
     733A     -0.660156   734A     -0.659480   735A     -0.659378  
     736A     -0.658170   737A     -0.656989   738A     -0.655811  
     739A     -0.655193   740A     -0.654163   741A     -0.653686  
     742A     -0.651940   743A     -0.651433   744A     -0.650402  
     745A     -0.650219   746A     -0.649878   747A     -0.649021  
     748A     -0.647825   749A     -0.647108   750A     -0.646991  
     751A     -0.646247   752A     -0.645552   753A     -0.645450  
     754A     -0.644672   755A     -0.644402   756A     -0.644034  
     757A     -0.643642   758A     -0.641774   759A     -0.641099  
     760A     -0.640940   761A     -0.640386   762A     -0.639684  
     763A     -0.637546   764A     -0.637101   765A     -0.635058  
     766A     -0.633180   767A     -0.633011   768A     -0.631528  
     769A     -0.630911   770A     -0.629072   771A     -0.628674  
     772A     -0.628254   773A     -0.627486   774A     -0.627065  
     775A     -0.625758   776A     -0.625562   777A     -0.624669  
     778A     -0.624302   779A     -0.622371   780A     -0.622301  
     781A     -0.617552   782A     -0.615739   783A     -0.615151  
     784A     -0.614515   785A     -0.613307   786A     -0.612137  
     787A     -0.610509   788A     -0.610219   789A     -0.609871  
     790A     -0.608634   791A     -0.608510   792A     -0.608162  
     793A     -0.607667   794A     -0.606250   795A     -0.605888  
     796A     -0.604143   797A     -0.602501   798A     -0.602484  
     799A     -0.602343   800A     -0.602251   801A     -0.600788  
     802A     -0.598232   803A     -0.597483   804A     -0.596245  
     805A     -0.595331   806A     -0.594675   807A     -0.593940  
     808A     -0.591444   809A     -0.590502   810A     -0.590242  
     811A     -0.590091   812A     -0.589057   813A     -0.588255  
     814A     -0.588163   815A     -0.587607   816A     -0.586652  
     817A     -0.586176   818A     -0.585554   819A     -0.584479  
     820A     -0.582977   821A     -0.582191   822A     -0.581046  
     823A     -0.579749   824A     -0.578175   825A     -0.577445  
     826A     -0.576366   827A     -0.575539   828A     -0.575350  
     829A     -0.574488   830A     -0.572705   831A     -0.572597  
     832A     -0.571647   833A     -0.571236   834A     -0.571016  
     835A     -0.570199   836A     -0.568761   837A     -0.568040  
     838A     -0.567401   839A     -0.566986   840A     -0.564697  
     841A     -0.564158   842A     -0.563290   843A     -0.562881  
     844A     -0.560932   845A     -0.560784   846A     -0.559671  
     847A     -0.559192   848A     -0.558129   849A     -0.558053  
     850A     -0.557522   851A     -0.556879   852A     -0.555920  
     853A     -0.555766   854A     -0.553175   855A     -0.552543  
     856A     -0.552241   857A     -0.551439   858A     -0.550961  
     859A     -0.550671   860A     -0.549703   861A     -0.549173  
     862A     -0.548143   863A     -0.546530   864A     -0.545975  
     865A     -0.545902   866A     -0.545597   867A     -0.542692  
     868A     -0.541650   869A     -0.539907   870A     -0.539738  
     871A     -0.539562   872A     -0.538405   873A     -0.537409  
     874A     -0.536431   875A     -0.535825   876A     -0.535134  
     877A     -0.534330   878A     -0.533566   879A     -0.532594  
     880A     -0.532036   881A     -0.531638   882A     -0.531250  
     883A     -0.529748   884A     -0.528032   885A     -0.527490  
     886A     -0.527327   887A     -0.526897   888A     -0.526477  
     889A     -0.526282   890A     -0.525759   891A     -0.524450  
     892A     -0.524207   893A     -0.523994   894A     -0.523174  
     895A     -0.523147   896A     -0.521298   897A     -0.520975  
     898A     -0.520460   899A     -0.519388   900A     -0.517613  
     901A     -0.516985   902A     -0.516346   903A     -0.516088  
     904A     -0.515862   905A     -0.514600   906A     -0.513611  
     907A     -0.513401   908A     -0.512136   909A     -0.511526  
     910A     -0.511013   911A     -0.510453   912A     -0.509261  
     913A     -0.508865   914A     -0.508535   915A     -0.508303  
     916A     -0.508136   917A     -0.507830   918A     -0.507193  
     919A     -0.506715   920A     -0.506399   921A     -0.505186  
     922A     -0.504508   923A     -0.504144   924A     -0.503174  
     925A     -0.502838   926A     -0.502446   927A     -0.501690  
     928A     -0.501462   929A     -0.501142   930A     -0.500421  
     931A     -0.499279   932A     -0.498669   933A     -0.498193  
     934A     -0.498031   935A     -0.496718   936A     -0.496544  
     937A     -0.496088   938A     -0.495979   939A     -0.495933  
     940A     -0.495387   941A     -0.494888   942A     -0.494781  
     943A     -0.494188   944A     -0.493818   945A     -0.493263  
     946A     -0.491442   947A     -0.491088   948A     -0.490945  
     949A     -0.490835   950A     -0.490616   951A     -0.490448  
     952A     -0.489721   953A     -0.487373   954A     -0.486649  
     955A     -0.485973   956A     -0.485857   957A     -0.484960  
     958A     -0.484639   959A     -0.484479   960A     -0.484222  
     961A     -0.483922   962A     -0.483221   963A     -0.482946  
     964A     -0.482541   965A     -0.481591   966A     -0.481301  
     967A     -0.480584   968A     -0.480028   969A     -0.479184  
     970A     -0.478930   971A     -0.478814   972A     -0.477766  
     973A     -0.476972   974A     -0.476434   975A     -0.476019  
     976A     -0.475914   977A     -0.475217   978A     -0.474658  
     979A     -0.474156   980A     -0.473346   981A     -0.472980  
     982A     -0.472874   983A     -0.470371   984A     -0.470210  
     985A     -0.469995   986A     -0.469739   987A     -0.469048  
     988A     -0.468369   989A     -0.467242   990A     -0.467192  
     991A     -0.466262   992A     -0.466015   993A     -0.465599  
     994A     -0.464649   995A     -0.464527   996A     -0.463885  
     997A     -0.463245   998A     -0.462981   999A     -0.462531  
    1000A     -0.461986  1001A     -0.461527  1002A     -0.460671  
    1003A     -0.460153  1004A     -0.459598  1005A     -0.459427  
    1006A     -0.458421  1007A     -0.457467  1008A     -0.457107  
    1009A     -0.456754  1010A     -0.456647  1011A     -0.456057  
    1012A     -0.455758  1013A     -0.455346  1014A     -0.455199  
    1015A     -0.454868  1016A     -0.453257  1017A     -0.453142  
    1018A     -0.452814  1019A     -0.452309  1020A     -0.451523  
    1021A     -0.451228  1022A     -0.450901  1023A     -0.450085  
    1024A     -0.449168  1025A     -0.449130  1026A     -0.448263  
    1027A     -0.447648  1028A     -0.447386  1029A     -0.447294  
    1030A     -0.447140  1031A     -0.445983  1032A     -0.445542  
    1033A     -0.445029  1034A     -0.444808  1035A     -0.444408  
    1036A     -0.444276  1037A     -0.444048  1038A     -0.443353  
    1039A     -0.442976  1040A     -0.442283  1041A     -0.441904  
    1042A     -0.441169  1043A     -0.440187  1044A     -0.439040  
    1045A     -0.438904  1046A     -0.438670  1047A     -0.438360  
    1048A     -0.437774  1049A     -0.437455  1050A     -0.437112  
    1051A     -0.436759  1052A     -0.435562  1053A     -0.435457  
    1054A     -0.434912  1055A     -0.433990  1056A     -0.433834  
    1057A     -0.433268  1058A     -0.432653  1059A     -0.432294  
    1060A     -0.432055  1061A     -0.431978  1062A     -0.431192  
    1063A     -0.430797  1064A     -0.430674  1065A     -0.429989  
    1066A     -0.429599  1067A     -0.429077  1068A     -0.428913  
    1069A     -0.428463  1070A     -0.427429  1071A     -0.426576  
    1072A     -0.426342  1073A     -0.425642  1074A     -0.425215  
    1075A     -0.424811  1076A     -0.423707  1077A     -0.423706  
    1078A     -0.422943  1079A     -0.422754  1080A     -0.421906  
    1081A     -0.421028  1082A     -0.420927  1083A     -0.419945  
    1084A     -0.419709  1085A     -0.419256  1086A     -0.418181  
    1087A     -0.417263  1088A     -0.416999  1089A     -0.416530  
    1090A     -0.416114  1091A     -0.415919  1092A     -0.415124  
    1093A     -0.414906  1094A     -0.414554  1095A     -0.414049  
    1096A     -0.413579  1097A     -0.413179  1098A     -0.412785  
    1099A     -0.412700  1100A     -0.411955  1101A     -0.411066  
    1102A     -0.410971  1103A     -0.410570  1104A     -0.409530  
    1105A     -0.409174  1106A     -0.409094  1107A     -0.408490  
    1108A     -0.408160  1109A     -0.407955  1110A     -0.407734  
    1111A     -0.407054  1112A     -0.406653  1113A     -0.406346  
    1114A     -0.405519  1115A     -0.405426  1116A     -0.404978  
    1117A     -0.404446  1118A     -0.404020  1119A     -0.403886  
    1120A     -0.403606  1121A     -0.403418  1122A     -0.403038  
    1123A     -0.402353  1124A     -0.402000  1125A     -0.401347  
    1126A     -0.401142  1127A     -0.400995  1128A     -0.400768  
    1129A     -0.400078  1130A     -0.399544  1131A     -0.399036  
    1132A     -0.398248  1133A     -0.397719  1134A     -0.396872  
    1135A     -0.395349  1136A     -0.394358  1137A     -0.394206  
    1138A     -0.394046  1139A     -0.393313  1140A     -0.393079  
    1141A     -0.392417  1142A     -0.392334  1143A     -0.391985  
    1144A     -0.391843  1145A     -0.391113  1146A     -0.390708  
    1147A     -0.390537  1148A     -0.389734  1149A     -0.389689  
    1150A     -0.389518  1151A     -0.389205  1152A     -0.388730  
    1153A     -0.388346  1154A     -0.388178  1155A     -0.387762  
    1156A     -0.386954  1157A     -0.386676  1158A     -0.385918  
    1159A     -0.385737  1160A     -0.385464  1161A     -0.385083  
    1162A     -0.384532  1163A     -0.383739  1164A     -0.382442  
    1165A     -0.381440  1166A     -0.380718  1167A     -0.379620  
    1168A     -0.377775  1169A     -0.377430  1170A     -0.376541  
    1171A     -0.375258  1172A     -0.375041  1173A     -0.374317  
    1174A     -0.374219  1175A     -0.374046  1176A     -0.373286  
    1177A     -0.373022  1178A     -0.372456  1179A     -0.371390  
    1180A     -0.371050  1181A     -0.370676  1182A     -0.370047  
    1183A     -0.369872  1184A     -0.369293  1185A     -0.369068  
    1186A     -0.368545  1187A     -0.368374  1188A     -0.368282  
    1189A     -0.367037  1190A     -0.366251  1191A     -0.365383  
    1192A     -0.365060  1193A     -0.364751  1194A     -0.364383  
    1195A     -0.363189  1196A     -0.362277  1197A     -0.362209  
    1198A     -0.361788  1199A     -0.361596  1200A     -0.361504  
    1201A     -0.360936  1202A     -0.360692  1203A     -0.359797  
    1204A     -0.359334  1205A     -0.358999  1206A     -0.358417  
    1207A     -0.357519  1208A     -0.356532  1209A     -0.356035  
    1210A     -0.355457  1211A     -0.354801  1212A     -0.353920  
    1213A     -0.353175  1214A     -0.351926  1215A     -0.351695  
    1216A     -0.350803  1217A     -0.350592  1218A     -0.350162  
    1219A     -0.349795  1220A     -0.349245  1221A     -0.348941  
    1222A     -0.348425  1223A     -0.347792  1224A     -0.347455  
    1225A     -0.346661  1226A     -0.346137  1227A     -0.345266  
    1228A     -0.344621  1229A     -0.343690  1230A     -0.342633  
    1231A     -0.342333  1232A     -0.342085  1233A     -0.341501  
    1234A     -0.341108  1235A     -0.340660  1236A     -0.339894  
    1237A     -0.338431  1238A     -0.336773  1239A     -0.336046  
    1240A     -0.335739  1241A     -0.334962  1242A     -0.334740  
    1243A     -0.334221  1244A     -0.333945  1245A     -0.333271  
    1246A     -0.332272  1247A     -0.331827  1248A     -0.330713  
    1249A     -0.330211  1250A     -0.329672  1251A     -0.329395  
    1252A     -0.329167  1253A     -0.328327  1254A     -0.327738  
    1255A     -0.326021  1256A     -0.325438  1257A     -0.324462  
    1258A     -0.323969  1259A     -0.323728  1260A     -0.323659  
    1261A     -0.322559  1262A     -0.322125  1263A     -0.322088  
    1264A     -0.322005  1265A     -0.321062  1266A     -0.320640  
    1267A     -0.320057  1268A     -0.318279  1269A     -0.317327  
    1270A     -0.316645  1271A     -0.316494  1272A     -0.316427  
    1273A     -0.316035  1274A     -0.315623  1275A     -0.315178  
    1276A     -0.313765  1277A     -0.312366  1278A     -0.311720  
    1279A     -0.311400  1280A     -0.309932  1281A     -0.308832  
    1282A     -0.307536  1283A     -0.307198  1284A     -0.306497  
    1285A     -0.306421  1286A     -0.305008  1287A     -0.304890  
    1288A     -0.303820  1289A     -0.303447  1290A     -0.302675  
    1291A     -0.300792  1292A     -0.299909  1293A     -0.298807  
    1294A     -0.298689  1295A     -0.297718  1296A     -0.296502  
    1297A     -0.295939  1298A     -0.295566  1299A     -0.294004  
    1300A     -0.292968  1301A     -0.292366  1302A     -0.291869  
    1303A     -0.291386  1304A     -0.290418  1305A     -0.289976  
    1306A     -0.289890  1307A     -0.289674  1308A     -0.289642  
    1309A     -0.288002  1310A     -0.287246  1311A     -0.286271  
    1312A     -0.286249  1313A     -0.285361  1314A     -0.284224  
    1315A     -0.282741  1316A     -0.282506  1317A     -0.282446  
    1318A     -0.281081  1319A     -0.280705  1320A     -0.280326  
    1321A     -0.279765  1322A     -0.279380  1323A     -0.278861  
    1324A     -0.277818  1325A     -0.276113  1326A     -0.275568  
    1327A     -0.274569  1328A     -0.274438  1329A     -0.274299  
    1330A     -0.273199  1331A     -0.272149  1332A     -0.272094  
    1333A     -0.270047  1334A     -0.269960  1335A     -0.269609  
    1336A     -0.267158  1337A     -0.265803  1338A     -0.265271  
    1339A     -0.264985  1340A     -0.264932  1341A     -0.264693  
    1342A     -0.264182  1343A     -0.263972  1344A     -0.263734  
    1345A     -0.263636  1346A     -0.262288  1347A     -0.262210  
    1348A     -0.260487  1349A     -0.260189  1350A     -0.260004  
    1351A     -0.259894  1352A     -0.258790  1353A     -0.256377  
    1354A     -0.255217  1355A     -0.255153  1356A     -0.254424  
    1357A     -0.253054  1358A     -0.252541  1359A     -0.252168  
    1360A     -0.250984  1361A     -0.247027  1362A     -0.246965  
    1363A     -0.245244  1364A     -0.244517  1365A     -0.244031  
    1366A     -0.243570  1367A     -0.243112  1368A     -0.241312  
    1369A     -0.240972  1370A     -0.239113  1371A     -0.238600  
    1372A     -0.237650  1373A     -0.236337  1374A     -0.234306  
    1375A     -0.230199  1376A     -0.229964  1377A     -0.228923  
    1378A     -0.228161  1379A     -0.227109  1380A     -0.226193  
    1381A     -0.225642  1382A     -0.225069  1383A     -0.224937  
    1384A     -0.224109  1385A     -0.221980  1386A     -0.216530  
    1387A     -0.214434  1388A     -0.213698  1389A     -0.213075  
    1390A     -0.210957  1391A     -0.210921  1392A     -0.209953  
    1393A     -0.209295  1394A     -0.209063  1395A     -0.206652  
    1396A     -0.206332  1397A     -0.205311  1398A     -0.204693  
    1399A     -0.204176  1400A     -0.203826  1401A     -0.202547  
    1402A     -0.201925  1403A     -0.199283  1404A     -0.196708  
    1405A     -0.195252  1406A     -0.193185  1407A     -0.192743  
    1408A     -0.192675  1409A     -0.192137  1410A     -0.191542  
    1411A     -0.191457  1412A     -0.190361  1413A     -0.189842  
    1414A     -0.188682  1415A     -0.188228  1416A     -0.184241  
    1417A     -0.181619  1418A     -0.179742  1419A     -0.176196  
    1420A     -0.175482  1421A     -0.174255  1422A     -0.172800  
    1423A     -0.165405  1424A     -0.161306  1425A     -0.149511  
    1426A     -0.143159  1427A     -0.140412  1428A     -0.134671  
    1429A     -0.133747  1430A     -0.130869  1431A     -0.125949  
    1432A     -0.120351  1433A     -0.078370  1434A     -0.068173  
    1435A     -0.064423  1436A     -0.049922  1437A     -0.046808  
    1438A     -0.035387  1439A     -0.033681  1440A     -0.033094  
    1441A     -0.031830  1442A     -0.022314  1443A     -0.020929  
    1444A     -0.016488  1445A     -0.016119  1446A     -0.005940  
    1447A     -0.003295  1448A      0.006413  1449A      0.006840  
    1450A      0.029223  

    Virtual:                                                              

    1451A      0.220062  1452A      0.226477  1453A      0.255538  
    1454A      0.258402  1455A      0.263381  1456A      0.265342  
    1457A      0.266159  1458A      0.269833  1459A      0.277004  
    1460A      0.285694  1461A      0.289096  1462A      0.299900  
    1463A      0.302702  1464A      0.307317  1465A      0.309434  
    1466A      0.315010  1467A      0.317339  1468A      0.319228  
    1469A      0.319422  1470A      0.322433  1471A      0.327732  
    1472A      0.330889  1473A      0.331057  1474A      0.334722  
    1475A      0.335268  1476A      0.335945  1477A      0.337187  
    1478A      0.338957  1479A      0.342061  1480A      0.347604  
    1481A      0.350000  1482A      0.350435  1483A      0.357171  
    1484A      0.359260  1485A      0.362275  1486A      0.362478  
    1487A      0.362963  1488A      0.363916  1489A      0.366359  
    1490A      0.367165  1491A      0.367297  1492A      0.369087  
    1493A      0.371341  1494A      0.374050  1495A      0.374703  
    1496A      0.375716  1497A      0.376363  1498A      0.377122  
    1499A      0.378003  1500A      0.381966  1501A      0.383160  
    1502A      0.390156  1503A      0.392064  1504A      0.393103  
    1505A      0.394042  1506A      0.395338  1507A      0.400484  
    1508A      0.400637  1509A      0.403617  1510A      0.404359  
    1511A      0.406940  1512A      0.408210  1513A      0.417611  
    1514A      0.419179  1515A      0.431216  1516A      0.432855  
    1517A      0.432957  1518A      0.439492  1519A      0.449172  
    1520A      0.450948  1521A      0.456880  1522A      0.457059  
    1523A      0.465619  1524A      0.469060  1525A      0.469094  
    1526A      0.474967  1527A      0.476607  1528A      0.484664  
    1529A      0.494199  1530A      0.494968  1531A      0.502651  
    1532A      0.506043  1533A      0.506591  1534A      0.509811  
    1535A      0.511802  1536A      0.521282  1537A      0.524866  
    1538A      0.528300  1539A      0.529237  1540A      0.531588  
    1541A      0.533208  1542A      0.537253  1543A      0.539383  
    1544A      0.548425  1545A      0.550369  1546A      0.551735  
    1547A      0.551976  1548A      0.553559  1549A      0.555480  
    1550A      0.558580  1551A      0.560685  1552A      0.562628  
    1553A      0.563527  1554A      0.566054  1555A      0.570555  
    1556A      0.571456  1557A      0.573078  1558A      0.575034  
    1559A      0.575996  1560A      0.576741  1561A      0.577105  
    1562A      0.580094  1563A      0.581828  1564A      0.582468  
    1565A      0.586259  1566A      0.586932  1567A      0.590933  
    1568A      0.592093  1569A      0.592837  1570A      0.594123  
    1571A      0.594981  1572A      0.595244  1573A      0.596411  
    1574A      0.598432  1575A      0.600482  1576A      0.602723  
    1577A      0.603084  1578A      0.603617  1579A      0.604551  
    1580A      0.608737  1581A      0.610858  1582A      0.611277  
    1583A      0.611737  1584A      0.612048  1585A      0.612676  
    1586A      0.613091  1587A      0.617074  1588A      0.617898  
    1589A      0.618300  1590A      0.618708  1591A      0.620795  
    1592A      0.620995  1593A      0.622649  1594A      0.626157  
    1595A      0.626395  1596A      0.627101  1597A      0.628701  
    1598A      0.629110  1599A      0.629705  1600A      0.630714  
    1601A      0.632428  1602A      0.632591  1603A      0.634581  
    1604A      0.635853  1605A      0.638174  1606A      0.639178  
    1607A      0.639347  1608A      0.641271  1609A      0.642174  
    1610A      0.644055  1611A      0.644302  1612A      0.644606  
    1613A      0.646260  1614A      0.648182  1615A      0.649247  
    1616A      0.649463  1617A      0.650331  1618A      0.653200  
    1619A      0.653308  1620A      0.654355  1621A      0.655501  
    1622A      0.655977  1623A      0.656297  1624A      0.657958  
    1625A      0.658130  1626A      0.658864  1627A      0.659634  
    1628A      0.659851  1629A      0.660004  1630A      0.661825  
    1631A      0.662634  1632A      0.662956  1633A      0.665256  
    1634A      0.666660  1635A      0.667486  1636A      0.668665  
    1637A      0.669317  1638A      0.669697  1639A      0.669995  
    1640A      0.671983  1641A      0.673813  1642A      0.674646  
    1643A      0.674963  1644A      0.675060  1645A      0.675641  
    1646A      0.675890  1647A      0.677504  1648A      0.678403  
    1649A      0.679063  1650A      0.679734  1651A      0.680811  
    1652A      0.681979  1653A      0.682645  1654A      0.684772  
    1655A      0.684809  1656A      0.684988  1657A      0.685326  
    1658A      0.685743  1659A      0.686917  1660A      0.687969  
    1661A      0.689349  1662A      0.690103  1663A      0.690443  
    1664A      0.690891  1665A      0.692123  1666A      0.693090  
    1667A      0.693723  1668A      0.694921  1669A      0.695341  
    1670A      0.695668  1671A      0.696296  1672A      0.698337  
    1673A      0.698564  1674A      0.698936  1675A      0.699512  
    1676A      0.699965  1677A      0.700253  1678A      0.701372  
    1679A      0.702092  1680A      0.703178  1681A      0.705127  
    1682A      0.705806  1683A      0.706378  1684A      0.706937  
    1685A      0.707993  1686A      0.708269  1687A      0.708781  
    1688A      0.709338  1689A      0.709738  1690A      0.710247  
    1691A      0.711569  1692A      0.712129  1693A      0.712718  
    1694A      0.713164  1695A      0.714269  1696A      0.714851  
    1697A      0.715176  1698A      0.715442  1699A      0.716163  
    1700A      0.716487  1701A      0.718317  1702A      0.718699  
    1703A      0.718875  1704A      0.718936  1705A      0.719575  
    1706A      0.719855  1707A      0.720971  1708A      0.721270  
    1709A      0.722085  1710A      0.722703  1711A      0.723466  
    1712A      0.723765  1713A      0.724454  1714A      0.724973  
    1715A      0.725302  1716A      0.726337  1717A      0.726390  
    1718A      0.726907  1719A      0.727118  1720A      0.727487  
    1721A      0.728747  1722A      0.729102  1723A      0.730330  
    1724A      0.730602  1725A      0.730980  1726A      0.731221  
    1727A      0.731713  1728A      0.732073  1729A      0.732616  
    1730A      0.733076  1731A      0.733553  1732A      0.734341  
    1733A      0.735286  1734A      0.735748  1735A      0.736073  
    1736A      0.736864  1737A      0.736926  1738A      0.737724  
    1739A      0.738088  1740A      0.738556  1741A      0.738587  
    1742A      0.738971  1743A      0.739613  1744A      0.740254  
    1745A      0.741097  1746A      0.741539  1747A      0.742247  
    1748A      0.742445  1749A      0.743003  1750A      0.743126  
    1751A      0.743477  1752A      0.743838  1753A      0.744470  
    1754A      0.744781  1755A      0.745316  1756A      0.747082  
    1757A      0.747600  1758A      0.748862  1759A      0.749316  
    1760A      0.749508  1761A      0.750414  1762A      0.750497  
    1763A      0.750965  1764A      0.751555  1765A      0.752154  
    1766A      0.752983  1767A      0.752990  1768A      0.753481  
    1769A      0.754155  1770A      0.755526  1771A      0.756277  
    1772A      0.756758  1773A      0.757022  1774A      0.757131  
    1775A      0.757406  1776A      0.758417  1777A      0.758498  
    1778A      0.759064  1779A      0.760302  1780A      0.761113  
    1781A      0.761640  1782A      0.761962  1783A      0.763181  
    1784A      0.763445  1785A      0.763621  1786A      0.764206  
    1787A      0.765061  1788A      0.765199  1789A      0.765552  
    1790A      0.766517  1791A      0.766748  1792A      0.767601  
    1793A      0.767735  1794A      0.768098  1795A      0.768874  
    1796A      0.769248  1797A      0.769579  1798A      0.769764  
    1799A      0.770297  1800A      0.770637  1801A      0.771056  
    1802A      0.771290  1803A      0.771834  1804A      0.772836  
    1805A      0.773692  1806A      0.774838  1807A      0.775204  
    1808A      0.775529  1809A      0.776183  1810A      0.776630  
    1811A      0.777333  1812A      0.778039  1813A      0.778207  
    1814A      0.778666  1815A      0.778853  1816A      0.779348  
    1817A      0.780227  1818A      0.780565  1819A      0.781352  
    1820A      0.782679  1821A      0.783324  1822A      0.784132  
    1823A      0.784150  1824A      0.784697  1825A      0.785333  
    1826A      0.786023  1827A      0.786457  1828A      0.787778  
    1829A      0.788263  1830A      0.789629  1831A      0.790228  
    1832A      0.790505  1833A      0.791295  1834A      0.791726  
    1835A      0.791999  1836A      0.792947  1837A      0.793860  
    1838A      0.794225  1839A      0.795326  1840A      0.796109  
    1841A      0.796649  1842A      0.796739  1843A      0.797420  
    1844A      0.797478  1845A      0.798088  1846A      0.798931  
    1847A      0.799416  1848A      0.799612  1849A      0.800264  
    1850A      0.800718  1851A      0.801112  1852A      0.801739  
    1853A      0.801852  1854A      0.802482  1855A      0.803447  
    1856A      0.804131  1857A      0.804633  1858A      0.804765  
    1859A      0.805226  1860A      0.806010  1861A      0.806329  
    1862A      0.806684  1863A      0.806842  1864A      0.807391  
    1865A      0.808261  1866A      0.808532  1867A      0.808856  
    1868A      0.809139  1869A      0.809506  1870A      0.809877  
    1871A      0.810252  1872A      0.810355  1873A      0.810685  
    1874A      0.810875  1875A      0.810943  1876A      0.811014  
    1877A      0.811675  1878A      0.812432  1879A      0.813360  
    1880A      0.813661  1881A      0.813905  1882A      0.814285  
    1883A      0.814750  1884A      0.814876  1885A      0.815876  
    1886A      0.816265  1887A      0.816925  1888A      0.817206  
    1889A      0.817947  1890A      0.818534  1891A      0.819045  
    1892A      0.819203  1893A      0.820106  1894A      0.820864  
    1895A      0.821166  1896A      0.821511  1897A      0.821881  
    1898A      0.822291  1899A      0.822782  1900A      0.823606  
    1901A      0.823766  1902A      0.824629  1903A      0.824885  
    1904A      0.824985  1905A      0.825186  1906A      0.825736  
    1907A      0.826453  1908A      0.826644  1909A      0.827444  
    1910A      0.827731  1911A      0.828075  1912A      0.828187  
    1913A      0.829554  1914A      0.830326  1915A      0.830765  
    1916A      0.831111  1917A      0.831392  1918A      0.832209  
    1919A      0.832732  1920A      0.833030  1921A      0.833386  
    1922A      0.833568  1923A      0.834180  1924A      0.834462  
    1925A      0.835031  1926A      0.835477  1927A      0.835702  
    1928A      0.836461  1929A      0.836716  1930A      0.837261  
    1931A      0.837657  1932A      0.838359  1933A      0.840069  
    1934A      0.841344  1935A      0.841547  1936A      0.841779  
    1937A      0.842626  1938A      0.843587  1939A      0.843987  
    1940A      0.844431  1941A      0.844604  1942A      0.844853  
    1943A      0.845607  1944A      0.846759  1945A      0.847185  
    1946A      0.847418  1947A      0.848007  1948A      0.848459  
    1949A      0.849086  1950A      0.850454  1951A      0.850876  
    1952A      0.851510  1953A      0.851688  1954A      0.851962  
    1955A      0.852318  1956A      0.853943  1957A      0.854398  
    1958A      0.855120  1959A      0.855201  1960A      0.856257  
    1961A      0.856675  1962A      0.857077  1963A      0.857114  
    1964A      0.857361  1965A      0.858021  1966A      0.858655  
    1967A      0.859586  1968A      0.859863  1969A      0.860544  
    1970A      0.861021  1971A      0.861359  1972A      0.861692  
    1973A      0.862094  1974A      0.862273  1975A      0.863247  
    1976A      0.863697  1977A      0.865224  1978A      0.865796  
    1979A      0.866398  1980A      0.867181  1981A      0.867352  
    1982A      0.867949  1983A      0.869115  1984A      0.869618  
    1985A      0.869876  1986A      0.870284  1987A      0.870938  
    1988A      0.871775  1989A      0.872966  1990A      0.873077  
    1991A      0.874408  1992A      0.875075  1993A      0.875510  
    1994A      0.875732  1995A      0.876337  1996A      0.877639  
    1997A      0.877822  1998A      0.878314  1999A      0.879459  
    2000A      0.880293  2001A      0.881210  2002A      0.881913  
    2003A      0.882618  2004A      0.883706  2005A      0.884846  
    2006A      0.885632  2007A      0.886195  2008A      0.886374  
    2009A      0.886705  2010A      0.887415  2011A      0.888584  
    2012A      0.889076  2013A      0.889469  2014A      0.890845  
    2015A      0.890981  2016A      0.891911  2017A      0.892946  
    2018A      0.893499  2019A      0.894436  2020A      0.894687  
    2021A      0.895041  2022A      0.895674  2023A      0.896123  
    2024A      0.896621  2025A      0.897201  2026A      0.897362  
    2027A      0.897695  2028A      0.898471  2029A      0.898882  
    2030A      0.899067  2031A      0.899607  2032A      0.901978  
    2033A      0.902332  2034A      0.902571  2035A      0.902965  
    2036A      0.903159  2037A      0.904087  2038A      0.904926  
    2039A      0.905338  2040A      0.906171  2041A      0.906451  
    2042A      0.907332  2043A      0.908682  2044A      0.909397  
    2045A      0.910081  2046A      0.911826  2047A      0.912045  
    2048A      0.913549  2049A      0.913784  2050A      0.914420  
    2051A      0.915214  2052A      0.916156  2053A      0.917163  
    2054A      0.917697  2055A      0.918265  2056A      0.918400  
    2057A      0.918695  2058A      0.919265  2059A      0.919580  
    2060A      0.920085  2061A      0.920836  2062A      0.921267  
    2063A      0.922671  2064A      0.922959  2065A      0.923964  
    2066A      0.925070  2067A      0.925883  2068A      0.927008  
    2069A      0.927372  2070A      0.928095  2071A      0.929026  
    2072A      0.929519  2073A      0.930485  2074A      0.930918  
    2075A      0.931794  2076A      0.932307  2077A      0.935031  
    2078A      0.935579  2079A      0.935957  2080A      0.936343  
    2081A      0.936957  2082A      0.937240  2083A      0.937828  
    2084A      0.938800  2085A      0.938936  2086A      0.938990  
    2087A      0.940441  2088A      0.941910  2089A      0.942365  
    2090A      0.942519  2091A      0.944603  2092A      0.944989  
    2093A      0.945223  2094A      0.947309  2095A      0.948572  
    2096A      0.949251  2097A      0.949365  2098A      0.950582  
    2099A      0.950823  2100A      0.951078  2101A      0.951616  
    2102A      0.951716  2103A      0.953311  2104A      0.955350  
    2105A      0.956325  2106A      0.959863  2107A      0.960325  
    2108A      0.960708  2109A      0.961078  2110A      0.962369  
    2111A      0.963715  2112A      0.964716  2113A      0.965153  
    2114A      0.965749  2115A      0.966388  2116A      0.966844  
    2117A      0.967609  2118A      0.968986  2119A      0.969408  
    2120A      0.969949  2121A      0.971206  2122A      0.971993  
    2123A      0.972163  2124A      0.972983  2125A      0.973970  
    2126A      0.974691  2127A      0.975212  2128A      0.975931  
    2129A      0.978329  2130A      0.980024  2131A      0.981499  
    2132A      0.982441  2133A      0.983137  2134A      0.984474  
    2135A      0.985451  2136A      0.986059  2137A      0.986639  
    2138A      0.988185  2139A      0.989067  2140A      0.990100  
    2141A      0.991174  2142A      0.993409  2143A      0.995245  
    2144A      0.996072  2145A      0.996270  2146A      0.997509  
    2147A      0.997744  2148A      0.998378  2149A      0.998623  
    2150A      0.999073  2151A      0.999843  2152A      1.001249  
    2153A      1.001814  2154A      1.002558  2155A      1.003255  
    2156A      1.005722  2157A      1.006431  2158A      1.006609  
    2159A      1.008632  2160A      1.009748  2161A      1.011475  
    2162A      1.011838  2163A      1.012223  2164A      1.012876  
    2165A      1.013328  2166A      1.016135  2167A      1.016684  
    2168A      1.017139  2169A      1.018115  2170A      1.019252  
    2171A      1.020070  2172A      1.021152  2173A      1.022264  
    2174A      1.022749  2175A      1.023591  2176A      1.024283  
    2177A      1.025102  2178A      1.025386  2179A      1.026686  
    2180A      1.027586  2181A      1.028351  2182A      1.030044  
    2183A      1.032148  2184A      1.033566  2185A      1.034449  
    2186A      1.034759  2187A      1.035415  2188A      1.038133  
    2189A      1.039521  2190A      1.040618  2191A      1.040701  
    2192A      1.040888  2193A      1.041998  2194A      1.043208  
    2195A      1.045684  2196A      1.046788  2197A      1.049171  
    2198A      1.050045  2199A      1.051440  2200A      1.051872  
    2201A      1.052865  2202A      1.055653  2203A      1.059033  
    2204A      1.059919  2205A      1.060463  2206A      1.061337  
    2207A      1.062239  2208A      1.062374  2209A      1.063012  
    2210A      1.064470  2211A      1.065710  2212A      1.067051  
    2213A      1.067290  2214A      1.071599  2215A      1.072126  
    2216A      1.072854  2217A      1.073850  2218A      1.074513  
    2219A      1.080360  2220A      1.084567  2221A      1.085559  
    2222A      1.086181  2223A      1.087242  2224A      1.089429  
    2225A      1.091540  2226A      1.092816  2227A      1.094058  
    2228A      1.095247  2229A      1.095873  2230A      1.098396  
    2231A      1.098839  2232A      1.099900  2233A      1.104139  
    2234A      1.107760  2235A      1.109077  2236A      1.109353  
    2237A      1.112103  2238A      1.112846  2239A      1.114140  
    2240A      1.114586  2241A      1.116213  2242A      1.120163  
    2243A      1.123325  2244A      1.126721  2245A      1.127166  
    2246A      1.128636  2247A      1.129782  2248A      1.130011  
    2249A      1.135680  2250A      1.138042  2251A      1.138239  
    2252A      1.138460  2253A      1.139491  2254A      1.147212  
    2255A      1.151956  2256A      1.153943  2257A      1.154508  
    2258A      1.157504  2259A      1.158560  2260A      1.159274  
    2261A      1.161274  2262A      1.162758  2263A      1.164069  
    2264A      1.169211  2265A      1.180214  2266A      1.184697  
    2267A      1.186887  2268A      1.189459  2269A      1.191743  
    2270A      1.192655  2271A      1.197051  2272A      1.205074  
    2273A      1.206458  2274A      1.207201  2275A      1.209503  
    2276A      1.211624  2277A      1.215392  2278A      1.217169  
    2279A      1.220339  2280A      1.220911  2281A      1.221479  
    2282A      1.224208  2283A      1.229030  2284A      1.235938  
    2285A      1.242254  2286A      1.246676  2287A      1.246697  
    2288A      1.251465  2289A      1.255874  2290A      1.257964  
    2291A      1.273083  2292A      1.283019  2293A      1.285418  
    2294A      1.286414  2295A      1.300056  2296A      1.302612  
    2297A      1.321923  2298A      1.321971  2299A      1.334563  
    2300A      1.335134  2301A      1.354236  2302A      1.362492  
    2303A      1.435708  

    Final Occupation by Irrep:
              A 
    DOCC [  1450 ]
    NA   [  1450 ]
    NB   [  1450 ]

  @DF-RHF Final Energy: -19623.90768008707892

   => Energetics <=

    Nuclear Repulsion Energy =         207747.6693650824599899
    One-Electron Energy =             -442378.7712997364578769
    Two-Electron Energy =              215014.8941152995976154
    Total Energy =                     -19623.9076800870643638

Computation Completed


Properties will be evaluated at   0.000000,   0.000000,   0.000000 [a0]

Properties computed using the SCF density matrix


 Multipole Moments:

 ------------------------------------------------------------------------------------
     Multipole            Electronic (a.u.)      Nuclear  (a.u.)        Total (a.u.)
 ------------------------------------------------------------------------------------

 L = 1.  Multiply by 2.5417464519 to convert [e a0] to [Debye]
 Dipole X            :     -21366.2313430        21303.2983520          -62.9329910
 Dipole Y            :    -264463.2813573       264139.9670689         -323.3142883
 Dipole Z            :    -280642.8491325       280409.5433591         -233.3057735
 Magnitude           :                                                  403.6387919

 ------------------------------------------------------------------------------------

*** tstop() called on atl1-1-01-010-24-1.pace.gatech.edu at Tue May 20 15:40:31 2025
Module time:
	user time   =  152524.87 seconds =    2542.08 minutes
	system time =    3807.67 seconds =      63.46 minutes
	total time  =      18676 seconds =     311.27 minutes
Total time:
	user time   =  152524.87 seconds =    2542.08 minutes
	system time =    3807.67 seconds =      63.46 minutes
	total time  =      18676 seconds =     311.27 minutes
Wall time: 18675.62 seconds
