# Supplementary material for: SparcleQC: Automated Input File Creation for QM/MM Studies of Protein:Ligand Complexes
Source: J Chem Inf Model. 2025 Jun 17;65(13):6433–40. doi: 10.1021/acs.jcim.5c00617 (PMC12264949; doi:10.1021/acs.jcim.5c00617)
Supplement: Supplementary file 2 [file ci5c00617_si_002.zip › si/convergence/ex1_1ABA/psi4_files/no_ee/cutoff_3.0_psi4_file_prot.out]

Scratch directory: /tmp/
   => Libint2 <=

    Primary   basis highest AM E, G, H:  5, 4, 3
    Auxiliary basis highest AM E, G, H:  6, 5, 4
    Onebody   basis highest AM E, G, H:  6, 5, 4
    Solid Harmonics ordering:            gaussian

*** tstart() called on atl1-1-01-010-22-1.pace.gatech.edu
*** at Tue May 20 08:10:11 2025

   => Loading Basis Set <=

    Name: MINIX
    Role: ORBITAL
    Keyword: BASIS
    atoms 1, 4-11, 22, 25-29, 41, 44-51, 61, 64-68, 80, 83-86, 97, 100-101, 103-106, 119-120, 122-123, 133-135, 137 entry C          line    74 file /storage/hive/project/chem-sherrill/csargent30/.conda/envs/psi419/share/psi4/basis/minix.gbs 
    atoms 2, 12, 23, 42, 62, 81, 88, 98, 102, 121, 124, 147, 150, 153                                               entry O          line   102 file /storage/hive/project/chem-sherrill/csargent30/.conda/envs/psi419/share/psi4/basis/minix.gbs 
    atoms 3, 24, 43, 63, 82, 87, 99, 118, 132                                                                       entry N          line    88 file /storage/hive/project/chem-sherrill/csargent30/.conda/envs/psi419/share/psi4/basis/minix.gbs 
    atoms 13-21, 30-40, 52-60, 69-79, 89-96, 107-117, 125-131, 138-146, 148-149, 151-152, 154-167                   entry H          line    24 file /storage/hive/project/chem-sherrill/csargent30/.conda/envs/psi419/share/psi4/basis/minix.gbs 
    atoms 136                                                                                                       entry S          line   256 file /storage/hive/project/chem-sherrill/csargent30/.conda/envs/psi419/share/psi4/basis/minix.gbs 

   => HF3C: Empirical Dispersion <=

    Grimme's -D3 (BJ-damping) Dispersion Correction
    Grimme S.; Ehrlich S.; Goerigk L. (2011), J. Comput. Chem., 32: 1456

        s6 =       1.000000
        s8 =       0.877700
        a1 =       0.417100
        a2 =       2.914900


         ---------------------------------------------------------
                                   SCF
               by Justin Turney, Rob Parrish, Andy Simmonett
                          and Daniel G. A. Smith
                              RHF Reference
                       10 Threads, 114440 MiB Core
         ---------------------------------------------------------

  ==> Geometry <==

    Molecular point group: c1
    Full point group: C1

    Geometry (in Angstrom), charge = 0, multiplicity = 1:

       Center              X                  Y                   Z               Mass       
    ------------   -----------------  -----------------  -----------------  -----------------
         C            3.333000000000    50.620000000000    55.891000000000    12.000000000000
         O            3.372000000000    51.588000000000    55.127000000000    15.994914619570
         N            2.442000000000    50.507000000000    56.862000000000    14.003074004430
         C            1.413000000000    51.506000000000    57.119000000000    12.000000000000
         C            0.005000000000    50.927000000000    57.232000000000    12.000000000000
         C           -0.521000000000    50.237000000000    56.001000000000    12.000000000000
         C           -0.985000000000    51.011000000000    54.951000000000    12.000000000000
         C           -0.569000000000    48.854000000000    55.936000000000    12.000000000000
         C           -1.502000000000    50.387000000000    53.835000000000    12.000000000000
         C           -1.086000000000    48.222000000000    54.817000000000    12.000000000000
         C           -1.549000000000    49.003000000000    53.779000000000    12.000000000000
         O           -2.106000000000    48.406000000000    52.664000000000    15.994914619570
         H            2.477000000000    49.689000000000    57.454000000000     1.007825032230
         H            1.439000000000    52.275000000000    56.347000000000     1.007825032230
         H            0.006000000000    50.203000000000    58.047000000000     1.007825032230
         H           -0.679000000000    51.735000000000    57.492000000000     1.007825032230
         H           -0.943000000000    52.089000000000    55.005000000000     1.007825032230
         H           -0.201000000000    48.265000000000    56.763000000000     1.007825032230
         H           -1.869000000000    50.975000000000    53.007000000000     1.007825032230
         H           -1.126000000000    47.144000000000    54.759000000000     1.007825032230
         H           -2.740000000000    47.740000000000    52.940000000000     1.007825032230
         C            4.103000000000    54.707000000000    53.574000000000    12.000000000000
         O            4.298000000000    55.692000000000    52.855000000000    15.994914619570
         N            3.358000000000    53.697000000000    53.143000000000    14.003074004430
         C            2.813000000000    53.718000000000    51.788000000000    12.000000000000
         C            2.765000000000    52.263000000000    51.154000000000    12.000000000000
         C            1.854000000000    51.314000000000    51.971000000000    12.000000000000
         C            4.222000000000    51.753000000000    51.018000000000    12.000000000000
         C            1.552000000000    49.957000000000    51.275000000000    12.000000000000
         H            3.168000000000    52.914000000000    53.752000000000     1.007825032230
         H            3.476000000000    54.326000000000    51.173000000000     1.007825032230
         H            2.346000000000    52.349000000000    50.152000000000     1.007825032230
         H            2.343000000000    51.107000000000    52.923000000000     1.007825032230
         H            0.910000000000    51.822000000000    52.168000000000     1.007825032230
         H            4.218000000000    50.753000000000    50.584000000000     1.007825032230
         H            4.784000000000    52.427000000000    50.372000000000     1.007825032230
         H            4.689000000000    51.720000000000    52.002000000000     1.007825032230
         H            0.908000000000    49.355000000000    51.916000000000     1.007825032230
         H            2.486000000000    49.425000000000    51.096000000000     1.007825032230
         H            1.050000000000    50.140000000000    50.325000000000     1.007825032230
         C           -3.305000000000    56.701000000000    49.689000000000    12.000000000000
         O           -2.574000000000    56.844000000000    50.663000000000    15.994914619570
         N           -2.981000000000    55.933000000000    48.650000000000    14.003074004430
         C           -1.694000000000    55.276000000000    48.503000000000    12.000000000000
         C           -1.807000000000    54.027000000000    47.654000000000    12.000000000000
         C           -2.448000000000    52.908000000000    48.447000000000    12.000000000000
         C           -1.674000000000    52.148000000000    49.313000000000    12.000000000000
         C           -3.793000000000    52.637000000000    48.293000000000    12.000000000000
         C           -2.246000000000    51.109000000000    50.022000000000    12.000000000000
         C           -4.359000000000    51.592000000000    49.009000000000    12.000000000000
         C           -3.585000000000    50.828000000000    49.870000000000    12.000000000000
         H           -3.669000000000    55.800000000000    47.923000000000     1.007825032230
         H           -1.321000000000    55.001000000000    49.490000000000     1.007825032230
         H           -2.418000000000    54.242000000000    46.778000000000     1.007825032230
         H           -0.812000000000    53.718000000000    47.333000000000     1.007825032230
         H           -0.624000000000    52.369000000000    49.433000000000     1.007825032230
         H           -4.397000000000    53.231000000000    47.623000000000     1.007825032230
         H           -1.643000000000    50.518000000000    50.695000000000     1.007825032230
         H           -5.410000000000    51.372000000000    48.895000000000     1.007825032230
         H           -4.032000000000    50.014000000000    50.420000000000     1.007825032230
         C            6.178000000000    52.810000000000    46.615000000000    12.000000000000
         O            7.003000000000    51.909000000000    46.780000000000    15.994914619570
         N            4.954000000000    52.544000000000    46.147000000000    14.003074004430
         C            4.574000000000    51.175000000000    45.767000000000    12.000000000000
         C            3.036000000000    51.092000000000    45.467000000000    12.000000000000
         C            2.286000000000    51.433000000000    46.777000000000    12.000000000000
         C            2.604000000000    49.685000000000    45.023000000000    12.000000000000
         C            0.773000000000    51.661000000000    46.639000000000    12.000000000000
         H            4.282000000000    53.292000000000    46.053000000000     1.007825032230
         H            4.809000000000    50.502000000000    46.592000000000     1.007825032230
         H            2.774000000000    51.816000000000    44.696000000000     1.007825032230
         H            2.438000000000    50.609000000000    47.474000000000     1.007825032230
         H            2.731000000000    52.331000000000    47.204000000000     1.007825032230
         H            3.120000000000    49.420000000000    44.100000000000     1.007825032230
         H            2.859000000000    48.965000000000    45.800000000000     1.007825032230
         H            1.527000000000    49.672000000000    44.854000000000     1.007825032230
         H            0.349000000000    51.893000000000    47.616000000000     1.007825032230
         H            0.592000000000    52.493000000000    45.958000000000     1.007825032230
         H            0.304000000000    50.760000000000    46.244000000000     1.007825032230
         C            2.042000000000    42.251000000000    41.586000000000    12.000000000000
         O            3.101000000000    42.119000000000    42.211000000000    15.994914619570
         N            0.923000000000    42.587000000000    42.217000000000    14.003074004430
         C            0.860000000000    42.841000000000    43.647000000000    12.000000000000
         C            0.083000000000    44.138000000000    43.892000000000    12.000000000000
         C            0.752000000000    45.382000000000    43.343000000000    12.000000000000
         C           -0.200000000000    46.571000000000    43.380000000000    12.000000000000
         N           -0.054000000000    47.428000000000    44.372000000000    14.003074004430
         O           -1.105000000000    46.721000000000    42.552000000000    15.994914619570
         H            0.074000000000    42.670000000000    41.677000000000     1.007825032230
         H            1.874000000000    42.962000000000    44.027000000000     1.007825032230
         H           -0.896000000000    44.042000000000    43.423000000000     1.007825032230
         H           -0.056000000000    44.263000000000    44.966000000000     1.007825032230
         H            1.055000000000    45.199000000000    42.312000000000     1.007825032230
         H            1.634000000000    45.609000000000    43.942000000000     1.007825032230
         H            0.677000000000    47.290000000000    45.055000000000     1.007825032230
         H           -0.673000000000    48.222000000000    44.448000000000     1.007825032230
         C            0.502000000000    39.140000000000    48.581000000000    12.000000000000
         O            0.972000000000    38.690000000000    49.632000000000    15.994914619570
         N            0.859000000000    40.336000000000    48.132000000000    14.003074004430
         C            1.732000000000    41.190000000000    48.902000000000    12.000000000000
         C            1.034000000000    41.776000000000    50.121000000000    12.000000000000
         O           -0.031000000000    42.407000000000    50.002000000000    15.994914619570
         C            2.216000000000    42.332000000000    48.029000000000    12.000000000000
         C            3.407000000000    42.998000000000    47.384000000000    12.000000000000
         C            3.093000000000    44.447000000000    47.004000000000    12.000000000000
         C            4.542000000000    42.927000000000    48.387000000000    12.000000000000
         H            0.515000000000    40.654000000000    47.237000000000     1.007825032230
         H            2.593000000000    40.609000000000    49.233000000000     1.007825032230
         H            1.601000000000    42.161000000000    47.146000000000     1.007825032230
         H            1.711000000000    43.184000000000    48.485000000000     1.007825032230
         H            3.686000000000    42.444000000000    46.487000000000     1.007825032230
         H            3.962000000000    44.893000000000    46.520000000000     1.007825032230
         H            2.245000000000    44.467000000000    46.319000000000     1.007825032230
         H            2.848000000000    45.013000000000    47.902000000000     1.007825032230
         H            5.430000000000    43.398000000000    47.965000000000     1.007825032230
         H            4.253000000000    43.448000000000    49.300000000000     1.007825032230
         H            4.758000000000    41.884000000000    48.618000000000     1.007825032230
         N            1.609000000000    41.565000000000    51.285000000000    14.003074004430
         C            1.098000000000    42.152000000000    52.502000000000    12.000000000000
         C            2.197000000000    43.020000000000    53.128000000000    12.000000000000
         O            3.368000000000    42.991000000000    52.732000000000    15.994914619570
         C            0.678000000000    41.061000000000    53.494000000000    12.000000000000
         C           -0.525000000000    40.271000000000    53.005000000000    12.000000000000
         O            1.805000000000    40.199000000000    53.678000000000    15.994914619570
         H            2.429000000000    40.977000000000    51.329000000000     1.007825032230
         H            0.236000000000    42.776000000000    52.267000000000     1.007825032230
         H            0.430000000000    41.527000000000    54.448000000000     1.007825032230
         H            1.577000000000    39.501000000000    54.296000000000     1.007825032230
         H           -0.785000000000    39.510000000000    53.741000000000     1.007825032230
         H           -1.370000000000    40.945000000000    52.866000000000     1.007825032230
         H           -0.283000000000    39.791000000000    52.057000000000     1.007825032230
         N            1.761000000000    43.922000000000    53.995000000000    14.003074004430
         C            2.669000000000    44.782000000000    54.721000000000    12.000000000000
         C            2.071000000000    46.190000000000    54.846000000000    12.000000000000
         C            1.967000000000    46.894000000000    53.501000000000    12.000000000000
         S            3.577000000000    47.123000000000    52.682000000000    31.972071174400
         C            3.194000000000    46.290000000000    51.174000000000    12.000000000000
         H            0.767000000000    44.011000000000    54.153000000000     1.007825032230
         H            3.619000000000    44.837000000000    54.189000000000     1.007825032230
         H            1.073000000000    46.110000000000    55.278000000000     1.007825032230
         H            2.699000000000    46.784000000000    55.510000000000     1.007825032230
         H            1.328000000000    46.300000000000    52.848000000000     1.007825032230
         H            1.506000000000    47.870000000000    53.650000000000     1.007825032230
         H            4.062000000000    46.314000000000    50.515000000000     1.007825032230
         H            2.929000000000    45.255000000000    51.388000000000     1.007825032230
         H            2.354000000000    46.787000000000    50.688000000000     1.007825032230
         O           -4.494000000000    46.184000000000    55.356000000000    15.994914619570
         H           -3.983000000000    45.969000000000    54.576000000000     1.007825032230
         H           -4.883000000000    45.386000000000    55.713000000000     1.007825032230
         O           -4.831000000000    48.504000000000    52.099000000000    15.994914619570
         H           -5.768000000000    48.538000000000    51.905000000000     1.007825032230
         H           -4.357000000000    48.187000000000    51.330000000000     1.007825032230
         O           -2.001000000000    42.627000000000    47.431000000000    15.994914619570
         H           -1.139000000000    42.734000000000    47.029000000000     1.007825032230
         H           -1.902000000000    42.534000000000    48.378000000000     1.007825032230
         H            4.038000000000    49.801000000000    55.818000000000     1.007825032230
         H            1.597000000000    51.945000000000    58.080000000000     1.007825032230
         H            4.541000000000    54.668000000000    54.572000000000     1.007825032230
         H            1.812000000000    54.166000000000    51.743000000000     1.007825032230
         H           -4.281000000000    57.206000000000    49.637000000000     1.007825032230
         H           -0.974000000000    55.922000000000    48.023000000000     1.007825032230
         H            6.477000000000    53.828000000000    46.853000000000     1.007825032230
         H            5.166000000000    50.884000000000    44.894000000000     1.007825032230
         H            2.014000000000    42.057000000000    40.504000000000     1.007825032230
         H            0.381000000000    42.021000000000    44.181000000000     1.007825032230
         H           -0.173000000000    38.523000000000    47.989000000000     1.007825032230
         H            2.834000000000    44.365000000000    55.716000000000     1.007825032230

  Running in c1 symmetry.

  Rotational constants: A =      0.00065  B =      0.00000  C =      0.00000 [cm^-1]
  Rotational constants: A =     19.49336  B =      0.09717  C =      0.09697 [MHz]
  Nuclear repulsion = 13054.388133666749127

  Charge       = 0
  Multiplicity = 1
  Electrons    = 584
  Nalpha       = 292
  Nbeta        = 292

  ==> Algorithm <==

  SCF Algorithm Type is DF.
  DIIS enabled.
  MOM disabled.
  Fractional occupation disabled.
  Guess Type is SAD.
  Energy threshold   = 1.00e-06
  Density threshold  = 1.00e-06
  Integral threshold = 1.00e-12

  ==> Primary Basis <==

  Basis Set: MINIX
    Blend: MINIX
    Number of shells: 318
    Number of basis functions: 472
    Number of Cartesian functions: 473
    Spherical Harmonics?: true
    Max angular momentum: 2

   => Loading Basis Set <=

    Name: (MINIX AUX)
    Role: JKFIT
    Keyword: DF_BASIS_SCF
    atoms 1, 4-11, 22, 25-29, 41, 44-51, 61, 64-68, 80, 83-86, 97, 100-101, 103-106, 119-120, 122-123, 133-135, 137 entry C          line   198 file /storage/hive/project/chem-sherrill/csargent30/.conda/envs/psi419/share/psi4/basis/def2-universal-jkfit.gbs 
    atoms 2, 12, 23, 42, 62, 81, 88, 98, 102, 121, 124, 147, 150, 153                                               entry O          line   318 file /storage/hive/project/chem-sherrill/csargent30/.conda/envs/psi419/share/psi4/basis/def2-universal-jkfit.gbs 
    atoms 3, 24, 43, 63, 82, 87, 99, 118, 132                                                                       entry N          line   258 file /storage/hive/project/chem-sherrill/csargent30/.conda/envs/psi419/share/psi4/basis/def2-universal-jkfit.gbs 
    atoms 13-21, 30-40, 52-60, 69-79, 89-96, 107-117, 125-131, 138-146, 148-149, 151-152, 154-167                   entry H          line    18 file /storage/hive/project/chem-sherrill/csargent30/.conda/envs/psi419/share/psi4/basis/def2-universal-jkfit.gbs 
    atoms 136                                                                                                       entry S          line   903 file /storage/hive/project/chem-sherrill/csargent30/.conda/envs/psi419/share/psi4/basis/def2-universal-jkfit.gbs 

  ==> Integral Setup <==

  DFHelper Memory: AOs need 4.906 GiB; user supplied 83.819 GiB. 
  Using in-core AOs.

  ==> MemDFJK: Density-Fitted J/K Matrices <==

    J tasked:                   Yes
    K tasked:                   Yes
    wK tasked:                   No
    OpenMP threads:              10
    Memory [MiB]:             85830
    Algorithm:                 Core
    Schwarz Cutoff:           1E-12
    Mask sparsity (%):      63.4283
    Fitting Condition:        1E-10

   => Auxiliary Basis Set <=

  Basis Set: (MINIX AUX)
    Blend: DEF2-UNIVERSAL-JKFIT
    Number of shells: 2421
    Number of basis functions: 7323
    Number of Cartesian functions: 8604
    Spherical Harmonics?: true
    Max angular momentum: 4

  Minimum eigenvalue in the overlap matrix is 1.6583854570E-01.
  Reciprocal condition number of the overlap matrix is 6.0479316020E-02.
    Using symmetric orthogonalization.

  ==> Pre-Iterations <==

  SCF Guess: Superposition of Atomic Densities via on-the-fly atomic UHF (no occupation information).

   -------------------------
    Irrep   Nso     Nmo    
   -------------------------
     A        472     472 
   -------------------------
    Total     472     472
   -------------------------

  ==> Iterations <==

                           Total Energy        Delta E     RMS |[F,P]|

   @DF-RHF iter SAD: -3819.63028822850310   -3.81963e+03   0.00000e+00 
   @DF-RHF iter   1: -3856.87228975456310   -3.72420e+01   3.14478e-03 ADIIS/DIIS
   @DF-RHF iter   2: -3858.06828798354491   -1.19600e+00   2.05202e-03 ADIIS/DIIS
   @DF-RHF iter   3: -3858.55178665245012   -4.83499e-01   2.35291e-04 ADIIS/DIIS
   @DF-RHF iter   4: -3858.56751656780216   -1.57299e-02   1.04210e-04 ADIIS/DIIS
   @DF-RHF iter   5: -3858.57021145926456   -2.69489e-03   3.45438e-05 DIIS
   @DF-RHF iter   6: -3858.57055304943333   -3.41590e-04   1.54584e-05 DIIS
   @DF-RHF iter   7: -3858.57062044162694   -6.73922e-05   5.21088e-06 DIIS
   @DF-RHF iter   8: -3858.57062796596620   -7.52434e-06   1.55157e-06 DIIS
   @DF-RHF iter   9: -3858.57062866587876   -6.99913e-07   4.39099e-07 DIIS
  Energy and wave function converged.


  ==> Post-Iterations <==

    Orbital Energies [Eh]
    ---------------------

    Doubly Occupied:                                                      

       1A    -91.270898     2A    -20.341114     3A    -20.315753  
       4A    -20.314132     5A    -20.308427     6A    -20.288873  
       7A    -20.288357     8A    -20.287594     9A    -20.281247  
      10A    -20.276980    11A    -20.276327    12A    -20.266017  
      13A    -20.264911    14A    -20.264068    15A    -20.228736  
      16A    -15.463219    17A    -15.462613    18A    -15.461023  
      19A    -15.450531    20A    -15.449805    21A    -15.442528  
      22A    -15.437335    23A    -15.428934    24A    -15.393597  
      25A    -11.338321    26A    -11.333373    27A    -11.329007  
      28A    -11.326879    29A    -11.326018    30A    -11.319398  
      31A    -11.311347    32A    -11.302612    33A    -11.275609  
      34A    -11.261635    35A    -11.259321    36A    -11.257352  
      37A    -11.254370    38A    -11.233185    39A    -11.232711  
      40A    -11.220284    41A    -11.218774    42A    -11.209322  
      43A    -11.193943    44A    -11.193840    45A    -11.192042  
      46A    -11.191845    47A    -11.191731    48A    -11.190977  
      49A    -11.190540    50A    -11.188698    51A    -11.188354  
      52A    -11.187808    53A    -11.187280    54A    -11.185577  
      55A    -11.183614    56A    -11.183232    57A    -11.180995  
      58A    -11.179250    59A    -11.178439    60A    -11.177810  
      61A    -11.177560    62A    -11.175459    63A    -11.174730  
      64A    -11.170587    65A    -11.170114    66A    -11.166131  
      67A    -11.163822    68A    -11.160796    69A    -11.156819  
      70A    -11.154052    71A    -11.144901    72A    -11.139599  
      73A    -11.132323    74A    -11.124023    75A     -8.888802  
      76A     -6.538418    77A     -6.536660    78A     -6.533758  
      79A     -1.395520    80A     -1.386843    81A     -1.385784  
      82A     -1.376832    83A     -1.376385    84A     -1.374425  
      85A     -1.372290    86A     -1.368038    87A     -1.360000  
      88A     -1.356148    89A     -1.333008    90A     -1.327645  
      91A     -1.324138    92A     -1.306505    93A     -1.248468  
      94A     -1.244434    95A     -1.244316    96A     -1.243069  
      97A     -1.233262    98A     -1.225593    99A     -1.211287  
     100A     -1.207506   101A     -1.181503   102A     -1.180605  
     103A     -1.176963   104A     -1.129918   105A     -1.111445  
     106A     -1.106910   107A     -1.098346   108A     -1.084057  
     109A     -1.083579   110A     -1.081765   111A     -1.070054  
     112A     -1.044960   113A     -1.042980   114A     -1.038823  
     115A     -1.029669   116A     -1.009541   117A     -1.006315  
     118A     -1.002275   119A     -0.995550   120A     -0.990117  
     121A     -0.980093   122A     -0.949829   123A     -0.948942  
     124A     -0.948643   125A     -0.917383   126A     -0.914523  
     127A     -0.902460   128A     -0.891352   129A     -0.875654  
     130A     -0.871552   131A     -0.864949   132A     -0.858677  
     133A     -0.854840   134A     -0.851985   135A     -0.838915  
     136A     -0.830659   137A     -0.822324   138A     -0.808465  
     139A     -0.807784   140A     -0.805861   141A     -0.805452  
     142A     -0.798563   143A     -0.797987   144A     -0.796387  
     145A     -0.795047   146A     -0.793194   147A     -0.790113  
     148A     -0.788803   149A     -0.782147   150A     -0.756658  
     151A     -0.749409   152A     -0.743300   153A     -0.738395  
     154A     -0.734645   155A     -0.731821   156A     -0.727516  
     157A     -0.724077   158A     -0.722530   159A     -0.721647  
     160A     -0.708359   161A     -0.701002   162A     -0.691586  
     163A     -0.689252   164A     -0.686694   165A     -0.685242  
     166A     -0.683109   167A     -0.681842   168A     -0.676863  
     169A     -0.671824   170A     -0.667574   171A     -0.666554  
     172A     -0.665284   173A     -0.660718   174A     -0.659517  
     175A     -0.657735   176A     -0.654858   177A     -0.650617  
     178A     -0.645613   179A     -0.643756   180A     -0.637612  
     181A     -0.634706   182A     -0.631911   183A     -0.630361  
     184A     -0.629615   185A     -0.628717   186A     -0.626345  
     187A     -0.625732   188A     -0.623357   189A     -0.618579  
     190A     -0.615354   191A     -0.614605   192A     -0.609831  
     193A     -0.604114   194A     -0.602257   195A     -0.598095  
     196A     -0.595901   197A     -0.593876   198A     -0.591951  
     199A     -0.590893   200A     -0.589684   201A     -0.588729  
     202A     -0.587855   203A     -0.586885   204A     -0.580615  
     205A     -0.579148   206A     -0.576222   207A     -0.575035  
     208A     -0.570445   209A     -0.564255   210A     -0.564115  
     211A     -0.560616   212A     -0.558676   213A     -0.557805  
     214A     -0.556701   215A     -0.553310   216A     -0.551510  
     217A     -0.550646   218A     -0.549345   219A     -0.549219  
     220A     -0.546808   221A     -0.544691   222A     -0.542778  
     223A     -0.539946   224A     -0.538207   225A     -0.536201  
     226A     -0.535458   227A     -0.531849   228A     -0.530884  
     229A     -0.530755   230A     -0.530576   231A     -0.527954  
     232A     -0.527811   233A     -0.525966   234A     -0.525634  
     235A     -0.522392   236A     -0.520609   237A     -0.518163  
     238A     -0.517872   239A     -0.512980   240A     -0.512563  
     241A     -0.510773   242A     -0.509729   243A     -0.508800  
     244A     -0.503511   245A     -0.503492   246A     -0.499705  
     247A     -0.498338   248A     -0.495273   249A     -0.493186  
     250A     -0.490194   251A     -0.486233   252A     -0.485210  
     253A     -0.484854   254A     -0.481335   255A     -0.480888  
     256A     -0.480541   257A     -0.478601   258A     -0.470654  
     259A     -0.470613   260A     -0.470227   261A     -0.466466  
     262A     -0.463278   263A     -0.459210   264A     -0.449695  
     265A     -0.445942   266A     -0.439845   267A     -0.439384  
     268A     -0.431862   269A     -0.426588   270A     -0.418559  
     271A     -0.417124   272A     -0.410140   273A     -0.404054  
     274A     -0.403173   275A     -0.393750   276A     -0.391629  
     277A     -0.388704   278A     -0.381008   279A     -0.379426  
     280A     -0.373520   281A     -0.372380   282A     -0.368545  
     283A     -0.367863   284A     -0.367772   285A     -0.363353  
     286A     -0.361221   287A     -0.356458   288A     -0.354652  
     289A     -0.344761   290A     -0.331536   291A     -0.325803  
     292A     -0.321925  

    Virtual:                                                              

     293A      0.173023   294A      0.181402   295A      0.182137  
     296A      0.187350   297A      0.220151   298A      0.227276  
     299A      0.229660   300A      0.234521   301A      0.238036  
     302A      0.243427   303A      0.252307   304A      0.254313  
     305A      0.281573   306A      0.299150   307A      0.368135  
     308A      0.393478   309A      0.413894   310A      0.425154  
     311A      0.448177   312A      0.486299   313A      0.489350  
     314A      0.492812   315A      0.500895   316A      0.501504  
     317A      0.502548   318A      0.505144   319A      0.507175  
     320A      0.511227   321A      0.515004   322A      0.523919  
     323A      0.524575   324A      0.527623   325A      0.537182  
     326A      0.538423   327A      0.542853   328A      0.552195  
     329A      0.558580   330A      0.561662   331A      0.566905  
     332A      0.568863   333A      0.572204   334A      0.572587  
     335A      0.576511   336A      0.577403   337A      0.579941  
     338A      0.582990   339A      0.583483   340A      0.588472  
     341A      0.591397   342A      0.593844   343A      0.598790  
     344A      0.600532   345A      0.605153   346A      0.608555  
     347A      0.610491   348A      0.613164   349A      0.615158  
     350A      0.619242   351A      0.622037   352A      0.623917  
     353A      0.626960   354A      0.627623   355A      0.630941  
     356A      0.632518   357A      0.637500   358A      0.640061  
     359A      0.640520   360A      0.643118   361A      0.646100  
     362A      0.648591   363A      0.654552   364A      0.655410  
     365A      0.657379   366A      0.659424   367A      0.660955  
     368A      0.662302   369A      0.663034   370A      0.663895  
     371A      0.664880   372A      0.667556   373A      0.668935  
     374A      0.675368   375A      0.678671   376A      0.679434  
     377A      0.680447   378A      0.682975   379A      0.685065  
     380A      0.685422   381A      0.687554   382A      0.687723  
     383A      0.689198   384A      0.691396   385A      0.693684  
     386A      0.697406   387A      0.698606   388A      0.700408  
     389A      0.701165   390A      0.702547   391A      0.706169  
     392A      0.706789   393A      0.709055   394A      0.709940  
     395A      0.712268   396A      0.712482   397A      0.716191  
     398A      0.719507   399A      0.721624   400A      0.722142  
     401A      0.723504   402A      0.726527   403A      0.731608  
     404A      0.734244   405A      0.735513   406A      0.737661  
     407A      0.738383   408A      0.738954   409A      0.739690  
     410A      0.741141   411A      0.745219   412A      0.747246  
     413A      0.749084   414A      0.752622   415A      0.757190  
     416A      0.758965   417A      0.761571   418A      0.762985  
     419A      0.763189   420A      0.763321   421A      0.765487  
     422A      0.767566   423A      0.768244   424A      0.774643  
     425A      0.775107   426A      0.778916   427A      0.783567  
     428A      0.793867   429A      0.795879   430A      0.798706  
     431A      0.806941   432A      0.810310   433A      0.815190  
     434A      0.815318   435A      0.825546   436A      0.833033  
     437A      0.834355   438A      0.843407   439A      0.848504  
     440A      0.860872   441A      0.865676   442A      0.865867  
     443A      0.866954   444A      0.870374   445A      0.872912  
     446A      0.875248   447A      0.879480   448A      0.883115  
     449A      0.886688   450A      0.893756   451A      0.897423  
     452A      0.904725   453A      0.909852   454A      0.920270  
     455A      0.926978   456A      0.928070   457A      0.934825  
     458A      0.938858   459A      0.951919   460A      0.959666  
     461A      0.976798   462A      0.980950   463A      0.988427  
     464A      1.000436   465A      1.003013   466A      1.027732  
     467A      1.054609   468A      1.067816   469A      1.076503  
     470A      1.116607   471A      1.135825   472A      1.212501  

    Final Occupation by Irrep:
              A 
    DOCC [   292 ]
    NA   [   292 ]
    NB   [   292 ]

  @DF-RHF Final Energy: -3858.57062866587876

   => Energetics <=

    Nuclear Repulsion Energy =          13054.3881336667491269
    One-Electron Energy =              -31310.5235473780194297
    Two-Electron Energy =               14398.8614254234089458
    Total Energy =                      -3858.5706286658796671

Computation Completed


Properties will be evaluated at   0.000000,   0.000000,   0.000000 [a0]

Properties computed using the SCF density matrix


 Multipole Moments:

 ------------------------------------------------------------------------------------
     Multipole            Electronic (a.u.)      Nuclear  (a.u.)        Total (a.u.)
 ------------------------------------------------------------------------------------

 L = 1.  Multiply by 2.5417464519 to convert [e a0] to [Debye]
 Dipole X            :      -1050.9136837         1046.5454461           -4.3682376
 Dipole Y            :     -52811.0871680        52808.1036684           -2.9834997
 Dipole Z            :     -55329.6666901        55330.8200157            1.1533256
 Magnitude           :                                                    5.4141417

 ------------------------------------------------------------------------------------

*** tstop() called on atl1-1-01-010-22-1.pace.gatech.edu at Tue May 20 08:11:45 2025
Module time:
	user time   =     656.03 seconds =      10.93 minutes
	system time =      25.85 seconds =       0.43 minutes
	total time  =         94 seconds =       1.57 minutes
Total time:
	user time   =     656.03 seconds =      10.93 minutes
	system time =      25.85 seconds =       0.43 minutes
	total time  =         94 seconds =       1.57 minutes
Wall time: 93.77 seconds
