# Supplementary material for: SparcleQC: Automated Input File Creation for QM/MM Studies of Protein:Ligand Complexes
Source: J Chem Inf Model. 2025 Jun 17;65(13):6433–40. doi: 10.1021/acs.jcim.5c00617 (PMC12264949; doi:10.1021/acs.jcim.5c00617)
Supplement: Supplementary file 2 [file ci5c00617_si_002.zip › si/convergence/ex1_1ABA/full_QM/ligand.py]

"""
This Psi4 file was created using SparcleQC with the following specifications:
pdb_file: 1aba_waterswith2hbondstoprot_addH_ligandH.pdb
pre-capped: false
seed: ligand
charge_scheme: BRC
ligand_charge: 0
method: hf-3c
basis_set: MINIX
amber_ff: ff19SB
env_path: /theoryfs2/ds/csargent/miniconda3/envs/sparcle11/
water_model: opc
o_charge: 0
h_charge: 0.6791
ep_charge: -1.3582
software: psi4
mem: 120 GB
nthreads: 10
cp: false
cutoff: 10.0
"""


import psi4
import numpy as np
import qcelemental as qcel 
import time

start = time.time()

psi4.set_memory('120 GB')
psi4.core.set_num_threads(10)

psi4.core.set_output_file('cutoff_10.0_psi4_file_lig.out', False)
mol =psi4.geometry('''
0 1
O 0.239 46.905 47.130
 O -3.503 46.132 52.984
 C 0.283 45.599 47.738
 O -2.852 43.343 52.881
 C -0.860 45.455 48.481
 O -0.834 45.235 53.590
 N -0.870 46.412 49.496
 C -0.997 47.656 48.915
 C 0.110 47.928 48.142
 C -1.946 46.213 50.350
 C -1.912 45.057 51.091
 S -2.221 44.980 52.478
 H -3.704 46.727 52.258
 H 1.167 45.497 48.368
 H 0.327 44.830 46.967
 H -0.889 44.457 48.918
 H -1.732 45.592 47.841
 H -1.082 48.410 49.697
 H -1.889 47.674 48.289
 H -0.002 48.903 47.668
 H 1.001 47.937 48.769
 H -2.823 46.129 49.708
 H -1.985 47.054 51.042
 H -0.840 44.862 51.112
 H -2.601 44.372 50.598
units angstrom
symmetry c1
no_com
no_reorient
''')

psi4.set_options({
'basis': 'MINIX',
'fisapt_do_fsapt': 'false',
'freeze_core':'true',
'scf_type':'df'
})

e = psi4.energy('hf-3c')

end=time.time()
wall_time = '{:.2f}'.format(float(end-start))
with open ('cutoff_10.0_psi4_file_lig.out', 'a') as output:
    output.write(f'Wall time: {wall_time} seconds')
