# Supplementary material for: SparcleQC: Automated Input File Creation for QM/MM Studies of Protein:Ligand Complexes
Source: J Chem Inf Model. 2025 Jun 17;65(13):6433–40. doi: 10.1021/acs.jcim.5c00617 (PMC12264949; doi:10.1021/acs.jcim.5c00617)
Supplement: Supplementary file 2 [file ci5c00617_si_002.zip › si/convergence/ex1_1ABA/full_QM/complex.out]

Scratch directory: /tmp/
   => Libint2 <=

    Primary   basis highest AM E, G, H:  5, 4, 3
    Auxiliary basis highest AM E, G, H:  6, 5, 4
    Onebody   basis highest AM E, G, H:  6, 5, 4
    Solid Harmonics ordering:            gaussian

*** tstart() called on atl1-1-01-010-22-1.pace.gatech.edu
*** at Tue May 20 18:03:38 2025

   => Loading Basis Set <=

    Name: MINIX
    Role: ORBITAL
    Keyword: BASIS
    atoms 1, 10-12, 29, 48, 68, 90, 106, 114, 127, 134, 142, 155, 158-159, 167, 169, 178, 181, 192, 211, 228, 250, 260, 267, 281, 291, 294-295, 303, 306, 317, 327, 349, 373, 392, 411, 413, 425, 441, 463, 485, 489, 502, 516, 536, 540-541, 551, 571, 590, 593, 604, 623, 640, 654, 658-659, 669, 691, 698, 714, 734, 737-738, 746, 749-750, 758, 762-763, 773, 795, 814, 824, 828-829, 839, 858, 877, 879, 891, 913, 932, 939, 963, 966-967, 975, 977, 989, 993, 1006, 1025, 1032, 1051, 1053, 1065, 1082, 1096, 1100, 1113, 1129, 1149, 1159, 1173, 1176-1177, 1185, 1192, 1194, 1203, 1220, 1239, 1246, 1253, 1273, 1276-1277, 1285, 1289, 1302, 1321, 1345, 1349-1350, 1360, 1368, 1381, 1401, 1407, 1421, 1424, 1427, 1430, 1433, 1436, 1439, 1442, 1445, 1448, 1451, 1454, 1457, 1460, 1463, 1466, 1469, 1472, 1475, 1478, 1481, 1484, 1487, 1490, 1493, 1496, 1499, 1502, 1505, 1508, 1511, 1514, 1517, 1520                                                                                                                                                                                                                                                                                                                                                                                                                                                                                                                                                                                                                                                                                                                                                                 entry O          line   102 file /storage/hive/project/chem-sherrill/csargent30/.conda/envs/psi419/share/psi4/basis/minix.gbs 
    atoms 2-3, 5-8, 27-28, 30-31, 33, 46-47, 49-55, 66-67, 69-72, 88-89, 91-93, 104-105, 107-113, 125-126, 132-133, 135-141, 153-154, 156-157, 165-166, 168, 176-177, 179-180, 190-191, 193-196, 209-210, 212-213, 215-216, 226-227, 229-232, 248-249, 251, 258-259, 265-266, 268-270, 279-280, 282, 289-290, 292-293, 301-302, 304-305, 315-316, 318, 325-326, 328-331, 347-348, 350-352, 354, 371-372, 374-377, 390-391, 393-396, 409-410, 412, 414, 423-424, 426-428, 439-440, 442-445, 461-462, 464-467, 483-484, 486-488, 500-501, 503-505, 514-515, 517-523, 534-535, 537-539, 549-550, 552-558, 569-570, 572-575, 588-589, 591-592, 602-603, 605-608, 621-622, 624-625, 627, 638-639, 641-643, 652-653, 655-657, 667-668, 670-673, 689-690, 696-697, 699-701, 712-713, 715-721, 732-733, 735-736, 744-745, 747-748, 756-757, 759-761, 771-772, 774-777, 793-794, 796-799, 812-813, 815, 822-823, 825-827, 837-838, 840-843, 856-857, 859-862, 875-876, 878, 880, 889-890, 892-895, 911-912, 914-917, 930-931, 937-938, 940-942, 944, 961-962, 964-965, 973-974, 976, 978, 987-988, 990-992, 1004-1005, 1007-1010, 1023-1024, 1030-1031, 1033-1036, 1049-1050, 1052, 1054, 1063-1064, 1066-1067, 1069, 1080-1081, 1083-1085, 1094-1095, 1097-1099, 1111-1112, 1114-1116, 1127-1128, 1130-1136, 1147-1148, 1150, 1157-1158, 1160-1162, 1171-1172, 1174-1175, 1183-1184, 1190-1191, 1193, 1201-1202, 1204-1205, 1207-1208, 1218-1219, 1221-1224, 1237-1238, 1244-1245, 1251-1252, 1254-1260, 1271-1272, 1274-1275, 1283-1284, 1286-1288, 1300-1301, 1303-1306, 1319-1320, 1322-1324, 1326, 1343-1344, 1346-1348, 1358-1359, 1361-1367, 1379-1380, 1382-1388, 1399-1400, 1402-1405 entry C          line    74 file /storage/hive/project/chem-sherrill/csargent30/.conda/envs/psi419/share/psi4/basis/minix.gbs 
    atoms 4, 26, 45, 65, 73, 87, 103, 124, 131, 152, 164, 175, 182, 189, 208, 214, 217, 225, 233, 247, 257, 264, 278, 288, 300, 307, 314, 324, 332, 346, 353, 355-356, 370, 389, 408, 422, 438, 446, 460, 468, 482, 490, 499, 513, 533, 548, 568, 587, 594, 601, 620, 637, 651, 666, 674, 688, 695, 711, 731, 743, 755, 770, 778, 792, 811, 821, 836, 855, 874, 888, 896, 910, 929, 936, 943, 945-946, 960, 972, 986, 994, 1003, 1022, 1029, 1048, 1062, 1079, 1093, 1101, 1110, 1126, 1146, 1156, 1170, 1182, 1189, 1200, 1206, 1209, 1217, 1236, 1243, 1250, 1270, 1282, 1290, 1299, 1318, 1325, 1327-1328, 1342, 1357, 1378, 1398, 1406                                                                                                                                                                                                                                                                                                                                                                                                                                                                                                                                                                                                                                                                                                                                                                                                                                                                                                                                                                                                                                            entry N          line    88 file /storage/hive/project/chem-sherrill/csargent30/.conda/envs/psi419/share/psi4/basis/minix.gbs 
    atoms 9, 32, 252, 283, 626, 1068                                                                                                                                                                                                                                                                                                                                                                                                                                                                                                                                                                                                                                                                                                                                                                                                                                                                                                                                                                                                                                                                                                                                                                                                                                                                                                                                                                                                                                                                                                                                                                                                                                                  entry S          line   256 file /storage/hive/project/chem-sherrill/csargent30/.conda/envs/psi419/share/psi4/basis/minix.gbs 
    atoms 13-25, 34-44, 56-64, 74-86, 94-102, 115-123, 128-130, 143-151, 160-163, 170-174, 183-188, 197-207, 218-224, 234-246, 253-256, 261-263, 271-277, 284-287, 296-299, 308-313, 319-323, 333-345, 357-369, 378-388, 397-407, 415-421, 429-437, 447-459, 469-481, 491-498, 506-512, 524-532, 542-547, 559-567, 576-586, 595-600, 609-619, 628-636, 644-650, 660-665, 675-687, 692-694, 702-710, 722-730, 739-742, 751-754, 764-769, 779-791, 800-810, 816-820, 830-835, 844-854, 863-873, 881-887, 897-909, 918-928, 933-935, 947-959, 968-971, 979-985, 995-1002, 1011-1021, 1026-1028, 1037-1047, 1055-1061, 1070-1078, 1086-1092, 1102-1109, 1117-1125, 1137-1145, 1151-1155, 1163-1169, 1178-1181, 1186-1188, 1195-1199, 1210-1216, 1225-1235, 1240-1242, 1247-1249, 1261-1269, 1278-1281, 1291-1298, 1307-1317, 1329-1341, 1351-1356, 1369-1377, 1389-1397, 1408-1420, 1422-1423, 1425-1426, 1428-1429, 1431-1432, 1434-1435, 1437-1438, 1440-1441, 1443-1444, 1446-1447, 1449-1450, 1452-1453, 1455-1456, 1458-1459, 1461-1462, 1464-1465, 1467-1468, 1470-1471, 1473-1474, 1476-1477, 1479-1480, 1482-1483, 1485-1486, 1488-1489, 1491-1492, 1494-1495, 1497-1498, 1500-1501, 1503-1504, 1506-1507, 1509-1510, 1512-1513, 1515-1516, 1518-1519, 1521-1522                                                                                                                                                                                                                                                                                                                                                                                                                  entry H          line    24 file /storage/hive/project/chem-sherrill/csargent30/.conda/envs/psi419/share/psi4/basis/minix.gbs 

   => HF3C: Empirical Dispersion <=

    Grimme's -D3 (BJ-damping) Dispersion Correction
    Grimme S.; Ehrlich S.; Goerigk L. (2011), J. Comput. Chem., 32: 1456

        s6 =       1.000000
        s8 =       0.877700
        a1 =       0.417100
        a2 =       2.914900


         ---------------------------------------------------------
                                   SCF
               by Justin Turney, Rob Parrish, Andy Simmonett
                          and Daniel G. A. Smith
                              RHF Reference
                       10 Threads, 114440 MiB Core
         ---------------------------------------------------------

  ==> Geometry <==

    Molecular point group: c1
    Full point group: C1

    Geometry (in Angstrom), charge = 0, multiplicity = 1:

       Center              X                  Y                   Z               Mass       
    ------------   -----------------  -----------------  -----------------  -----------------
         O            0.239000000000    46.905000000000    47.130000000000    15.994914619570
         C            0.283000000000    45.599000000000    47.738000000000    12.000000000000
         C           -0.860000000000    45.455000000000    48.481000000000    12.000000000000
         N           -0.870000000000    46.412000000000    49.496000000000    14.003074004430
         C           -0.997000000000    47.656000000000    48.915000000000    12.000000000000
         C            0.110000000000    47.928000000000    48.142000000000    12.000000000000
         C           -1.946000000000    46.213000000000    50.350000000000    12.000000000000
         C           -1.912000000000    45.057000000000    51.091000000000    12.000000000000
         S           -2.221000000000    44.980000000000    52.478000000000    31.972071174400
         O           -3.503000000000    46.132000000000    52.984000000000    15.994914619570
         O           -2.852000000000    43.343000000000    52.881000000000    15.994914619570
         O           -0.834000000000    45.235000000000    53.590000000000    15.994914619570
         H           -3.704000000000    46.727000000000    52.258000000000     1.007825032230
         H            1.167000000000    45.497000000000    48.368000000000     1.007825032230
         H            0.327000000000    44.830000000000    46.967000000000     1.007825032230
         H           -0.889000000000    44.457000000000    48.918000000000     1.007825032230
         H           -1.732000000000    45.592000000000    47.841000000000     1.007825032230
         H           -1.082000000000    48.410000000000    49.697000000000     1.007825032230
         H           -1.889000000000    47.674000000000    48.289000000000     1.007825032230
         H           -0.002000000000    48.903000000000    47.668000000000     1.007825032230
         H            1.001000000000    47.937000000000    48.769000000000     1.007825032230
         H           -2.823000000000    46.129000000000    49.708000000000     1.007825032230
         H           -1.985000000000    47.054000000000    51.042000000000     1.007825032230
         H           -0.840000000000    44.862000000000    51.112000000000     1.007825032230
         H           -2.601000000000    44.372000000000    50.598000000000     1.007825032230
         N           21.005000000000    50.503000000000    57.298000000000    14.003074004430
         C           19.791000000000    50.519000000000    58.057000000000    12.000000000000
         C           18.895000000000    49.476000000000    57.441000000000    12.000000000000
         O           19.052000000000    49.212000000000    56.248000000000    15.994914619570
         C           19.089000000000    51.837000000000    57.937000000000    12.000000000000
         C           19.802000000000    52.903000000000    58.721000000000    12.000000000000
         S           18.587000000000    54.215000000000    58.893000000000    31.972071174400
         C           18.466000000000    54.571000000000    57.161000000000    12.000000000000
         H           19.990000000000    50.284000000000    59.103000000000     1.007825032230
         H           19.057000000000    52.129000000000    56.887000000000     1.007825032230
         H           18.071000000000    51.736000000000    58.313000000000     1.007825032230
         H           20.104000000000    52.526000000000    59.698000000000     1.007825032230
         H           20.670000000000    53.262000000000    58.169000000000     1.007825032230
         H           21.454000000000    49.604000000000    57.399000000000     1.007825032230
         H           20.795000000000    50.667000000000    56.324000000000     1.007825032230
         H           21.623000000000    51.227000000000    57.636000000000     1.007825032230
         H           18.230000000000    55.626000000000    57.022000000000     1.007825032230
         H           19.416000000000    54.345000000000    56.677000000000     1.007825032230
         H           17.678000000000    53.961000000000    56.719000000000     1.007825032230
         N           18.035000000000    48.845000000000    58.235000000000    14.003074004430
         C           16.979000000000    48.002000000000    57.683000000000    12.000000000000
         C           15.953000000000    48.976000000000    57.090000000000    12.000000000000
         O           15.835000000000    50.110000000000    57.589000000000    15.994914619570
         C           16.279000000000    47.215000000000    58.769000000000    12.000000000000
         C           17.064000000000    46.021000000000    59.267000000000    12.000000000000
         C           18.148000000000    46.194000000000    60.112000000000    12.000000000000
         C           16.675000000000    44.753000000000    58.867000000000    12.000000000000
         C           18.834000000000    45.073000000000    60.549000000000    12.000000000000
         C           17.363000000000    43.637000000000    59.304000000000    12.000000000000
         C           18.442000000000    43.800000000000    60.147000000000    12.000000000000
         H           18.114000000000    48.951000000000    59.236000000000     1.007825032230
         H           17.374000000000    47.338000000000    56.914000000000     1.007825032230
         H           16.097000000000    47.881000000000    59.612000000000     1.007825032230
         H           15.320000000000    46.867000000000    58.385000000000     1.007825032230
         H           18.452000000000    47.182000000000    60.424000000000     1.007825032230
         H           15.827000000000    44.636000000000    58.208000000000     1.007825032230
         H           19.682000000000    45.188000000000    61.208000000000     1.007825032230
         H           17.059000000000    42.650000000000    58.989000000000     1.007825032230
         H           18.986000000000    42.935000000000    60.497000000000     1.007825032230
         N           15.214000000000    48.597000000000    56.058000000000    14.003074004430
         C           14.164000000000    49.432000000000    55.491000000000    12.000000000000
         C           12.869000000000    48.669000000000    55.651000000000    12.000000000000
         O           12.774000000000    47.509000000000    55.249000000000    15.994914619570
         C           14.335000000000    49.676000000000    54.017000000000    12.000000000000
         C           15.413000000000    50.674000000000    53.741000000000    12.000000000000
         C           15.209000000000    51.107000000000    52.296000000000    12.000000000000
         C           16.234000000000    52.178000000000    51.986000000000    12.000000000000
         N           15.769000000000    52.985000000000    50.874000000000    14.003074004430
         H           15.386000000000    47.691000000000    55.647000000000     1.007825032230
         H           14.109000000000    50.381000000000    56.025000000000     1.007825032230
         H           14.593000000000    48.735000000000    53.531000000000     1.007825032230
         H           13.395000000000    50.044000000000    53.605000000000     1.007825032230
         H           15.321000000000    51.529000000000    54.411000000000     1.007825032230
         H           16.392000000000    50.210000000000    53.858000000000     1.007825032230
         H           14.203000000000    51.508000000000    52.167000000000     1.007825032230
         H           15.354000000000    50.255000000000    51.632000000000     1.007825032230
         H           16.373000000000    52.812000000000    52.862000000000     1.007825032230
         H           17.182000000000    51.709000000000    51.723000000000     1.007825032230
         H           15.532000000000    53.910000000000    51.204000000000     1.007825032230
         H           16.499000000000    53.053000000000    50.179000000000     1.007825032230
         H           14.952000000000    52.555000000000    50.464000000000     1.007825032230
         N           11.862000000000    49.290000000000    56.238000000000    14.003074004430
         C           10.574000000000    48.651000000000    56.514000000000    12.000000000000
         C            9.479000000000    49.442000000000    55.784000000000    12.000000000000
         O            9.222000000000    50.616000000000    56.099000000000    15.994914619570
         C           10.282000000000    48.658000000000    58.060000000000    12.000000000000
         C            8.950000000000    47.961000000000    58.320000000000    12.000000000000
         C           11.449000000000    48.005000000000    58.839000000000    12.000000000000
         H           11.987000000000    50.255000000000    56.510000000000     1.007825032230
         H           10.589000000000    47.624000000000    56.149000000000     1.007825032230
         H           10.193000000000    49.695000000000    58.385000000000     1.007825032230
         H            8.741000000000    47.962000000000    59.390000000000     1.007825032230
         H            9.002000000000    46.933000000000    57.961000000000     1.007825032230
         H            8.155000000000    48.489000000000    57.794000000000     1.007825032230
         H           11.227000000000    48.020000000000    59.906000000000     1.007825032230
         H           11.574000000000    46.974000000000    58.508000000000     1.007825032230
         H           12.368000000000    48.561000000000    58.651000000000     1.007825032230
         N            8.831000000000    48.837000000000    54.788000000000    14.003074004430
         C            7.706000000000    49.436000000000    54.084000000000    12.000000000000
         C            6.456000000000    48.981000000000    54.822000000000    12.000000000000
         O            6.310000000000    47.784000000000    55.139000000000    15.994914619570
         C            7.599000000000    48.942000000000    52.633000000000    12.000000000000
         C            8.692000000000    49.472000000000    51.736000000000    12.000000000000
         C            9.959000000000    48.898000000000    51.781000000000    12.000000000000
         C            8.415000000000    50.537000000000    50.880000000000    12.000000000000
         C           10.961000000000    49.400000000000    50.960000000000    12.000000000000
         C            9.426000000000    51.032000000000    50.065000000000    12.000000000000
         C           10.685000000000    50.467000000000    50.116000000000    12.000000000000
         O           11.708000000000    50.978000000000    49.318000000000    15.994914619570
         H            9.136000000000    47.916000000000    54.508000000000     1.007825032230
         H            7.783000000000    50.523000000000    54.107000000000     1.007825032230
         H            6.637000000000    49.260000000000    52.230000000000     1.007825032230
         H            7.639000000000    47.853000000000    52.629000000000     1.007825032230
         H           10.161000000000    48.072000000000    52.447000000000     1.007825032230
         H            7.427000000000    50.972000000000    50.851000000000     1.007825032230
         H           11.948000000000    48.963000000000    50.978000000000     1.007825032230
         H            9.228000000000    51.855000000000    49.395000000000     1.007825032230
         H           11.376000000000    51.721000000000    48.808000000000     1.007825032230
         N            5.533000000000    49.874000000000    55.110000000000    14.003074004430
         C            4.317000000000    49.477000000000    55.789000000000    12.000000000000
         C            3.333000000000    50.620000000000    55.891000000000    12.000000000000
         O            3.372000000000    51.588000000000    55.127000000000    15.994914619570
         H            5.674000000000    50.841000000000    54.856000000000     1.007825032230
         H            4.569000000000    49.137000000000    56.794000000000     1.007825032230
         H            3.854000000000    48.656000000000    55.241000000000     1.007825032230
         N            2.442000000000    50.507000000000    56.862000000000    14.003074004430
         C            1.413000000000    51.506000000000    57.119000000000    12.000000000000
         C            1.670000000000    52.119000000000    58.461000000000    12.000000000000
         O            2.084000000000    51.417000000000    59.378000000000    15.994914619570
         C            0.005000000000    50.927000000000    57.232000000000    12.000000000000
         C           -0.521000000000    50.237000000000    56.001000000000    12.000000000000
         C           -0.985000000000    51.011000000000    54.951000000000    12.000000000000
         C           -0.569000000000    48.854000000000    55.936000000000    12.000000000000
         C           -1.502000000000    50.387000000000    53.835000000000    12.000000000000
         C           -1.086000000000    48.222000000000    54.817000000000    12.000000000000
         C           -1.549000000000    49.003000000000    53.779000000000    12.000000000000
         O           -2.106000000000    48.406000000000    52.664000000000    15.994914619570
         H            2.477000000000    49.689000000000    57.454000000000     1.007825032230
         H            1.439000000000    52.275000000000    56.347000000000     1.007825032230
         H            0.006000000000    50.203000000000    58.047000000000     1.007825032230
         H           -0.679000000000    51.735000000000    57.492000000000     1.007825032230
         H           -0.943000000000    52.089000000000    55.005000000000     1.007825032230
         H           -0.201000000000    48.265000000000    56.763000000000     1.007825032230
         H           -1.869000000000    50.975000000000    53.007000000000     1.007825032230
         H           -1.126000000000    47.144000000000    54.759000000000     1.007825032230
         H           -2.740000000000    47.740000000000    52.940000000000     1.007825032230
         N            1.353000000000    53.383000000000    58.618000000000    14.003074004430
         C            1.379000000000    54.012000000000    59.918000000000    12.000000000000
         C            0.072000000000    53.524000000000    60.555000000000    12.000000000000
         O           -1.014000000000    53.786000000000    60.032000000000    15.994914619570
         C            1.368000000000    55.515000000000    59.744000000000    12.000000000000
         C            1.385000000000    56.331000000000    61.039000000000    12.000000000000
         O            0.880000000000    55.917000000000    62.095000000000    15.994914619570
         O            1.931000000000    57.431000000000    60.951000000000    15.994914619570
         H            1.085000000000    53.928000000000    57.811000000000     1.007825032230
         H            2.245000000000    53.688000000000    60.496000000000     1.007825032230
         H            2.247000000000    55.792000000000    59.162000000000     1.007825032230
         H            0.479000000000    55.789000000000    59.176000000000     1.007825032230
         N            0.064000000000    52.892000000000    61.725000000000    14.003074004430
         C           -1.173000000000    52.358000000000    62.288000000000    12.000000000000
         C           -2.171000000000    53.409000000000    62.766000000000    12.000000000000
         O           -3.340000000000    53.082000000000    63.002000000000    15.994914619570
         C           -0.884000000000    51.432000000000    63.465000000000    12.000000000000
         O           -0.305000000000    50.228000000000    62.993000000000    15.994914619570
         H            0.929000000000    52.779000000000    62.234000000000     1.007825032230
         H           -1.661000000000    51.766000000000    61.513000000000     1.007825032230
         H           -0.193000000000    51.922000000000    64.151000000000     1.007825032230
         H           -1.814000000000    51.207000000000    63.987000000000     1.007825032230
         H            0.094000000000    49.756000000000    63.727000000000     1.007825032230
         N           -1.723000000000    54.648000000000    62.956000000000    14.003074004430
         C           -2.659000000000    55.732000000000    63.202000000000    12.000000000000
         C           -3.518000000000    55.978000000000    61.988000000000    12.000000000000
         O           -4.628000000000    56.464000000000    62.145000000000    15.994914619570
         C           -1.958000000000    57.050000000000    63.504000000000    12.000000000000
         C           -1.189000000000    56.951000000000    64.807000000000    12.000000000000
         O           -1.733000000000    56.536000000000    65.839000000000    15.994914619570
         N            0.113000000000    57.238000000000    64.812000000000    14.003074004430
         H           -0.731000000000    54.835000000000    62.929000000000     1.007825032230
         H           -3.299000000000    55.467000000000    64.044000000000     1.007825032230
         H           -2.702000000000    57.842000000000    63.585000000000     1.007825032230
         H           -1.267000000000    57.285000000000    62.694000000000     1.007825032230
         H            0.566000000000    57.547000000000    63.963000000000     1.007825032230
         H            0.647000000000    57.147000000000    65.665000000000     1.007825032230
         N           -3.063000000000    55.713000000000    60.763000000000    14.003074004430
         C           -3.859000000000    55.957000000000    59.566000000000    12.000000000000
         C           -4.489000000000    54.638000000000    59.165000000000    12.000000000000
         O           -5.677000000000    54.600000000000    58.838000000000    15.994914619570
         C           -2.936000000000    56.525000000000    58.453000000000    12.000000000000
         C           -2.419000000000    57.872000000000    58.904000000000    12.000000000000
         C           -3.673000000000    56.641000000000    57.124000000000    12.000000000000
         C           -1.159000000000    58.375000000000    58.200000000000    12.000000000000
         H           -2.134000000000    55.330000000000    60.661000000000     1.007825032230
         H           -4.643000000000    56.680000000000    59.792000000000     1.007825032230
         H           -2.089000000000    55.851000000000    58.325000000000     1.007825032230
         H           -3.209000000000    58.605000000000    58.738000000000     1.007825032230
         H           -2.217000000000    57.821000000000    59.974000000000     1.007825032230
         H           -4.035000000000    55.658000000000    56.822000000000     1.007825032230
         H           -4.518000000000    57.321000000000    57.235000000000     1.007825032230
         H           -2.994000000000    57.028000000000    56.364000000000     1.007825032230
         H           -0.881000000000    59.348000000000    58.604000000000     1.007825032230
         H           -0.345000000000    57.668000000000    58.363000000000     1.007825032230
         H           -1.352000000000    58.467000000000    57.131000000000     1.007825032230
         N           -3.764000000000    53.513000000000    59.144000000000    14.003074004430
         C           -4.323000000000    52.242000000000    58.734000000000    12.000000000000
         C           -3.681000000000    51.215000000000    59.641000000000    12.000000000000
         O           -2.469000000000    51.006000000000    59.589000000000    15.994914619570
         C           -3.962000000000    52.008000000000    57.296000000000    12.000000000000
         C           -4.635000000000    50.801000000000    56.669000000000    12.000000000000
         N           -5.696000000000    50.809000000000    55.872000000000    14.003074004430
         C           -4.176000000000    49.512000000000    56.726000000000    12.000000000000
         C           -5.895000000000    49.594000000000    55.423000000000    12.000000000000
         N           -4.976000000000    48.833000000000    55.943000000000    14.003074004430
         H           -2.794000000000    53.552000000000    59.424000000000     1.007825032230
         H           -5.406000000000    52.241000000000    58.862000000000     1.007825032230
         H           -2.883000000000    51.867000000000    57.234000000000     1.007825032230
         H           -4.231000000000    52.894000000000    56.721000000000     1.007825032230
         H           -3.337000000000    49.137000000000    57.293000000000     1.007825032230
         H           -6.677000000000    49.282000000000    54.747000000000     1.007825032230
         H           -6.258000000000    51.618000000000    55.648000000000     1.007825032230
         N           -4.454000000000    50.568000000000    60.487000000000    14.003074004430
         C           -3.913000000000    49.659000000000    61.489000000000    12.000000000000
         C           -3.055000000000    48.558000000000    60.876000000000    12.000000000000
         O           -3.491000000000    47.931000000000    59.898000000000    15.994914619570
         C           -5.077000000000    49.060000000000    62.264000000000    12.000000000000
         C           -4.581000000000    48.271000000000    63.463000000000    12.000000000000
         C           -5.696000000000    47.747000000000    64.361000000000    12.000000000000
         C           -5.125000000000    47.550000000000    65.754000000000    12.000000000000
         N           -6.117000000000    47.166000000000    66.752000000000    14.003074004430
         H           -5.453000000000    50.706000000000    60.440000000000     1.007825032230
         H           -3.296000000000    50.234000000000    62.180000000000     1.007825032230
         H           -5.727000000000    49.864000000000    62.610000000000     1.007825032230
         H           -5.643000000000    48.398000000000    61.608000000000     1.007825032230
         H           -4.005000000000    47.420000000000    63.099000000000     1.007825032230
         H           -3.926000000000    48.910000000000    64.055000000000     1.007825032230
         H           -6.513000000000    48.468000000000    64.395000000000     1.007825032230
         H           -6.062000000000    46.795000000000    63.976000000000     1.007825032230
         H           -4.367000000000    46.769000000000    65.706000000000     1.007825032230
         H           -4.651000000000    48.479000000000    66.072000000000     1.007825032230
         H           -5.667000000000    47.053000000000    67.649000000000     1.007825032230
         H           -6.548000000000    46.294000000000    66.480000000000     1.007825032230
         H           -6.824000000000    47.884000000000    66.818000000000     1.007825032230
         N           -1.840000000000    48.367000000000    61.392000000000    14.003074004430
         C           -0.992000000000    47.311000000000    60.887000000000    12.000000000000
         C           -0.176000000000    46.758000000000    62.031000000000    12.000000000000
         O            0.958000000000    47.176000000000    62.300000000000    15.994914619570
         C           -0.081000000000    47.849000000000    59.785000000000    12.000000000000
         S            0.906000000000    46.497000000000    59.054000000000    31.972071174400
         H           -1.511000000000    48.963000000000    62.139000000000     1.007825032230
         H           -1.616000000000    46.517000000000    60.478000000000     1.007825032230
         H           -0.691000000000    48.308000000000    59.007000000000     1.007825032230
         H            0.590000000000    48.598000000000    60.206000000000     1.007825032230
         N           -0.745000000000    45.803000000000    62.754000000000    14.003074004430
         C           -0.066000000000    45.169000000000    63.887000000000    12.000000000000
         C            1.297000000000    44.560000000000    63.509000000000    12.000000000000
         O            2.300000000000    44.868000000000    64.165000000000    15.994914619570
         H           -1.679000000000    45.502000000000    62.515000000000     1.007825032230
         H            0.092000000000    45.920000000000    64.661000000000     1.007825032230
         H           -0.706000000000    44.381000000000    64.285000000000     1.007825032230
         N            1.441000000000    43.750000000000    62.430000000000    14.003074004430
         C            2.722000000000    43.233000000000    61.953000000000    12.000000000000
         C            3.756000000000    44.331000000000    61.685000000000    12.000000000000
         O            4.949000000000    44.126000000000    61.944000000000    15.994914619570
         C            2.361000000000    42.431000000000    60.697000000000    12.000000000000
         C            0.961000000000    41.944000000000    60.950000000000    12.000000000000
         C            0.350000000000    43.177000000000    61.613000000000    12.000000000000
         H            3.124000000000    42.549000000000    62.701000000000     1.007825032230
         H            2.394000000000    43.066000000000    59.812000000000     1.007825032230
         H            3.040000000000    41.586000000000    60.581000000000     1.007825032230
         H            0.449000000000    41.692000000000    60.021000000000     1.007825032230
         H            0.963000000000    41.096000000000    61.635000000000     1.007825032230
         H           -0.493000000000    42.895000000000    62.243000000000     1.007825032230
         H            0.031000000000    43.893000000000    60.855000000000     1.007825032230
         N            3.322000000000    45.484000000000    61.134000000000    14.003074004430
         C            4.203000000000    46.620000000000    60.883000000000    12.000000000000
         C            4.775000000000    47.153000000000    62.194000000000    12.000000000000
         O            5.993000000000    47.336000000000    62.287000000000    15.994914619570
         C            3.465000000000    47.784000000000    60.221000000000    12.000000000000
         S            2.700000000000    47.388000000000    58.627000000000    31.972071174400
         H            2.346000000000    45.564000000000    60.885000000000     1.007825032230
         H            5.022000000000    46.302000000000    60.238000000000     1.007825032230
         H            2.681000000000    48.119000000000    60.900000000000     1.007825032230
         H            4.169000000000    48.603000000000    60.074000000000     1.007825032230
         N            3.929000000000    47.366000000000    63.213000000000    14.003074004430
         C            4.400000000000    47.850000000000    64.519000000000    12.000000000000
         C            5.301000000000    46.854000000000    65.213000000000    12.000000000000
         O            6.330000000000    47.235000000000    65.785000000000    15.994914619570
         C            3.252000000000    48.130000000000    65.453000000000    12.000000000000
         C            2.275000000000    49.174000000000    64.947000000000    12.000000000000
         O            2.661000000000    50.072000000000    64.202000000000    15.994914619570
         O            1.114000000000    49.053000000000    65.326000000000    15.994914619570
         H            2.944000000000    47.189000000000    63.080000000000     1.007825032230
         H            4.957000000000    48.774000000000    64.366000000000     1.007825032230
         H            2.706000000000    47.200000000000    65.611000000000     1.007825032230
         H            3.654000000000    48.464000000000    66.409000000000     1.007825032230
         N            4.971000000000    45.566000000000    65.104000000000    14.003074004430
         C            5.811000000000    44.521000000000    65.668000000000    12.000000000000
         C            7.214000000000    44.473000000000    65.059000000000    12.000000000000
         O            8.207000000000    44.255000000000    65.775000000000    15.994914619570
         C            5.155000000000    43.160000000000    65.492000000000    12.000000000000
         C            3.963000000000    42.993000000000    66.423000000000    12.000000000000
         O            3.705000000000    43.776000000000    67.340000000000    15.994914619570
         N            3.136000000000    42.008000000000    66.186000000000    14.003074004430
         H            4.122000000000    45.312000000000    64.621000000000     1.007825032230
         H            5.913000000000    44.710000000000    66.737000000000     1.007825032230
         H            4.816000000000    43.061000000000    64.461000000000     1.007825032230
         H            5.887000000000    42.380000000000    65.704000000000     1.007825032230
         H            3.314000000000    41.372000000000    65.422000000000     1.007825032230
         H            2.319000000000    41.884000000000    66.767000000000     1.007825032230
         N            7.325000000000    44.679000000000    63.742000000000    14.003074004430
         C            8.610000000000    44.724000000000    63.054000000000    12.000000000000
         C            9.472000000000    45.856000000000    63.609000000000    12.000000000000
         O           10.647000000000    45.669000000000    63.916000000000    15.994914619570
         C            8.379000000000    44.972000000000    61.565000000000    12.000000000000
         H            6.482000000000    44.809000000000    63.201000000000     1.007825032230
         H            9.127000000000    43.774000000000    63.188000000000     1.007825032230
         H            9.338000000000    45.006000000000    61.049000000000     1.007825032230
         H            7.773000000000    44.165000000000    61.152000000000     1.007825032230
         H            7.860000000000    45.921000000000    61.431000000000     1.007825032230
         N            8.899000000000    47.054000000000    63.754000000000    14.003074004430
         C            9.633000000000    48.188000000000    64.320000000000    12.000000000000
         C           10.115000000000    47.899000000000    65.731000000000    12.000000000000
         O           11.303000000000    48.087000000000    66.036000000000    15.994914619570
         C            8.750000000000    49.440000000000    64.355000000000    12.000000000000
         C            8.442000000000    49.885000000000    62.945000000000    12.000000000000
         C            7.857000000000    51.275000000000    62.964000000000    12.000000000000
         C            6.420000000000    51.296000000000    63.387000000000    12.000000000000
         N            5.911000000000    52.643000000000    63.201000000000    14.003074004430
         H            7.939000000000    47.180000000000    63.467000000000     1.007825032230
         H           10.500000000000    48.391000000000    63.691000000000     1.007825032230
         H            7.819000000000    49.212000000000    64.874000000000     1.007825032230
         H            9.273000000000    50.238000000000    64.881000000000     1.007825032230
         H            9.360000000000    49.887000000000    62.358000000000     1.007825032230
         H            7.726000000000    49.197000000000    62.496000000000     1.007825032230
         H            8.433000000000    51.885000000000    63.659000000000     1.007825032230
         H            7.938000000000    51.706000000000    61.966000000000     1.007825032230
         H            6.341000000000    51.014000000000    64.437000000000     1.007825032230
         H            5.847000000000    50.599000000000    62.775000000000     1.007825032230
         H            5.006000000000    52.603000000000    62.755000000000     1.007825032230
         H            6.550000000000    53.167000000000    62.619000000000     1.007825032230
         H            5.824000000000    53.097000000000    64.099000000000     1.007825032230
         N            9.237000000000    47.363000000000    66.582000000000    14.003074004430
         C            9.685000000000    47.087000000000    67.937000000000    12.000000000000
         C           10.741000000000    46.003000000000    68.054000000000    12.000000000000
         O           11.628000000000    46.110000000000    68.920000000000    15.994914619570
         C            8.484000000000    46.746000000000    68.832000000000    12.000000000000
         C            8.061000000000    48.144000000000    69.280000000000    12.000000000000
         C            6.611000000000    48.292000000000    69.050000000000    12.000000000000
         N            6.210000000000    49.686000000000    69.060000000000    14.003074004430
         C            4.919000000000    50.013000000000    68.971000000000    12.000000000000
         N            3.935000000000    49.111000000000    68.851000000000    14.003074004430
         N            4.606000000000    51.298000000000    68.989000000000    14.003074004430
         H            8.292000000000    47.156000000000    66.293000000000     1.007825032230
         H           10.124000000000    48.007000000000    68.324000000000     1.007825032230
         H            7.694000000000    46.248000000000    68.271000000000     1.007825032230
         H            8.794000000000    46.142000000000    69.685000000000     1.007825032230
         H            8.280000000000    48.272000000000    70.340000000000     1.007825032230
         H            8.602000000000    48.893000000000    68.702000000000     1.007825032230
         H            6.360000000000    47.859000000000    68.082000000000     1.007825032230
         H            6.069000000000    47.759000000000    69.831000000000     1.007825032230
         H            6.909000000000    50.411000000000    69.134000000000     1.007825032230
         H            4.153000000000    48.125000000000    68.830000000000     1.007825032230
         H            2.975000000000    49.417000000000    68.782000000000     1.007825032230
         H            5.333000000000    51.994000000000    69.073000000000     1.007825032230
         H            3.640000000000    51.583000000000    68.918000000000     1.007825032230
         N           10.666000000000    44.965000000000    67.194000000000    14.003074004430
         C           11.678000000000    43.916000000000    67.198000000000    12.000000000000
         C           13.035000000000    44.505000000000    66.789000000000    12.000000000000
         O           14.050000000000    44.224000000000    67.446000000000    15.994914619570
         C           11.282000000000    42.771000000000    66.245000000000    12.000000000000
         C           12.294000000000    41.607000000000    66.148000000000    12.000000000000
         C           12.538000000000    41.057000000000    67.542000000000    12.000000000000
         C           11.790000000000    40.524000000000    65.201000000000    12.000000000000
         H            9.899000000000    44.915000000000    66.539000000000     1.007825032230
         H           11.762000000000    43.516000000000    68.208000000000     1.007825032230
         H           10.332000000000    42.362000000000    66.588000000000     1.007825032230
         H           11.138000000000    43.187000000000    65.248000000000     1.007825032230
         H           13.235000000000    41.997000000000    65.760000000000     1.007825032230
         H           13.251000000000    40.234000000000    67.489000000000     1.007825032230
         H           12.940000000000    41.845000000000    68.178000000000     1.007825032230
         H           11.598000000000    40.697000000000    67.960000000000     1.007825032230
         H           11.626000000000    40.953000000000    64.212000000000     1.007825032230
         H           10.853000000000    40.117000000000    65.581000000000     1.007825032230
         H           12.531000000000    39.727000000000    65.133000000000     1.007825032230
         N           13.089000000000    45.376000000000    65.765000000000    14.003074004430
         C           14.351000000000    45.998000000000    65.398000000000    12.000000000000
         C           14.858000000000    46.889000000000    66.521000000000    12.000000000000
         O           16.068000000000    46.867000000000    66.775000000000    15.994914619570
         C           14.139000000000    46.777000000000    64.101000000000    12.000000000000
         C           13.832000000000    45.897000000000    62.878000000000    12.000000000000
         C           13.309000000000    46.756000000000    61.737000000000    12.000000000000
         C           15.102000000000    45.142000000000    62.456000000000    12.000000000000
         H           12.250000000000    45.599000000000    65.249000000000     1.007825032230
         H           15.086000000000    45.214000000000    65.217000000000     1.007825032230
         H           13.304000000000    47.462000000000    64.247000000000     1.007825032230
         H           15.036000000000    47.360000000000    63.894000000000     1.007825032230
         H           13.066000000000    45.171000000000    63.151000000000     1.007825032230
         H           13.094000000000    46.124000000000    60.875000000000     1.007825032230
         H           12.397000000000    47.262000000000    62.052000000000     1.007825032230
         H           14.061000000000    47.497000000000    61.466000000000     1.007825032230
         H           14.883000000000    44.518000000000    61.589000000000     1.007825032230
         H           15.441000000000    44.513000000000    63.279000000000     1.007825032230
         H           15.883000000000    45.859000000000    62.201000000000     1.007825032230
         N           14.018000000000    47.642000000000    67.229000000000    14.003074004430
         C           14.464000000000    48.415000000000    68.382000000000    12.000000000000
         C           15.004000000000    47.494000000000    69.474000000000    12.000000000000
         O           16.103000000000    47.754000000000    69.967000000000    15.994914619570
         C           13.306000000000    49.249000000000    68.929000000000    12.000000000000
         O           12.981000000000    50.157000000000    67.876000000000    15.994914619570
         C           13.634000000000    50.005000000000    70.218000000000    12.000000000000
         H           13.045000000000    47.679000000000    66.960000000000     1.007825032230
         H           15.261000000000    49.088000000000    68.065000000000     1.007825032230
         H           12.453000000000    48.595000000000    69.109000000000     1.007825032230
         H           12.416000000000    49.717000000000    67.237000000000     1.007825032230
         H           12.760000000000    50.572000000000    70.540000000000     1.007825032230
         H           14.464000000000    50.688000000000    70.037000000000     1.007825032230
         H           13.912000000000    49.294000000000    70.996000000000     1.007825032230
         N           14.354000000000    46.393000000000    69.851000000000    14.003074004430
         C           14.897000000000    45.533000000000    70.909000000000    12.000000000000
         C           16.238000000000    44.900000000000    70.499000000000    12.000000000000
         O           17.125000000000    44.728000000000    71.329000000000    15.994914619570
         C           13.827000000000    44.458000000000    71.259000000000    12.000000000000
         C           14.409000000000    43.438000000000    72.220000000000    12.000000000000
         C           12.663000000000    45.098000000000    72.001000000000    12.000000000000
         H           13.481000000000    46.149000000000    69.405000000000     1.007825032230
         H           15.066000000000    46.147000000000    71.794000000000     1.007825032230
         H           13.474000000000    43.966000000000    70.353000000000     1.007825032230
         H           15.255000000000    42.937000000000    71.750000000000     1.007825032230
         H           13.646000000000    42.702000000000    72.474000000000     1.007825032230
         H           14.744000000000    43.942000000000    73.126000000000     1.007825032230
         H           12.194000000000    45.848000000000    71.364000000000     1.007825032230
         H           13.030000000000    45.573000000000    72.911000000000     1.007825032230
         H           11.932000000000    44.332000000000    72.260000000000     1.007825032230
         N           16.438000000000    44.618000000000    69.210000000000    14.003074004430
         C           17.697000000000    44.100000000000    68.703000000000    12.000000000000
         C           18.753000000000    45.176000000000    68.457000000000    12.000000000000
         O           19.826000000000    44.880000000000    67.898000000000    15.994914619570
         C           17.449000000000    43.361000000000    67.398000000000    12.000000000000
         C           16.520000000000    42.181000000000    67.547000000000    12.000000000000
         C           17.125000000000    41.219000000000    68.538000000000    12.000000000000
         C           16.318000000000    39.946000000000    68.583000000000    12.000000000000
         N           17.234000000000    38.885000000000    68.968000000000    14.003074004430
         H           15.681000000000    44.771000000000    68.559000000000     1.007825032230
         H           18.093000000000    43.390000000000    69.429000000000     1.007825032230
         H           17.011000000000    44.058000000000    66.684000000000     1.007825032230
         H           18.403000000000    43.010000000000    67.006000000000     1.007825032230
         H           15.550000000000    42.520000000000    67.909000000000     1.007825032230
         H           16.399000000000    41.686000000000    66.583000000000     1.007825032230
         H           17.131000000000    41.677000000000    69.527000000000     1.007825032230
         H           18.148000000000    40.988000000000    68.240000000000     1.007825032230
         H           15.517000000000    40.035000000000    69.316000000000     1.007825032230
         H           15.899000000000    39.736000000000    67.599000000000     1.007825032230
         H           16.735000000000    38.008000000000    69.011000000000     1.007825032230
         H           17.976000000000    38.817000000000    68.286000000000     1.007825032230
         H           17.628000000000    39.093000000000    69.874000000000     1.007825032230
         N           18.472000000000    46.443000000000    68.797000000000    14.003074004430
         C           19.361000000000    47.580000000000    68.574000000000    12.000000000000
         C           19.789000000000    47.753000000000    67.122000000000    12.000000000000
         O           20.954000000000    47.978000000000    66.781000000000    15.994914619570
         C           20.586000000000    47.433000000000    69.460000000000    12.000000000000
         C           20.138000000000    47.469000000000    70.899000000000    12.000000000000
         C           21.274000000000    46.838000000000    71.658000000000    12.000000000000
         C           20.943000000000    46.730000000000    73.131000000000    12.000000000000
         N           22.048000000000    46.040000000000    73.788000000000    14.003074004430
         H           17.582000000000    46.623000000000    69.239000000000     1.007825032230
         H           18.833000000000    48.484000000000    68.878000000000     1.007825032230
         H           21.079000000000    46.484000000000    69.252000000000     1.007825032230
         H           21.277000000000    48.255000000000    69.270000000000     1.007825032230
         H           19.977000000000    48.496000000000    71.228000000000     1.007825032230
         H           19.227000000000    46.884000000000    71.026000000000     1.007825032230
         H           22.168000000000    47.450000000000    71.537000000000     1.007825032230
         H           21.464000000000    45.842000000000    71.258000000000     1.007825032230
         H           20.822000000000    47.726000000000    73.558000000000     1.007825032230
         H           20.023000000000    46.160000000000    73.261000000000     1.007825032230
         H           21.853000000000    45.954000000000    74.775000000000     1.007825032230
         H           22.899000000000    46.568000000000    73.658000000000     1.007825032230
         H           22.158000000000    45.120000000000    73.385000000000     1.007825032230
         N           18.825000000000    47.624000000000    66.219000000000    14.003074004430
         C           19.070000000000    47.766000000000    64.796000000000    12.000000000000
         C           18.415000000000    49.039000000000    64.243000000000    12.000000000000
         O           17.186000000000    49.185000000000    64.338000000000    15.994914619570
         C           18.517000000000    46.535000000000    64.075000000000    12.000000000000
         C           19.346000000000    45.315000000000    64.370000000000    12.000000000000
         C           20.779000000000    45.423000000000    63.869000000000    12.000000000000
         O           21.120000000000    46.030000000000    62.843000000000    15.994914619570
         N           21.697000000000    44.851000000000    64.622000000000    14.003074004430
         H           17.887000000000    47.420000000000    66.534000000000     1.007825032230
         H           20.145000000000    47.820000000000    64.627000000000     1.007825032230
         H           17.494000000000    46.358000000000    64.407000000000     1.007825032230
         H           18.519000000000    46.718000000000    63.001000000000     1.007825032230
         H           19.368000000000    45.165000000000    65.449000000000     1.007825032230
         H           18.875000000000    44.449000000000    63.904000000000     1.007825032230
         H           21.428000000000    44.367000000000    65.466000000000     1.007825032230
         H           22.670000000000    44.897000000000    64.355000000000     1.007825032230
         N           19.153000000000    50.002000000000    63.668000000000    14.003074004430
         C           18.596000000000    51.204000000000    63.067000000000    12.000000000000
         C           17.738000000000    50.814000000000    61.876000000000    12.000000000000
         O           18.118000000000    49.908000000000    61.113000000000    15.994914619570
         C           19.783000000000    52.034000000000    62.646000000000    12.000000000000
         C           20.850000000000    51.531000000000    63.593000000000    12.000000000000
         C           20.597000000000    50.037000000000    63.589000000000    12.000000000000
         H           17.998000000000    51.747000000000    63.799000000000     1.007825032230
         H           20.052000000000    51.846000000000    61.607000000000     1.007825032230
         H           19.590000000000    53.094000000000    62.810000000000     1.007825032230
         H           21.849000000000    51.764000000000    63.224000000000     1.007825032230
         H           20.703000000000    51.943000000000    64.591000000000     1.007825032230
         H           21.057000000000    49.551000000000    64.449000000000     1.007825032230
         H           20.945000000000    49.588000000000    62.659000000000     1.007825032230
         N           16.603000000000    51.488000000000    61.701000000000    14.003074004430
         C           15.759000000000    51.228000000000    60.551000000000    12.000000000000
         C           15.145000000000    52.531000000000    60.065000000000    12.000000000000
         O           15.052000000000    53.520000000000    60.802000000000    15.994914619570
         C           14.616000000000    50.231000000000    60.890000000000    12.000000000000
         C           13.647000000000    50.682000000000    61.985000000000    12.000000000000
         C           12.526000000000    51.442000000000    61.670000000000    12.000000000000
         C           13.915000000000    50.381000000000    63.315000000000    12.000000000000
         C           11.696000000000    51.894000000000    62.681000000000    12.000000000000
         C           13.068000000000    50.842000000000    64.314000000000    12.000000000000
         C           11.962000000000    51.599000000000    64.005000000000    12.000000000000
         H           16.327000000000    52.187000000000    62.376000000000     1.007825032230
         H           16.370000000000    50.806000000000    59.753000000000     1.007825032230
         H           14.039000000000    50.061000000000    59.981000000000     1.007825032230
         H           15.064000000000    49.285000000000    61.195000000000     1.007825032230
         H           12.304000000000    51.679000000000    60.640000000000     1.007825032230
         H           14.781000000000    49.789000000000    63.571000000000     1.007825032230
         H           10.828000000000    52.486000000000    62.432000000000     1.007825032230
         H           13.280000000000    50.603000000000    65.346000000000     1.007825032230
         H           11.310000000000    51.958000000000    64.787000000000     1.007825032230
         N           14.684000000000    52.510000000000    58.829000000000    14.003074004430
         C           13.950000000000    53.593000000000    58.225000000000    12.000000000000
         C           12.566000000000    53.009000000000    57.937000000000    12.000000000000
         O           12.459000000000    51.916000000000    57.371000000000    15.994914619570
         C           14.667000000000    53.949000000000    56.967000000000    12.000000000000
         C           13.973000000000    54.945000000000    56.083000000000    12.000000000000
         C           14.729000000000    55.326000000000    54.802000000000    12.000000000000
         O           15.802000000000    54.776000000000    54.508000000000    15.994914619570
         O           14.224000000000    56.201000000000    54.090000000000    15.994914619570
         H           14.856000000000    51.685000000000    58.272000000000     1.007825032230
         H           13.885000000000    54.448000000000    58.897000000000     1.007825032230
         H           14.810000000000    53.034000000000    56.393000000000     1.007825032230
         H           15.647000000000    54.347000000000    57.230000000000     1.007825032230
         H           13.010000000000    54.524000000000    55.793000000000     1.007825032230
         H           13.793000000000    55.852000000000    56.660000000000     1.007825032230
         N           11.485000000000    53.672000000000    58.281000000000    14.003074004430
         C           10.147000000000    53.178000000000    57.973000000000    12.000000000000
         C            9.589000000000    54.010000000000    56.814000000000    12.000000000000
         O            9.658000000000    55.244000000000    56.807000000000    15.994914619570
         C            9.253000000000    53.305000000000    59.218000000000    12.000000000000
         C            7.869000000000    52.700000000000    59.024000000000    12.000000000000
         C            7.687000000000    51.343000000000    59.216000000000    12.000000000000
         C            6.802000000000    53.499000000000    58.641000000000    12.000000000000
         C            6.436000000000    50.789000000000    59.028000000000    12.000000000000
         C            5.556000000000    52.939000000000    58.454000000000    12.000000000000
         C            5.384000000000    51.590000000000    58.648000000000    12.000000000000
         H           11.583000000000    54.549000000000    58.773000000000     1.007825032230
         H           10.206000000000    52.132000000000    57.673000000000     1.007825032230
         H            9.741000000000    52.795000000000    60.049000000000     1.007825032230
         H            9.144000000000    54.360000000000    59.467000000000     1.007825032230
         H            8.518000000000    50.720000000000    59.511000000000     1.007825032230
         H            6.947000000000    54.558000000000    58.489000000000     1.007825032230
         H            6.284000000000    49.730000000000    59.179000000000     1.007825032230
         H            4.721000000000    53.557000000000    58.157000000000     1.007825032230
         H            4.408000000000    51.152000000000    58.500000000000     1.007825032230
         N            9.024000000000    53.368000000000    55.798000000000    14.003074004430
         C            8.472000000000    54.040000000000    54.638000000000    12.000000000000
         C            6.973000000000    53.748000000000    54.671000000000    12.000000000000
         O            6.536000000000    52.594000000000    54.558000000000    15.994914619570
         C            9.142000000000    53.478000000000    53.348000000000    12.000000000000
         C           10.605000000000    53.856000000000    53.284000000000    12.000000000000
         C            8.446000000000    54.045000000000    52.136000000000    12.000000000000
         C           11.302000000000    53.478000000000    54.566000000000    12.000000000000
         H            8.976000000000    52.360000000000    55.835000000000     1.007825032230
         H            8.645000000000    55.114000000000    54.711000000000     1.007825032230
         H            9.051000000000    52.392000000000    53.340000000000     1.007825032230
         H           11.075000000000    53.332000000000    52.452000000000     1.007825032230
         H           10.693000000000    54.931000000000    53.129000000000     1.007825032230
         H            7.389000000000    53.781000000000    52.167000000000     1.007825032230
         H            8.549000000000    55.130000000000    52.132000000000     1.007825032230
         H            8.897000000000    53.634000000000    51.233000000000     1.007825032230
         H           12.377000000000    53.428000000000    54.395000000000     1.007825032230
         H           11.090000000000    54.227000000000    55.329000000000     1.007825032230
         H           10.942000000000    52.506000000000    54.902000000000     1.007825032230
         N            6.166000000000    54.792000000000    54.866000000000    14.003074004430
         C            4.714000000000    54.653000000000    54.968000000000    12.000000000000
         C            4.103000000000    54.707000000000    53.574000000000    12.000000000000
         O            4.298000000000    55.692000000000    52.855000000000    15.994914619570
         C            4.122000000000    55.782000000000    55.827000000000    12.000000000000
         C            2.598000000000    55.732000000000    55.945000000000    12.000000000000
         O            1.918000000000    54.728000000000    55.674000000000    15.994914619570
         N            2.013000000000    56.857000000000    56.341000000000    14.003074004430
         H            6.573000000000    55.713000000000    54.946000000000     1.007825032230
         H            4.477000000000    53.693000000000    55.426000000000     1.007825032230
         H            4.547000000000    55.711000000000    56.828000000000     1.007825032230
         H            4.408000000000    56.740000000000    55.392000000000     1.007825032230
         H            2.573000000000    57.671000000000    56.551000000000     1.007825032230
         H            1.008000000000    56.899000000000    56.432000000000     1.007825032230
         N            3.358000000000    53.697000000000    53.143000000000    14.003074004430
         C            2.813000000000    53.718000000000    51.788000000000    12.000000000000
         C            1.415000000000    54.343000000000    51.725000000000    12.000000000000
         O            0.846000000000    54.490000000000    50.639000000000    15.994914619570
         C            2.765000000000    52.263000000000    51.154000000000    12.000000000000
         C            1.854000000000    51.314000000000    51.971000000000    12.000000000000
         C            4.222000000000    51.753000000000    51.018000000000    12.000000000000
         C            1.552000000000    49.957000000000    51.275000000000    12.000000000000
         H            3.168000000000    52.914000000000    53.752000000000     1.007825032230
         H            3.476000000000    54.326000000000    51.173000000000     1.007825032230
         H            2.346000000000    52.349000000000    50.152000000000     1.007825032230
         H            2.343000000000    51.107000000000    52.923000000000     1.007825032230
         H            0.910000000000    51.822000000000    52.168000000000     1.007825032230
         H            4.218000000000    50.753000000000    50.584000000000     1.007825032230
         H            4.784000000000    52.427000000000    50.372000000000     1.007825032230
         H            4.689000000000    51.720000000000    52.002000000000     1.007825032230
         H            0.908000000000    49.355000000000    51.916000000000     1.007825032230
         H            2.486000000000    49.425000000000    51.096000000000     1.007825032230
         H            1.050000000000    50.140000000000    50.325000000000     1.007825032230
         N            0.803000000000    54.699000000000    52.842000000000    14.003074004430
         C           -0.523000000000    55.306000000000    52.821000000000    12.000000000000
         C           -0.453000000000    56.609000000000    53.627000000000    12.000000000000
         O           -0.633000000000    56.589000000000    54.848000000000    15.994914619570
         C           -1.551000000000    54.355000000000    53.441000000000    12.000000000000
         C           -2.945000000000    54.929000000000    53.268000000000    12.000000000000
         S           -4.230000000000    53.864000000000    53.922000000000    31.972071174400
         C           -4.327000000000    52.868000000000    52.489000000000    12.000000000000
         H            1.263000000000    54.547000000000    53.728000000000     1.007825032230
         H           -0.806000000000    55.528000000000    51.792000000000     1.007825032230
         H           -1.338000000000    54.233000000000    54.503000000000     1.007825032230
         H           -1.494000000000    53.386000000000    52.946000000000     1.007825032230
         H           -2.992000000000    55.887000000000    53.785000000000     1.007825032230
         H           -3.129000000000    55.092000000000    52.206000000000     1.007825032230
         H           -5.082000000000    52.095000000000    52.634000000000     1.007825032230
         H           -4.601000000000    53.487000000000    51.634000000000     1.007825032230
         H           -3.359000000000    52.401000000000    52.305000000000     1.007825032230
         N           -0.069000000000    57.747000000000    53.033000000000    14.003074004430
         C            0.130000000000    59.004000000000    53.753000000000    12.000000000000
         C           -1.161000000000    59.540000000000    54.366000000000    12.000000000000
         O           -1.088000000000    60.325000000000    55.314000000000    15.994914619570
         C            0.742000000000    59.923000000000    52.710000000000    12.000000000000
         C            0.180000000000    59.391000000000    51.392000000000    12.000000000000
         C            0.301000000000    57.877000000000    51.623000000000    12.000000000000
         H            0.857000000000    58.842000000000    54.549000000000     1.007825032230
         H            0.437000000000    60.956000000000    52.875000000000     1.007825032230
         H            1.829000000000    59.841000000000    52.721000000000     1.007825032230
         H           -0.857000000000    59.694000000000    51.246000000000     1.007825032230
         H            0.798000000000    59.706000000000    50.551000000000     1.007825032230
         H            1.320000000000    57.531000000000    51.449000000000     1.007825032230
         H           -0.402000000000    57.335000000000    50.990000000000     1.007825032230
         N           -2.347000000000    59.218000000000    53.855000000000    14.003074004430
         C           -3.580000000000    59.608000000000    54.506000000000    12.000000000000
         C           -4.621000000000    58.576000000000    54.120000000000    12.000000000000
         O           -4.435000000000    57.772000000000    53.204000000000    15.994914619570
         C           -4.036000000000    61.020000000000    54.086000000000    12.000000000000
         C           -4.588000000000    61.145000000000    52.709000000000    12.000000000000
         C           -5.126000000000    62.533000000000    52.424000000000    12.000000000000
         O           -6.188000000000    62.907000000000    52.919000000000    15.994914619570
         O           -4.454000000000    63.220000000000    51.686000000000    15.994914619570
         H           -2.388000000000    58.690000000000    52.995000000000     1.007825032230
         H           -3.437000000000    59.585000000000    55.586000000000     1.007825032230
         H           -3.175000000000    61.685000000000    54.162000000000     1.007825032230
         H           -4.794000000000    61.359000000000    54.792000000000     1.007825032230
         H           -3.796000000000    60.923000000000    51.993000000000     1.007825032230
         H           -5.393000000000    60.420000000000    52.583000000000     1.007825032230
         N           -5.705000000000    58.589000000000    54.877000000000    14.003074004430
         C           -6.757000000000    57.578000000000    54.836000000000    12.000000000000
         C           -7.234000000000    57.352000000000    53.418000000000    12.000000000000
         O           -7.586000000000    58.298000000000    52.725000000000    15.994914619570
         C           -7.784000000000    58.137000000000    55.781000000000    12.000000000000
         C           -8.887000000000    57.314000000000    56.382000000000    12.000000000000
         C           -9.560000000000    58.360000000000    57.281000000000    12.000000000000
         C          -10.620000000000    57.764000000000    58.185000000000    12.000000000000
         N          -11.100000000000    58.732000000000    59.160000000000    14.003074004430
         H           -5.813000000000    59.352000000000    55.530000000000     1.007825032230
         H           -6.371000000000    56.642000000000    55.238000000000     1.007825032230
         H           -7.224000000000    58.546000000000    56.622000000000     1.007825032230
         H           -8.256000000000    58.979000000000    55.275000000000     1.007825032230
         H           -9.570000000000    56.940000000000    55.620000000000     1.007825032230
         H           -8.481000000000    56.495000000000    56.976000000000     1.007825032230
         H           -8.796000000000    58.828000000000    57.902000000000     1.007825032230
         H          -10.020000000000    59.122000000000    56.652000000000     1.007825032230
         H          -11.459000000000    57.432000000000    57.574000000000     1.007825032230
         H          -10.200000000000    56.907000000000    58.711000000000     1.007825032230
         H          -11.803000000000    58.302000000000    59.744000000000     1.007825032230
         H          -10.329000000000    59.042000000000    59.734000000000     1.007825032230
         H          -11.501000000000    59.524000000000    58.679000000000     1.007825032230
         N           -7.092000000000    56.125000000000    52.927000000000    14.003074004430
         C           -7.542000000000    55.739000000000    51.597000000000    12.000000000000
         C           -6.706000000000    56.276000000000    50.425000000000    12.000000000000
         O           -7.110000000000    56.102000000000    49.266000000000    15.994914619570
         H           -6.650000000000    55.425000000000    53.506000000000     1.007825032230
         H           -7.532000000000    54.650000000000    51.544000000000     1.007825032230
         H           -8.570000000000    56.079000000000    51.470000000000     1.007825032230
         N           -5.539000000000    56.901000000000    50.662000000000    14.003074004430
         C           -4.668000000000    57.406000000000    49.617000000000    12.000000000000
         C           -3.305000000000    56.701000000000    49.689000000000    12.000000000000
         O           -2.574000000000    56.844000000000    50.663000000000    15.994914619570
         C           -4.477000000000    58.938000000000    49.771000000000    12.000000000000
         C           -3.520000000000    59.471000000000    48.683000000000    12.000000000000
         C           -5.826000000000    59.653000000000    49.617000000000    12.000000000000
         H           -5.252000000000    57.026000000000    51.622000000000     1.007825032230
         H           -5.122000000000    57.201000000000    48.647000000000     1.007825032230
         H           -4.063000000000    59.154000000000    50.756000000000     1.007825032230
         H           -2.553000000000    58.975000000000    48.774000000000     1.007825032230
         H           -3.390000000000    60.546000000000    48.809000000000     1.007825032230
         H           -3.941000000000    59.268000000000    47.698000000000     1.007825032230
         H           -6.518000000000    59.291000000000    50.377000000000     1.007825032230
         H           -6.234000000000    59.449000000000    48.627000000000     1.007825032230
         H           -5.684000000000    60.727000000000    49.737000000000     1.007825032230
         N           -2.981000000000    55.933000000000    48.650000000000    14.003074004430
         C           -1.694000000000    55.276000000000    48.503000000000    12.000000000000
         C           -0.689000000000    56.178000000000    47.833000000000    12.000000000000
         O           -1.007000000000    57.031000000000    46.986000000000    15.994914619570
         C           -1.807000000000    54.027000000000    47.654000000000    12.000000000000
         C           -2.448000000000    52.908000000000    48.447000000000    12.000000000000
         C           -1.674000000000    52.148000000000    49.313000000000    12.000000000000
         C           -3.793000000000    52.637000000000    48.293000000000    12.000000000000
         C           -2.246000000000    51.109000000000    50.022000000000    12.000000000000
         C           -4.359000000000    51.592000000000    49.009000000000    12.000000000000
         C           -3.585000000000    50.828000000000    49.870000000000    12.000000000000
         H           -3.669000000000    55.800000000000    47.923000000000     1.007825032230
         H           -1.321000000000    55.001000000000    49.490000000000     1.007825032230
         H           -2.418000000000    54.242000000000    46.778000000000     1.007825032230
         H           -0.812000000000    53.718000000000    47.333000000000     1.007825032230
         H           -0.624000000000    52.369000000000    49.433000000000     1.007825032230
         H           -4.397000000000    53.231000000000    47.623000000000     1.007825032230
         H           -1.643000000000    50.518000000000    50.695000000000     1.007825032230
         H           -5.410000000000    51.372000000000    48.895000000000     1.007825032230
         H           -4.032000000000    50.014000000000    50.420000000000     1.007825032230
         N            0.559000000000    55.981000000000    48.219000000000    14.003074004430
         C            1.648000000000    56.676000000000    47.609000000000    12.000000000000
         C            2.148000000000    55.749000000000    46.503000000000    12.000000000000
         O            2.969000000000    54.837000000000    46.727000000000    15.994914619570
         C            2.727000000000    56.921000000000    48.641000000000    12.000000000000
         C            3.851000000000    57.807000000000    48.123000000000    12.000000000000
         O            4.136000000000    57.836000000000    46.930000000000    15.994914619570
         O            4.466000000000    58.475000000000    48.937000000000    15.994914619570
         H            0.748000000000    55.324000000000    48.962000000000     1.007825032230
         H            1.306000000000    57.621000000000    47.186000000000     1.007825032230
         H            3.149000000000    55.961000000000    48.937000000000     1.007825032230
         H            2.279000000000    57.394000000000    49.515000000000     1.007825032230
         N            1.729000000000    56.044000000000    45.279000000000    14.003074004430
         C            2.074000000000    55.193000000000    44.152000000000    12.000000000000
         C            3.544000000000    55.165000000000    43.751000000000    12.000000000000
         O            4.028000000000    54.128000000000    43.262000000000    15.994914619570
         C            1.196000000000    55.606000000000    42.978000000000    12.000000000000
         C           -0.276000000000    55.169000000000    43.109000000000    12.000000000000
         O           -0.642000000000    54.440000000000    44.043000000000    15.994914619570
         O           -1.058000000000    55.533000000000    42.223000000000    15.994914619570
         H            1.165000000000    56.868000000000    45.129000000000     1.007825032230
         H            1.794000000000    54.174000000000    44.420000000000     1.007825032230
         H            1.224000000000    56.692000000000    42.895000000000     1.007825032230
         H            1.608000000000    55.175000000000    42.065000000000     1.007825032230
         N            4.295000000000    56.236000000000    44.041000000000    14.003074004430
         C            5.738000000000    56.262000000000    43.810000000000    12.000000000000
         C            6.419000000000    55.264000000000    44.753000000000    12.000000000000
         O            7.287000000000    54.507000000000    44.311000000000    15.994914619570
         C            6.285000000000    57.691000000000    44.060000000000    12.000000000000
         C            7.817000000000    57.877000000000    44.132000000000    12.000000000000
         C            8.325000000000    58.939000000000    45.136000000000    12.000000000000
         O            7.863000000000    60.082000000000    45.076000000000    15.994914619570
         O            9.188000000000    58.652000000000    45.976000000000    15.994914619570
         H            3.849000000000    57.053000000000    44.433000000000     1.007825032230
         H            5.941000000000    55.976000000000    42.778000000000     1.007825032230
         H            5.919000000000    58.324000000000    43.252000000000     1.007825032230
         H            5.858000000000    58.056000000000    44.994000000000     1.007825032230
         H            8.165000000000    58.163000000000    43.139000000000     1.007825032230
         H            8.267000000000    56.918000000000    44.390000000000     1.007825032230
         N            6.007000000000    55.188000000000    46.022000000000    14.003074004430
         C            6.595000000000    54.232000000000    46.948000000000    12.000000000000
         C            6.178000000000    52.810000000000    46.615000000000    12.000000000000
         O            7.003000000000    51.909000000000    46.780000000000    15.994914619570
         C            6.185000000000    54.544000000000    48.389000000000    12.000000000000
         C            6.770000000000    55.890000000000    48.845000000000    12.000000000000
         C            8.263000000000    55.770000000000    49.033000000000    12.000000000000
         C            9.097000000000    56.857000000000    48.364000000000    12.000000000000
         N            8.714000000000    58.206000000000    48.749000000000    14.003074004430
         H            5.275000000000    55.805000000000    46.344000000000     1.007825032230
         H            7.680000000000    54.301000000000    46.874000000000     1.007825032230
         H            5.098000000000    54.589000000000    48.449000000000     1.007825032230
         H            6.549000000000    53.753000000000    49.045000000000     1.007825032230
         H            6.562000000000    56.648000000000    48.090000000000     1.007825032230
         H            6.309000000000    56.183000000000    49.788000000000     1.007825032230
         H            8.470000000000    55.798000000000    50.103000000000     1.007825032230
         H            8.583000000000    54.803000000000    48.645000000000     1.007825032230
         H           10.142000000000    56.705000000000    48.635000000000     1.007825032230
         H            8.998000000000    56.759000000000    47.283000000000     1.007825032230
         H            9.047000000000    58.862000000000    48.057000000000     1.007825032230
         H            7.708000000000    58.265000000000    48.811000000000     1.007825032230
         H            9.121000000000    58.428000000000    49.646000000000     1.007825032230
         N            4.954000000000    52.544000000000    46.147000000000    14.003074004430
         C            4.574000000000    51.175000000000    45.767000000000    12.000000000000
         C            5.400000000000    50.768000000000    44.548000000000    12.000000000000
         O            5.935000000000    49.653000000000    44.554000000000    15.994914619570
         C            3.036000000000    51.092000000000    45.467000000000    12.000000000000
         C            2.286000000000    51.433000000000    46.777000000000    12.000000000000
         C            2.604000000000    49.685000000000    45.023000000000    12.000000000000
         C            0.773000000000    51.661000000000    46.639000000000    12.000000000000
         H            4.282000000000    53.292000000000    46.053000000000     1.007825032230
         H            4.809000000000    50.502000000000    46.592000000000     1.007825032230
         H            2.774000000000    51.816000000000    44.696000000000     1.007825032230
         H            2.438000000000    50.609000000000    47.474000000000     1.007825032230
         H            2.731000000000    52.331000000000    47.204000000000     1.007825032230
         H            3.120000000000    49.420000000000    44.100000000000     1.007825032230
         H            2.859000000000    48.965000000000    45.800000000000     1.007825032230
         H            1.527000000000    49.672000000000    44.854000000000     1.007825032230
         H            0.349000000000    51.893000000000    47.616000000000     1.007825032230
         H            0.592000000000    52.493000000000    45.958000000000     1.007825032230
         H            0.304000000000    50.760000000000    46.244000000000     1.007825032230
         N            5.592000000000    51.650000000000    43.542000000000    14.003074004430
         C            6.428000000000    51.322000000000    42.387000000000    12.000000000000
         C            7.875000000000    50.984000000000    42.805000000000    12.000000000000
         O            8.493000000000    50.019000000000    42.350000000000    15.994914619570
         C            6.431000000000    52.514000000000    41.431000000000    12.000000000000
         H            5.148000000000    52.556000000000    43.589000000000     1.007825032230
         H            5.999000000000    50.461000000000    41.875000000000     1.007825032230
         H            7.051000000000    52.284000000000    40.564000000000     1.007825032230
         H            6.833000000000    53.389000000000    41.943000000000     1.007825032230
         H            5.412000000000    52.720000000000    41.104000000000     1.007825032230
         N            8.420000000000    51.753000000000    43.762000000000    14.003074004430
         C            9.754000000000    51.519000000000    44.282000000000    12.000000000000
         C            9.824000000000    50.151000000000    44.980000000000    12.000000000000
         O           10.783000000000    49.382000000000    44.768000000000    15.994914619570
         C           10.071000000000    52.653000000000    45.226000000000    12.000000000000
         C           11.325000000000    52.457000000000    46.033000000000    12.000000000000
         C           11.503000000000    53.587000000000    47.030000000000    12.000000000000
         O           11.927000000000    54.654000000000    46.595000000000    15.994914619570
         O           11.218000000000    53.423000000000    48.217000000000    15.994914619570
         H            7.881000000000    52.522000000000    44.133000000000     1.007825032230
         H           10.465000000000    51.534000000000    43.456000000000     1.007825032230
         H           10.183000000000    53.564000000000    44.639000000000     1.007825032230
         H            9.233000000000    52.781000000000    45.911000000000     1.007825032230
         H           11.260000000000    51.512000000000    46.572000000000     1.007825032230
         H           12.184000000000    52.430000000000    45.362000000000     1.007825032230
         N            8.796000000000    49.803000000000    45.757000000000    14.003074004430
         C            8.772000000000    48.508000000000    46.402000000000    12.000000000000
         C            8.758000000000    47.383000000000    45.375000000000    12.000000000000
         O            9.544000000000    46.436000000000    45.473000000000    15.994914619570
         C            7.545000000000    48.399000000000    47.296000000000    12.000000000000
         C            7.324000000000    47.081000000000    48.078000000000    12.000000000000
         C            8.510000000000    46.703000000000    48.971000000000    12.000000000000
         C            6.091000000000    47.281000000000    48.927000000000    12.000000000000
         H            8.031000000000    50.447000000000    45.895000000000     1.007825032230
         H            9.665000000000    48.408000000000    47.019000000000     1.007825032230
         H            7.607000000000    49.203000000000    48.029000000000     1.007825032230
         H            6.664000000000    48.575000000000    46.679000000000     1.007825032230
         H            7.141000000000    46.273000000000    47.369000000000     1.007825032230
         H            9.398000000000    46.559000000000    48.355000000000     1.007825032230
         H            8.284000000000    45.779000000000    49.503000000000     1.007825032230
         H            8.692000000000    47.501000000000    49.691000000000     1.007825032230
         H            5.893000000000    46.375000000000    49.500000000000     1.007825032230
         H            5.238000000000    47.497000000000    48.283000000000     1.007825032230
         H            6.252000000000    48.115000000000    49.610000000000     1.007825032230
         N            7.912000000000    47.499000000000    44.338000000000    14.003074004430
         C            7.852000000000    46.455000000000    43.322000000000    12.000000000000
         C            9.185000000000    46.293000000000    42.614000000000    12.000000000000
         O            9.584000000000    45.139000000000    42.359000000000    15.994914619570
         C            6.783000000000    46.760000000000    42.296000000000    12.000000000000
         C            5.362000000000    46.760000000000    42.865000000000    12.000000000000
         C            4.409000000000    47.143000000000    41.755000000000    12.000000000000
         C            4.990000000000    45.393000000000    43.428000000000    12.000000000000
         H            7.316000000000    48.311000000000    44.262000000000     1.007825032230
         H            7.603000000000    45.512000000000    43.810000000000     1.007825032230
         H            6.984000000000    47.744000000000    41.873000000000     1.007825032230
         H            6.841000000000    46.018000000000    41.499000000000     1.007825032230
         H            5.298000000000    47.502000000000    43.661000000000     1.007825032230
         H            3.388000000000    47.150000000000    42.138000000000     1.007825032230
         H            4.488000000000    46.420000000000    40.943000000000     1.007825032230
         H            4.664000000000    48.135000000000    41.383000000000     1.007825032230
         H            5.683000000000    45.128000000000    44.226000000000     1.007825032230
         H            3.975000000000    45.428000000000    43.824000000000     1.007825032230
         H            5.045000000000    44.646000000000    42.636000000000     1.007825032230
         N            9.904000000000    47.411000000000    42.382000000000    14.003074004430
         C           11.223000000000    47.366000000000    41.743000000000    12.000000000000
         C           12.202000000000    46.580000000000    42.608000000000    12.000000000000
         O           12.899000000000    45.671000000000    42.126000000000    15.994914619570
         C           11.766000000000    48.807000000000    41.518000000000    12.000000000000
         O           10.835000000000    49.469000000000    40.656000000000    15.994914619570
         C           13.162000000000    48.837000000000    40.902000000000    12.000000000000
         H            9.523000000000    48.305000000000    42.657000000000     1.007825032230
         H           11.130000000000    46.870000000000    40.777000000000     1.007825032230
         H           11.792000000000    49.328000000000    42.475000000000     1.007825032230
         H           10.104000000000    49.811000000000    41.176000000000     1.007825032230
         H           13.480000000000    49.871000000000    40.772000000000     1.007825032230
         H           13.861000000000    48.322000000000    41.561000000000     1.007825032230
         H           13.142000000000    48.338000000000    39.933000000000     1.007825032230
         N           12.217000000000    46.887000000000    43.909000000000    14.003074004430
         C           13.102000000000    46.219000000000    44.832000000000    12.000000000000
         C           12.810000000000    44.733000000000    44.943000000000    12.000000000000
         O           13.706000000000    43.894000000000    45.089000000000    15.994914619570
         C           12.965000000000    46.853000000000    46.189000000000    12.000000000000
         C           13.636000000000    48.188000000000    46.328000000000    12.000000000000
         C           13.588000000000    48.526000000000    47.809000000000    12.000000000000
         C           14.561000000000    49.653000000000    48.122000000000    12.000000000000
         N           14.275000000000    50.860000000000    47.352000000000    14.003074004430
         H           11.594000000000    47.603000000000    44.254000000000     1.007825032230
         H           14.128000000000    46.349000000000    44.488000000000     1.007825032230
         H           13.399000000000    46.177000000000    46.925000000000     1.007825032230
         H           11.905000000000    46.973000000000    46.411000000000     1.007825032230
         H           14.669000000000    48.130000000000    45.986000000000     1.007825032230
         H           13.094000000000    48.940000000000    45.755000000000     1.007825032230
         H           12.578000000000    48.838000000000    48.074000000000     1.007825032230
         H           13.858000000000    47.644000000000    48.390000000000     1.007825032230
         H           14.493000000000    49.890000000000    49.184000000000     1.007825032230
         H           15.574000000000    49.320000000000    47.897000000000     1.007825032230
         H           14.943000000000    51.579000000000    47.591000000000     1.007825032230
         H           13.342000000000    51.183000000000    47.567000000000     1.007825032230
         H           14.341000000000    50.654000000000    46.366000000000     1.007825032230
         N           11.531000000000    44.377000000000    44.905000000000    14.003074004430
         C           11.130000000000    42.976000000000    44.972000000000    12.000000000000
         C           11.340000000000    42.248000000000    43.660000000000    12.000000000000
         O           11.424000000000    41.017000000000    43.683000000000    15.994914619570
         C            9.646000000000    42.848000000000    45.362000000000    12.000000000000
         C            9.265000000000    43.266000000000    46.773000000000    12.000000000000
         C            7.755000000000    43.294000000000    46.907000000000    12.000000000000
         C            9.881000000000    42.319000000000    47.757000000000    12.000000000000
         H           10.821000000000    45.091000000000    44.828000000000     1.007825032230
         H           11.730000000000    42.484000000000    45.738000000000     1.007825032230
         H            9.070000000000    43.463000000000    44.670000000000     1.007825032230
         H            9.347000000000    41.809000000000    45.223000000000     1.007825032230
         H            9.653000000000    44.268000000000    46.959000000000     1.007825032230
         H            7.485000000000    43.594000000000    47.920000000000     1.007825032230
         H            7.340000000000    44.007000000000    46.194000000000     1.007825032230
         H            7.354000000000    42.301000000000    46.703000000000     1.007825032230
         H            9.608000000000    42.618000000000    48.769000000000     1.007825032230
         H           10.966000000000    42.341000000000    47.652000000000     1.007825032230
         H            9.518000000000    41.309000000000    47.566000000000     1.007825032230
         N           11.455000000000    42.952000000000    42.525000000000    14.003074004430
         C           11.525000000000    42.334000000000    41.214000000000    12.000000000000
         C           10.164000000000    41.769000000000    40.833000000000    12.000000000000
         O           10.081000000000    40.762000000000    40.130000000000    15.994914619570
         H           11.495000000000    43.959000000000    42.585000000000     1.007825032230
         H           11.825000000000    43.080000000000    40.478000000000     1.007825032230
         H           12.259000000000    41.529000000000    41.232000000000     1.007825032230
         N            9.056000000000    42.383000000000    41.229000000000    14.003074004430
         C            7.732000000000    41.847000000000    40.950000000000    12.000000000000
         C            7.015000000000    42.653000000000    39.888000000000    12.000000000000
         O            7.168000000000    43.877000000000    39.827000000000    15.994914619570
         C            6.847000000000    41.867000000000    42.198000000000    12.000000000000
         C            7.270000000000    40.907000000000    43.286000000000    12.000000000000
         C            6.765000000000    39.494000000000    43.037000000000    12.000000000000
         N            5.309000000000    39.509000000000    42.945000000000    14.003074004430
         C            4.456000000000    39.277000000000    43.947000000000    12.000000000000
         N            4.847000000000    39.018000000000    45.181000000000    14.003074004430
         N            3.160000000000    39.333000000000    43.692000000000    14.003074004430
         H            9.134000000000    43.250000000000    41.741000000000     1.007825032230
         H            7.833000000000    40.818000000000    40.605000000000     1.007825032230
         H            6.864000000000    42.876000000000    42.610000000000     1.007825032230
         H            5.825000000000    41.629000000000    41.903000000000     1.007825032230
         H            8.359000000000    40.887000000000    43.332000000000     1.007825032230
         H            6.881000000000    41.260000000000    44.241000000000     1.007825032230
         H            7.071000000000    38.848000000000    43.860000000000     1.007825032230
         H            7.184000000000    39.117000000000    42.104000000000     1.007825032230
         H            4.909000000000    39.714000000000    42.040000000000     1.007825032230
         H            5.832000000000    38.979000000000    45.401000000000     1.007825032230
         H            4.161000000000    38.858000000000    45.905000000000     1.007825032230
         H            2.838000000000    39.538000000000    42.757000000000     1.007825032230
         H            2.492000000000    39.171000000000    44.432000000000     1.007825032230
         N            6.207000000000    41.956000000000    39.087000000000    14.003074004430
         C            5.293000000000    42.579000000000    38.150000000000    12.000000000000
         C            3.843000000000    42.635000000000    38.597000000000    12.000000000000
         O            3.041000000000    43.261000000000    37.909000000000    15.994914619570
         C            5.310000000000    41.860000000000    36.804000000000    12.000000000000
         C            6.551000000000    42.112000000000    35.946000000000    12.000000000000
         O            7.307000000000    43.063000000000    36.189000000000    15.994914619570
         O            6.749000000000    41.341000000000    35.013000000000    15.994914619570
         H            6.233000000000    40.948000000000    39.136000000000     1.007825032230
         H            5.631000000000    43.602000000000    37.985000000000     1.007825032230
         H            5.243000000000    40.789000000000    36.993000000000     1.007825032230
         H            4.430000000000    42.166000000000    36.238000000000     1.007825032230
         N            3.402000000000    41.944000000000    39.654000000000    14.003074004430
         C            2.003000000000    41.980000000000    40.075000000000    12.000000000000
         C            2.042000000000    42.251000000000    41.586000000000    12.000000000000
         O            3.101000000000    42.119000000000    42.211000000000    15.994914619570
         C            1.229000000000    40.623000000000    39.804000000000    12.000000000000
         O            1.654000000000    39.648000000000    40.770000000000    15.994914619570
         C            1.480000000000    40.065000000000    38.389000000000    12.000000000000
         H            4.056000000000    41.380000000000    40.177000000000     1.007825032230
         H            1.491000000000    42.799000000000    39.570000000000     1.007825032230
         H            0.160000000000    40.798000000000    39.928000000000     1.007825032230
         H            0.891000000000    39.158000000000    41.087000000000     1.007825032230
         H            0.925000000000    39.136000000000    38.261000000000     1.007825032230
         H            1.148000000000    40.792000000000    37.648000000000     1.007825032230
         H            2.545000000000    39.873000000000    38.258000000000     1.007825032230
         N            0.923000000000    42.587000000000    42.217000000000    14.003074004430
         C            0.860000000000    42.841000000000    43.647000000000    12.000000000000
         C            0.191000000000    41.696000000000    44.392000000000    12.000000000000
         O           -0.020000000000    41.755000000000    45.606000000000    15.994914619570
         C            0.083000000000    44.138000000000    43.892000000000    12.000000000000
         C            0.752000000000    45.382000000000    43.343000000000    12.000000000000
         C           -0.200000000000    46.571000000000    43.380000000000    12.000000000000
         O           -1.105000000000    46.721000000000    42.552000000000    15.994914619570
         N           -0.054000000000    47.428000000000    44.372000000000    14.003074004430
         H            0.074000000000    42.670000000000    41.677000000000     1.007825032230
         H            1.874000000000    42.962000000000    44.027000000000     1.007825032230
         H           -0.896000000000    44.042000000000    43.423000000000     1.007825032230
         H           -0.056000000000    44.263000000000    44.966000000000     1.007825032230
         H            1.055000000000    45.199000000000    42.312000000000     1.007825032230
         H            1.634000000000    45.609000000000    43.942000000000     1.007825032230
         H            0.677000000000    47.290000000000    45.055000000000     1.007825032230
         H           -0.673000000000    48.222000000000    44.448000000000     1.007825032230
         N           -0.126000000000    40.611000000000    43.683000000000    14.003074004430
         C           -0.846000000000    39.468000000000    44.218000000000    12.000000000000
         C           -0.127000000000    38.883000000000    45.417000000000    12.000000000000
         O            1.056000000000    38.530000000000    45.397000000000    15.994914619570
         C           -0.990000000000    38.374000000000    43.128000000000    12.000000000000
         C           -1.627000000000    38.920000000000    41.847000000000    12.000000000000
         C           -1.847000000000    37.233000000000    43.716000000000    12.000000000000
         C           -3.091000000000    39.330000000000    41.987000000000    12.000000000000
         H            0.152000000000    40.582000000000    42.713000000000     1.007825032230
         H           -1.840000000000    39.791000000000    44.527000000000     1.007825032230
         H           -0.001000000000    37.983000000000    42.890000000000     1.007825032230
         H           -1.563000000000    38.148000000000    41.080000000000     1.007825032230
         H           -1.054000000000    39.786000000000    41.516000000000     1.007825032230
         H           -1.966000000000    36.446000000000    42.971000000000     1.007825032230
         H           -2.827000000000    37.621000000000    43.994000000000     1.007825032230
         H           -1.354000000000    36.826000000000    44.598000000000     1.007825032230
         H           -3.323000000000    40.106000000000    41.258000000000     1.007825032230
         H           -3.266000000000    39.713000000000    42.992000000000     1.007825032230
         H           -3.729000000000    38.464000000000    41.811000000000     1.007825032230
         N           -0.881000000000    38.847000000000    46.502000000000    14.003074004430
         C           -0.441000000000    38.279000000000    47.754000000000    12.000000000000
         C            0.502000000000    39.140000000000    48.581000000000    12.000000000000
         O            0.972000000000    38.690000000000    49.632000000000    15.994914619570
         H           -1.812000000000    39.236000000000    46.453000000000     1.007825032230
         H           -1.326000000000    38.078000000000    48.358000000000     1.007825032230
         H            0.054000000000    37.331000000000    47.545000000000     1.007825032230
         N            0.859000000000    40.336000000000    48.132000000000    14.003074004430
         C            1.732000000000    41.190000000000    48.902000000000    12.000000000000
         C            1.034000000000    41.776000000000    50.121000000000    12.000000000000
         O           -0.031000000000    42.407000000000    50.002000000000    15.994914619570
         C            2.216000000000    42.332000000000    48.029000000000    12.000000000000
         C            3.407000000000    42.998000000000    47.384000000000    12.000000000000
         C            3.093000000000    44.447000000000    47.004000000000    12.000000000000
         C            4.542000000000    42.927000000000    48.387000000000    12.000000000000
         H            0.515000000000    40.654000000000    47.237000000000     1.007825032230
         H            2.593000000000    40.609000000000    49.233000000000     1.007825032230
         H            1.601000000000    42.161000000000    47.146000000000     1.007825032230
         H            1.711000000000    43.184000000000    48.485000000000     1.007825032230
         H            3.686000000000    42.444000000000    46.487000000000     1.007825032230
         H            3.962000000000    44.893000000000    46.520000000000     1.007825032230
         H            2.245000000000    44.467000000000    46.319000000000     1.007825032230
         H            2.848000000000    45.013000000000    47.902000000000     1.007825032230
         H            5.430000000000    43.398000000000    47.965000000000     1.007825032230
         H            4.253000000000    43.448000000000    49.300000000000     1.007825032230
         H            4.758000000000    41.884000000000    48.618000000000     1.007825032230
         N            1.609000000000    41.565000000000    51.285000000000    14.003074004430
         C            1.098000000000    42.152000000000    52.502000000000    12.000000000000
         C            2.197000000000    43.020000000000    53.128000000000    12.000000000000
         O            3.368000000000    42.991000000000    52.732000000000    15.994914619570
         C            0.678000000000    41.061000000000    53.494000000000    12.000000000000
         O            1.805000000000    40.199000000000    53.678000000000    15.994914619570
         C           -0.525000000000    40.271000000000    53.005000000000    12.000000000000
         H            2.429000000000    40.977000000000    51.329000000000     1.007825032230
         H            0.236000000000    42.776000000000    52.267000000000     1.007825032230
         H            0.430000000000    41.527000000000    54.448000000000     1.007825032230
         H            1.577000000000    39.501000000000    54.296000000000     1.007825032230
         H           -0.785000000000    39.510000000000    53.741000000000     1.007825032230
         H           -1.370000000000    40.945000000000    52.866000000000     1.007825032230
         H           -0.283000000000    39.791000000000    52.057000000000     1.007825032230
         N            1.761000000000    43.922000000000    53.995000000000    14.003074004430
         C            2.669000000000    44.782000000000    54.721000000000    12.000000000000
         C            2.899000000000    44.200000000000    56.110000000000    12.000000000000
         O            1.950000000000    43.687000000000    56.706000000000    15.994914619570
         C            2.071000000000    46.190000000000    54.846000000000    12.000000000000
         C            1.967000000000    46.894000000000    53.501000000000    12.000000000000
         S            3.577000000000    47.123000000000    52.682000000000    31.972071174400
         C            3.194000000000    46.290000000000    51.174000000000    12.000000000000
         H            0.767000000000    44.011000000000    54.153000000000     1.007825032230
         H            3.619000000000    44.837000000000    54.189000000000     1.007825032230
         H            1.073000000000    46.110000000000    55.278000000000     1.007825032230
         H            2.699000000000    46.784000000000    55.510000000000     1.007825032230
         H            1.328000000000    46.300000000000    52.848000000000     1.007825032230
         H            1.506000000000    47.870000000000    53.650000000000     1.007825032230
         H            4.062000000000    46.314000000000    50.515000000000     1.007825032230
         H            2.929000000000    45.255000000000    51.388000000000     1.007825032230
         H            2.354000000000    46.787000000000    50.688000000000     1.007825032230
         N            4.081000000000    44.299000000000    56.717000000000    14.003074004430
         C            5.246000000000    45.002000000000    56.188000000000    12.000000000000
         C            6.066000000000    44.193000000000    55.186000000000    12.000000000000
         O            5.934000000000    42.966000000000    55.087000000000    15.994914619570
         C            6.034000000000    45.354000000000    57.433000000000    12.000000000000
         C            5.875000000000    44.064000000000    58.208000000000    12.000000000000
         C            4.392000000000    43.743000000000    58.040000000000    12.000000000000
         H            4.914000000000    45.923000000000    55.709000000000     1.007825032230
         H            7.079000000000    45.565000000000    57.206000000000     1.007825032230
         H            5.574000000000    46.188000000000    57.964000000000     1.007825032230
         H            6.497000000000    43.274000000000    57.786000000000     1.007825032230
         H            6.115000000000    44.218000000000    59.260000000000     1.007825032230
         H            3.797000000000    44.224000000000    58.816000000000     1.007825032230
         H            4.231000000000    42.665000000000    58.048000000000     1.007825032230
         N            6.987000000000    44.867000000000    54.479000000000    14.003074004430
         C            8.000000000000    44.233000000000    53.656000000000    12.000000000000
         C            9.305000000000    44.847000000000    54.159000000000    12.000000000000
         O            9.452000000000    46.089000000000    54.229000000000    15.994914619570
         C            7.805000000000    44.569000000000    52.173000000000    12.000000000000
         C            6.630000000000    43.812000000000    51.545000000000    12.000000000000
         C            6.785000000000    42.295000000000    51.627000000000    12.000000000000
         O            7.875000000000    41.758000000000    51.405000000000    15.994914619570
         N            5.768000000000    41.525000000000    51.936000000000    14.003074004430
         H            6.974000000000    45.876000000000    54.523000000000     1.007825032230
         H            7.999000000000    43.154000000000    53.809000000000     1.007825032230
         H            7.620000000000    45.639000000000    52.079000000000     1.007825032230
         H            8.717000000000    44.319000000000    51.631000000000     1.007825032230
         H            6.554000000000    44.097000000000    50.496000000000     1.007825032230
         H            5.711000000000    44.101000000000    52.056000000000     1.007825032230
         H            4.864000000000    41.934000000000    52.124000000000     1.007825032230
         H            5.890000000000    40.524000000000    51.986000000000     1.007825032230
         N           10.212000000000    43.967000000000    54.584000000000    14.003074004430
         C           11.476000000000    44.368000000000    55.215000000000    12.000000000000
         C           12.675000000000    43.980000000000    54.367000000000    12.000000000000
         O           12.691000000000    42.891000000000    53.782000000000    15.994914619570
         C           11.576000000000    43.704000000000    56.617000000000    12.000000000000
         C           12.772000000000    44.291000000000    57.384000000000    12.000000000000
         C           10.249000000000    43.916000000000    57.370000000000    12.000000000000
         H           10.022000000000    42.982000000000    54.467000000000     1.007825032230
         H           11.474000000000    45.451000000000    55.341000000000     1.007825032230
         H           11.736000000000    42.634000000000    56.486000000000     1.007825032230
         H           12.839000000000    43.823000000000    58.366000000000     1.007825032230
         H           12.635000000000    45.366000000000    57.502000000000     1.007825032230
         H           13.690000000000    44.100000000000    56.827000000000     1.007825032230
         H           10.429000000000    43.868000000000    58.444000000000     1.007825032230
         H            9.838000000000    44.892000000000    57.113000000000     1.007825032230
         H            9.541000000000    43.138000000000    57.085000000000     1.007825032230
         N           13.661000000000    44.873000000000    54.314000000000    14.003074004430
         C           14.920000000000    44.686000000000    53.606000000000    12.000000000000
         C           16.052000000000    44.850000000000    54.619000000000    12.000000000000
         O           15.998000000000    45.680000000000    55.529000000000    15.994914619570
         C           15.084000000000    45.732000000000    52.480000000000    12.000000000000
         C           14.037000000000    45.513000000000    51.389000000000    12.000000000000
         C           12.748000000000    46.009000000000    51.540000000000    12.000000000000
         C           14.355000000000    44.764000000000    50.257000000000    12.000000000000
         C           11.795000000000    45.741000000000    50.561000000000    12.000000000000
         C           13.394000000000    44.507000000000    49.291000000000    12.000000000000
         C           12.120000000000    44.992000000000    49.447000000000    12.000000000000
         H           13.526000000000    45.747000000000    54.802000000000     1.007825032230
         H           14.954000000000    43.683000000000    53.180000000000     1.007825032230
         H           14.962000000000    46.731000000000    52.898000000000     1.007825032230
         H           16.080000000000    45.642000000000    52.047000000000     1.007825032230
         H           12.488000000000    46.597000000000    52.408000000000     1.007825032230
         H           15.357000000000    44.381000000000    50.132000000000     1.007825032230
         H           10.791000000000    46.123000000000    50.674000000000     1.007825032230
         H           13.648000000000    43.926000000000    48.417000000000     1.007825032230
         H           11.370000000000    44.788000000000    48.697000000000     1.007825032230
         N           17.047000000000    43.981000000000    54.492000000000    14.003074004430
         C           18.224000000000    43.955000000000    55.356000000000    12.000000000000
         C           19.137000000000    45.148000000000    55.038000000000    12.000000000000
         O           18.995000000000    45.774000000000    53.970000000000    15.994914619570
         C           18.939000000000    42.632000000000    55.088000000000    12.000000000000
         H           16.986000000000    43.296000000000    53.753000000000     1.007825032230
         H           17.914000000000    43.999000000000    56.400000000000     1.007825032230
         H           19.829000000000    42.566000000000    55.714000000000     1.007825032230
         H           19.228000000000    42.582000000000    54.038000000000     1.007825032230
         H           18.270000000000    41.804000000000    55.320000000000     1.007825032230
         N           20.119000000000    45.481000000000    55.901000000000    14.003074004430
         C           21.084000000000    46.564000000000    55.675000000000    12.000000000000
         C           21.845000000000    46.449000000000    54.357000000000    12.000000000000
         O           22.212000000000    47.486000000000    53.816000000000    15.994914619570
         C           22.019000000000    46.513000000000    56.859000000000    12.000000000000
         C           21.140000000000    45.985000000000    57.957000000000    12.000000000000
         C           20.344000000000    44.899000000000    57.228000000000    12.000000000000
         H           20.552000000000    47.515000000000    55.690000000000     1.007825032230
         H           22.398000000000    47.506000000000    57.103000000000     1.007825032230
         H           22.843000000000    45.826000000000    56.666000000000     1.007825032230
         H           21.731000000000    45.565000000000    58.771000000000     1.007825032230
         H           20.476000000000    46.766000000000    58.327000000000     1.007825032230
         H           19.399000000000    44.702000000000    57.733000000000     1.007825032230
         H           20.932000000000    43.984000000000    57.148000000000     1.007825032230
         N           22.149000000000    45.241000000000    53.845000000000    14.003074004430
         C           22.826000000000    45.123000000000    52.554000000000    12.000000000000
         C           21.863000000000    45.225000000000    51.364000000000    12.000000000000
         O           22.266000000000    44.978000000000    50.233000000000    15.994914619570
         C           23.591000000000    43.781000000000    52.524000000000    12.000000000000
         C           22.731000000000    42.513000000000    52.405000000000    12.000000000000
         O           21.563000000000    42.523000000000    52.780000000000    15.994914619570
         O           23.216000000000    41.505000000000    51.908000000000    15.994914619570
         H           21.906000000000    44.406000000000    54.359000000000     1.007825032230
         H           23.553000000000    45.932000000000    52.475000000000     1.007825032230
         H           24.168000000000    43.706000000000    53.446000000000     1.007825032230
         H           24.287000000000    43.802000000000    51.685000000000     1.007825032230
         N           20.563000000000    45.476000000000    51.575000000000    14.003074004430
         C           19.554000000000    45.591000000000    50.542000000000    12.000000000000
         C           18.794000000000    44.302000000000    50.205000000000    12.000000000000
         O           17.839000000000    44.343000000000    49.401000000000    15.994914619570
         H           20.263000000000    45.595000000000    52.532000000000     1.007825032230
         H           18.825000000000    46.333000000000    50.868000000000     1.007825032230
         H           20.033000000000    45.955000000000    49.633000000000     1.007825032230
         N           19.161000000000    43.140000000000    50.738000000000    14.003074004430
         C           18.426000000000    41.942000000000    50.361000000000    12.000000000000
         C           17.040000000000    41.941000000000    51.007000000000    12.000000000000
         O           16.836000000000    42.533000000000    52.077000000000    15.994914619570
         C           19.219000000000    40.734000000000    50.779000000000    12.000000000000
         O           19.443000000000    40.779000000000    52.171000000000    15.994914619570
         H           19.932000000000    43.090000000000    51.389000000000     1.007825032230
         H           18.309000000000    41.928000000000    49.277000000000     1.007825032230
         H           20.176000000000    40.729000000000    50.257000000000     1.007825032230
         H           18.663000000000    39.830000000000    50.529000000000     1.007825032230
         H           20.307000000000    41.160000000000    52.344000000000     1.007825032230
         N           16.095000000000    41.291000000000    50.355000000000    14.003074004430
         C           14.733000000000    41.195000000000    50.835000000000    12.000000000000
         C           14.605000000000    40.169000000000    51.956000000000    12.000000000000
         O           15.052000000000    39.033000000000    51.781000000000    15.994914619570
         C           13.852000000000    40.816000000000    49.658000000000    12.000000000000
         C           12.389000000000    40.645000000000    50.035000000000    12.000000000000
         N           11.653000000000    39.576000000000    49.778000000000    14.003074004430
         C           11.595000000000    41.566000000000    50.695000000000    12.000000000000
         C           10.451000000000    39.794000000000    50.243000000000    12.000000000000
         N           10.428000000000    40.987000000000    50.784000000000    14.003074004430
         H           16.332000000000    40.841000000000    49.483000000000     1.007825032230
         H           14.421000000000    42.170000000000    51.211000000000     1.007825032230
         H           13.926000000000    41.599000000000    48.904000000000     1.007825032230
         H           14.217000000000    39.882000000000    49.232000000000     1.007825032230
         H           11.877000000000    42.544000000000    51.056000000000     1.007825032230
         H            9.619000000000    39.108000000000    50.190000000000     1.007825032230
         H            9.615000000000    41.404000000000    51.213000000000     1.007825032230
         N           14.016000000000    40.518000000000    53.094000000000    14.003074004430
         C           13.782000000000    39.550000000000    54.145000000000    12.000000000000
         C           12.369000000000    39.010000000000    54.015000000000    12.000000000000
         O           12.191000000000    37.794000000000    54.023000000000    15.994914619570
         C           13.995000000000    40.201000000000    55.534000000000    12.000000000000
         C           15.479000000000    40.579000000000    55.679000000000    12.000000000000
         C           13.551000000000    39.227000000000    56.645000000000    12.000000000000
         C           15.816000000000    41.440000000000    56.908000000000    12.000000000000
         H           13.726000000000    41.476000000000    53.229000000000     1.007825032230
         H           14.487000000000    38.726000000000    54.029000000000     1.007825032230
         H           13.392000000000    41.107000000000    55.596000000000     1.007825032230
         H           16.057000000000    39.657000000000    55.744000000000     1.007825032230
         H           15.787000000000    41.119000000000    54.784000000000     1.007825032230
         H           13.704000000000    39.692000000000    57.619000000000     1.007825032230
         H           12.495000000000    38.989000000000    56.518000000000     1.007825032230
         H           14.140000000000    38.312000000000    56.583000000000     1.007825032230
         H           16.885000000000    41.653000000000    56.921000000000     1.007825032230
         H           15.542000000000    40.901000000000    57.815000000000     1.007825032230
         H           15.260000000000    42.376000000000    56.860000000000     1.007825032230
         N           11.347000000000    39.860000000000    53.905000000000    14.003074004430
         C            9.961000000000    39.427000000000    53.780000000000    12.000000000000
         C            9.118000000000    40.183000000000    54.803000000000    12.000000000000
         O            9.387000000000    41.362000000000    55.086000000000    15.994914619570
         H           11.543000000000    40.851000000000    53.908000000000     1.007825032230
         H            9.599000000000    39.643000000000    52.775000000000     1.007825032230
         H            9.894000000000    38.356000000000    53.971000000000     1.007825032230
         N            8.115000000000    39.543000000000    55.384000000000    14.003074004430
         C            7.292000000000    40.203000000000    56.373000000000    12.000000000000
         C            7.821000000000    40.045000000000    57.784000000000    12.000000000000
         O            8.967000000000    39.610000000000    58.017000000000    15.994914619570
         H            7.923000000000    38.584000000000    55.134000000000     1.007825032230
         H            7.249000000000    41.266000000000    56.135000000000     1.007825032230
         H            6.284000000000    39.790000000000    56.326000000000     1.007825032230
         N            6.984000000000    40.342000000000    58.778000000000    14.003074004430
         C            7.384000000000    40.247000000000    60.166000000000    12.000000000000
         C            7.719000000000    38.788000000000    60.513000000000    12.000000000000
         O            8.710000000000    38.555000000000    61.201000000000    15.994914619570
         C            6.284000000000    40.754000000000    61.091000000000    12.000000000000
         C            6.705000000000    40.642000000000    62.560000000000    12.000000000000
         C            7.825000000000    41.288000000000    63.022000000000    12.000000000000
         C            5.989000000000    39.828000000000    63.426000000000    12.000000000000
         C            8.229000000000    41.132000000000    64.328000000000    12.000000000000
         C            6.398000000000    39.679000000000    64.737000000000    12.000000000000
         C            7.527000000000    40.326000000000    65.197000000000    12.000000000000
         H            6.045000000000    40.641000000000    58.557000000000     1.007825032230
         H            8.276000000000    40.856000000000    60.316000000000     1.007825032230
         H            5.384000000000    40.160000000000    60.932000000000     1.007825032230
         H            6.072000000000    41.797000000000    60.857000000000     1.007825032230
         H            8.392000000000    41.922000000000    62.357000000000     1.007825032230
         H            5.109000000000    39.309000000000    63.074000000000     1.007825032230
         H            9.110000000000    41.650000000000    64.677000000000     1.007825032230
         H            5.830000000000    39.051000000000    65.407000000000     1.007825032230
         H            7.854000000000    40.203000000000    66.219000000000     1.007825032230
         N            6.987000000000    37.794000000000    60.031000000000    14.003074004430
         C            7.311000000000    36.400000000000    60.306000000000    12.000000000000
         C            8.735000000000    36.058000000000    59.814000000000    12.000000000000
         O            9.508000000000    35.394000000000    60.530000000000    15.994914619570
         C            6.261000000000    35.514000000000    59.598000000000    12.000000000000
         C            6.484000000000    34.015000000000    59.833000000000    12.000000000000
         O            6.678000000000    33.603000000000    60.985000000000    15.994914619570
         O            6.493000000000    33.285000000000    58.849000000000    15.994914619570
         H            6.183000000000    38.008000000000    59.458000000000     1.007825032230
         H            7.255000000000    36.227000000000    61.381000000000     1.007825032230
         H            5.273000000000    35.781000000000    59.972000000000     1.007825032230
         H            6.297000000000    35.712000000000    58.527000000000     1.007825032230
         N            9.127000000000    36.528000000000    58.626000000000    14.003074004430
         C           10.486000000000    36.294000000000    58.166000000000    12.000000000000
         C           11.531000000000    37.058000000000    58.969000000000    12.000000000000
         O           12.647000000000    36.574000000000    59.177000000000    15.994914619570
         C           10.672000000000    36.695000000000    56.732000000000    12.000000000000
         C           10.113000000000    35.661000000000    55.770000000000    12.000000000000
         C            8.615000000000    35.687000000000    55.718000000000    12.000000000000
         O            7.987000000000    36.749000000000    55.716000000000    15.994914619570
         N            8.014000000000    34.514000000000    55.783000000000    14.003074004430
         H            8.480000000000    37.045000000000    58.048000000000     1.007825032230
         H           10.698000000000    35.229000000000    58.254000000000     1.007825032230
         H           10.161000000000    37.643000000000    56.564000000000     1.007825032230
         H           11.736000000000    36.825000000000    56.535000000000     1.007825032230
         H           10.436000000000    34.671000000000    56.093000000000     1.007825032230
         H           10.506000000000    35.855000000000    54.772000000000     1.007825032230
         H            8.562000000000    33.667000000000    55.823000000000     1.007825032230
         H            7.005000000000    34.463000000000    55.793000000000     1.007825032230
         N           11.199000000000    38.236000000000    59.496000000000    14.003074004430
         C           12.132000000000    39.016000000000    60.280000000000    12.000000000000
         C           12.359000000000    38.330000000000    61.628000000000    12.000000000000
         O           13.479000000000    38.313000000000    62.149000000000    15.994914619570
         C           11.567000000000    40.443000000000    60.465000000000    12.000000000000
         C           12.533000000000    41.397000000000    61.159000000000    12.000000000000
         C           13.762000000000    41.603000000000    60.266000000000    12.000000000000
         C           11.802000000000    42.682000000000    61.515000000000    12.000000000000
         H           10.268000000000    38.595000000000    59.344000000000     1.007825032230
         H           13.081000000000    39.076000000000    59.747000000000     1.007825032230
         H           11.328000000000    40.849000000000    59.482000000000     1.007825032230
         H           10.650000000000    40.384000000000    61.052000000000     1.007825032230
         H           12.863000000000    40.928000000000    62.086000000000     1.007825032230
         H           14.458000000000    42.284000000000    60.756000000000     1.007825032230
         H           13.450000000000    42.027000000000    59.311000000000     1.007825032230
         H           14.252000000000    40.644000000000    60.095000000000     1.007825032230
         H           12.490000000000    43.366000000000    62.011000000000     1.007825032230
         H           10.971000000000    42.454000000000    62.183000000000     1.007825032230
         H           11.420000000000    43.147000000000    60.606000000000     1.007825032230
         N           11.326000000000    37.775000000000    62.262000000000    14.003074004430
         C           11.443000000000    36.992000000000    63.491000000000    12.000000000000
         C           12.452000000000    35.875000000000    63.244000000000    12.000000000000
         O           13.354000000000    35.677000000000    64.060000000000    15.994914619570
         C           10.150000000000    36.286000000000    63.882000000000    12.000000000000
         C            9.202000000000    36.954000000000    64.825000000000    12.000000000000
         C            8.260000000000    35.851000000000    65.318000000000    12.000000000000
         N            7.444000000000    35.324000000000    64.234000000000    14.003074004430
         C            6.134000000000    35.523000000000    64.170000000000    12.000000000000
         N            5.480000000000    36.201000000000    65.109000000000    14.003074004430
         N            5.449000000000    35.032000000000    63.163000000000    14.003074004430
         H           10.405000000000    37.904000000000    61.869000000000     1.007825032230
         H           11.783000000000    37.628000000000    64.308000000000     1.007825032230
         H            9.600000000000    36.099000000000    62.960000000000     1.007825032230
         H           10.417000000000    35.320000000000    64.310000000000     1.007825032230
         H            9.745000000000    37.392000000000    65.662000000000     1.007825032230
         H            8.635000000000    37.724000000000    64.302000000000     1.007825032230
         H            7.605000000000    36.262000000000    66.087000000000     1.007825032230
         H            8.851000000000    35.042000000000    65.747000000000     1.007825032230
         H            7.891000000000    34.788000000000    63.504000000000     1.007825032230
         H            5.982000000000    36.585000000000    65.897000000000     1.007825032230
         H            4.481000000000    36.332000000000    65.034000000000     1.007825032230
         H            5.920000000000    34.509000000000    62.439000000000     1.007825032230
         H            4.451000000000    35.177000000000    63.113000000000     1.007825032230
         N           12.338000000000    35.175000000000    62.108000000000    14.003074004430
         C           13.262000000000    34.099000000000    61.791000000000    12.000000000000
         C           14.672000000000    34.572000000000    61.527000000000    12.000000000000
         O           15.618000000000    33.857000000000    61.872000000000    15.994914619570
         C           12.828000000000    33.333000000000    60.561000000000    12.000000000000
         C           11.554000000000    32.581000000000    60.852000000000    12.000000000000
         C           11.711000000000    31.519000000000    61.938000000000    12.000000000000
         O           12.472000000000    30.568000000000    61.725000000000    15.994914619570
         O           11.065000000000    31.663000000000    62.980000000000    15.994914619570
         H           11.596000000000    35.399000000000    61.460000000000     1.007825032230
         H           13.285000000000    33.408000000000    62.634000000000     1.007825032230
         H           13.609000000000    32.627000000000    60.280000000000     1.007825032230
         H           12.658000000000    34.030000000000    59.741000000000     1.007825032230
         H           10.797000000000    33.296000000000    61.175000000000     1.007825032230
         H           11.214000000000    32.099000000000    59.936000000000     1.007825032230
         N           14.796000000000    35.768000000000    60.941000000000    14.003074004430
         C           16.085000000000    36.323000000000    60.566000000000    12.000000000000
         C           17.047000000000    36.499000000000    61.723000000000    12.000000000000
         O           18.255000000000    36.341000000000    61.509000000000    15.994914619570
         C           15.850000000000    37.664000000000    59.860000000000    12.000000000000
         C           17.029000000000    38.297000000000    59.137000000000    12.000000000000
         C           17.286000000000    37.970000000000    57.822000000000    12.000000000000
         C           17.819000000000    39.216000000000    59.806000000000    12.000000000000
         C           18.347000000000    38.576000000000    57.171000000000    12.000000000000
         C           18.874000000000    39.817000000000    59.158000000000    12.000000000000
         C           19.131000000000    39.494000000000    57.847000000000    12.000000000000
         O           20.194000000000    40.117000000000    57.200000000000    15.994914619570
         H           13.962000000000    36.305000000000    60.752000000000     1.007825032230
         H           16.546000000000    35.644000000000    59.849000000000     1.007825032230
         H           15.061000000000    37.511000000000    59.124000000000     1.007825032230
         H           15.487000000000    38.376000000000    60.601000000000     1.007825032230
         H           16.667000000000    37.250000000000    57.307000000000     1.007825032230
         H           17.607000000000    39.461000000000    60.836000000000     1.007825032230
         H           18.562000000000    38.333000000000    56.141000000000     1.007825032230
         H           19.494000000000    40.535000000000    59.674000000000     1.007825032230
         H           20.334000000000    39.706000000000    56.344000000000     1.007825032230
         N           16.558000000000    36.815000000000    62.921000000000    14.003074004430
         C           17.444000000000    37.020000000000    64.042000000000    12.000000000000
         C           17.819000000000    35.749000000000    64.806000000000    12.000000000000
         O           18.614000000000    35.805000000000    65.748000000000    15.994914619570
         C           16.817000000000    38.034000000000    64.983000000000    12.000000000000
         C           16.880000000000    39.444000000000    64.382000000000    12.000000000000
         C           18.102000000000    40.044000000000    64.125000000000    12.000000000000
         C           15.701000000000    40.112000000000    64.101000000000    12.000000000000
         C           18.142000000000    41.316000000000    63.587000000000    12.000000000000
         C           15.754000000000    41.385000000000    63.562000000000    12.000000000000
         C           16.971000000000    41.986000000000    63.307000000000    12.000000000000
         H           15.560000000000    36.912000000000    63.046000000000     1.007825032230
         H           18.366000000000    37.456000000000    63.657000000000     1.007825032230
         H           15.775000000000    37.765000000000    65.155000000000     1.007825032230
         H           17.353000000000    38.023000000000    65.932000000000     1.007825032230
         H           19.020000000000    39.519000000000    64.344000000000     1.007825032230
         H           14.748000000000    39.644000000000    64.301000000000     1.007825032230
         H           19.093000000000    41.786000000000    63.385000000000     1.007825032230
         H           14.838000000000    41.912000000000    63.339000000000     1.007825032230
         H           17.005000000000    42.981000000000    62.888000000000     1.007825032230
         N           17.291000000000    34.597000000000    64.408000000000    14.003074004430
         C           17.646000000000    33.340000000000    65.054000000000    12.000000000000
         C           18.926000000000    32.777000000000    64.441000000000    12.000000000000
         O           19.400000000000    31.755000000000    64.899000000000    15.994914619570
         C           16.490000000000    32.326000000000    64.889000000000    12.000000000000
         C           15.243000000000    32.779000000000    65.636000000000    12.000000000000
         C           14.161000000000    31.773000000000    65.427000000000    12.000000000000
         C           12.898000000000    32.347000000000    66.049000000000    12.000000000000
         N           11.768000000000    31.463000000000    65.783000000000    14.003074004430
         O           19.473000000000    33.351000000000    63.488000000000    15.994914619570
         H           16.631000000000    34.592000000000    63.643000000000     1.007825032230
         H           17.811000000000    33.521000000000    66.116000000000     1.007825032230
         H           16.253000000000    32.228000000000    63.830000000000     1.007825032230
         H           16.806000000000    31.357000000000    65.276000000000     1.007825032230
         H           15.464000000000    32.862000000000    66.700000000000     1.007825032230
         H           14.920000000000    33.747000000000    65.254000000000     1.007825032230
         H           14.424000000000    30.833000000000    65.913000000000     1.007825032230
         H           14.008000000000    31.609000000000    64.360000000000     1.007825032230
         H           13.037000000000    32.442000000000    67.126000000000     1.007825032230
         H           12.698000000000    33.329000000000    65.621000000000     1.007825032230
         H           11.728000000000    31.254000000000    64.796000000000     1.007825032230
         H           11.882000000000    30.605000000000    66.304000000000     1.007825032230
         H           10.911000000000    31.917000000000    66.066000000000     1.007825032230
         O           17.849000000000    48.303000000000    53.284000000000    15.994914619570
         H           18.617000000000    47.751000000000    53.430000000000     1.007825032230
         H           17.519000000000    48.619000000000    54.125000000000     1.007825032230
         O           -4.494000000000    46.184000000000    55.356000000000    15.994914619570
         H           -3.983000000000    45.969000000000    54.576000000000     1.007825032230
         H           -4.883000000000    45.386000000000    55.713000000000     1.007825032230
         O           -0.568000000000    54.245000000000    56.640000000000    15.994914619570
         H            0.134000000000    54.591000000000    56.089000000000     1.007825032230
         H           -0.462000000000    54.570000000000    57.534000000000     1.007825032230
         O           -0.810000000000    44.068000000000    57.031000000000    15.994914619570
         H            0.132000000000    43.938000000000    56.920000000000     1.007825032230
         H           -1.285000000000    43.430000000000    56.499000000000     1.007825032230
         O           -5.188000000000    43.599000000000    55.708000000000    15.994914619570
         H           -5.595000000000    43.266000000000    54.908000000000     1.007825032230
         H           -4.407000000000    43.083000000000    55.907000000000     1.007825032230
         O            3.250000000000    51.131000000000    61.824000000000    15.994914619570
         H            3.039000000000    50.751000000000    62.677000000000     1.007825032230
         H            3.402000000000    50.429000000000    61.191000000000     1.007825032230
         O            3.890000000000    46.413000000000    68.527000000000    15.994914619570
         H            4.248000000000    45.992000000000    69.309000000000     1.007825032230
         H            4.419000000000    46.174000000000    67.766000000000     1.007825032230
         O            1.035000000000    45.036000000000    67.502000000000    15.994914619570
         H            1.694000000000    44.400000000000    67.780000000000     1.007825032230
         H            1.267000000000    45.903000000000    67.834000000000     1.007825032230
         O            4.348000000000    58.242000000000    51.937000000000    15.994914619570
         H            4.679000000000    57.589000000000    52.554000000000     1.007825032230
         H            4.404000000000    57.897000000000    51.046000000000     1.007825032230
         O            0.263000000000    58.629000000000    44.891000000000    15.994914619570
         H            0.111000000000    58.192000000000    45.729000000000     1.007825032230
         H            1.186000000000    58.871000000000    44.819000000000     1.007825032230
         O            3.141000000000    59.330000000000    44.777000000000    15.994914619570
         H            3.481000000000    58.820000000000    45.512000000000     1.007825032230
         H            3.315000000000    60.259000000000    44.926000000000     1.007825032230
         O            5.003000000000    39.012000000000    53.418000000000    15.994914619570
         H            4.575000000000    39.038000000000    52.562000000000     1.007825032230
         H            5.944000000000    38.883000000000    53.300000000000     1.007825032230
         O            5.356000000000    33.965000000000    56.586000000000    15.994914619570
         H            5.771000000000    33.717000000000    57.412000000000     1.007825032230
         H            4.411000000000    33.823000000000    56.648000000000     1.007825032230
         O            8.784000000000    33.167000000000    62.678000000000    15.994914619570
         H            8.047000000000    33.319000000000    62.086000000000     1.007825032230
         H            8.454000000000    33.001000000000    63.561000000000     1.007825032230
         O           16.088000000000    53.725000000000    63.632000000000    15.994914619570
         H           16.420000000000    54.545000000000    63.266000000000     1.007825032230
         H           15.147000000000    53.803000000000    63.786000000000     1.007825032230
         O           21.570000000000    40.083000000000    55.048000000000    15.994914619570
         H           21.568000000000    40.784000000000    54.396000000000     1.007825032230
         H           22.457000000000    39.965000000000    55.387000000000     1.007825032230
         O            3.187000000000    37.794000000000    47.216000000000    15.994914619570
         H            2.483000000000    38.037000000000    46.615000000000     1.007825032230
         H            2.832000000000    37.256000000000    47.923000000000     1.007825032230
         O           12.338000000000    28.521000000000    63.613000000000    15.994914619570
         H           12.384000000000    29.224000000000    62.965000000000     1.007825032230
         H           12.954000000000    27.828000000000    63.377000000000     1.007825032230
         O           -7.326000000000    52.855000000000    56.701000000000    15.994914619570
         H           -6.835000000000    53.375000000000    57.337000000000     1.007825032230
         H           -8.116000000000    52.507000000000    57.115000000000     1.007825032230
         O            3.645000000000    39.297000000000    51.046000000000    15.994914619570
         H            4.240000000000    39.454000000000    50.312000000000     1.007825032230
         H            3.097000000000    38.535000000000    50.856000000000     1.007825032230
         O            1.008000000000    47.834000000000    68.084000000000    15.994914619570
         H            1.042000000000    48.221000000000    67.209000000000     1.007825032230
         H            0.208000000000    48.117000000000    68.527000000000     1.007825032230
         O           -1.910000000000    49.551000000000    43.381000000000    15.994914619570
         H           -1.662000000000    49.802000000000    42.491000000000     1.007825032230
         H           -2.807000000000    49.216000000000    43.380000000000     1.007825032230
         O           -8.345000000000    61.091000000000    53.050000000000    15.994914619570
         H           -7.610000000000    61.579000000000    53.422000000000     1.007825032230
         H           -8.152000000000    60.154000000000    53.077000000000     1.007825032230
         O           -4.831000000000    48.504000000000    52.099000000000    15.994914619570
         H           -5.768000000000    48.538000000000    51.905000000000     1.007825032230
         H           -4.357000000000    48.187000000000    51.330000000000     1.007825032230
         O            5.527000000000    60.471000000000    46.916000000000    15.994914619570
         H            5.359000000000    59.556000000000    46.691000000000     1.007825032230
         H            6.410000000000    60.712000000000    46.635000000000     1.007825032230
         O            7.431000000000    38.634000000000    51.867000000000    15.994914619570
         H            7.564000000000    39.572000000000    51.728000000000     1.007825032230
         H            7.336000000000    38.197000000000    51.021000000000     1.007825032230
         O            9.540000000000    32.548000000000    57.356000000000    15.994914619570
         H            8.945000000000    31.882000000000    57.699000000000     1.007825032230
         H           10.196000000000    32.132000000000    56.797000000000     1.007825032230
         O           14.944000000000    55.711000000000    51.158000000000    15.994914619570
         H           14.715000000000    55.882000000000    52.071000000000     1.007825032230
         H           14.182000000000    55.873000000000    50.602000000000     1.007825032230
         O            2.478000000000    53.561000000000    63.220000000000    15.994914619570
         H            2.330000000000    54.361000000000    63.724000000000     1.007825032230
         H            2.694000000000    52.843000000000    63.816000000000     1.007825032230
         O            1.367000000000    59.070000000000    63.346000000000    15.994914619570
         H            1.625000000000    58.687000000000    62.508000000000     1.007825032230
         H            2.146000000000    59.373000000000    63.812000000000     1.007825032230
         O           -2.001000000000    42.627000000000    47.431000000000    15.994914619570
         H           -1.139000000000    42.734000000000    47.029000000000     1.007825032230
         H           -1.902000000000    42.534000000000    48.378000000000     1.007825032230
         O            1.600000000000    50.606000000000    69.512000000000    15.994914619570
         H            1.782000000000    51.163000000000    70.269000000000     1.007825032230
         H            1.349000000000    51.152000000000    68.767000000000     1.007825032230
         O           -1.699000000000    48.363000000000    64.916000000000    15.994914619570
         H           -0.779000000000    48.589000000000    65.050000000000     1.007825032230
         H           -2.006000000000    47.826000000000    65.647000000000     1.007825032230
         O           11.553000000000    57.178000000000    55.162000000000    15.994914619570
         H           12.393000000000    56.960000000000    54.759000000000     1.007825032230
         H           10.977000000000    56.414000000000    55.133000000000     1.007825032230

  Running in c1 symmetry.

  Rotational constants: A =      0.00001  B =      0.00000  C =      0.00000 [cm^-1]
  Rotational constants: A =      0.40452  B =      0.00865  C =      0.00858 [MHz]
  Nuclear repulsion = 664591.595562042901292

  Charge       = 0
  Multiplicity = 1
  Electrons    = 5756
  Nalpha       = 2878
  Nbeta        = 2878

  ==> Algorithm <==

  SCF Algorithm Type is DF.
  DIIS enabled.
  MOM disabled.
  Fractional occupation disabled.
  Guess Type is SAD.
  Energy threshold   = 1.00e-06
  Density threshold  = 1.00e-06
  Integral threshold = 1.00e-12

  ==> Primary Basis <==

  Basis Set: MINIX
    Blend: MINIX
    Number of shells: 3030
    Number of basis functions: 4556
    Number of Cartesian functions: 4562
    Spherical Harmonics?: true
    Max angular momentum: 2

   => Loading Basis Set <=

    Name: (MINIX AUX)
    Role: JKFIT
    Keyword: DF_BASIS_SCF
    atoms 1, 10-12, 29, 48, 68, 90, 106, 114, 127, 134, 142, 155, 158-159, 167, 169, 178, 181, 192, 211, 228, 250, 260, 267, 281, 291, 294-295, 303, 306, 317, 327, 349, 373, 392, 411, 413, 425, 441, 463, 485, 489, 502, 516, 536, 540-541, 551, 571, 590, 593, 604, 623, 640, 654, 658-659, 669, 691, 698, 714, 734, 737-738, 746, 749-750, 758, 762-763, 773, 795, 814, 824, 828-829, 839, 858, 877, 879, 891, 913, 932, 939, 963, 966-967, 975, 977, 989, 993, 1006, 1025, 1032, 1051, 1053, 1065, 1082, 1096, 1100, 1113, 1129, 1149, 1159, 1173, 1176-1177, 1185, 1192, 1194, 1203, 1220, 1239, 1246, 1253, 1273, 1276-1277, 1285, 1289, 1302, 1321, 1345, 1349-1350, 1360, 1368, 1381, 1401, 1407, 1421, 1424, 1427, 1430, 1433, 1436, 1439, 1442, 1445, 1448, 1451, 1454, 1457, 1460, 1463, 1466, 1469, 1472, 1475, 1478, 1481, 1484, 1487, 1490, 1493, 1496, 1499, 1502, 1505, 1508, 1511, 1514, 1517, 1520                                                                                                                                                                                                                                                                                                                                                                                                                                                                                                                                                                                                                                                                                                                                                                 entry O          line   318 file /storage/hive/project/chem-sherrill/csargent30/.conda/envs/psi419/share/psi4/basis/def2-universal-jkfit.gbs 
    atoms 2-3, 5-8, 27-28, 30-31, 33, 46-47, 49-55, 66-67, 69-72, 88-89, 91-93, 104-105, 107-113, 125-126, 132-133, 135-141, 153-154, 156-157, 165-166, 168, 176-177, 179-180, 190-191, 193-196, 209-210, 212-213, 215-216, 226-227, 229-232, 248-249, 251, 258-259, 265-266, 268-270, 279-280, 282, 289-290, 292-293, 301-302, 304-305, 315-316, 318, 325-326, 328-331, 347-348, 350-352, 354, 371-372, 374-377, 390-391, 393-396, 409-410, 412, 414, 423-424, 426-428, 439-440, 442-445, 461-462, 464-467, 483-484, 486-488, 500-501, 503-505, 514-515, 517-523, 534-535, 537-539, 549-550, 552-558, 569-570, 572-575, 588-589, 591-592, 602-603, 605-608, 621-622, 624-625, 627, 638-639, 641-643, 652-653, 655-657, 667-668, 670-673, 689-690, 696-697, 699-701, 712-713, 715-721, 732-733, 735-736, 744-745, 747-748, 756-757, 759-761, 771-772, 774-777, 793-794, 796-799, 812-813, 815, 822-823, 825-827, 837-838, 840-843, 856-857, 859-862, 875-876, 878, 880, 889-890, 892-895, 911-912, 914-917, 930-931, 937-938, 940-942, 944, 961-962, 964-965, 973-974, 976, 978, 987-988, 990-992, 1004-1005, 1007-1010, 1023-1024, 1030-1031, 1033-1036, 1049-1050, 1052, 1054, 1063-1064, 1066-1067, 1069, 1080-1081, 1083-1085, 1094-1095, 1097-1099, 1111-1112, 1114-1116, 1127-1128, 1130-1136, 1147-1148, 1150, 1157-1158, 1160-1162, 1171-1172, 1174-1175, 1183-1184, 1190-1191, 1193, 1201-1202, 1204-1205, 1207-1208, 1218-1219, 1221-1224, 1237-1238, 1244-1245, 1251-1252, 1254-1260, 1271-1272, 1274-1275, 1283-1284, 1286-1288, 1300-1301, 1303-1306, 1319-1320, 1322-1324, 1326, 1343-1344, 1346-1348, 1358-1359, 1361-1367, 1379-1380, 1382-1388, 1399-1400, 1402-1405 entry C          line   198 file /storage/hive/project/chem-sherrill/csargent30/.conda/envs/psi419/share/psi4/basis/def2-universal-jkfit.gbs 
    atoms 4, 26, 45, 65, 73, 87, 103, 124, 131, 152, 164, 175, 182, 189, 208, 214, 217, 225, 233, 247, 257, 264, 278, 288, 300, 307, 314, 324, 332, 346, 353, 355-356, 370, 389, 408, 422, 438, 446, 460, 468, 482, 490, 499, 513, 533, 548, 568, 587, 594, 601, 620, 637, 651, 666, 674, 688, 695, 711, 731, 743, 755, 770, 778, 792, 811, 821, 836, 855, 874, 888, 896, 910, 929, 936, 943, 945-946, 960, 972, 986, 994, 1003, 1022, 1029, 1048, 1062, 1079, 1093, 1101, 1110, 1126, 1146, 1156, 1170, 1182, 1189, 1200, 1206, 1209, 1217, 1236, 1243, 1250, 1270, 1282, 1290, 1299, 1318, 1325, 1327-1328, 1342, 1357, 1378, 1398, 1406                                                                                                                                                                                                                                                                                                                                                                                                                                                                                                                                                                                                                                                                                                                                                                                                                                                                                                                                                                                                                                            entry N          line   258 file /storage/hive/project/chem-sherrill/csargent30/.conda/envs/psi419/share/psi4/basis/def2-universal-jkfit.gbs 
    atoms 9, 32, 252, 283, 626, 1068                                                                                                                                                                                                                                                                                                                                                                                                                                                                                                                                                                                                                                                                                                                                                                                                                                                                                                                                                                                                                                                                                                                                                                                                                                                                                                                                                                                                                                                                                                                                                                                                                                                  entry S          line   903 file /storage/hive/project/chem-sherrill/csargent30/.conda/envs/psi419/share/psi4/basis/def2-universal-jkfit.gbs 
    atoms 13-25, 34-44, 56-64, 74-86, 94-102, 115-123, 128-130, 143-151, 160-163, 170-174, 183-188, 197-207, 218-224, 234-246, 253-256, 261-263, 271-277, 284-287, 296-299, 308-313, 319-323, 333-345, 357-369, 378-388, 397-407, 415-421, 429-437, 447-459, 469-481, 491-498, 506-512, 524-532, 542-547, 559-567, 576-586, 595-600, 609-619, 628-636, 644-650, 660-665, 675-687, 692-694, 702-710, 722-730, 739-742, 751-754, 764-769, 779-791, 800-810, 816-820, 830-835, 844-854, 863-873, 881-887, 897-909, 918-928, 933-935, 947-959, 968-971, 979-985, 995-1002, 1011-1021, 1026-1028, 1037-1047, 1055-1061, 1070-1078, 1086-1092, 1102-1109, 1117-1125, 1137-1145, 1151-1155, 1163-1169, 1178-1181, 1186-1188, 1195-1199, 1210-1216, 1225-1235, 1240-1242, 1247-1249, 1261-1269, 1278-1281, 1291-1298, 1307-1317, 1329-1341, 1351-1356, 1369-1377, 1389-1397, 1408-1420, 1422-1423, 1425-1426, 1428-1429, 1431-1432, 1434-1435, 1437-1438, 1440-1441, 1443-1444, 1446-1447, 1449-1450, 1452-1453, 1455-1456, 1458-1459, 1461-1462, 1464-1465, 1467-1468, 1470-1471, 1473-1474, 1476-1477, 1479-1480, 1482-1483, 1485-1486, 1488-1489, 1491-1492, 1494-1495, 1497-1498, 1500-1501, 1503-1504, 1506-1507, 1509-1510, 1512-1513, 1515-1516, 1518-1519, 1521-1522                                                                                                                                                                                                                                                                                                                                                                                                                  entry H          line    18 file /storage/hive/project/chem-sherrill/csargent30/.conda/envs/psi419/share/psi4/basis/def2-universal-jkfit.gbs 

  ==> Integral Setup <==

  ==> DiskDFJK: Density-Fitted J/K Matrices <==

    J tasked:                  Yes
    K tasked:                  Yes
    wK tasked:                  No
    OpenMP threads:             10
    Integrals threads:          10
    Memory [MiB]:            85830
    Algorithm:                Disk
    Integral Cache:           NONE
    Schwarz Cutoff:          1E-12
    Fitting Condition:       1E-10

   => Auxiliary Basis Set <=

  Basis Set: (MINIX AUX)
    Blend: DEF2-UNIVERSAL-JKFIT
    Number of shells: 23365
    Number of basis functions: 70745
    Number of Cartesian functions: 83373
    Spherical Harmonics?: true
    Max angular momentum: 4

  Minimum eigenvalue in the overlap matrix is 1.0755406593E-01.
  Reciprocal condition number of the overlap matrix is 3.6268891127E-02.
    Using symmetric orthogonalization.

  ==> Pre-Iterations <==

  SCF Guess: Superposition of Atomic Densities via on-the-fly atomic UHF (no occupation information).

   -------------------------
    Irrep   Nso     Nmo    
   -------------------------
     A       4556    4556 
   -------------------------
    Total    4556    4556
   -------------------------

  ==> Iterations <==

                           Total Energy        Delta E     RMS |[F,P]|

   @DF-RHF iter SAD: -38311.35011460195528   -3.83114e+04   0.00000e+00 
   @DF-RHF iter   1: -38634.59157535389386   -3.23241e+02   1.12363e-03 ADIIS/DIIS
   @DF-RHF iter   2: -38622.99458991345455    1.15970e+01   9.68324e-04 ADIIS/DIIS
   @DF-RHF iter   3: -38478.91640627731977    1.44078e+02   1.71036e-03 ADIIS/DIIS
   @DF-RHF iter   4: -38652.59374813483737   -1.73677e+02   2.64781e-04 ADIIS/DIIS
   @DF-RHF iter   5: -38653.55175813989626   -9.58010e-01   1.03642e-04 ADIIS/DIIS
   @DF-RHF iter   6: -38653.75024717775523   -1.98489e-01   4.97753e-05 DIIS
   @DF-RHF iter   7: -38653.79476584964141   -4.45187e-02   2.91506e-05 DIIS
   @DF-RHF iter   8: -38653.80781152438431   -1.30457e-02   1.54223e-05 DIIS
   @DF-RHF iter   9: -38653.81163250537793   -3.82098e-03   7.59079e-06 DIIS
   @DF-RHF iter  10: -38653.81258005805284   -9.47553e-04   3.18009e-06 DIIS
   @DF-RHF iter  11: -38653.81277621493064   -1.96157e-04   1.22308e-06 DIIS
   @DF-RHF iter  12: -38653.81281180022779   -3.55853e-05   4.06039e-07 DIIS
   @DF-RHF iter  13: -38653.81281653681799   -4.73659e-06   1.17990e-07 DIIS
   @DF-RHF iter  14: -38653.81281694236532   -4.05547e-07   3.71462e-08 DIIS
  Energy and wave function converged.


  ==> Post-Iterations <==

    Orbital Energies [Eh]
    ---------------------

    Doubly Occupied:                                                      

       1A    -91.662711     2A    -91.388905     3A    -91.378639  
       4A    -91.336994     5A    -91.280664     6A    -91.221502  
       7A    -20.467602     8A    -20.452775     9A    -20.428502  
      10A    -20.392142    11A    -20.386180    12A    -20.384987  
      13A    -20.384686    14A    -20.384421    15A    -20.382862  
      16A    -20.380138    17A    -20.379790    18A    -20.379331  
      19A    -20.379276    20A    -20.376087    21A    -20.373777  
      22A    -20.370909    23A    -20.366957    24A    -20.364892  
      25A    -20.359023    26A    -20.353519    27A    -20.353238  
      28A    -20.353204    29A    -20.349906    30A    -20.346176  
      31A    -20.340595    32A    -20.335720    33A    -20.335555  
      34A    -20.334187    35A    -20.333452    36A    -20.333196  
      37A    -20.332324    38A    -20.327876    39A    -20.327309  
      40A    -20.323228    41A    -20.321824    42A    -20.320761  
      43A    -20.317689    44A    -20.315225    45A    -20.313156  
      46A    -20.310884    47A    -20.310691    48A    -20.309820  
      49A    -20.309577    50A    -20.304820    51A    -20.302019  
      52A    -20.301435    53A    -20.301314    54A    -20.300998  
      55A    -20.299463    56A    -20.295522    57A    -20.293445  
      58A    -20.292024    59A    -20.291909    60A    -20.291664  
      61A    -20.290197    62A    -20.287523    63A    -20.286538  
      64A    -20.286063    65A    -20.284963    66A    -20.282576  
      67A    -20.280815    68A    -20.280426    69A    -20.279717  
      70A    -20.279219    71A    -20.278094    72A    -20.276139  
      73A    -20.275149    74A    -20.273564    75A    -20.273258  
      76A    -20.272509    77A    -20.270885    78A    -20.270137  
      79A    -20.269572    80A    -20.268893    81A    -20.265792  
      82A    -20.265025    83A    -20.264231    84A    -20.259849  
      85A    -20.259845    86A    -20.258623    87A    -20.258495  
      88A    -20.257424    89A    -20.256712    90A    -20.256648  
      91A    -20.254060    92A    -20.251146    93A    -20.248833  
      94A    -20.248529    95A    -20.246266    96A    -20.244884  
      97A    -20.243364    98A    -20.242650    99A    -20.239743  
     100A    -20.234426   101A    -20.231708   102A    -20.231696  
     103A    -20.229544   104A    -20.226892   105A    -20.226827  
     106A    -20.226051   107A    -20.224428   108A    -20.224379  
     109A    -20.219971   110A    -20.218500   111A    -20.213093  
     112A    -20.212901   113A    -20.211641   114A    -20.210821  
     115A    -20.210646   116A    -20.210520   117A    -20.209857  
     118A    -20.208991   119A    -20.208331   120A    -20.207302  
     121A    -20.204571   122A    -20.204395   123A    -20.199056  
     124A    -20.198819   125A    -20.197139   126A    -20.197124  
     127A    -20.196005   128A    -20.195787   129A    -20.194376  
     130A    -20.191354   131A    -20.190332   132A    -20.185618  
     133A    -20.180412   134A    -20.180119   135A    -20.179940  
     136A    -20.176906   137A    -20.173590   138A    -20.171717  
     139A    -20.171413   140A    -20.168380   141A    -20.162727  
     142A    -20.153973   143A    -20.152417   144A    -20.137877  
     145A    -20.127825   146A    -20.125588   147A    -20.120753  
     148A    -20.118387   149A    -20.111246   150A    -20.090508  
     151A    -20.089816   152A    -20.074873   153A    -20.071181  
     154A    -20.061717   155A    -20.048342   156A    -20.044012  
     157A    -20.043140   158A    -20.035462   159A    -20.032295  
     160A    -20.022641   161A    -19.993750   162A    -19.979335  
     163A    -19.957345   164A    -19.944373   165A    -19.943832  
     166A    -19.938774   167A    -19.936532   168A    -19.918322  
     169A    -19.917781   170A    -19.914980   171A    -19.890596  
     172A    -19.884738   173A    -15.855503   174A    -15.844528  
     175A    -15.815382   176A    -15.805854   177A    -15.791306  
     178A    -15.787988   179A    -15.722909   180A    -15.707839  
     181A    -15.672803   182A    -15.672153   183A    -15.670419  
     184A    -15.631465   185A    -15.625891   186A    -15.606542  
     187A    -15.595916   188A    -15.589717   189A    -15.564194  
     190A    -15.562114   191A    -15.559212   192A    -15.552472  
     193A    -15.550229   194A    -15.545846   195A    -15.543355  
     196A    -15.541588   197A    -15.539933   198A    -15.539611  
     199A    -15.538628   200A    -15.535099   201A    -15.529779  
     202A    -15.526554   203A    -15.523477   204A    -15.517095  
     205A    -15.516698   206A    -15.516119   207A    -15.514805  
     208A    -15.507535   209A    -15.505396   210A    -15.504347  
     211A    -15.502912   212A    -15.492345   213A    -15.487007  
     214A    -15.486988   215A    -15.486821   216A    -15.484375  
     217A    -15.483556   218A    -15.482638   219A    -15.479092  
     220A    -15.478236   221A    -15.476129   222A    -15.475334  
     223A    -15.474908   224A    -15.472824   225A    -15.471557  
     226A    -15.471279   227A    -15.469372   228A    -15.462732  
     229A    -15.460570   230A    -15.456927   231A    -15.456487  
     232A    -15.455376   233A    -15.454271   234A    -15.449133  
     235A    -15.446536   236A    -15.446118   237A    -15.444693  
     238A    -15.443407   239A    -15.440976   240A    -15.439608  
     241A    -15.438252   242A    -15.436776   243A    -15.434567  
     244A    -15.432111   245A    -15.429320   246A    -15.428571  
     247A    -15.421795   248A    -15.420625   249A    -15.416322  
     250A    -15.413639   251A    -15.413610   252A    -15.413005  
     253A    -15.409814   254A    -15.409564   255A    -15.406547  
     256A    -15.405634   257A    -15.405581   258A    -15.400057  
     259A    -15.398648   260A    -15.391814   261A    -15.391439  
     262A    -15.389238   263A    -15.387411   264A    -15.376177  
     265A    -15.376120   266A    -15.375978   267A    -15.374707  
     268A    -15.374260   269A    -15.369632   270A    -15.368500  
     271A    -15.368494   272A    -15.366855   273A    -15.364257  
     274A    -15.362544   275A    -15.358538   276A    -15.358323  
     277A    -15.356551   278A    -15.354504   279A    -15.354321  
     280A    -15.348271   281A    -15.347848   282A    -15.345984  
     283A    -15.344942   284A    -15.341429   285A    -15.339917  
     286A    -15.334285   287A    -15.319329   288A    -15.313395  
     289A    -15.304742   290A    -11.601912   291A    -11.556540  
     292A    -11.482263   293A    -11.453696   294A    -11.449916  
     295A    -11.445920   296A    -11.443715   297A    -11.441858  
     298A    -11.440952   299A    -11.437498   300A    -11.436798  
     301A    -11.434126   302A    -11.431693   303A    -11.429528  
     304A    -11.429506   305A    -11.420155   306A    -11.418388  
     307A    -11.414392   308A    -11.413264   309A    -11.411394  
     310A    -11.409113   311A    -11.403177   312A    -11.401796  
     313A    -11.396420   314A    -11.394474   315A    -11.393324  
     316A    -11.391665   317A    -11.382282   318A    -11.375775  
     319A    -11.375138   320A    -11.374644   321A    -11.374149  
     322A    -11.373418   323A    -11.369474   324A    -11.368862  
     325A    -11.366794   326A    -11.365010   327A    -11.364698  
     328A    -11.362329   329A    -11.362008   330A    -11.359493  
     331A    -11.358667   332A    -11.357265   333A    -11.357069  
     334A    -11.355931   335A    -11.355532   336A    -11.354112  
     337A    -11.353255   338A    -11.351466   339A    -11.348797  
     340A    -11.348074   341A    -11.347966   342A    -11.346071  
     343A    -11.345961   344A    -11.343454   345A    -11.342441  
     346A    -11.342429   347A    -11.340952   348A    -11.339630  
     349A    -11.338037   350A    -11.335561   351A    -11.335380  
     352A    -11.335156   353A    -11.334568   354A    -11.334184  
     355A    -11.334071   356A    -11.333713   357A    -11.333130  
     358A    -11.331432   359A    -11.331071   360A    -11.330238  
     361A    -11.329978   362A    -11.329403   363A    -11.329339  
     364A    -11.328674   365A    -11.326139   366A    -11.323998  
     367A    -11.323573   368A    -11.323350   369A    -11.322517  
     370A    -11.322128   371A    -11.321116   372A    -11.320983  
     373A    -11.320908   374A    -11.320296   375A    -11.320147  
     376A    -11.319670   377A    -11.319081   378A    -11.318894  
     379A    -11.317729   380A    -11.317662   381A    -11.313956  
     382A    -11.312668   383A    -11.311633   384A    -11.307633  
     385A    -11.305812   386A    -11.305518   387A    -11.305212  
     388A    -11.304490   389A    -11.304279   390A    -11.302344  
     391A    -11.301166   392A    -11.300040   393A    -11.299581  
     394A    -11.299032   395A    -11.298901   396A    -11.298078  
     397A    -11.295513   398A    -11.294724   399A    -11.292670  
     400A    -11.291661   401A    -11.291642   402A    -11.290593  
     403A    -11.290085   404A    -11.289429   405A    -11.286995  
     406A    -11.286737   407A    -11.286320   408A    -11.286047  
     409A    -11.285184   410A    -11.283154   411A    -11.282668  
     412A    -11.281576   413A    -11.281487   414A    -11.281272  
     415A    -11.280991   416A    -11.279442   417A    -11.278971  
     418A    -11.278498   419A    -11.277666   420A    -11.277070  
     421A    -11.276928   422A    -11.276378   423A    -11.276373  
     424A    -11.276195   425A    -11.275807   426A    -11.275661  
     427A    -11.274845   428A    -11.273634   429A    -11.273623  
     430A    -11.273533   431A    -11.272703   432A    -11.270591  
     433A    -11.270139   434A    -11.269197   435A    -11.268830  
     436A    -11.267538   437A    -11.267179   438A    -11.266946  
     439A    -11.266326   440A    -11.265749   441A    -11.265457  
     442A    -11.265015   443A    -11.265007   444A    -11.264181  
     445A    -11.263786   446A    -11.263751   447A    -11.262664  
     448A    -11.261550   449A    -11.260754   450A    -11.260065  
     451A    -11.259947   452A    -11.259301   453A    -11.259190  
     454A    -11.258936   455A    -11.258347   456A    -11.258200  
     457A    -11.257552   458A    -11.257116   459A    -11.256581  
     460A    -11.256368   461A    -11.256196   462A    -11.255903  
     463A    -11.254774   464A    -11.253964   465A    -11.253087  
     466A    -11.252623   467A    -11.251830   468A    -11.251622  
     469A    -11.250929   470A    -11.250898   471A    -11.250773  
     472A    -11.250490   473A    -11.250310   474A    -11.249457  
     475A    -11.249281   476A    -11.249246   477A    -11.248792  
     478A    -11.248307   479A    -11.247867   480A    -11.247467  
     481A    -11.246787   482A    -11.246372   483A    -11.246029  
     484A    -11.245627   485A    -11.245098   486A    -11.244729  
     487A    -11.244722   488A    -11.244141   489A    -11.243554  
     490A    -11.243494   491A    -11.241501   492A    -11.240187  
     493A    -11.239516   494A    -11.238964   495A    -11.237944  
     496A    -11.237085   497A    -11.237053   498A    -11.236876  
     499A    -11.236816   500A    -11.236461   501A    -11.235957  
     502A    -11.235471   503A    -11.235424   504A    -11.234572  
     505A    -11.234474   506A    -11.234337   507A    -11.234118  
     508A    -11.233994   509A    -11.233800   510A    -11.233511  
     511A    -11.233119   512A    -11.233040   513A    -11.232572  
     514A    -11.231572   515A    -11.230826   516A    -11.230397  
     517A    -11.230040   518A    -11.229944   519A    -11.229688  
     520A    -11.229270   521A    -11.229149   522A    -11.229097  
     523A    -11.228492   524A    -11.228334   525A    -11.228115  
     526A    -11.227726   527A    -11.227234   528A    -11.226098  
     529A    -11.225695   530A    -11.225438   531A    -11.225339  
     532A    -11.224206   533A    -11.223622   534A    -11.221330  
     535A    -11.220895   536A    -11.220839   537A    -11.219152  
     538A    -11.218595   539A    -11.217617   540A    -11.217554  
     541A    -11.217083   542A    -11.216705   543A    -11.214839  
     544A    -11.214760   545A    -11.214033   546A    -11.213347  
     547A    -11.212798   548A    -11.212047   549A    -11.210880  
     550A    -11.209828   551A    -11.209508   552A    -11.209449  
     553A    -11.209066   554A    -11.209049   555A    -11.208185  
     556A    -11.208171   557A    -11.206364   558A    -11.206133  
     559A    -11.206114   560A    -11.205486   561A    -11.204946  
     562A    -11.204097   563A    -11.204081   564A    -11.203014  
     565A    -11.202954   566A    -11.202408   567A    -11.202090  
     568A    -11.201600   569A    -11.201421   570A    -11.200302  
     571A    -11.200066   572A    -11.199019   573A    -11.197687  
     574A    -11.197182   575A    -11.196273   576A    -11.196020  
     577A    -11.195830   578A    -11.195644   579A    -11.194718  
     580A    -11.194284   581A    -11.193546   582A    -11.193474  
     583A    -11.192591   584A    -11.191481   585A    -11.190818  
     586A    -11.189059   587A    -11.188724   588A    -11.188694  
     589A    -11.187603   590A    -11.185662   591A    -11.185418  
     592A    -11.183751   593A    -11.183749   594A    -11.183448  
     595A    -11.182399   596A    -11.182162   597A    -11.181991  
     598A    -11.180974   599A    -11.180706   600A    -11.180653  
     601A    -11.179079   602A    -11.178867   603A    -11.178583  
     604A    -11.178324   605A    -11.177784   606A    -11.177550  
     607A    -11.177449   608A    -11.176909   609A    -11.176610  
     610A    -11.175962   611A    -11.175747   612A    -11.174924  
     613A    -11.173957   614A    -11.173604   615A    -11.173540  
     616A    -11.173528   617A    -11.172951   618A    -11.172405  
     619A    -11.172047   620A    -11.171893   621A    -11.168401  
     622A    -11.168297   623A    -11.168051   624A    -11.167597  
     625A    -11.167443   626A    -11.166616   627A    -11.166453  
     628A    -11.166012   629A    -11.165733   630A    -11.165724  
     631A    -11.165405   632A    -11.163623   633A    -11.162943  
     634A    -11.161444   635A    -11.161227   636A    -11.160936  
     637A    -11.160781   638A    -11.160717   639A    -11.160137  
     640A    -11.159605   641A    -11.158734   642A    -11.158040  
     643A    -11.157762   644A    -11.157117   645A    -11.155902  
     646A    -11.155565   647A    -11.154821   648A    -11.154291  
     649A    -11.154218   650A    -11.153314   651A    -11.152143  
     652A    -11.152125   653A    -11.151929   654A    -11.151719  
     655A    -11.151216   656A    -11.150676   657A    -11.148145  
     658A    -11.145382   659A    -11.144789   660A    -11.144297  
     661A    -11.142710   662A    -11.141368   663A    -11.139966  
     664A    -11.136867   665A    -11.136149   666A    -11.135448  
     667A    -11.135429   668A    -11.135250   669A    -11.135178  
     670A    -11.134771   671A    -11.134750   672A    -11.134464  
     673A    -11.133909   674A    -11.133810   675A    -11.133640  
     676A    -11.133223   677A    -11.132214   678A    -11.131330  
     679A    -11.130840   680A    -11.130595   681A    -11.130558  
     682A    -11.130004   683A    -11.129534   684A    -11.129531  
     685A    -11.129415   686A    -11.128704   687A    -11.127775  
     688A    -11.127680   689A    -11.127115   690A    -11.126309  
     691A    -11.125976   692A    -11.125552   693A    -11.124719  
     694A    -11.124537   695A    -11.123533   696A    -11.121210  
     697A    -11.120503   698A    -11.119974   699A    -11.119720  
     700A    -11.119372   701A    -11.118876   702A    -11.118399  
     703A    -11.117625   704A    -11.113175   705A    -11.113103  
     706A    -11.112114   707A    -11.111537   708A    -11.110276  
     709A    -11.109916   710A    -11.108124   711A    -11.106813  
     712A    -11.103644   713A    -11.103396   714A    -11.100133  
     715A    -11.099470   716A    -11.096127   717A    -11.094765  
     718A    -11.094504   719A    -11.090604   720A    -11.090583  
     721A    -11.088606   722A    -11.087435   723A    -11.087220  
     724A    -11.086940   725A    -11.086720   726A    -11.082907  
     727A    -11.082732   728A    -11.081234   729A    -11.080407  
     730A    -11.079070   731A    -11.075115   732A    -11.064558  
     733A    -11.064154   734A    -11.063467   735A    -11.063353  
     736A    -11.052838   737A    -11.036176   738A    -11.036004  
     739A    -11.027962   740A    -11.026120   741A    -11.022524  
     742A    -11.011869   743A    -10.995989   744A    -10.993479  
     745A    -10.971183   746A     -9.226911   747A     -9.001025  
     748A     -8.991715   749A     -8.953750   750A     -8.899124  
     751A     -8.841444   752A     -6.882963   753A     -6.877893  
     754A     -6.875566   755A     -6.650974   756A     -6.648761  
     757A     -6.646273   758A     -6.641106   759A     -6.638958  
     760A     -6.636642   761A     -6.603241   762A     -6.601714  
     763A     -6.598543   764A     -6.548744   765A     -6.546965  
     766A     -6.544107   767A     -6.491035   768A     -6.489442  
     769A     -6.486503   770A     -1.570936   771A     -1.562414  
     772A     -1.554802   773A     -1.535850   774A     -1.531330  
     775A     -1.529795   776A     -1.513804   777A     -1.509591  
     778A     -1.507765   779A     -1.507518   780A     -1.501209  
     781A     -1.499727   782A     -1.493963   783A     -1.490049  
     784A     -1.487722   785A     -1.484498   786A     -1.483143  
     787A     -1.481246   788A     -1.478416   789A     -1.476461  
     790A     -1.474897   791A     -1.469470   792A     -1.469441  
     793A     -1.467035   794A     -1.465503   795A     -1.457392  
     796A     -1.452455   797A     -1.447391   798A     -1.443041  
     799A     -1.440930   800A     -1.439988   801A     -1.439591  
     802A     -1.438490   803A     -1.435358   804A     -1.433175  
     805A     -1.430026   806A     -1.429676   807A     -1.428582  
     808A     -1.428038   809A     -1.426000   810A     -1.424023  
     811A     -1.423462   812A     -1.417277   813A     -1.417102  
     814A     -1.416218   815A     -1.414639   816A     -1.412702  
     817A     -1.409554   818A     -1.407621   819A     -1.406912  
     820A     -1.405240   821A     -1.403431   822A     -1.401998  
     823A     -1.400758   824A     -1.399501   825A     -1.398607  
     826A     -1.397679   827A     -1.397224   828A     -1.396774  
     829A     -1.396380   830A     -1.394502   831A     -1.392849  
     832A     -1.391422   833A     -1.391189   834A     -1.388650  
     835A     -1.387949   836A     -1.387168   837A     -1.384191  
     838A     -1.383556   839A     -1.383018   840A     -1.382873  
     841A     -1.381168   842A     -1.379192   843A     -1.378730  
     844A     -1.377613   845A     -1.376227   846A     -1.374472  
     847A     -1.374110   848A     -1.373628   849A     -1.373464  
     850A     -1.373400   851A     -1.370867   852A     -1.370746  
     853A     -1.369797   854A     -1.367799   855A     -1.367470  
     856A     -1.367282   857A     -1.363297   858A     -1.363054  
     859A     -1.361901   860A     -1.361042   861A     -1.360851  
     862A     -1.360422   863A     -1.359598   864A     -1.355454  
     865A     -1.353853   866A     -1.352357   867A     -1.352065  
     868A     -1.351498   869A     -1.350638   870A     -1.349020  
     871A     -1.347305   872A     -1.345473   873A     -1.345294  
     874A     -1.341680   875A     -1.341359   876A     -1.340756  
     877A     -1.339557   878A     -1.337456   879A     -1.336853  
     880A     -1.336769   881A     -1.334847   882A     -1.334429  
     883A     -1.333706   884A     -1.332333   885A     -1.331975  
     886A     -1.331185   887A     -1.330302   888A     -1.329202  
     889A     -1.328211   890A     -1.325740   891A     -1.324575  
     892A     -1.323229   893A     -1.322702   894A     -1.322674  
     895A     -1.321628   896A     -1.320904   897A     -1.318813  
     898A     -1.318636   899A     -1.318516   900A     -1.318497  
     901A     -1.318447   902A     -1.318337   903A     -1.316760  
     904A     -1.316516   905A     -1.313289   906A     -1.312494  
     907A     -1.312402   908A     -1.312169   909A     -1.311604  
     910A     -1.311303   911A     -1.310691   912A     -1.309402  
     913A     -1.308552   914A     -1.308491   915A     -1.306528  
     916A     -1.305424   917A     -1.304088   918A     -1.303017  
     919A     -1.302018   920A     -1.301925   921A     -1.300299  
     922A     -1.299959   923A     -1.299479   924A     -1.299160  
     925A     -1.298934   926A     -1.298321   927A     -1.296753  
     928A     -1.296408   929A     -1.295775   930A     -1.293620  
     931A     -1.291230   932A     -1.291098   933A     -1.287000  
     934A     -1.286839   935A     -1.286244   936A     -1.284467  
     937A     -1.283629   938A     -1.283412   939A     -1.283128  
     940A     -1.282444   941A     -1.280053   942A     -1.278618  
     943A     -1.278486   944A     -1.277407   945A     -1.276458  
     946A     -1.275156   947A     -1.271742   948A     -1.270069  
     949A     -1.269236   950A     -1.268377   951A     -1.267864  
     952A     -1.267523   953A     -1.266042   954A     -1.264986  
     955A     -1.263959   956A     -1.263454   957A     -1.263233  
     958A     -1.262149   959A     -1.260900   960A     -1.260669  
     961A     -1.260264   962A     -1.259964   963A     -1.258966  
     964A     -1.257487   965A     -1.255218   966A     -1.253936  
     967A     -1.252736   968A     -1.252063   969A     -1.251627  
     970A     -1.250795   971A     -1.250075   972A     -1.249448  
     973A     -1.245815   974A     -1.242640   975A     -1.241539  
     976A     -1.240572   977A     -1.240343   978A     -1.240201  
     979A     -1.240005   980A     -1.239485   981A     -1.239425  
     982A     -1.239227   983A     -1.238200   984A     -1.237440  
     985A     -1.236735   986A     -1.235805   987A     -1.235697  
     988A     -1.235432   989A     -1.232291   990A     -1.225975  
     991A     -1.225068   992A     -1.220510   993A     -1.219499  
     994A     -1.218715   995A     -1.218225   996A     -1.217824  
     997A     -1.215551   998A     -1.214795   999A     -1.211708  
    1000A     -1.211511  1001A     -1.211506  1002A     -1.210890  
    1003A     -1.209645  1004A     -1.208325  1005A     -1.207124  
    1006A     -1.206297  1007A     -1.204596  1008A     -1.204490  
    1009A     -1.203384  1010A     -1.202486  1011A     -1.200542  
    1012A     -1.199084  1013A     -1.198338  1014A     -1.197075  
    1015A     -1.196131  1016A     -1.195581  1017A     -1.194416  
    1018A     -1.192487  1019A     -1.192467  1020A     -1.192109  
    1021A     -1.189556  1022A     -1.186748  1023A     -1.186219  
    1024A     -1.183963  1025A     -1.183476  1026A     -1.182963  
    1027A     -1.179851  1028A     -1.178727  1029A     -1.177870  
    1030A     -1.176940  1031A     -1.176155  1032A     -1.174831  
    1033A     -1.174506  1034A     -1.173991  1035A     -1.172581  
    1036A     -1.172239  1037A     -1.171393  1038A     -1.169642  
    1039A     -1.168814  1040A     -1.168690  1041A     -1.168261  
    1042A     -1.167410  1043A     -1.167135  1044A     -1.164942  
    1045A     -1.164799  1046A     -1.162974  1047A     -1.161152  
    1048A     -1.160903  1049A     -1.160766  1050A     -1.160049  
    1051A     -1.158547  1052A     -1.157557  1053A     -1.156551  
    1054A     -1.154410  1055A     -1.153553  1056A     -1.153374  
    1057A     -1.153299  1058A     -1.153298  1059A     -1.151823  
    1060A     -1.151221  1061A     -1.150038  1062A     -1.149482  
    1063A     -1.149081  1064A     -1.147414  1065A     -1.147275  
    1066A     -1.147228  1067A     -1.146305  1068A     -1.145771  
    1069A     -1.144904  1070A     -1.144358  1071A     -1.144180  
    1072A     -1.143546  1073A     -1.143043  1074A     -1.142977  
    1075A     -1.142360  1076A     -1.141964  1077A     -1.139125  
    1078A     -1.138185  1079A     -1.136668  1080A     -1.136510  
    1081A     -1.136122  1082A     -1.133683  1083A     -1.131445  
    1084A     -1.130984  1085A     -1.130270  1086A     -1.130259  
    1087A     -1.130020  1088A     -1.129246  1089A     -1.128162  
    1090A     -1.125463  1091A     -1.124671  1092A     -1.124160  
    1093A     -1.122388  1094A     -1.122353  1095A     -1.120939  
    1096A     -1.119721  1097A     -1.117422  1098A     -1.116616  
    1099A     -1.114862  1100A     -1.114770  1101A     -1.114361  
    1102A     -1.112098  1103A     -1.110691  1104A     -1.110663  
    1105A     -1.110430  1106A     -1.110269  1107A     -1.107767  
    1108A     -1.105600  1109A     -1.104695  1110A     -1.104689  
    1111A     -1.104457  1112A     -1.102862  1113A     -1.100202  
    1114A     -1.095614  1115A     -1.094891  1116A     -1.094238  
    1117A     -1.094135  1118A     -1.093242  1119A     -1.093205  
    1120A     -1.092123  1121A     -1.090396  1122A     -1.090277  
    1123A     -1.089045  1124A     -1.088767  1125A     -1.087973  
    1126A     -1.087562  1127A     -1.085719  1128A     -1.085152  
    1129A     -1.084421  1130A     -1.081055  1131A     -1.077895  
    1132A     -1.076103  1133A     -1.075253  1134A     -1.074046  
    1135A     -1.073429  1136A     -1.073161  1137A     -1.072762  
    1138A     -1.068578  1139A     -1.068233  1140A     -1.067279  
    1141A     -1.066355  1142A     -1.065865  1143A     -1.065156  
    1144A     -1.064715  1145A     -1.062490  1146A     -1.062014  
    1147A     -1.061499  1148A     -1.060489  1149A     -1.060339  
    1150A     -1.059387  1151A     -1.059254  1152A     -1.058870  
    1153A     -1.057190  1154A     -1.057001  1155A     -1.055386  
    1156A     -1.052371  1157A     -1.050471  1158A     -1.049435  
    1159A     -1.046030  1160A     -1.044332  1161A     -1.043962  
    1162A     -1.041542  1163A     -1.041533  1164A     -1.040249  
    1165A     -1.038607  1166A     -1.037907  1167A     -1.037792  
    1168A     -1.037600  1169A     -1.036474  1170A     -1.036413  
    1171A     -1.035218  1172A     -1.034375  1173A     -1.034266  
    1174A     -1.032557  1175A     -1.032066  1176A     -1.031726  
    1177A     -1.030515  1178A     -1.029629  1179A     -1.027843  
    1180A     -1.027683  1181A     -1.026135  1182A     -1.024594  
    1183A     -1.024488  1184A     -1.021027  1185A     -1.020937  
    1186A     -1.020677  1187A     -1.020544  1188A     -1.018975  
    1189A     -1.018897  1190A     -1.017569  1191A     -1.017350  
    1192A     -1.015123  1193A     -1.014880  1194A     -1.013092  
    1195A     -1.011933  1196A     -1.011233  1197A     -1.008611  
    1198A     -1.007601  1199A     -1.007508  1200A     -1.006467  
    1201A     -1.005112  1202A     -1.004977  1203A     -1.003292  
    1204A     -1.001161  1205A     -1.000483  1206A     -0.999501  
    1207A     -0.998387  1208A     -0.995839  1209A     -0.995412  
    1210A     -0.995192  1211A     -0.995132  1212A     -0.994903  
    1213A     -0.994761  1214A     -0.993714  1215A     -0.992832  
    1216A     -0.992181  1217A     -0.991738  1218A     -0.990459  
    1219A     -0.990335  1220A     -0.989786  1221A     -0.988995  
    1222A     -0.988238  1223A     -0.987404  1224A     -0.987188  
    1225A     -0.986643  1226A     -0.985790  1227A     -0.985512  
    1228A     -0.983788  1229A     -0.983399  1230A     -0.983061  
    1231A     -0.980877  1232A     -0.980803  1233A     -0.980412  
    1234A     -0.978309  1235A     -0.977473  1236A     -0.976859  
    1237A     -0.976523  1238A     -0.976450  1239A     -0.976283  
    1240A     -0.975137  1241A     -0.972081  1242A     -0.971600  
    1243A     -0.970446  1244A     -0.969322  1245A     -0.967129  
    1246A     -0.967091  1247A     -0.966920  1248A     -0.966526  
    1249A     -0.966353  1250A     -0.965547  1251A     -0.964383  
    1252A     -0.963721  1253A     -0.962331  1254A     -0.962243  
    1255A     -0.961477  1256A     -0.961334  1257A     -0.961196  
    1258A     -0.959753  1259A     -0.957846  1260A     -0.957651  
    1261A     -0.954105  1262A     -0.951714  1263A     -0.951325  
    1264A     -0.949721  1265A     -0.949583  1266A     -0.947533  
    1267A     -0.945309  1268A     -0.944482  1269A     -0.944278  
    1270A     -0.943593  1271A     -0.942809  1272A     -0.941509  
    1273A     -0.940694  1274A     -0.939140  1275A     -0.938480  
    1276A     -0.937845  1277A     -0.936611  1278A     -0.935780  
    1279A     -0.935379  1280A     -0.933788  1281A     -0.933074  
    1282A     -0.933024  1283A     -0.929949  1284A     -0.928598  
    1285A     -0.928332  1286A     -0.928031  1287A     -0.927438  
    1288A     -0.926657  1289A     -0.925954  1290A     -0.924945  
    1291A     -0.924824  1292A     -0.923983  1293A     -0.923859  
    1294A     -0.922425  1295A     -0.921292  1296A     -0.920859  
    1297A     -0.917167  1298A     -0.916653  1299A     -0.916214  
    1300A     -0.916022  1301A     -0.914417  1302A     -0.914115  
    1303A     -0.913363  1304A     -0.913213  1305A     -0.910890  
    1306A     -0.909978  1307A     -0.909823  1308A     -0.909767  
    1309A     -0.909270  1310A     -0.909097  1311A     -0.907884  
    1312A     -0.907435  1313A     -0.906177  1314A     -0.904101  
    1315A     -0.902603  1316A     -0.901558  1317A     -0.901467  
    1318A     -0.899997  1319A     -0.898911  1320A     -0.897771  
    1321A     -0.896866  1322A     -0.895271  1323A     -0.894838  
    1324A     -0.894775  1325A     -0.893887  1326A     -0.893441  
    1327A     -0.893054  1328A     -0.892084  1329A     -0.891476  
    1330A     -0.890843  1331A     -0.889141  1332A     -0.888426  
    1333A     -0.886815  1334A     -0.885915  1335A     -0.884908  
    1336A     -0.884586  1337A     -0.883914  1338A     -0.883619  
    1339A     -0.883465  1340A     -0.882940  1341A     -0.882319  
    1342A     -0.878214  1343A     -0.877366  1344A     -0.875396  
    1345A     -0.875086  1346A     -0.874736  1347A     -0.874068  
    1348A     -0.873646  1349A     -0.873556  1350A     -0.873291  
    1351A     -0.871774  1352A     -0.871616  1353A     -0.870916  
    1354A     -0.870762  1355A     -0.869944  1356A     -0.869122  
    1357A     -0.868868  1358A     -0.868434  1359A     -0.866097  
    1360A     -0.865612  1361A     -0.864916  1362A     -0.864704  
    1363A     -0.863971  1364A     -0.863847  1365A     -0.863683  
    1366A     -0.862981  1367A     -0.862512  1368A     -0.861104  
    1369A     -0.860806  1370A     -0.860721  1371A     -0.860537  
    1372A     -0.859836  1373A     -0.858412  1374A     -0.858317  
    1375A     -0.858225  1376A     -0.857619  1377A     -0.857248  
    1378A     -0.857068  1379A     -0.853191  1380A     -0.852876  
    1381A     -0.852463  1382A     -0.851847  1383A     -0.850654  
    1384A     -0.850108  1385A     -0.849919  1386A     -0.849517  
    1387A     -0.848396  1388A     -0.848060  1389A     -0.848017  
    1390A     -0.847798  1391A     -0.846628  1392A     -0.845454  
    1393A     -0.845185  1394A     -0.844307  1395A     -0.843410  
    1396A     -0.842077  1397A     -0.841916  1398A     -0.841702  
    1399A     -0.840786  1400A     -0.840257  1401A     -0.839833  
    1402A     -0.839736  1403A     -0.839452  1404A     -0.837861  
    1405A     -0.835672  1406A     -0.832148  1407A     -0.831837  
    1408A     -0.831582  1409A     -0.831255  1410A     -0.831019  
    1411A     -0.830595  1412A     -0.829997  1413A     -0.829627  
    1414A     -0.829304  1415A     -0.829112  1416A     -0.828604  
    1417A     -0.828302  1418A     -0.826200  1419A     -0.825958  
    1420A     -0.825756  1421A     -0.825035  1422A     -0.824897  
    1423A     -0.824082  1424A     -0.823457  1425A     -0.823170  
    1426A     -0.823061  1427A     -0.822612  1428A     -0.822249  
    1429A     -0.821973  1430A     -0.821501  1431A     -0.820441  
    1432A     -0.820275  1433A     -0.818828  1434A     -0.817976  
    1435A     -0.817403  1436A     -0.817296  1437A     -0.817044  
    1438A     -0.816018  1439A     -0.815970  1440A     -0.815880  
    1441A     -0.814901  1442A     -0.814370  1443A     -0.813961  
    1444A     -0.813956  1445A     -0.812862  1446A     -0.812353  
    1447A     -0.811824  1448A     -0.810861  1449A     -0.810735  
    1450A     -0.810364  1451A     -0.809150  1452A     -0.808683  
    1453A     -0.808656  1454A     -0.807817  1455A     -0.807142  
    1456A     -0.806724  1457A     -0.806056  1458A     -0.805609  
    1459A     -0.803536  1460A     -0.802913  1461A     -0.802756  
    1462A     -0.802341  1463A     -0.801710  1464A     -0.801576  
    1465A     -0.801426  1466A     -0.800326  1467A     -0.800292  
    1468A     -0.799823  1469A     -0.799169  1470A     -0.798689  
    1471A     -0.798546  1472A     -0.797812  1473A     -0.796908  
    1474A     -0.795937  1475A     -0.794456  1476A     -0.793511  
    1477A     -0.793292  1478A     -0.792651  1479A     -0.792203  
    1480A     -0.791419  1481A     -0.791036  1482A     -0.790792  
    1483A     -0.790475  1484A     -0.790116  1485A     -0.788802  
    1486A     -0.788272  1487A     -0.787806  1488A     -0.786309  
    1489A     -0.785901  1490A     -0.785560  1491A     -0.784872  
    1492A     -0.784817  1493A     -0.783571  1494A     -0.783433  
    1495A     -0.783251  1496A     -0.782763  1497A     -0.782639  
    1498A     -0.780622  1499A     -0.780363  1500A     -0.779855  
    1501A     -0.778661  1502A     -0.778213  1503A     -0.777983  
    1504A     -0.777326  1505A     -0.777287  1506A     -0.777152  
    1507A     -0.776316  1508A     -0.776124  1509A     -0.775755  
    1510A     -0.775076  1511A     -0.774749  1512A     -0.774367  
    1513A     -0.773853  1514A     -0.773559  1515A     -0.771619  
    1516A     -0.771314  1517A     -0.770905  1518A     -0.770471  
    1519A     -0.770028  1520A     -0.769615  1521A     -0.768898  
    1522A     -0.768347  1523A     -0.767962  1524A     -0.767313  
    1525A     -0.766587  1526A     -0.766508  1527A     -0.766341  
    1528A     -0.765988  1529A     -0.765746  1530A     -0.765115  
    1531A     -0.764791  1532A     -0.764324  1533A     -0.763935  
    1534A     -0.763273  1535A     -0.763025  1536A     -0.762844  
    1537A     -0.762124  1538A     -0.762083  1539A     -0.761898  
    1540A     -0.760328  1541A     -0.759879  1542A     -0.757721  
    1543A     -0.757708  1544A     -0.756633  1545A     -0.755204  
    1546A     -0.754914  1547A     -0.754840  1548A     -0.754736  
    1549A     -0.754501  1550A     -0.753793  1551A     -0.753461  
    1552A     -0.753007  1553A     -0.752726  1554A     -0.752438  
    1555A     -0.752128  1556A     -0.751164  1557A     -0.749920  
    1558A     -0.749435  1559A     -0.748762  1560A     -0.748474  
    1561A     -0.747856  1562A     -0.747439  1563A     -0.747080  
    1564A     -0.746555  1565A     -0.746305  1566A     -0.745116  
    1567A     -0.745093  1568A     -0.745033  1569A     -0.744791  
    1570A     -0.744447  1571A     -0.744305  1572A     -0.743624  
    1573A     -0.743531  1574A     -0.742774  1575A     -0.742572  
    1576A     -0.741913  1577A     -0.741256  1578A     -0.741121  
    1579A     -0.741051  1580A     -0.740238  1581A     -0.739079  
    1582A     -0.738722  1583A     -0.737766  1584A     -0.736021  
    1585A     -0.735771  1586A     -0.735695  1587A     -0.735108  
    1588A     -0.735030  1589A     -0.734590  1590A     -0.734228  
    1591A     -0.733712  1592A     -0.733709  1593A     -0.733612  
    1594A     -0.733507  1595A     -0.733426  1596A     -0.733417  
    1597A     -0.732386  1598A     -0.731271  1599A     -0.731029  
    1600A     -0.730300  1601A     -0.730243  1602A     -0.730213  
    1603A     -0.730132  1604A     -0.729908  1605A     -0.729534  
    1606A     -0.728956  1607A     -0.728845  1608A     -0.728305  
    1609A     -0.728105  1610A     -0.727308  1611A     -0.727204  
    1612A     -0.726965  1613A     -0.725958  1614A     -0.725560  
    1615A     -0.724834  1616A     -0.724661  1617A     -0.724555  
    1618A     -0.724068  1619A     -0.723387  1620A     -0.722901  
    1621A     -0.722836  1622A     -0.721913  1623A     -0.721761  
    1624A     -0.721444  1625A     -0.720909  1626A     -0.720663  
    1627A     -0.720377  1628A     -0.719770  1629A     -0.719159  
    1630A     -0.718964  1631A     -0.718444  1632A     -0.718426  
    1633A     -0.718095  1634A     -0.717896  1635A     -0.717266  
    1636A     -0.717111  1637A     -0.716634  1638A     -0.716153  
    1639A     -0.715461  1640A     -0.714371  1641A     -0.713663  
    1642A     -0.713449  1643A     -0.712945  1644A     -0.712844  
    1645A     -0.712560  1646A     -0.711810  1647A     -0.711617  
    1648A     -0.711549  1649A     -0.711274  1650A     -0.710902  
    1651A     -0.710211  1652A     -0.710111  1653A     -0.708937  
    1654A     -0.708488  1655A     -0.708237  1656A     -0.708201  
    1657A     -0.707613  1658A     -0.707047  1659A     -0.706900  
    1660A     -0.706853  1661A     -0.706600  1662A     -0.705794  
    1663A     -0.704833  1664A     -0.704702  1665A     -0.704257  
    1666A     -0.703962  1667A     -0.703305  1668A     -0.702965  
    1669A     -0.702617  1670A     -0.702168  1671A     -0.701887  
    1672A     -0.701491  1673A     -0.700535  1674A     -0.700176  
    1675A     -0.699760  1676A     -0.698987  1677A     -0.698384  
    1678A     -0.698080  1679A     -0.697970  1680A     -0.697580  
    1681A     -0.697483  1682A     -0.697079  1683A     -0.696506  
    1684A     -0.696260  1685A     -0.696168  1686A     -0.695850  
    1687A     -0.695659  1688A     -0.695497  1689A     -0.695130  
    1690A     -0.694584  1691A     -0.694443  1692A     -0.694071  
    1693A     -0.693908  1694A     -0.693493  1695A     -0.693479  
    1696A     -0.693282  1697A     -0.692049  1698A     -0.691577  
    1699A     -0.691360  1700A     -0.690799  1701A     -0.690133  
    1702A     -0.689945  1703A     -0.689872  1704A     -0.689369  
    1705A     -0.689277  1706A     -0.689005  1707A     -0.688862  
    1708A     -0.688270  1709A     -0.687968  1710A     -0.687663  
    1711A     -0.687405  1712A     -0.687297  1713A     -0.687024  
    1714A     -0.686859  1715A     -0.686430  1716A     -0.686300  
    1717A     -0.685871  1718A     -0.685764  1719A     -0.685579  
    1720A     -0.685315  1721A     -0.684960  1722A     -0.684685  
    1723A     -0.684463  1724A     -0.684271  1725A     -0.683107  
    1726A     -0.683073  1727A     -0.682895  1728A     -0.682701  
    1729A     -0.682274  1730A     -0.681863  1731A     -0.681412  
    1732A     -0.681196  1733A     -0.680139  1734A     -0.679294  
    1735A     -0.678859  1736A     -0.678767  1737A     -0.678540  
    1738A     -0.678079  1739A     -0.677739  1740A     -0.677381  
    1741A     -0.677244  1742A     -0.676929  1743A     -0.676353  
    1744A     -0.675927  1745A     -0.675807  1746A     -0.675741  
    1747A     -0.675243  1748A     -0.674837  1749A     -0.674589  
    1750A     -0.674236  1751A     -0.673311  1752A     -0.672973  
    1753A     -0.672549  1754A     -0.672324  1755A     -0.671652  
    1756A     -0.671240  1757A     -0.671079  1758A     -0.670465  
    1759A     -0.670292  1760A     -0.669882  1761A     -0.669641  
    1762A     -0.669307  1763A     -0.669132  1764A     -0.668860  
    1765A     -0.668745  1766A     -0.668443  1767A     -0.668349  
    1768A     -0.668078  1769A     -0.667920  1770A     -0.667270  
    1771A     -0.667099  1772A     -0.666810  1773A     -0.666739  
    1774A     -0.665934  1775A     -0.665856  1776A     -0.665023  
    1777A     -0.664809  1778A     -0.664279  1779A     -0.664108  
    1780A     -0.663491  1781A     -0.663144  1782A     -0.662862  
    1783A     -0.661686  1784A     -0.661552  1785A     -0.661369  
    1786A     -0.661093  1787A     -0.661012  1788A     -0.660834  
    1789A     -0.660679  1790A     -0.659824  1791A     -0.659597  
    1792A     -0.659400  1793A     -0.658709  1794A     -0.658189  
    1795A     -0.658129  1796A     -0.657869  1797A     -0.657316  
    1798A     -0.657026  1799A     -0.656907  1800A     -0.656558  
    1801A     -0.656216  1802A     -0.656139  1803A     -0.655728  
    1804A     -0.655568  1805A     -0.655266  1806A     -0.654770  
    1807A     -0.654571  1808A     -0.654260  1809A     -0.654159  
    1810A     -0.653878  1811A     -0.653330  1812A     -0.653050  
    1813A     -0.652748  1814A     -0.652413  1815A     -0.652149  
    1816A     -0.651073  1817A     -0.650878  1818A     -0.650546  
    1819A     -0.649974  1820A     -0.649674  1821A     -0.649504  
    1822A     -0.648983  1823A     -0.648896  1824A     -0.648708  
    1825A     -0.648528  1826A     -0.648182  1827A     -0.647964  
    1828A     -0.647789  1829A     -0.647531  1830A     -0.647358  
    1831A     -0.646710  1832A     -0.646511  1833A     -0.646493  
    1834A     -0.645938  1835A     -0.645393  1836A     -0.645319  
    1837A     -0.645223  1838A     -0.645074  1839A     -0.644803  
    1840A     -0.644471  1841A     -0.644260  1842A     -0.643524  
    1843A     -0.642856  1844A     -0.642283  1845A     -0.642136  
    1846A     -0.641901  1847A     -0.641582  1848A     -0.641431  
    1849A     -0.640656  1850A     -0.640532  1851A     -0.640354  
    1852A     -0.640279  1853A     -0.639994  1854A     -0.639692  
    1855A     -0.639351  1856A     -0.639253  1857A     -0.639124  
    1858A     -0.638421  1859A     -0.638241  1860A     -0.637940  
    1861A     -0.637282  1862A     -0.637210  1863A     -0.636847  
    1864A     -0.636426  1865A     -0.636260  1866A     -0.635797  
    1867A     -0.635286  1868A     -0.635163  1869A     -0.634764  
    1870A     -0.634536  1871A     -0.634440  1872A     -0.634100  
    1873A     -0.633467  1874A     -0.632930  1875A     -0.632616  
    1876A     -0.632504  1877A     -0.632192  1878A     -0.631196  
    1879A     -0.630853  1880A     -0.630719  1881A     -0.630319  
    1882A     -0.629968  1883A     -0.629336  1884A     -0.628728  
    1885A     -0.628510  1886A     -0.628472  1887A     -0.628113  
    1888A     -0.628032  1889A     -0.627622  1890A     -0.627525  
    1891A     -0.626917  1892A     -0.626656  1893A     -0.626228  
    1894A     -0.626081  1895A     -0.625822  1896A     -0.625498  
    1897A     -0.625277  1898A     -0.624969  1899A     -0.624720  
    1900A     -0.624467  1901A     -0.624142  1902A     -0.624024  
    1903A     -0.623627  1904A     -0.623365  1905A     -0.623273  
    1906A     -0.622834  1907A     -0.622429  1908A     -0.622392  
    1909A     -0.621047  1910A     -0.620970  1911A     -0.620657  
    1912A     -0.620177  1913A     -0.620072  1914A     -0.619670  
    1915A     -0.619547  1916A     -0.619487  1917A     -0.619332  
    1918A     -0.618610  1919A     -0.618520  1920A     -0.618197  
    1921A     -0.618023  1922A     -0.617713  1923A     -0.617640  
    1924A     -0.617302  1925A     -0.617095  1926A     -0.617038  
    1927A     -0.616602  1928A     -0.616454  1929A     -0.616301  
    1930A     -0.615970  1931A     -0.615578  1932A     -0.615294  
    1933A     -0.615125  1934A     -0.614734  1935A     -0.614503  
    1936A     -0.614397  1937A     -0.613952  1938A     -0.613782  
    1939A     -0.613712  1940A     -0.613477  1941A     -0.613310  
    1942A     -0.613029  1943A     -0.612367  1944A     -0.611818  
    1945A     -0.611664  1946A     -0.611505  1947A     -0.611244  
    1948A     -0.610831  1949A     -0.610729  1950A     -0.610526  
    1951A     -0.609965  1952A     -0.609774  1953A     -0.609508  
    1954A     -0.609135  1955A     -0.608739  1956A     -0.608416  
    1957A     -0.608295  1958A     -0.608040  1959A     -0.607999  
    1960A     -0.607601  1961A     -0.607565  1962A     -0.607430  
    1963A     -0.606966  1964A     -0.606918  1965A     -0.606617  
    1966A     -0.606236  1967A     -0.605599  1968A     -0.605168  
    1969A     -0.604793  1970A     -0.604563  1971A     -0.604455  
    1972A     -0.604201  1973A     -0.603997  1974A     -0.603668  
    1975A     -0.603140  1976A     -0.602652  1977A     -0.602448  
    1978A     -0.602124  1979A     -0.601907  1980A     -0.601724  
    1981A     -0.601646  1982A     -0.601277  1983A     -0.600814  
    1984A     -0.600707  1985A     -0.600516  1986A     -0.600252  
    1987A     -0.600044  1988A     -0.599825  1989A     -0.599701  
    1990A     -0.599316  1991A     -0.599158  1992A     -0.598938  
    1993A     -0.598813  1994A     -0.598674  1995A     -0.598529  
    1996A     -0.598021  1997A     -0.597782  1998A     -0.597413  
    1999A     -0.597214  2000A     -0.596959  2001A     -0.596812  
    2002A     -0.596490  2003A     -0.596343  2004A     -0.596307  
    2005A     -0.595914  2006A     -0.595604  2007A     -0.595238  
    2008A     -0.595088  2009A     -0.594267  2010A     -0.594079  
    2011A     -0.593650  2012A     -0.593642  2013A     -0.593578  
    2014A     -0.593379  2015A     -0.592968  2016A     -0.592815  
    2017A     -0.592722  2018A     -0.592518  2019A     -0.592125  
    2020A     -0.591993  2021A     -0.591863  2022A     -0.591465  
    2023A     -0.591165  2024A     -0.590924  2025A     -0.590753  
    2026A     -0.590376  2027A     -0.590262  2028A     -0.590163  
    2029A     -0.590030  2030A     -0.589933  2031A     -0.589686  
    2032A     -0.589390  2033A     -0.589189  2034A     -0.588839  
    2035A     -0.588652  2036A     -0.588020  2037A     -0.587690  
    2038A     -0.587285  2039A     -0.587133  2040A     -0.586833  
    2041A     -0.586508  2042A     -0.586434  2043A     -0.586303  
    2044A     -0.585979  2045A     -0.585895  2046A     -0.585539  
    2047A     -0.585382  2048A     -0.584593  2049A     -0.584443  
    2050A     -0.584201  2051A     -0.583888  2052A     -0.583656  
    2053A     -0.583407  2054A     -0.583374  2055A     -0.582864  
    2056A     -0.582715  2057A     -0.582421  2058A     -0.582205  
    2059A     -0.582045  2060A     -0.581871  2061A     -0.581728  
    2062A     -0.581382  2063A     -0.581215  2064A     -0.581106  
    2065A     -0.580797  2066A     -0.580603  2067A     -0.580163  
    2068A     -0.579614  2069A     -0.579033  2070A     -0.578576  
    2071A     -0.578295  2072A     -0.578027  2073A     -0.577863  
    2074A     -0.577709  2075A     -0.577498  2076A     -0.576941  
    2077A     -0.576736  2078A     -0.576633  2079A     -0.576468  
    2080A     -0.576320  2081A     -0.576268  2082A     -0.575824  
    2083A     -0.575401  2084A     -0.575145  2085A     -0.574870  
    2086A     -0.574471  2087A     -0.574336  2088A     -0.574147  
    2089A     -0.573911  2090A     -0.573788  2091A     -0.573526  
    2092A     -0.573353  2093A     -0.573155  2094A     -0.572825  
    2095A     -0.572657  2096A     -0.572079  2097A     -0.571574  
    2098A     -0.571374  2099A     -0.571080  2100A     -0.570492  
    2101A     -0.570340  2102A     -0.570014  2103A     -0.569626  
    2104A     -0.569498  2105A     -0.569400  2106A     -0.568871  
    2107A     -0.568689  2108A     -0.568322  2109A     -0.567824  
    2110A     -0.567454  2111A     -0.567121  2112A     -0.566859  
    2113A     -0.566728  2114A     -0.566204  2115A     -0.565966  
    2116A     -0.565540  2117A     -0.565279  2118A     -0.565250  
    2119A     -0.565072  2120A     -0.564870  2121A     -0.564310  
    2122A     -0.564191  2123A     -0.563857  2124A     -0.563670  
    2125A     -0.563286  2126A     -0.563119  2127A     -0.562954  
    2128A     -0.562723  2129A     -0.562476  2130A     -0.562124  
    2131A     -0.562026  2132A     -0.561717  2133A     -0.561564  
    2134A     -0.561446  2135A     -0.561178  2136A     -0.560645  
    2137A     -0.560569  2138A     -0.560421  2139A     -0.560315  
    2140A     -0.560041  2141A     -0.559627  2142A     -0.559302  
    2143A     -0.559172  2144A     -0.558606  2145A     -0.558121  
    2146A     -0.557815  2147A     -0.557682  2148A     -0.557438  
    2149A     -0.557090  2150A     -0.556893  2151A     -0.556656  
    2152A     -0.556235  2153A     -0.556133  2154A     -0.555694  
    2155A     -0.555595  2156A     -0.555365  2157A     -0.555173  
    2158A     -0.555046  2159A     -0.554528  2160A     -0.554420  
    2161A     -0.553719  2162A     -0.553451  2163A     -0.553129  
    2164A     -0.552876  2165A     -0.552669  2166A     -0.552098  
    2167A     -0.551804  2168A     -0.551563  2169A     -0.551506  
    2170A     -0.550941  2171A     -0.550331  2172A     -0.550133  
    2173A     -0.550060  2174A     -0.549924  2175A     -0.549679  
    2176A     -0.549322  2177A     -0.548928  2178A     -0.548892  
    2179A     -0.548539  2180A     -0.547832  2181A     -0.547597  
    2182A     -0.547453  2183A     -0.547271  2184A     -0.546778  
    2185A     -0.546434  2186A     -0.546334  2187A     -0.545805  
    2188A     -0.545630  2189A     -0.545555  2190A     -0.545413  
    2191A     -0.545299  2192A     -0.545171  2193A     -0.544967  
    2194A     -0.544905  2195A     -0.544792  2196A     -0.544587  
    2197A     -0.544081  2198A     -0.543601  2199A     -0.543445  
    2200A     -0.543186  2201A     -0.542974  2202A     -0.542492  
    2203A     -0.541917  2204A     -0.541802  2205A     -0.541702  
    2206A     -0.541572  2207A     -0.541293  2208A     -0.540836  
    2209A     -0.540180  2210A     -0.540027  2211A     -0.539843  
    2212A     -0.539715  2213A     -0.539425  2214A     -0.539203  
    2215A     -0.538690  2216A     -0.538381  2217A     -0.538227  
    2218A     -0.538025  2219A     -0.537542  2220A     -0.537428  
    2221A     -0.537016  2222A     -0.536813  2223A     -0.536479  
    2224A     -0.535346  2225A     -0.535166  2226A     -0.535033  
    2227A     -0.534873  2228A     -0.534513  2229A     -0.534433  
    2230A     -0.534092  2231A     -0.534004  2232A     -0.533917  
    2233A     -0.533750  2234A     -0.533519  2235A     -0.533294  
    2236A     -0.533109  2237A     -0.532836  2238A     -0.532574  
    2239A     -0.532324  2240A     -0.532029  2241A     -0.531738  
    2242A     -0.531655  2243A     -0.531017  2244A     -0.530645  
    2245A     -0.530386  2246A     -0.530169  2247A     -0.530036  
    2248A     -0.529992  2249A     -0.529786  2250A     -0.529384  
    2251A     -0.529073  2252A     -0.529042  2253A     -0.528809  
    2254A     -0.528722  2255A     -0.528583  2256A     -0.528254  
    2257A     -0.527731  2258A     -0.527493  2259A     -0.527297  
    2260A     -0.527083  2261A     -0.526760  2262A     -0.526558  
    2263A     -0.526222  2264A     -0.526025  2265A     -0.525593  
    2266A     -0.525255  2267A     -0.525068  2268A     -0.524957  
    2269A     -0.524865  2270A     -0.524491  2271A     -0.524180  
    2272A     -0.523716  2273A     -0.523393  2274A     -0.523206  
    2275A     -0.523127  2276A     -0.523047  2277A     -0.522676  
    2278A     -0.522225  2279A     -0.522104  2280A     -0.522082  
    2281A     -0.521947  2282A     -0.521675  2283A     -0.521562  
    2284A     -0.521136  2285A     -0.520981  2286A     -0.520855  
    2287A     -0.520772  2288A     -0.520375  2289A     -0.520090  
    2290A     -0.520001  2291A     -0.519411  2292A     -0.519168  
    2293A     -0.518815  2294A     -0.518746  2295A     -0.518575  
    2296A     -0.518536  2297A     -0.518328  2298A     -0.517913  
    2299A     -0.517121  2300A     -0.516911  2301A     -0.516631  
    2302A     -0.516507  2303A     -0.516459  2304A     -0.516234  
    2305A     -0.515764  2306A     -0.515445  2307A     -0.515351  
    2308A     -0.515173  2309A     -0.515104  2310A     -0.514963  
    2311A     -0.514595  2312A     -0.514346  2313A     -0.514121  
    2314A     -0.513763  2315A     -0.513457  2316A     -0.512858  
    2317A     -0.512809  2318A     -0.512642  2319A     -0.511988  
    2320A     -0.511895  2321A     -0.511773  2322A     -0.511561  
    2323A     -0.511188  2324A     -0.510871  2325A     -0.510705  
    2326A     -0.510627  2327A     -0.510440  2328A     -0.509765  
    2329A     -0.509655  2330A     -0.509497  2331A     -0.509221  
    2332A     -0.508939  2333A     -0.508440  2334A     -0.507782  
    2335A     -0.507617  2336A     -0.507375  2337A     -0.507189  
    2338A     -0.506604  2339A     -0.506501  2340A     -0.506404  
    2341A     -0.506207  2342A     -0.505974  2343A     -0.505469  
    2344A     -0.505105  2345A     -0.504959  2346A     -0.504567  
    2347A     -0.504102  2348A     -0.503024  2349A     -0.502599  
    2350A     -0.502017  2351A     -0.501956  2352A     -0.501519  
    2353A     -0.501482  2354A     -0.501023  2355A     -0.500724  
    2356A     -0.500622  2357A     -0.500239  2358A     -0.500160  
    2359A     -0.500148  2360A     -0.499820  2361A     -0.499640  
    2362A     -0.499435  2363A     -0.499092  2364A     -0.498819  
    2365A     -0.498622  2366A     -0.498224  2367A     -0.497999  
    2368A     -0.497725  2369A     -0.497604  2370A     -0.497452  
    2371A     -0.497338  2372A     -0.497236  2373A     -0.496048  
    2374A     -0.495939  2375A     -0.495853  2376A     -0.495688  
    2377A     -0.495419  2378A     -0.495403  2379A     -0.494350  
    2380A     -0.494217  2381A     -0.494092  2382A     -0.493698  
    2383A     -0.493620  2384A     -0.493100  2385A     -0.493025  
    2386A     -0.492623  2387A     -0.492347  2388A     -0.492113  
    2389A     -0.491510  2390A     -0.491474  2391A     -0.491336  
    2392A     -0.491070  2393A     -0.490621  2394A     -0.490450  
    2395A     -0.490039  2396A     -0.489892  2397A     -0.489761  
    2398A     -0.489612  2399A     -0.489301  2400A     -0.489097  
    2401A     -0.488860  2402A     -0.488718  2403A     -0.488526  
    2404A     -0.488424  2405A     -0.488311  2406A     -0.488100  
    2407A     -0.487960  2408A     -0.487384  2409A     -0.487235  
    2410A     -0.486983  2411A     -0.486754  2412A     -0.486657  
    2413A     -0.486592  2414A     -0.486366  2415A     -0.485531  
    2416A     -0.485050  2417A     -0.484976  2418A     -0.484527  
    2419A     -0.484386  2420A     -0.483818  2421A     -0.483773  
    2422A     -0.483601  2423A     -0.483580  2424A     -0.483354  
    2425A     -0.483161  2426A     -0.482709  2427A     -0.482515  
    2428A     -0.482142  2429A     -0.481584  2430A     -0.480906  
    2431A     -0.480495  2432A     -0.480465  2433A     -0.479564  
    2434A     -0.479321  2435A     -0.478762  2436A     -0.478724  
    2437A     -0.478674  2438A     -0.478621  2439A     -0.478257  
    2440A     -0.477886  2441A     -0.477024  2442A     -0.477012  
    2443A     -0.476562  2444A     -0.476241  2445A     -0.476104  
    2446A     -0.475866  2447A     -0.475841  2448A     -0.475521  
    2449A     -0.474941  2450A     -0.474795  2451A     -0.474310  
    2452A     -0.474215  2453A     -0.473744  2454A     -0.473576  
    2455A     -0.473141  2456A     -0.472473  2457A     -0.472151  
    2458A     -0.471968  2459A     -0.471541  2460A     -0.471165  
    2461A     -0.470993  2462A     -0.470877  2463A     -0.470168  
    2464A     -0.469942  2465A     -0.469684  2466A     -0.469555  
    2467A     -0.469368  2468A     -0.469251  2469A     -0.468277  
    2470A     -0.468013  2471A     -0.466894  2472A     -0.466311  
    2473A     -0.466034  2474A     -0.465475  2475A     -0.465063  
    2476A     -0.464679  2477A     -0.464629  2478A     -0.464437  
    2479A     -0.464401  2480A     -0.464234  2481A     -0.464033  
    2482A     -0.463884  2483A     -0.463079  2484A     -0.462819  
    2485A     -0.462795  2486A     -0.462483  2487A     -0.462290  
    2488A     -0.462059  2489A     -0.461726  2490A     -0.461455  
    2491A     -0.461283  2492A     -0.460640  2493A     -0.460611  
    2494A     -0.460582  2495A     -0.459357  2496A     -0.458813  
    2497A     -0.458656  2498A     -0.458588  2499A     -0.457563  
    2500A     -0.456816  2501A     -0.456782  2502A     -0.456420  
    2503A     -0.455878  2504A     -0.455404  2505A     -0.454088  
    2506A     -0.453788  2507A     -0.453064  2508A     -0.452815  
    2509A     -0.452318  2510A     -0.451817  2511A     -0.451356  
    2512A     -0.451237  2513A     -0.450722  2514A     -0.449904  
    2515A     -0.449893  2516A     -0.449443  2517A     -0.449021  
    2518A     -0.448619  2519A     -0.448369  2520A     -0.448224  
    2521A     -0.447483  2522A     -0.447400  2523A     -0.446978  
    2524A     -0.446882  2525A     -0.446847  2526A     -0.446664  
    2527A     -0.446540  2528A     -0.446120  2529A     -0.445716  
    2530A     -0.445605  2531A     -0.445522  2532A     -0.445486  
    2533A     -0.444797  2534A     -0.444578  2535A     -0.444513  
    2536A     -0.443854  2537A     -0.443399  2538A     -0.443140  
    2539A     -0.443120  2540A     -0.442994  2541A     -0.442951  
    2542A     -0.442745  2543A     -0.442693  2544A     -0.441995  
    2545A     -0.441778  2546A     -0.441619  2547A     -0.441375  
    2548A     -0.441286  2549A     -0.441204  2550A     -0.440914  
    2551A     -0.440563  2552A     -0.440220  2553A     -0.439788  
    2554A     -0.439451  2555A     -0.439427  2556A     -0.439278  
    2557A     -0.438151  2558A     -0.437825  2559A     -0.437519  
    2560A     -0.437492  2561A     -0.437040  2562A     -0.436581  
    2563A     -0.436264  2564A     -0.435677  2565A     -0.435550  
    2566A     -0.435279  2567A     -0.434299  2568A     -0.433874  
    2569A     -0.433832  2570A     -0.433434  2571A     -0.432810  
    2572A     -0.432479  2573A     -0.432137  2574A     -0.431866  
    2575A     -0.431616  2576A     -0.431413  2577A     -0.431272  
    2578A     -0.430022  2579A     -0.429989  2580A     -0.429859  
    2581A     -0.429748  2582A     -0.429345  2583A     -0.429095  
    2584A     -0.428805  2585A     -0.428455  2586A     -0.428352  
    2587A     -0.427294  2588A     -0.427209  2589A     -0.427156  
    2590A     -0.427000  2591A     -0.426683  2592A     -0.426413  
    2593A     -0.425975  2594A     -0.425701  2595A     -0.424927  
    2596A     -0.424850  2597A     -0.424578  2598A     -0.424377  
    2599A     -0.424123  2600A     -0.423733  2601A     -0.423503  
    2602A     -0.423274  2603A     -0.422819  2604A     -0.422581  
    2605A     -0.422003  2606A     -0.421529  2607A     -0.421227  
    2608A     -0.421127  2609A     -0.420636  2610A     -0.420276  
    2611A     -0.419689  2612A     -0.419019  2613A     -0.418325  
    2614A     -0.417991  2615A     -0.417021  2616A     -0.416189  
    2617A     -0.415736  2618A     -0.415427  2619A     -0.414568  
    2620A     -0.414398  2621A     -0.413677  2622A     -0.413630  
    2623A     -0.412363  2624A     -0.411082  2625A     -0.411016  
    2626A     -0.410953  2627A     -0.410428  2628A     -0.410310  
    2629A     -0.409669  2630A     -0.409289  2631A     -0.408719  
    2632A     -0.408486  2633A     -0.407971  2634A     -0.407689  
    2635A     -0.407605  2636A     -0.407482  2637A     -0.407327  
    2638A     -0.406686  2639A     -0.406399  2640A     -0.406338  
    2641A     -0.406211  2642A     -0.405580  2643A     -0.404285  
    2644A     -0.403967  2645A     -0.403887  2646A     -0.403526  
    2647A     -0.403201  2648A     -0.403071  2649A     -0.403062  
    2650A     -0.402640  2651A     -0.402542  2652A     -0.401687  
    2653A     -0.401354  2654A     -0.401329  2655A     -0.400215  
    2656A     -0.399598  2657A     -0.399540  2658A     -0.399312  
    2659A     -0.399119  2660A     -0.399075  2661A     -0.398826  
    2662A     -0.398338  2663A     -0.398108  2664A     -0.397802  
    2665A     -0.397072  2666A     -0.396919  2667A     -0.396815  
    2668A     -0.396529  2669A     -0.396153  2670A     -0.395906  
    2671A     -0.395343  2672A     -0.395239  2673A     -0.394818  
    2674A     -0.394372  2675A     -0.393993  2676A     -0.393220  
    2677A     -0.391715  2678A     -0.390723  2679A     -0.388986  
    2680A     -0.388492  2681A     -0.387825  2682A     -0.387776  
    2683A     -0.387722  2684A     -0.387610  2685A     -0.387289  
    2686A     -0.386361  2687A     -0.386343  2688A     -0.386242  
    2689A     -0.386146  2690A     -0.385836  2691A     -0.385604  
    2692A     -0.385509  2693A     -0.385089  2694A     -0.384703  
    2695A     -0.384594  2696A     -0.384533  2697A     -0.384113  
    2698A     -0.383859  2699A     -0.383185  2700A     -0.382586  
    2701A     -0.382520  2702A     -0.382359  2703A     -0.379351  
    2704A     -0.377730  2705A     -0.377514  2706A     -0.377506  
    2707A     -0.375364  2708A     -0.374367  2709A     -0.373996  
    2710A     -0.373594  2711A     -0.372672  2712A     -0.372660  
    2713A     -0.370550  2714A     -0.369970  2715A     -0.369503  
    2716A     -0.369471  2717A     -0.368866  2718A     -0.368150  
    2719A     -0.366835  2720A     -0.364692  2721A     -0.364207  
    2722A     -0.364082  2723A     -0.363348  2724A     -0.362873  
    2725A     -0.361918  2726A     -0.361492  2727A     -0.359827  
    2728A     -0.359542  2729A     -0.359285  2730A     -0.358892  
    2731A     -0.358159  2732A     -0.357427  2733A     -0.357407  
    2734A     -0.357263  2735A     -0.357122  2736A     -0.356331  
    2737A     -0.355557  2738A     -0.354838  2739A     -0.354803  
    2740A     -0.354658  2741A     -0.353751  2742A     -0.352760  
    2743A     -0.352604  2744A     -0.352166  2745A     -0.351532  
    2746A     -0.351437  2747A     -0.351115  2748A     -0.349437  
    2749A     -0.348671  2750A     -0.348629  2751A     -0.346865  
    2752A     -0.346442  2753A     -0.346200  2754A     -0.345838  
    2755A     -0.344737  2756A     -0.344735  2757A     -0.344402  
    2758A     -0.343484  2759A     -0.343278  2760A     -0.340790  
    2761A     -0.339958  2762A     -0.339818  2763A     -0.339646  
    2764A     -0.338534  2765A     -0.337987  2766A     -0.337341  
    2767A     -0.336638  2768A     -0.335256  2769A     -0.335152  
    2770A     -0.334474  2771A     -0.333975  2772A     -0.332973  
    2773A     -0.332604  2774A     -0.331846  2775A     -0.330514  
    2776A     -0.328991  2777A     -0.328552  2778A     -0.327851  
    2779A     -0.326118  2780A     -0.323569  2781A     -0.322870  
    2782A     -0.321161  2783A     -0.320381  2784A     -0.319923  
    2785A     -0.319184  2786A     -0.318839  2787A     -0.318727  
    2788A     -0.317980  2789A     -0.317951  2790A     -0.317534  
    2791A     -0.317186  2792A     -0.315959  2793A     -0.315594  
    2794A     -0.315325  2795A     -0.313543  2796A     -0.312376  
    2797A     -0.311825  2798A     -0.311669  2799A     -0.310466  
    2800A     -0.309741  2801A     -0.308284  2802A     -0.307078  
    2803A     -0.305792  2804A     -0.304842  2805A     -0.304514  
    2806A     -0.302845  2807A     -0.300674  2808A     -0.300363  
    2809A     -0.299905  2810A     -0.299654  2811A     -0.299534  
    2812A     -0.298163  2813A     -0.297629  2814A     -0.297096  
    2815A     -0.296950  2816A     -0.295980  2817A     -0.295778  
    2818A     -0.295627  2819A     -0.294191  2820A     -0.289881  
    2821A     -0.289611  2822A     -0.288101  2823A     -0.287300  
    2824A     -0.283313  2825A     -0.282932  2826A     -0.282261  
    2827A     -0.281868  2828A     -0.281439  2829A     -0.281320  
    2830A     -0.280499  2831A     -0.279537  2832A     -0.278603  
    2833A     -0.277771  2834A     -0.275533  2835A     -0.275266  
    2836A     -0.272655  2837A     -0.272112  2838A     -0.271629  
    2839A     -0.269119  2840A     -0.268706  2841A     -0.267613  
    2842A     -0.266129  2843A     -0.262991  2844A     -0.261376  
    2845A     -0.260593  2846A     -0.253492  2847A     -0.243973  
    2848A     -0.243382  2849A     -0.239011  2850A     -0.234693  
    2851A     -0.233205  2852A     -0.231930  2853A     -0.230213  
    2854A     -0.228004  2855A     -0.227885  2856A     -0.226919  
    2857A     -0.218415  2858A     -0.203123  2859A     -0.198798  
    2860A     -0.192244  2861A     -0.181863  2862A     -0.174263  
    2863A     -0.156070  2864A     -0.147357  2865A     -0.146622  
    2866A     -0.144243  2867A     -0.127855  2868A     -0.126456  
    2869A     -0.120571  2870A     -0.120243  2871A     -0.117399  
    2872A     -0.105741  2873A     -0.096678  2874A     -0.095129  
    2875A     -0.086376  2876A     -0.080765  2877A     -0.071756  
    2878A     -0.048089  

    Virtual:                                                              

    2879A      0.028467  2880A      0.072058  2881A      0.074475  
    2882A      0.084525  2883A      0.097262  2884A      0.100351  
    2885A      0.103122  2886A      0.107447  2887A      0.111411  
    2888A      0.113624  2889A      0.114073  2890A      0.114657  
    2891A      0.118348  2892A      0.121282  2893A      0.124576  
    2894A      0.126348  2895A      0.127885  2896A      0.128042  
    2897A      0.128956  2898A      0.134523  2899A      0.135555  
    2900A      0.138411  2901A      0.142078  2902A      0.144655  
    2903A      0.147093  2904A      0.147611  2905A      0.149157  
    2906A      0.153052  2907A      0.155064  2908A      0.156042  
    2909A      0.158387  2910A      0.161467  2911A      0.164566  
    2912A      0.172781  2913A      0.177119  2914A      0.181828  
    2915A      0.181916  2916A      0.182188  2917A      0.182806  
    2918A      0.187797  2919A      0.188084  2920A      0.188141  
    2921A      0.190803  2922A      0.192406  2923A      0.194853  
    2924A      0.195333  2925A      0.195962  2926A      0.196593  
    2927A      0.199969  2928A      0.200974  2929A      0.201329  
    2930A      0.203123  2931A      0.204720  2932A      0.206922  
    2933A      0.207990  2934A      0.209547  2935A      0.214653  
    2936A      0.215803  2937A      0.216857  2938A      0.217438  
    2939A      0.217635  2940A      0.218116  2941A      0.219398  
    2942A      0.220288  2943A      0.220762  2944A      0.221314  
    2945A      0.222827  2946A      0.223189  2947A      0.223717  
    2948A      0.228475  2949A      0.229296  2950A      0.230474  
    2951A      0.231289  2952A      0.231886  2953A      0.232624  
    2954A      0.233561  2955A      0.233799  2956A      0.236480  
    2957A      0.236675  2958A      0.238328  2959A      0.238567  
    2960A      0.240058  2961A      0.241416  2962A      0.243134  
    2963A      0.246863  2964A      0.247438  2965A      0.249867  
    2966A      0.250686  2967A      0.254797  2968A      0.256309  
    2969A      0.258589  2970A      0.266603  2971A      0.267478  
    2972A      0.273620  2973A      0.273820  2974A      0.277983  
    2975A      0.279128  2976A      0.280078  2977A      0.280600  
    2978A      0.282365  2979A      0.283179  2980A      0.284664  
    2981A      0.285609  2982A      0.287346  2983A      0.287386  
    2984A      0.291652  2985A      0.292894  2986A      0.294307  
    2987A      0.296946  2988A      0.297423  2989A      0.298199  
    2990A      0.301786  2991A      0.302202  2992A      0.302905  
    2993A      0.302932  2994A      0.302936  2995A      0.303767  
    2996A      0.304055  2997A      0.304758  2998A      0.307422  
    2999A      0.307933  3000A      0.307999  3001A      0.309340  
    3002A      0.312063  3003A      0.315229  3004A      0.315735  
    3005A      0.316059  3006A      0.317639  3007A      0.318716  
    3008A      0.320649  3009A      0.321906  3010A      0.326279  
    3011A      0.327906  3012A      0.329204  3013A      0.330259  
    3014A      0.330471  3015A      0.331094  3016A      0.334241  
    3017A      0.335047  3018A      0.336135  3019A      0.337932  
    3020A      0.340173  3021A      0.342208  3022A      0.344142  
    3023A      0.345969  3024A      0.347286  3025A      0.347899  
    3026A      0.350893  3027A      0.353345  3028A      0.354952  
    3029A      0.356011  3030A      0.356478  3031A      0.356609  
    3032A      0.356644  3033A      0.356751  3034A      0.356950  
    3035A      0.357362  3036A      0.359118  3037A      0.361848  
    3038A      0.362592  3039A      0.368195  3040A      0.369836  
    3041A      0.370218  3042A      0.371581  3043A      0.371849  
    3044A      0.373922  3045A      0.376227  3046A      0.376660  
    3047A      0.376825  3048A      0.379690  3049A      0.380643  
    3050A      0.381077  3051A      0.381692  3052A      0.383566  
    3053A      0.383999  3054A      0.384952  3055A      0.385378  
    3056A      0.387065  3057A      0.390745  3058A      0.392245  
    3059A      0.393737  3060A      0.394091  3061A      0.394779  
    3062A      0.394902  3063A      0.397004  3064A      0.398191  
    3065A      0.398335  3066A      0.399195  3067A      0.401554  
    3068A      0.402657  3069A      0.406611  3070A      0.407490  
    3071A      0.408372  3072A      0.409414  3073A      0.410592  
    3074A      0.412401  3075A      0.413847  3076A      0.415138  
    3077A      0.415716  3078A      0.416439  3079A      0.418639  
    3080A      0.419022  3081A      0.420249  3082A      0.422047  
    3083A      0.423532  3084A      0.424313  3085A      0.424727  
    3086A      0.426915  3087A      0.427643  3088A      0.427970  
    3089A      0.428668  3090A      0.429353  3091A      0.429705  
    3092A      0.430600  3093A      0.430791  3094A      0.431612  
    3095A      0.432113  3096A      0.432397  3097A      0.432632  
    3098A      0.434798  3099A      0.435404  3100A      0.435582  
    3101A      0.437246  3102A      0.437424  3103A      0.438073  
    3104A      0.440334  3105A      0.440580  3106A      0.440863  
    3107A      0.441125  3108A      0.441960  3109A      0.442509  
    3110A      0.443012  3111A      0.444453  3112A      0.444710  
    3113A      0.445047  3114A      0.445230  3115A      0.445366  
    3116A      0.446705  3117A      0.448343  3118A      0.449022  
    3119A      0.449161  3120A      0.450222  3121A      0.450901  
    3122A      0.451722  3123A      0.453143  3124A      0.453484  
    3125A      0.454017  3126A      0.454154  3127A      0.456683  
    3128A      0.457494  3129A      0.457952  3130A      0.458083  
    3131A      0.459624  3132A      0.460375  3133A      0.460957  
    3134A      0.461331  3135A      0.461381  3136A      0.461664  
    3137A      0.462596  3138A      0.463763  3139A      0.464241  
    3140A      0.465937  3141A      0.466119  3142A      0.467080  
    3143A      0.467479  3144A      0.467723  3145A      0.468599  
    3146A      0.468713  3147A      0.469109  3148A      0.470155  
    3149A      0.471326  3150A      0.472675  3151A      0.473334  
    3152A      0.474579  3153A      0.474732  3154A      0.475229  
    3155A      0.475767  3156A      0.476506  3157A      0.477144  
    3158A      0.477481  3159A      0.478260  3160A      0.478269  
    3161A      0.479158  3162A      0.479343  3163A      0.479836  
    3164A      0.480576  3165A      0.480715  3166A      0.481147  
    3167A      0.481441  3168A      0.481544  3169A      0.483202  
    3170A      0.483809  3171A      0.484047  3172A      0.485317  
    3173A      0.485562  3174A      0.485678  3175A      0.486083  
    3176A      0.486096  3177A      0.486221  3178A      0.486322  
    3179A      0.486935  3180A      0.487856  3181A      0.488670  
    3182A      0.488860  3183A      0.490662  3184A      0.491397  
    3185A      0.492055  3186A      0.493438  3187A      0.493595  
    3188A      0.494296  3189A      0.494463  3190A      0.495722  
    3191A      0.495753  3192A      0.497056  3193A      0.497338  
    3194A      0.497740  3195A      0.498201  3196A      0.498725  
    3197A      0.499114  3198A      0.499301  3199A      0.499415  
    3200A      0.499778  3201A      0.500927  3202A      0.501093  
    3203A      0.501517  3204A      0.502822  3205A      0.503207  
    3206A      0.504403  3207A      0.505557  3208A      0.505835  
    3209A      0.506498  3210A      0.507071  3211A      0.507659  
    3212A      0.507972  3213A      0.508671  3214A      0.509686  
    3215A      0.509907  3216A      0.510389  3217A      0.510809  
    3218A      0.511259  3219A      0.511599  3220A      0.511974  
    3221A      0.512143  3222A      0.512383  3223A      0.513568  
    3224A      0.513741  3225A      0.514216  3226A      0.514664  
    3227A      0.515060  3228A      0.515291  3229A      0.515486  
    3230A      0.516144  3231A      0.516415  3232A      0.516773  
    3233A      0.516843  3234A      0.517129  3235A      0.517367  
    3236A      0.517728  3237A      0.517967  3238A      0.519194  
    3239A      0.519785  3240A      0.520238  3241A      0.520449  
    3242A      0.521199  3243A      0.521630  3244A      0.521799  
    3245A      0.522222  3246A      0.522550  3247A      0.522587  
    3248A      0.523258  3249A      0.523650  3250A      0.523695  
    3251A      0.524067  3252A      0.524315  3253A      0.524815  
    3254A      0.525903  3255A      0.526396  3256A      0.526417  
    3257A      0.527030  3258A      0.527680  3259A      0.528100  
    3260A      0.528853  3261A      0.529651  3262A      0.529859  
    3263A      0.530493  3264A      0.530788  3265A      0.531646  
    3266A      0.532261  3267A      0.532569  3268A      0.532703  
    3269A      0.532829  3270A      0.533323  3271A      0.533810  
    3272A      0.534097  3273A      0.534503  3274A      0.534663  
    3275A      0.535056  3276A      0.535423  3277A      0.536040  
    3278A      0.536545  3279A      0.536810  3280A      0.537555  
    3281A      0.537635  3282A      0.538153  3283A      0.538337  
    3284A      0.538490  3285A      0.538735  3286A      0.539293  
    3287A      0.539500  3288A      0.540748  3289A      0.540877  
    3290A      0.541059  3291A      0.541321  3292A      0.541726  
    3293A      0.541999  3294A      0.542091  3295A      0.542558  
    3296A      0.542951  3297A      0.543122  3298A      0.544327  
    3299A      0.544678  3300A      0.545355  3301A      0.545614  
    3302A      0.546240  3303A      0.546344  3304A      0.547202  
    3305A      0.547421  3306A      0.547529  3307A      0.548169  
    3308A      0.548512  3309A      0.548907  3310A      0.550016  
    3311A      0.550413  3312A      0.551056  3313A      0.551160  
    3314A      0.551305  3315A      0.551664  3316A      0.551930  
    3317A      0.552022  3318A      0.552250  3319A      0.552938  
    3320A      0.553373  3321A      0.553767  3322A      0.554110  
    3323A      0.554269  3324A      0.554678  3325A      0.554879  
    3326A      0.556194  3327A      0.556308  3328A      0.556663  
    3329A      0.556758  3330A      0.557221  3331A      0.557525  
    3332A      0.557705  3333A      0.557879  3334A      0.558149  
    3335A      0.558902  3336A      0.559183  3337A      0.559726  
    3338A      0.559946  3339A      0.560195  3340A      0.560741  
    3341A      0.561487  3342A      0.561529  3343A      0.562017  
    3344A      0.562224  3345A      0.562458  3346A      0.563393  
    3347A      0.563656  3348A      0.563909  3349A      0.564094  
    3350A      0.564551  3351A      0.564782  3352A      0.564946  
    3353A      0.565353  3354A      0.565754  3355A      0.566401  
    3356A      0.566449  3357A      0.566590  3358A      0.567229  
    3359A      0.567352  3360A      0.567874  3361A      0.568285  
    3362A      0.568711  3363A      0.569126  3364A      0.569364  
    3365A      0.569833  3366A      0.569999  3367A      0.570326  
    3368A      0.570534  3369A      0.570927  3370A      0.571594  
    3371A      0.571891  3372A      0.572064  3373A      0.572171  
    3374A      0.573232  3375A      0.573337  3376A      0.573495  
    3377A      0.573735  3378A      0.574186  3379A      0.574559  
    3380A      0.575022  3381A      0.575186  3382A      0.575369  
    3383A      0.575552  3384A      0.576013  3385A      0.576185  
    3386A      0.576343  3387A      0.577023  3388A      0.577827  
    3389A      0.578715  3390A      0.579253  3391A      0.579632  
    3392A      0.579956  3393A      0.580113  3394A      0.580431  
    3395A      0.580661  3396A      0.581319  3397A      0.581544  
    3398A      0.582124  3399A      0.582245  3400A      0.582346  
    3401A      0.582849  3402A      0.583567  3403A      0.583759  
    3404A      0.584216  3405A      0.584854  3406A      0.585026  
    3407A      0.585307  3408A      0.585506  3409A      0.585592  
    3410A      0.586065  3411A      0.586269  3412A      0.586426  
    3413A      0.586912  3414A      0.587135  3415A      0.587530  
    3416A      0.587739  3417A      0.587893  3418A      0.588123  
    3419A      0.588180  3420A      0.588436  3421A      0.588801  
    3422A      0.589183  3423A      0.589270  3424A      0.589784  
    3425A      0.589860  3426A      0.590884  3427A      0.591141  
    3428A      0.591307  3429A      0.592006  3430A      0.592314  
    3431A      0.592830  3432A      0.592908  3433A      0.593404  
    3434A      0.593590  3435A      0.594206  3436A      0.594534  
    3437A      0.595195  3438A      0.595298  3439A      0.595824  
    3440A      0.596394  3441A      0.596634  3442A      0.597158  
    3443A      0.597215  3444A      0.597626  3445A      0.598056  
    3446A      0.598422  3447A      0.598705  3448A      0.599142  
    3449A      0.599257  3450A      0.599409  3451A      0.599665  
    3452A      0.600004  3453A      0.600217  3454A      0.600432  
    3455A      0.600631  3456A      0.600916  3457A      0.601125  
    3458A      0.601221  3459A      0.601547  3460A      0.601913  
    3461A      0.602143  3462A      0.602168  3463A      0.602722  
    3464A      0.603146  3465A      0.603376  3466A      0.603850  
    3467A      0.603949  3468A      0.604381  3469A      0.604408  
    3470A      0.604751  3471A      0.605064  3472A      0.605702  
    3473A      0.606272  3474A      0.606411  3475A      0.606597  
    3476A      0.606913  3477A      0.607505  3478A      0.607565  
    3479A      0.607657  3480A      0.607881  3481A      0.608177  
    3482A      0.608689  3483A      0.608750  3484A      0.608987  
    3485A      0.609230  3486A      0.609495  3487A      0.609693  
    3488A      0.609987  3489A      0.610479  3490A      0.610579  
    3491A      0.611009  3492A      0.611121  3493A      0.611434  
    3494A      0.611614  3495A      0.611962  3496A      0.612009  
    3497A      0.612236  3498A      0.612620  3499A      0.613072  
    3500A      0.613293  3501A      0.613395  3502A      0.613677  
    3503A      0.614070  3504A      0.614428  3505A      0.614735  
    3506A      0.614886  3507A      0.615031  3508A      0.615419  
    3509A      0.615626  3510A      0.615682  3511A      0.615992  
    3512A      0.616305  3513A      0.616965  3514A      0.617056  
    3515A      0.617271  3516A      0.617547  3517A      0.618111  
    3518A      0.618364  3519A      0.618566  3520A      0.618732  
    3521A      0.619102  3522A      0.619393  3523A      0.619453  
    3524A      0.619760  3525A      0.620164  3526A      0.620499  
    3527A      0.620969  3528A      0.621173  3529A      0.621424  
    3530A      0.621811  3531A      0.621968  3532A      0.622380  
    3533A      0.622817  3534A      0.623029  3535A      0.623455  
    3536A      0.624041  3537A      0.624093  3538A      0.624245  
    3539A      0.624597  3540A      0.624779  3541A      0.625031  
    3542A      0.625219  3543A      0.625368  3544A      0.625627  
    3545A      0.626419  3546A      0.626516  3547A      0.627063  
    3548A      0.627865  3549A      0.628051  3550A      0.628305  
    3551A      0.628555  3552A      0.628712  3553A      0.629013  
    3554A      0.629381  3555A      0.629525  3556A      0.630143  
    3557A      0.630293  3558A      0.630542  3559A      0.630920  
    3560A      0.631095  3561A      0.631272  3562A      0.631358  
    3563A      0.631516  3564A      0.631994  3565A      0.632095  
    3566A      0.632498  3567A      0.632684  3568A      0.632811  
    3569A      0.633352  3570A      0.633408  3571A      0.633738  
    3572A      0.633995  3573A      0.634230  3574A      0.634692  
    3575A      0.634855  3576A      0.635054  3577A      0.635228  
    3578A      0.635511  3579A      0.635647  3580A      0.636203  
    3581A      0.636435  3582A      0.636844  3583A      0.637076  
    3584A      0.637111  3585A      0.637521  3586A      0.637769  
    3587A      0.638021  3588A      0.638402  3589A      0.638586  
    3590A      0.639033  3591A      0.639235  3592A      0.639272  
    3593A      0.639838  3594A      0.639989  3595A      0.640571  
    3596A      0.640663  3597A      0.640835  3598A      0.641115  
    3599A      0.641767  3600A      0.642154  3601A      0.642173  
    3602A      0.642299  3603A      0.642672  3604A      0.643027  
    3605A      0.643433  3606A      0.643625  3607A      0.643918  
    3608A      0.644290  3609A      0.644491  3610A      0.644614  
    3611A      0.645024  3612A      0.645482  3613A      0.645535  
    3614A      0.645945  3615A      0.646212  3616A      0.646286  
    3617A      0.646806  3618A      0.646917  3619A      0.647082  
    3620A      0.647349  3621A      0.647522  3622A      0.647599  
    3623A      0.647920  3624A      0.648174  3625A      0.648401  
    3626A      0.648607  3627A      0.648879  3628A      0.649057  
    3629A      0.649304  3630A      0.649789  3631A      0.650094  
    3632A      0.650242  3633A      0.650408  3634A      0.650474  
    3635A      0.650867  3636A      0.651085  3637A      0.651451  
    3638A      0.651536  3639A      0.651809  3640A      0.651908  
    3641A      0.652361  3642A      0.652982  3643A      0.653123  
    3644A      0.653725  3645A      0.653922  3646A      0.654159  
    3647A      0.654283  3648A      0.654688  3649A      0.654979  
    3650A      0.655107  3651A      0.655341  3652A      0.655672  
    3653A      0.655822  3654A      0.655842  3655A      0.656067  
    3656A      0.656251  3657A      0.656474  3658A      0.656629  
    3659A      0.657142  3660A      0.657210  3661A      0.657856  
    3662A      0.657958  3663A      0.658022  3664A      0.658307  
    3665A      0.658583  3666A      0.658939  3667A      0.659060  
    3668A      0.659261  3669A      0.659666  3670A      0.659757  
    3671A      0.660075  3672A      0.660333  3673A      0.660542  
    3674A      0.660856  3675A      0.661018  3676A      0.661216  
    3677A      0.661564  3678A      0.661806  3679A      0.661867  
    3680A      0.662634  3681A      0.662862  3682A      0.662993  
    3683A      0.663108  3684A      0.663251  3685A      0.663465  
    3686A      0.664438  3687A      0.664632  3688A      0.664765  
    3689A      0.665052  3690A      0.665289  3691A      0.665672  
    3692A      0.665922  3693A      0.665950  3694A      0.666390  
    3695A      0.666607  3696A      0.666660  3697A      0.666765  
    3698A      0.666999  3699A      0.667471  3700A      0.667630  
    3701A      0.668084  3702A      0.668358  3703A      0.668408  
    3704A      0.668900  3705A      0.669125  3706A      0.669391  
    3707A      0.669612  3708A      0.669937  3709A      0.670066  
    3710A      0.670654  3711A      0.670732  3712A      0.671124  
    3713A      0.671442  3714A      0.671510  3715A      0.671803  
    3716A      0.672453  3717A      0.672630  3718A      0.672820  
    3719A      0.673236  3720A      0.673324  3721A      0.673773  
    3722A      0.673955  3723A      0.674633  3724A      0.674741  
    3725A      0.675044  3726A      0.675213  3727A      0.675462  
    3728A      0.675622  3729A      0.675692  3730A      0.675914  
    3731A      0.676272  3732A      0.676459  3733A      0.676924  
    3734A      0.677173  3735A      0.677379  3736A      0.677766  
    3737A      0.677852  3738A      0.678188  3739A      0.678406  
    3740A      0.679006  3741A      0.679294  3742A      0.679904  
    3743A      0.680264  3744A      0.680706  3745A      0.680858  
    3746A      0.681085  3747A      0.681119  3748A      0.681498  
    3749A      0.681698  3750A      0.681763  3751A      0.682039  
    3752A      0.682291  3753A      0.682462  3754A      0.682643  
    3755A      0.682880  3756A      0.683025  3757A      0.683190  
    3758A      0.683790  3759A      0.684144  3760A      0.684452  
    3761A      0.684642  3762A      0.685367  3763A      0.685431  
    3764A      0.685724  3765A      0.685851  3766A      0.686022  
    3767A      0.686428  3768A      0.686763  3769A      0.687253  
    3770A      0.687278  3771A      0.687644  3772A      0.687747  
    3773A      0.687945  3774A      0.688158  3775A      0.688274  
    3776A      0.688447  3777A      0.688504  3778A      0.688721  
    3779A      0.689127  3780A      0.689459  3781A      0.689618  
    3782A      0.690014  3783A      0.690087  3784A      0.690386  
    3785A      0.690773  3786A      0.691102  3787A      0.691237  
    3788A      0.691628  3789A      0.691807  3790A      0.692078  
    3791A      0.692515  3792A      0.692718  3793A      0.692934  
    3794A      0.693096  3795A      0.693779  3796A      0.694133  
    3797A      0.694284  3798A      0.694556  3799A      0.695172  
    3800A      0.695319  3801A      0.695655  3802A      0.695767  
    3803A      0.696268  3804A      0.696402  3805A      0.696974  
    3806A      0.697110  3807A      0.697451  3808A      0.697628  
    3809A      0.697857  3810A      0.698284  3811A      0.698693  
    3812A      0.698963  3813A      0.699473  3814A      0.699904  
    3815A      0.700024  3816A      0.700326  3817A      0.700592  
    3818A      0.700888  3819A      0.701280  3820A      0.701375  
    3821A      0.701872  3822A      0.702050  3823A      0.702361  
    3824A      0.702942  3825A      0.703080  3826A      0.703441  
    3827A      0.703779  3828A      0.703939  3829A      0.704510  
    3830A      0.704645  3831A      0.705002  3832A      0.705131  
    3833A      0.705254  3834A      0.705369  3835A      0.705592  
    3836A      0.705824  3837A      0.706024  3838A      0.706358  
    3839A      0.706681  3840A      0.707092  3841A      0.707241  
    3842A      0.707406  3843A      0.707640  3844A      0.707859  
    3845A      0.708136  3846A      0.708771  3847A      0.709041  
    3848A      0.709183  3849A      0.709535  3850A      0.709983  
    3851A      0.710535  3852A      0.710832  3853A      0.711085  
    3854A      0.711192  3855A      0.711708  3856A      0.711776  
    3857A      0.712213  3858A      0.712538  3859A      0.712824  
    3860A      0.712944  3861A      0.713186  3862A      0.713583  
    3863A      0.714105  3864A      0.714330  3865A      0.714576  
    3866A      0.714884  3867A      0.715151  3868A      0.715562  
    3869A      0.716170  3870A      0.716388  3871A      0.716826  
    3872A      0.716931  3873A      0.717073  3874A      0.717181  
    3875A      0.717669  3876A      0.717728  3877A      0.718120  
    3878A      0.718139  3879A      0.718279  3880A      0.718621  
    3881A      0.718753  3882A      0.718946  3883A      0.719213  
    3884A      0.719495  3885A      0.719878  3886A      0.719988  
    3887A      0.720586  3888A      0.720809  3889A      0.721055  
    3890A      0.721373  3891A      0.721695  3892A      0.721816  
    3893A      0.722014  3894A      0.722421  3895A      0.722872  
    3896A      0.723501  3897A      0.723884  3898A      0.724055  
    3899A      0.724506  3900A      0.725174  3901A      0.725371  
    3902A      0.725609  3903A      0.725814  3904A      0.726390  
    3905A      0.726494  3906A      0.726655  3907A      0.726987  
    3908A      0.727205  3909A      0.728005  3910A      0.728335  
    3911A      0.728808  3912A      0.729052  3913A      0.729115  
    3914A      0.729270  3915A      0.730059  3916A      0.730376  
    3917A      0.730556  3918A      0.731013  3919A      0.731098  
    3920A      0.731364  3921A      0.731754  3922A      0.732024  
    3923A      0.732178  3924A      0.732330  3925A      0.732739  
    3926A      0.732796  3927A      0.732951  3928A      0.733462  
    3929A      0.733480  3930A      0.733639  3931A      0.733744  
    3932A      0.734039  3933A      0.734221  3934A      0.734361  
    3935A      0.735004  3936A      0.735089  3937A      0.735380  
    3938A      0.736223  3939A      0.736424  3940A      0.736655  
    3941A      0.736722  3942A      0.736907  3943A      0.736973  
    3944A      0.737693  3945A      0.737934  3946A      0.738126  
    3947A      0.738467  3948A      0.739061  3949A      0.739223  
    3950A      0.739294  3951A      0.739480  3952A      0.739599  
    3953A      0.739986  3954A      0.740379  3955A      0.741091  
    3956A      0.741229  3957A      0.741358  3958A      0.741612  
    3959A      0.741816  3960A      0.742254  3961A      0.742573  
    3962A      0.742935  3963A      0.743271  3964A      0.743586  
    3965A      0.743952  3966A      0.744252  3967A      0.744497  
    3968A      0.745024  3969A      0.745069  3970A      0.745159  
    3971A      0.745638  3972A      0.745739  3973A      0.745923  
    3974A      0.746163  3975A      0.746177  3976A      0.746968  
    3977A      0.747140  3978A      0.747704  3979A      0.747769  
    3980A      0.748297  3981A      0.748630  3982A      0.748799  
    3983A      0.749046  3984A      0.749508  3985A      0.749623  
    3986A      0.749833  3987A      0.750033  3988A      0.750142  
    3989A      0.750445  3990A      0.750578  3991A      0.750856  
    3992A      0.751008  3993A      0.751360  3994A      0.751810  
    3995A      0.751951  3996A      0.752666  3997A      0.753349  
    3998A      0.753497  3999A      0.753815  4000A      0.754099  
    4001A      0.754402  4002A      0.754719  4003A      0.755314  
    4004A      0.755371  4005A      0.755657  4006A      0.756079  
    4007A      0.756236  4008A      0.756649  4009A      0.756750  
    4010A      0.756917  4011A      0.757186  4012A      0.758029  
    4013A      0.758242  4014A      0.758689  4015A      0.758811  
    4016A      0.759482  4017A      0.759716  4018A      0.759985  
    4019A      0.760075  4020A      0.760772  4021A      0.760829  
    4022A      0.761127  4023A      0.761333  4024A      0.761588  
    4025A      0.761734  4026A      0.762087  4027A      0.763241  
    4028A      0.763348  4029A      0.763410  4030A      0.763988  
    4031A      0.764155  4032A      0.764788  4033A      0.764848  
    4034A      0.765398  4035A      0.765653  4036A      0.766049  
    4037A      0.766148  4038A      0.766372  4039A      0.767142  
    4040A      0.767819  4041A      0.767943  4042A      0.767976  
    4043A      0.768299  4044A      0.768573  4045A      0.769140  
    4046A      0.769389  4047A      0.769811  4048A      0.769863  
    4049A      0.770290  4050A      0.770591  4051A      0.770813  
    4052A      0.771158  4053A      0.771912  4054A      0.772037  
    4055A      0.772167  4056A      0.773013  4057A      0.773322  
    4058A      0.773376  4059A      0.773571  4060A      0.774010  
    4061A      0.774146  4062A      0.774218  4063A      0.774716  
    4064A      0.775214  4065A      0.775306  4066A      0.776041  
    4067A      0.776343  4068A      0.776780  4069A      0.777311  
    4070A      0.777426  4071A      0.777936  4072A      0.778234  
    4073A      0.778762  4074A      0.779313  4075A      0.779413  
    4076A      0.779495  4077A      0.780225  4078A      0.780414  
    4079A      0.781055  4080A      0.781344  4081A      0.781607  
    4082A      0.781709  4083A      0.781809  4084A      0.782022  
    4085A      0.782391  4086A      0.782544  4087A      0.783126  
    4088A      0.783519  4089A      0.784003  4090A      0.784443  
    4091A      0.784600  4092A      0.784763  4093A      0.785266  
    4094A      0.785378  4095A      0.785540  4096A      0.785679  
    4097A      0.786274  4098A      0.786837  4099A      0.787450  
    4100A      0.787597  4101A      0.787875  4102A      0.788238  
    4103A      0.788478  4104A      0.788988  4105A      0.789726  
    4106A      0.790253  4107A      0.790383  4108A      0.790876  
    4109A      0.791132  4110A      0.791397  4111A      0.791463  
    4112A      0.792393  4113A      0.792553  4114A      0.792690  
    4115A      0.792798  4116A      0.793190  4117A      0.793701  
    4118A      0.794758  4119A      0.795350  4120A      0.795663  
    4121A      0.796098  4122A      0.796348  4123A      0.796407  
    4124A      0.796855  4125A      0.797018  4126A      0.797096  
    4127A      0.797413  4128A      0.798088  4129A      0.799703  
    4130A      0.799776  4131A      0.800667  4132A      0.800944  
    4133A      0.801234  4134A      0.801270  4135A      0.801927  
    4136A      0.802676  4137A      0.802829  4138A      0.803681  
    4139A      0.803849  4140A      0.804211  4141A      0.805169  
    4142A      0.805341  4143A      0.805841  4144A      0.806185  
    4145A      0.806401  4146A      0.806656  4147A      0.807272  
    4148A      0.807590  4149A      0.807730  4150A      0.808079  
    4151A      0.808579  4152A      0.808760  4153A      0.809399  
    4154A      0.809501  4155A      0.809581  4156A      0.809946  
    4157A      0.810557  4158A      0.810728  4159A      0.810859  
    4160A      0.811192  4161A      0.811975  4162A      0.812021  
    4163A      0.812170  4164A      0.812705  4165A      0.813128  
    4166A      0.813758  4167A      0.814274  4168A      0.814658  
    4169A      0.815532  4170A      0.815870  4171A      0.816065  
    4172A      0.816879  4173A      0.817423  4174A      0.818255  
    4175A      0.818857  4176A      0.819336  4177A      0.819531  
    4178A      0.819774  4179A      0.820510  4180A      0.821303  
    4181A      0.822443  4182A      0.822787  4183A      0.822935  
    4184A      0.823245  4185A      0.823388  4186A      0.823581  
    4187A      0.823691  4188A      0.824095  4189A      0.825005  
    4190A      0.825006  4191A      0.825173  4192A      0.825344  
    4193A      0.826072  4194A      0.826236  4195A      0.827368  
    4196A      0.827926  4197A      0.828075  4198A      0.828506  
    4199A      0.829367  4200A      0.829552  4201A      0.830527  
    4202A      0.830854  4203A      0.831606  4204A      0.832122  
    4205A      0.832914  4206A      0.833694  4207A      0.833863  
    4208A      0.834243  4209A      0.835697  4210A      0.836248  
    4211A      0.836748  4212A      0.837652  4213A      0.838125  
    4214A      0.838701  4215A      0.839045  4216A      0.839710  
    4217A      0.840052  4218A      0.840352  4219A      0.840572  
    4220A      0.840856  4221A      0.841337  4222A      0.842467  
    4223A      0.842531  4224A      0.843131  4225A      0.843487  
    4226A      0.844126  4227A      0.845068  4228A      0.845418  
    4229A      0.845630  4230A      0.846280  4231A      0.846324  
    4232A      0.846368  4233A      0.846890  4234A      0.847511  
    4235A      0.848371  4236A      0.848611  4237A      0.849092  
    4238A      0.849178  4239A      0.849618  4240A      0.850164  
    4241A      0.850483  4242A      0.851501  4243A      0.851748  
    4244A      0.852098  4245A      0.852176  4246A      0.853044  
    4247A      0.853289  4248A      0.853356  4249A      0.853937  
    4250A      0.853989  4251A      0.854954  4252A      0.855304  
    4253A      0.855836  4254A      0.856712  4255A      0.857207  
    4256A      0.857562  4257A      0.858413  4258A      0.858951  
    4259A      0.860064  4260A      0.860353  4261A      0.860452  
    4262A      0.861516  4263A      0.861518  4264A      0.861566  
    4265A      0.862406  4266A      0.862912  4267A      0.863058  
    4268A      0.863393  4269A      0.863758  4270A      0.863912  
    4271A      0.864160  4272A      0.864632  4273A      0.865040  
    4274A      0.865269  4275A      0.865503  4276A      0.866784  
    4277A      0.867083  4278A      0.867451  4279A      0.868860  
    4280A      0.870293  4281A      0.870673  4282A      0.871057  
    4283A      0.871588  4284A      0.871856  4285A      0.872024  
    4286A      0.873026  4287A      0.873779  4288A      0.874025  
    4289A      0.874106  4290A      0.874468  4291A      0.874781  
    4292A      0.875593  4293A      0.875663  4294A      0.875706  
    4295A      0.877431  4296A      0.878264  4297A      0.878846  
    4298A      0.879049  4299A      0.879881  4300A      0.880354  
    4301A      0.880687  4302A      0.880892  4303A      0.881177  
    4304A      0.882372  4305A      0.882900  4306A      0.883321  
    4307A      0.883996  4308A      0.884601  4309A      0.885003  
    4310A      0.885653  4311A      0.885983  4312A      0.886779  
    4313A      0.887041  4314A      0.887310  4315A      0.888865  
    4316A      0.889416  4317A      0.890285  4318A      0.891083  
    4319A      0.891908  4320A      0.892885  4321A      0.893706  
    4322A      0.893882  4323A      0.894371  4324A      0.894864  
    4325A      0.896042  4326A      0.896809  4327A      0.897159  
    4328A      0.897465  4329A      0.897640  4330A      0.897906  
    4331A      0.898021  4332A      0.898388  4333A      0.899304  
    4334A      0.899848  4335A      0.901800  4336A      0.901921  
    4337A      0.902538  4338A      0.903737  4339A      0.904594  
    4340A      0.904990  4341A      0.905394  4342A      0.905941  
    4343A      0.906195  4344A      0.906802  4345A      0.907047  
    4346A      0.907699  4347A      0.910221  4348A      0.911338  
    4349A      0.911400  4350A      0.911593  4351A      0.915222  
    4352A      0.915336  4353A      0.915963  4354A      0.916105  
    4355A      0.917070  4356A      0.917642  4357A      0.918823  
    4358A      0.918995  4359A      0.919555  4360A      0.919942  
    4361A      0.920478  4362A      0.921216  4363A      0.921733  
    4364A      0.923593  4365A      0.923657  4366A      0.923961  
    4367A      0.924916  4368A      0.925245  4369A      0.925464  
    4370A      0.926104  4371A      0.926681  4372A      0.927669  
    4373A      0.929262  4374A      0.929617  4375A      0.930740  
    4376A      0.931186  4377A      0.932258  4378A      0.933393  
    4379A      0.933846  4380A      0.933867  4381A      0.935078  
    4382A      0.935745  4383A      0.936672  4384A      0.937701  
    4385A      0.937873  4386A      0.938742  4387A      0.939193  
    4388A      0.939793  4389A      0.941440  4390A      0.941681  
    4391A      0.942295  4392A      0.943340  4393A      0.943468  
    4394A      0.943622  4395A      0.944163  4396A      0.944570  
    4397A      0.944596  4398A      0.947237  4399A      0.948316  
    4400A      0.948982  4401A      0.949841  4402A      0.951204  
    4403A      0.952134  4404A      0.953033  4405A      0.953805  
    4406A      0.955726  4407A      0.956175  4408A      0.956664  
    4409A      0.956951  4410A      0.958503  4411A      0.959286  
    4412A      0.959874  4413A      0.961107  4414A      0.961186  
    4415A      0.961708  4416A      0.962246  4417A      0.962791  
    4418A      0.962955  4419A      0.964228  4420A      0.965195  
    4421A      0.967429  4422A      0.968047  4423A      0.968443  
    4424A      0.968567  4425A      0.971425  4426A      0.971553  
    4427A      0.974207  4428A      0.975787  4429A      0.975962  
    4430A      0.976588  4431A      0.976939  4432A      0.977971  
    4433A      0.978903  4434A      0.979354  4435A      0.980291  
    4436A      0.981471  4437A      0.981582  4438A      0.983624  
    4439A      0.984902  4440A      0.985767  4441A      0.986998  
    4442A      0.989226  4443A      0.989562  4444A      0.990280  
    4445A      0.990882  4446A      0.991512  4447A      0.992162  
    4448A      0.993035  4449A      0.993139  4450A      0.995524  
    4451A      0.996136  4452A      0.996476  4453A      0.998671  
    4454A      0.999659  4455A      1.001157  4456A      1.003425  
    4457A      1.004604  4458A      1.004969  4459A      1.006741  
    4460A      1.007685  4461A      1.010592  4462A      1.011168  
    4463A      1.011730  4464A      1.013490  4465A      1.017445  
    4466A      1.018072  4467A      1.019345  4468A      1.022835  
    4469A      1.023983  4470A      1.024009  4471A      1.025427  
    4472A      1.027078  4473A      1.027280  4474A      1.027858  
    4475A      1.027949  4476A      1.028459  4477A      1.029026  
    4478A      1.030143  4479A      1.030721  4480A      1.033777  
    4481A      1.034021  4482A      1.035565  4483A      1.038253  
    4484A      1.038969  4485A      1.040308  4486A      1.040821  
    4487A      1.042399  4488A      1.042884  4489A      1.045330  
    4490A      1.045694  4491A      1.046676  4492A      1.047232  
    4493A      1.049042  4494A      1.050086  4495A      1.053830  
    4496A      1.054477  4497A      1.055189  4498A      1.055514  
    4499A      1.057286  4500A      1.058789  4501A      1.061621  
    4502A      1.061641  4503A      1.062748  4504A      1.064960  
    4505A      1.066592  4506A      1.066844  4507A      1.067734  
    4508A      1.068845  4509A      1.070813  4510A      1.070930  
    4511A      1.073261  4512A      1.077800  4513A      1.077968  
    4514A      1.082245  4515A      1.085142  4516A      1.085757  
    4517A      1.087505  4518A      1.090999  4519A      1.091622  
    4520A      1.092496  4521A      1.097880  4522A      1.098115  
    4523A      1.098506  4524A      1.103040  4525A      1.104848  
    4526A      1.111849  4527A      1.120085  4528A      1.120159  
    4529A      1.122523  4530A      1.123863  4531A      1.124035  
    4532A      1.125507  4533A      1.130600  4534A      1.133606  
    4535A      1.144038  4536A      1.146254  4537A      1.146922  
    4538A      1.149877  4539A      1.150390  4540A      1.150587  
    4541A      1.156484  4542A      1.157806  4543A      1.158085  
    4544A      1.168956  4545A      1.171109  4546A      1.187713  
    4547A      1.200413  4548A      1.201217  4549A      1.206728  
    4550A      1.220320  4551A      1.243720  4552A      1.256516  
    4553A      1.275235  4554A      1.278530  4555A      1.287621  
    4556A      1.398194  

    Final Occupation by Irrep:
              A 
    DOCC [  2878 ]
    NA   [  2878 ]
    NB   [  2878 ]

  @DF-RHF Final Energy: -38653.81281694236532

   => Energetics <=

    Nuclear Repulsion Energy =         664591.5955620429012924
    One-Electron Energy =             -1381359.3608026425354183
    Two-Electron Energy =              678129.4451483578886837
    Total Energy =                     -38653.8128169423143845

Computation Completed


Properties will be evaluated at   0.000000,   0.000000,   0.000000 [a0]

Properties computed using the SCF density matrix


 Multipole Moments:

 ------------------------------------------------------------------------------------
     Multipole            Electronic (a.u.)      Nuclear  (a.u.)        Total (a.u.)
 ------------------------------------------------------------------------------------

 L = 1.  Multiply by 2.5417464519 to convert [e a0] to [Debye]
 Dipole X            :     -80859.5204147        80842.7652163          -16.7551984
 Dipole Y            :    -512069.6054806       512047.1867202          -22.4187604
 Dipole Z            :    -604372.9534563       604518.3778700          145.4244138
 Magnitude           :                                                  148.0932058

 ------------------------------------------------------------------------------------

*** tstop() called on atl1-1-01-010-22-1.pace.gatech.edu at Fri May 23 21:42:32 2025
Module time:
	user time   = 2283180.00 seconds =   38053.00 minutes
	system time =    8461.89 seconds =     141.03 minutes
	total time  =     272334 seconds =    4538.90 minutes
Total time:
	user time   = 2283180.00 seconds =   38053.00 minutes
	system time =    8461.89 seconds =     141.03 minutes
	total time  =     272334 seconds =    4538.90 minutes
Wall time: 272333.95 seconds
