# Supplementary material for: SparcleQC: Automated Input File Creation for QM/MM Studies of Protein:Ligand Complexes
Source: J Chem Inf Model. 2025 Jun 17;65(13):6433–40. doi: 10.1021/acs.jcim.5c00617 (PMC12264949; doi:10.1021/acs.jcim.5c00617)
Supplement: Supplementary file 2 [file ci5c00617_si_002.zip › si/convergence/ex1_1ABA/full_QM/complex.py]

"""
This Psi4 file was created using SparcleQC with the following specifications:
pdb_file: 1aba_waterswith2hbondstoprot_addH_ligandH.pdb
pre-capped: false
seed: ligand
charge_scheme: BRC
ligand_charge: 0
method: hf-3c
basis_set: MINIX
amber_ff: ff19SB
env_path: /theoryfs2/ds/csargent/miniconda3/envs/sparcle11/
water_model: opc
o_charge: 0
h_charge: 0.6791
ep_charge: -1.3582
software: psi4
mem: 120 GB
nthreads: 10
cp: false
cutoff: 4.0
"""


import psi4
import numpy as np
import qcelemental as qcel 
import time

start = time.time()

psi4.set_memory('120 GB')
psi4.core.set_num_threads(10)

psi4.core.set_output_file('qm_cx.out', False)
mol =psi4.geometry('''
0 1
O  0.239  46.905  47.130  
C  0.283  45.599  47.738  
C -0.860  45.455  48.481  
N -0.870  46.412  49.496  
C -0.997  47.656  48.915  
C  0.110  47.928  48.142  
C -1.946  46.213  50.350  
C -1.912  45.057  51.091  
S -2.221  44.980  52.478  
O -3.503  46.132  52.984  
O -2.852  43.343  52.881  
O -0.834  45.235  53.590  
H -3.704  46.727  52.258  
H  1.167  45.497  48.368  
H  0.327  44.830  46.967  
H -0.889  44.457  48.918  
H -1.732  45.592  47.841  
H -1.082  48.410  49.697  
H -1.889  47.674  48.289  
H -0.002  48.903  47.668  
H  1.001  47.937  48.769  
H -2.823  46.129  49.708  
H -1.985  47.054  51.042  
H -0.840  44.862  51.112  
H -2.601  44.372  50.598  
--
0 1
 N 21.005  50.503  57.298  
 C 19.791  50.519  58.057  
 C 18.895  49.476  57.441  
 O 19.052  49.212  56.248  
 C 19.089  51.837  57.937  
 C 19.802  52.903  58.721  
 S 18.587  54.215  58.893  
 C 18.466  54.571  57.161  
 H 19.990  50.284  59.103  
 H 19.057  52.129  56.887  
 H 18.071  51.736  58.313  
 H 20.104  52.526  59.698  
 H 20.670  53.262  58.169  
 H 21.454  49.604  57.399  
 H 20.795  50.667  56.324  
 H 21.623  51.227  57.636  
 H 18.230  55.626  57.022  
 H 19.416  54.345  56.677  
 H 17.678  53.961  56.719  
 N 18.035  48.845  58.235  
 C 16.979  48.002  57.683  
 C 15.953  48.976  57.090  
 O 15.835  50.110  57.589  
 C 16.279  47.215  58.769  
 C 17.064  46.021  59.267  
 C 18.148  46.194  60.112  
 C 16.675  44.753  58.867  
 C 18.834  45.073  60.549  
 C 17.363  43.637  59.304  
 C 18.442  43.800  60.147  
 H 18.114  48.951  59.236  
 H 17.374  47.338  56.914  
 H 16.097  47.881  59.612  
 H 15.320  46.867  58.385  
 H 18.452  47.182  60.424  
 H 15.827  44.636  58.208  
 H 19.682  45.188  61.208  
 H 17.059  42.650  58.989  
 H 18.986  42.935  60.497  
 N 15.214  48.597  56.058  
 C 14.164  49.432  55.491  
 C 12.869  48.669  55.651  
 O 12.774  47.509  55.249  
 C 14.335  49.676  54.017  
 C 15.413  50.674  53.741  
 C 15.209  51.107  52.296  
 C 16.234  52.178  51.986  
 N 15.769  52.985  50.874  
 H 15.386  47.691  55.647  
 H 14.109  50.381  56.025  
 H 14.593  48.735  53.531  
 H 13.395  50.044  53.605  
 H 15.321  51.529  54.411  
 H 16.392  50.210  53.858  
 H 14.203  51.508  52.167  
 H 15.354  50.255  51.632  
 H 16.373  52.812  52.862  
 H 17.182  51.709  51.723  
 H 15.532  53.910  51.204  
 H 16.499  53.053  50.179  
 H 14.952  52.555  50.464  
 N 11.862  49.290  56.238  
 C 10.574  48.651  56.514  
 C  9.479  49.442  55.784  
 O  9.222  50.616  56.099  
 C 10.282  48.658  58.060  
 C  8.950  47.961  58.320  
 C 11.449  48.005  58.839  
 H 11.987  50.255  56.510  
 H 10.589  47.624  56.149  
 H 10.193  49.695  58.385  
 H  8.741  47.962  59.390  
 H  9.002  46.933  57.961  
 H  8.155  48.489  57.794  
 H 11.227  48.020  59.906  
 H 11.574  46.974  58.508  
 H 12.368  48.561  58.651  
 N  8.831  48.837  54.788  
 C  7.706  49.436  54.084  
 C  6.456  48.981  54.822  
 O  6.310  47.784  55.139  
 C  7.599  48.942  52.633  
 C  8.692  49.472  51.736  
 C  9.959  48.898  51.781  
 C  8.415  50.537  50.880  
 C 10.961  49.400  50.960  
 C  9.426  51.032  50.065  
 C 10.685  50.467  50.116  
 O 11.708  50.978  49.318  
 H  9.136  47.916  54.508  
 H  7.783  50.523  54.107  
 H  6.637  49.260  52.230  
 H  7.639  47.853  52.629  
 H 10.161  48.072  52.447  
 H  7.427  50.972  50.851  
 H 11.948  48.963  50.978  
 H  9.228  51.855  49.395  
 H 11.376  51.721  48.808  
 N  5.533  49.874  55.110  
 C  4.317  49.477  55.789  
 C  3.333  50.620  55.891  
 O  3.372  51.588  55.127  
 H  5.674  50.841  54.856  
 H  4.569  49.137  56.794  
 H  3.854  48.656  55.241  
 N  2.442  50.507  56.862  
 C  1.413  51.506  57.119  
 C  1.670  52.119  58.461  
 O  2.084  51.417  59.378  
 C  0.005  50.927  57.232  
 C -0.521  50.237  56.001  
 C -0.985  51.011  54.951  
 C -0.569  48.854  55.936  
 C -1.502  50.387  53.835  
 C -1.086  48.222  54.817  
 C -1.549  49.003  53.779  
 O -2.106  48.406  52.664  
 H  2.477  49.689  57.454  
 H  1.439  52.275  56.347  
 H  0.006  50.203  58.047  
 H -0.679  51.735  57.492  
 H -0.943  52.089  55.005  
 H -0.201  48.265  56.763  
 H -1.869  50.975  53.007  
 H -1.126  47.144  54.759  
 H -2.740  47.740  52.940  
 N  1.353  53.383  58.618  
 C  1.379  54.012  59.918  
 C  0.072  53.524  60.555  
 O -1.014  53.786  60.032  
 C  1.368  55.515  59.744  
 C  1.385  56.331  61.039  
 O  0.880  55.917  62.095  
 O  1.931  57.431  60.951  
 H  1.085  53.928  57.811  
 H  2.245  53.688  60.496  
 H  2.247  55.792  59.162  
 H  0.479  55.789  59.176  
 N  0.064  52.892  61.725  
 C -1.173  52.358  62.288  
 C -2.171  53.409  62.766  
 O -3.340  53.082  63.002  
 C -0.884  51.432  63.465  
 O -0.305  50.228  62.993  
 H  0.929  52.779  62.234  
 H -1.661  51.766  61.513  
 H -0.193  51.922  64.151  
 H -1.814  51.207  63.987  
 H  0.094  49.756  63.727  
 N -1.723  54.648  62.956  
 C -2.659  55.732  63.202  
 C -3.518  55.978  61.988  
 O -4.628  56.464  62.145  
 C -1.958  57.050  63.504  
 C -1.189  56.951  64.807  
 O -1.733  56.536  65.839  
 N  0.113  57.238  64.812  
 H -0.731  54.835  62.929  
 H -3.299  55.467  64.044  
 H -2.702  57.842  63.585  
 H -1.267  57.285  62.694  
 H  0.566  57.547  63.963  
 H  0.647  57.147  65.665  
 N -3.063  55.713  60.763  
 C -3.859  55.957  59.566  
 C -4.489  54.638  59.165  
 O -5.677  54.600  58.838  
 C -2.936  56.525  58.453  
 C -2.419  57.872  58.904  
 C -3.673  56.641  57.124  
 C -1.159  58.375  58.200  
 H -2.134  55.330  60.661  
 H -4.643  56.680  59.792  
 H -2.089  55.851  58.325  
 H -3.209  58.605  58.738  
 H -2.217  57.821  59.974  
 H -4.035  55.658  56.822  
 H -4.518  57.321  57.235  
 H -2.994  57.028  56.364  
 H -0.881  59.348  58.604  
 H -0.345  57.668  58.363  
 H -1.352  58.467  57.131  
 N -3.764  53.513  59.144  
 C -4.323  52.242  58.734  
 C -3.681  51.215  59.641  
 O -2.469  51.006  59.589  
 C -3.962  52.008  57.296  
 C -4.635  50.801  56.669  
 N -5.696  50.809  55.872  
 C -4.176  49.512  56.726  
 C -5.895  49.594  55.423  
 N -4.976  48.833  55.943  
 H -2.794  53.552  59.424  
 H -5.406  52.241  58.862  
 H -2.883  51.867  57.234  
 H -4.231  52.894  56.721  
 H -3.337  49.137  57.293  
 H -6.677  49.282  54.747  
 H -6.258  51.618  55.648  
 N -4.454  50.568  60.487  
 C -3.913  49.659  61.489  
 C -3.055  48.558  60.876  
 O -3.491  47.931  59.898  
 C -5.077  49.060  62.264  
 C -4.581  48.271  63.463  
 C -5.696  47.747  64.361  
 C -5.125  47.550  65.754  
 N -6.117  47.166  66.752  
 H -5.453  50.706  60.440  
 H -3.296  50.234  62.180  
 H -5.727  49.864  62.610  
 H -5.643  48.398  61.608  
 H -4.005  47.420  63.099  
 H -3.926  48.910  64.055  
 H -6.513  48.468  64.395  
 H -6.062  46.795  63.976  
 H -4.367  46.769  65.706  
 H -4.651  48.479  66.072  
 H -5.667  47.053  67.649  
 H -6.548  46.294  66.480  
 H -6.824  47.884  66.818  
 N -1.840  48.367  61.392  
 C -0.992  47.311  60.887  
 C -0.176  46.758  62.031  
 O  0.958  47.176  62.300  
 C -0.081  47.849  59.785  
 S  0.906  46.497  59.054  
 H -1.511  48.963  62.139  
 H -1.616  46.517  60.478  
 H -0.691  48.308  59.007  
 H  0.590  48.598  60.206  
 N -0.745  45.803  62.754  
 C -0.066  45.169  63.887  
 C  1.297  44.560  63.509  
 O  2.300  44.868  64.165  
 H -1.679  45.502  62.515  
 H  0.092  45.920  64.661  
 H -0.706  44.381  64.285  
 N  1.441  43.750  62.430  
 C  2.722  43.233  61.953  
 C  3.756  44.331  61.685  
 O  4.949  44.126  61.944  
 C  2.361  42.431  60.697  
 C  0.961  41.944  60.950  
 C  0.350  43.177  61.613  
 H  3.124  42.549  62.701  
 H  2.394  43.066  59.812  
 H  3.040  41.586  60.581  
 H  0.449  41.692  60.021  
 H  0.963  41.096  61.635  
 H -0.493  42.895  62.243  
 H  0.031  43.893  60.855  
 N  3.322  45.484  61.134  
 C  4.203  46.620  60.883  
 C  4.775  47.153  62.194  
 O  5.993  47.336  62.287  
 C  3.465  47.784  60.221  
 S  2.700  47.388  58.627  
 H  2.346  45.564  60.885  
 H  5.022  46.302  60.238  
 H  2.681  48.119  60.900  
 H  4.169  48.603  60.074  
 N  3.929  47.366  63.213  
 C  4.400  47.850  64.519  
 C  5.301  46.854  65.213  
 O  6.330  47.235  65.785  
 C  3.252  48.130  65.453  
 C  2.275  49.174  64.947  
 O  2.661  50.072  64.202  
 O  1.114  49.053  65.326  
 H  2.944  47.189  63.080  
 H  4.957  48.774  64.366  
 H  2.706  47.200  65.611  
 H  3.654  48.464  66.409  
 N  4.971  45.566  65.104  
 C  5.811  44.521  65.668  
 C  7.214  44.473  65.059  
 O  8.207  44.255  65.775  
 C  5.155  43.160  65.492  
 C  3.963  42.993  66.423  
 O  3.705  43.776  67.340  
 N  3.136  42.008  66.186  
 H  4.122  45.312  64.621  
 H  5.913  44.710  66.737  
 H  4.816  43.061  64.461  
 H  5.887  42.380  65.704  
 H  3.314  41.372  65.422  
 H  2.319  41.884  66.767  
 N  7.325  44.679  63.742  
 C  8.610  44.724  63.054  
 C  9.472  45.856  63.609  
 O 10.647  45.669  63.916  
 C  8.379  44.972  61.565  
 H  6.482  44.809  63.201  
 H  9.127  43.774  63.188  
 H  9.338  45.006  61.049  
 H  7.773  44.165  61.152  
 H  7.860  45.921  61.431  
 N  8.899  47.054  63.754  
 C  9.633  48.188  64.320  
 C 10.115  47.899  65.731  
 O 11.303  48.087  66.036  
 C  8.750  49.440  64.355  
 C  8.442  49.885  62.945  
 C  7.857  51.275  62.964  
 C  6.420  51.296  63.387  
 N  5.911  52.643  63.201  
 H  7.939  47.180  63.467  
 H 10.500  48.391  63.691  
 H  7.819  49.212  64.874  
 H  9.273  50.238  64.881  
 H  9.360  49.887  62.358  
 H  7.726  49.197  62.496  
 H  8.433  51.885  63.659  
 H  7.938  51.706  61.966  
 H  6.341  51.014  64.437  
 H  5.847  50.599  62.775  
 H  5.006  52.603  62.755  
 H  6.550  53.167  62.619  
 H  5.824  53.097  64.099  
 N  9.237  47.363  66.582  
 C  9.685  47.087  67.937  
 C 10.741  46.003  68.054  
 O 11.628  46.110  68.920  
 C  8.484  46.746  68.832  
 C  8.061  48.144  69.280  
 C  6.611  48.292  69.050  
 N  6.210  49.686  69.060  
 C  4.919  50.013  68.971  
 N  3.935  49.111  68.851  
 N  4.606  51.298  68.989  
 H  8.292  47.156  66.293  
 H 10.124  48.007  68.324  
 H  7.694  46.248  68.271  
 H  8.794  46.142  69.685  
 H  8.280  48.272  70.340  
 H  8.602  48.893  68.702  
 H  6.360  47.859  68.082  
 H  6.069  47.759  69.831  
 H  6.909  50.411  69.134  
 H  4.153  48.125  68.830  
 H  2.975  49.417  68.782  
 H  5.333  51.994  69.073  
 H  3.640  51.583  68.918  
 N 10.666  44.965  67.194  
 C 11.678  43.916  67.198  
 C 13.035  44.505  66.789  
 O 14.050  44.224  67.446  
 C 11.282  42.771  66.245  
 C 12.294  41.607  66.148  
 C 12.538  41.057  67.542  
 C 11.790  40.524  65.201  
 H  9.899  44.915  66.539  
 H 11.762  43.516  68.208  
 H 10.332  42.362  66.588  
 H 11.138  43.187  65.248  
 H 13.235  41.997  65.760  
 H 13.251  40.234  67.489  
 H 12.940  41.845  68.178  
 H 11.598  40.697  67.960  
 H 11.626  40.953  64.212  
 H 10.853  40.117  65.581  
 H 12.531  39.727  65.133  
 N 13.089  45.376  65.765  
 C 14.351  45.998  65.398  
 C 14.858  46.889  66.521  
 O 16.068  46.867  66.775  
 C 14.139  46.777  64.101  
 C 13.832  45.897  62.878  
 C 13.309  46.756  61.737  
 C 15.102  45.142  62.456  
 H 12.250  45.599  65.249  
 H 15.086  45.214  65.217  
 H 13.304  47.462  64.247  
 H 15.036  47.360  63.894  
 H 13.066  45.171  63.151  
 H 13.094  46.124  60.875  
 H 12.397  47.262  62.052  
 H 14.061  47.497  61.466  
 H 14.883  44.518  61.589  
 H 15.441  44.513  63.279  
 H 15.883  45.859  62.201  
 N 14.018  47.642  67.229  
 C 14.464  48.415  68.382  
 C 15.004  47.494  69.474  
 O 16.103  47.754  69.967  
 C 13.306  49.249  68.929  
 O 12.981  50.157  67.876  
 C 13.634  50.005  70.218  
 H 13.045  47.679  66.960  
 H 15.261  49.088  68.065  
 H 12.453  48.595  69.109  
 H 12.416  49.717  67.237  
 H 12.760  50.572  70.540  
 H 14.464  50.688  70.037  
 H 13.912  49.294  70.996  
 N 14.354  46.393  69.851  
 C 14.897  45.533  70.909  
 C 16.238  44.900  70.499  
 O 17.125  44.728  71.329  
 C 13.827  44.458  71.259  
 C 14.409  43.438  72.220  
 C 12.663  45.098  72.001  
 H 13.481  46.149  69.405  
 H 15.066  46.147  71.794  
 H 13.474  43.966  70.353  
 H 15.255  42.937  71.750  
 H 13.646  42.702  72.474  
 H 14.744  43.942  73.126  
 H 12.194  45.848  71.364  
 H 13.030  45.573  72.911  
 H 11.932  44.332  72.260  
 N 16.438  44.618  69.210  
 C 17.697  44.100  68.703  
 C 18.753  45.176  68.457  
 O 19.826  44.880  67.898  
 C 17.449  43.361  67.398  
 C 16.520  42.181  67.547  
 C 17.125  41.219  68.538  
 C 16.318  39.946  68.583  
 N 17.234  38.885  68.968  
 H 15.681  44.771  68.559  
 H 18.093  43.390  69.429  
 H 17.011  44.058  66.684  
 H 18.403  43.010  67.006  
 H 15.550  42.520  67.909  
 H 16.399  41.686  66.583  
 H 17.131  41.677  69.527  
 H 18.148  40.988  68.240  
 H 15.517  40.035  69.316  
 H 15.899  39.736  67.599  
 H 16.735  38.008  69.011  
 H 17.976  38.817  68.286  
 H 17.628  39.093  69.874  
 N 18.472  46.443  68.797  
 C 19.361  47.580  68.574  
 C 19.789  47.753  67.122  
 O 20.954  47.978  66.781  
 C 20.586  47.433  69.460  
 C 20.138  47.469  70.899  
 C 21.274  46.838  71.658  
 C 20.943  46.730  73.131  
 N 22.048  46.040  73.788  
 H 17.582  46.623  69.239  
 H 18.833  48.484  68.878  
 H 21.079  46.484  69.252  
 H 21.277  48.255  69.270  
 H 19.977  48.496  71.228  
 H 19.227  46.884  71.026  
 H 22.168  47.450  71.537  
 H 21.464  45.842  71.258  
 H 20.822  47.726  73.558  
 H 20.023  46.160  73.261  
 H 21.853  45.954  74.775  
 H 22.899  46.568  73.658  
 H 22.158  45.120  73.385  
 N 18.825  47.624  66.219  
 C 19.070  47.766  64.796  
 C 18.415  49.039  64.243  
 O 17.186  49.185  64.338  
 C 18.517  46.535  64.075  
 C 19.346  45.315  64.370  
 C 20.779  45.423  63.869  
 O 21.120  46.030  62.843  
 N 21.697  44.851  64.622  
 H 17.887  47.420  66.534  
 H 20.145  47.820  64.627  
 H 17.494  46.358  64.407  
 H 18.519  46.718  63.001  
 H 19.368  45.165  65.449  
 H 18.875  44.449  63.904  
 H 21.428  44.367  65.466  
 H 22.670  44.897  64.355  
 N 19.153  50.002  63.668  
 C 18.596  51.204  63.067  
 C 17.738  50.814  61.876  
 O 18.118  49.908  61.113  
 C 19.783  52.034  62.646  
 C 20.850  51.531  63.593  
 C 20.597  50.037  63.589  
 H 17.998  51.747  63.799  
 H 20.052  51.846  61.607  
 H 19.590  53.094  62.810  
 H 21.849  51.764  63.224  
 H 20.703  51.943  64.591  
 H 21.057  49.551  64.449  
 H 20.945  49.588  62.659  
 N 16.603  51.488  61.701  
 C 15.759  51.228  60.551  
 C 15.145  52.531  60.065  
 O 15.052  53.520  60.802  
 C 14.616  50.231  60.890  
 C 13.647  50.682  61.985  
 C 12.526  51.442  61.670  
 C 13.915  50.381  63.315  
 C 11.696  51.894  62.681  
 C 13.068  50.842  64.314  
 C 11.962  51.599  64.005  
 H 16.327  52.187  62.376  
 H 16.370  50.806  59.753  
 H 14.039  50.061  59.981  
 H 15.064  49.285  61.195  
 H 12.304  51.679  60.640  
 H 14.781  49.789  63.571  
 H 10.828  52.486  62.432  
 H 13.280  50.603  65.346  
 H 11.310  51.958  64.787  
 N 14.684  52.510  58.829  
 C 13.950  53.593  58.225  
 C 12.566  53.009  57.937  
 O 12.459  51.916  57.371  
 C 14.667  53.949  56.967  
 C 13.973  54.945  56.083  
 C 14.729  55.326  54.802  
 O 15.802  54.776  54.508  
 O 14.224  56.201  54.090  
 H 14.856  51.685  58.272  
 H 13.885  54.448  58.897  
 H 14.810  53.034  56.393  
 H 15.647  54.347  57.230  
 H 13.010  54.524  55.793  
 H 13.793  55.852  56.660  
 N 11.485  53.672  58.281  
 C 10.147  53.178  57.973  
 C  9.589  54.010  56.814  
 O  9.658  55.244  56.807  
 C  9.253  53.305  59.218  
 C  7.869  52.700  59.024  
 C  7.687  51.343  59.216  
 C  6.802  53.499  58.641  
 C  6.436  50.789  59.028  
 C  5.556  52.939  58.454  
 C  5.384  51.590  58.648  
 H 11.583  54.549  58.773  
 H 10.206  52.132  57.673  
 H  9.741  52.795  60.049  
 H  9.144  54.360  59.467  
 H  8.518  50.720  59.511  
 H  6.947  54.558  58.489  
 H  6.284  49.730  59.179  
 H  4.721  53.557  58.157  
 H  4.408  51.152  58.500  
 N  9.024  53.368  55.798  
 C  8.472  54.040  54.638  
 C  6.973  53.748  54.671  
 O  6.536  52.594  54.558  
 C  9.142  53.478  53.348  
 C 10.605  53.856  53.284  
 C  8.446  54.045  52.136  
 C 11.302  53.478  54.566  
 H  8.976  52.360  55.835  
 H  8.645  55.114  54.711  
 H  9.051  52.392  53.340  
 H 11.075  53.332  52.452  
 H 10.693  54.931  53.129  
 H  7.389  53.781  52.167  
 H  8.549  55.130  52.132  
 H  8.897  53.634  51.233  
 H 12.377  53.428  54.395  
 H 11.090  54.227  55.329  
 H 10.942  52.506  54.902  
 N  6.166  54.792  54.866  
 C  4.714  54.653  54.968  
 C  4.103  54.707  53.574  
 O  4.298  55.692  52.855  
 C  4.122  55.782  55.827  
 C  2.598  55.732  55.945  
 O  1.918  54.728  55.674  
 N  2.013  56.857  56.341  
 H  6.573  55.713  54.946  
 H  4.477  53.693  55.426  
 H  4.547  55.711  56.828  
 H  4.408  56.740  55.392  
 H  2.573  57.671  56.551  
 H  1.008  56.899  56.432  
 N  3.358  53.697  53.143  
 C  2.813  53.718  51.788  
 C  1.415  54.343  51.725  
 O  0.846  54.490  50.639  
 C  2.765  52.263  51.154  
 C  1.854  51.314  51.971  
 C  4.222  51.753  51.018  
 C  1.552  49.957  51.275  
 H  3.168  52.914  53.752  
 H  3.476  54.326  51.173  
 H  2.346  52.349  50.152  
 H  2.343  51.107  52.923  
 H  0.910  51.822  52.168  
 H  4.218  50.753  50.584  
 H  4.784  52.427  50.372  
 H  4.689  51.720  52.002  
 H  0.908  49.355  51.916  
 H  2.486  49.425  51.096  
 H  1.050  50.140  50.325  
 N  0.803  54.699  52.842  
 C -0.523  55.306  52.821  
 C -0.453  56.609  53.627  
 O -0.633  56.589  54.848  
 C -1.551  54.355  53.441  
 C -2.945  54.929  53.268  
 S -4.230  53.864  53.922  
 C -4.327  52.868  52.489  
 H  1.263  54.547  53.728  
 H -0.806  55.528  51.792  
 H -1.338  54.233  54.503  
 H -1.494  53.386  52.946  
 H -2.992  55.887  53.785  
 H -3.129  55.092  52.206  
 H -5.082  52.095  52.634  
 H -4.601  53.487  51.634  
 H -3.359  52.401  52.305  
 N -0.069  57.747  53.033  
 C  0.130  59.004  53.753  
 C -1.161  59.540  54.366  
 O -1.088  60.325  55.314  
 C  0.742  59.923  52.710  
 C  0.180  59.391  51.392  
 C  0.301  57.877  51.623  
 H  0.857  58.842  54.549  
 H  0.437  60.956  52.875  
 H  1.829  59.841  52.721  
 H -0.857  59.694  51.246  
 H  0.798  59.706  50.551  
 H  1.320  57.531  51.449  
 H -0.402  57.335  50.990  
 N -2.347  59.218  53.855  
 C -3.580  59.608  54.506  
 C -4.621  58.576  54.120  
 O -4.435  57.772  53.204  
 C -4.036  61.020  54.086  
 C -4.588  61.145  52.709  
 C -5.126  62.533  52.424  
 O -6.188  62.907  52.919  
 O -4.454  63.220  51.686  
 H -2.388  58.690  52.995  
 H -3.437  59.585  55.586  
 H -3.175  61.685  54.162  
 H -4.794  61.359  54.792  
 H -3.796  60.923  51.993  
 H -5.393  60.420  52.583  
 N -5.705  58.589  54.877  
 C -6.757  57.578  54.836  
 C -7.234  57.352  53.418  
 O -7.586  58.298  52.725  
 C -7.784  58.137  55.781  
 C -8.887  57.314  56.382  
 C -9.560  58.360  57.281  
 C -10.620  57.764  58.185  
 N -11.100  58.732  59.160  
 H -5.813  59.352  55.530  
 H -6.371  56.642  55.238  
 H -7.224  58.546  56.622  
 H -8.256  58.979  55.275  
 H -9.570  56.940  55.620  
 H -8.481  56.495  56.976  
 H -8.796  58.828  57.902  
 H -10.020  59.122  56.652  
 H -11.459  57.432  57.574  
 H -10.200  56.907  58.711  
 H -11.803  58.302  59.744  
 H -10.329  59.042  59.734  
 H -11.501  59.524  58.679  
 N -7.092  56.125  52.927  
 C -7.542  55.739  51.597  
 C -6.706  56.276  50.425  
 O -7.110  56.102  49.266  
 H -6.650  55.425  53.506  
 H -7.532  54.650  51.544  
 H -8.570  56.079  51.470  
 N -5.539  56.901  50.662  
 C -4.668  57.406  49.617  
 C -3.305  56.701  49.689  
 O -2.574  56.844  50.663  
 C -4.477  58.938  49.771  
 C -3.520  59.471  48.683  
 C -5.826  59.653  49.617  
 H -5.252  57.026  51.622  
 H -5.122  57.201  48.647  
 H -4.063  59.154  50.756  
 H -2.553  58.975  48.774  
 H -3.390  60.546  48.809  
 H -3.941  59.268  47.698  
 H -6.518  59.291  50.377  
 H -6.234  59.449  48.627  
 H -5.684  60.727  49.737  
 N -2.981  55.933  48.650  
 C -1.694  55.276  48.503  
 C -0.689  56.178  47.833  
 O -1.007  57.031  46.986  
 C -1.807  54.027  47.654  
 C -2.448  52.908  48.447  
 C -1.674  52.148  49.313  
 C -3.793  52.637  48.293  
 C -2.246  51.109  50.022  
 C -4.359  51.592  49.009  
 C -3.585  50.828  49.870  
 H -3.669  55.800  47.923  
 H -1.321  55.001  49.490  
 H -2.418  54.242  46.778  
 H -0.812  53.718  47.333  
 H -0.624  52.369  49.433  
 H -4.397  53.231  47.623  
 H -1.643  50.518  50.695  
 H -5.410  51.372  48.895  
 H -4.032  50.014  50.420  
 N  0.559  55.981  48.219  
 C  1.648  56.676  47.609  
 C  2.148  55.749  46.503  
 O  2.969  54.837  46.727  
 C  2.727  56.921  48.641  
 C  3.851  57.807  48.123  
 O  4.136  57.836  46.930  
 O  4.466  58.475  48.937  
 H  0.748  55.324  48.962  
 H  1.306  57.621  47.186  
 H  3.149  55.961  48.937  
 H  2.279  57.394  49.515  
 N  1.729  56.044  45.279  
 C  2.074  55.193  44.152  
 C  3.544  55.165  43.751  
 O  4.028  54.128  43.262  
 C  1.196  55.606  42.978  
 C -0.276  55.169  43.109  
 O -0.642  54.440  44.043  
 O -1.058  55.533  42.223  
 H  1.165  56.868  45.129  
 H  1.794  54.174  44.420  
 H  1.224  56.692  42.895  
 H  1.608  55.175  42.065  
 N  4.295  56.236  44.041  
 C  5.738  56.262  43.810  
 C  6.419  55.264  44.753  
 O  7.287  54.507  44.311  
 C  6.285  57.691  44.060  
 C  7.817  57.877  44.132  
 C  8.325  58.939  45.136  
 O  7.863  60.082  45.076  
 O  9.188  58.652  45.976  
 H  3.849  57.053  44.433  
 H  5.941  55.976  42.778  
 H  5.919  58.324  43.252  
 H  5.858  58.056  44.994  
 H  8.165  58.163  43.139  
 H  8.267  56.918  44.390  
 N  6.007  55.188  46.022  
 C  6.595  54.232  46.948  
 C  6.178  52.810  46.615  
 O  7.003  51.909  46.780  
 C  6.185  54.544  48.389  
 C  6.770  55.890  48.845  
 C  8.263  55.770  49.033  
 C  9.097  56.857  48.364  
 N  8.714  58.206  48.749  
 H  5.275  55.805  46.344  
 H  7.680  54.301  46.874  
 H  5.098  54.589  48.449  
 H  6.549  53.753  49.045  
 H  6.562  56.648  48.090  
 H  6.309  56.183  49.788  
 H  8.470  55.798  50.103  
 H  8.583  54.803  48.645  
 H 10.142  56.705  48.635  
 H  8.998  56.759  47.283  
 H  9.047  58.862  48.057  
 H  7.708  58.265  48.811  
 H  9.121  58.428  49.646  
 N  4.954  52.544  46.147  
 C  4.574  51.175  45.767  
 C  5.400  50.768  44.548  
 O  5.935  49.653  44.554  
 C  3.036  51.092  45.467  
 C  2.286  51.433  46.777  
 C  2.604  49.685  45.023  
 C  0.773  51.661  46.639  
 H  4.282  53.292  46.053  
 H  4.809  50.502  46.592  
 H  2.774  51.816  44.696  
 H  2.438  50.609  47.474  
 H  2.731  52.331  47.204  
 H  3.120  49.420  44.100  
 H  2.859  48.965  45.800  
 H  1.527  49.672  44.854  
 H  0.349  51.893  47.616  
 H  0.592  52.493  45.958  
 H  0.304  50.760  46.244  
 N  5.592  51.650  43.542  
 C  6.428  51.322  42.387  
 C  7.875  50.984  42.805  
 O  8.493  50.019  42.350  
 C  6.431  52.514  41.431  
 H  5.148  52.556  43.589  
 H  5.999  50.461  41.875  
 H  7.051  52.284  40.564  
 H  6.833  53.389  41.943  
 H  5.412  52.720  41.104  
 N  8.420  51.753  43.762  
 C  9.754  51.519  44.282  
 C  9.824  50.151  44.980  
 O 10.783  49.382  44.768  
 C 10.071  52.653  45.226  
 C 11.325  52.457  46.033  
 C 11.503  53.587  47.030  
 O 11.927  54.654  46.595  
 O 11.218  53.423  48.217  
 H  7.881  52.522  44.133  
 H 10.465  51.534  43.456  
 H 10.183  53.564  44.639  
 H  9.233  52.781  45.911  
 H 11.260  51.512  46.572  
 H 12.184  52.430  45.362  
 N  8.796  49.803  45.757  
 C  8.772  48.508  46.402  
 C  8.758  47.383  45.375  
 O  9.544  46.436  45.473  
 C  7.545  48.399  47.296  
 C  7.324  47.081  48.078  
 C  8.510  46.703  48.971  
 C  6.091  47.281  48.927  
 H  8.031  50.447  45.895  
 H  9.665  48.408  47.019  
 H  7.607  49.203  48.029  
 H  6.664  48.575  46.679  
 H  7.141  46.273  47.369  
 H  9.398  46.559  48.355  
 H  8.284  45.779  49.503  
 H  8.692  47.501  49.691  
 H  5.893  46.375  49.500  
 H  5.238  47.497  48.283  
 H  6.252  48.115  49.610  
 N  7.912  47.499  44.338  
 C  7.852  46.455  43.322  
 C  9.185  46.293  42.614  
 O  9.584  45.139  42.359  
 C  6.783  46.760  42.296  
 C  5.362  46.760  42.865  
 C  4.409  47.143  41.755  
 C  4.990  45.393  43.428  
 H  7.316  48.311  44.262  
 H  7.603  45.512  43.810  
 H  6.984  47.744  41.873  
 H  6.841  46.018  41.499  
 H  5.298  47.502  43.661  
 H  3.388  47.150  42.138  
 H  4.488  46.420  40.943  
 H  4.664  48.135  41.383  
 H  5.683  45.128  44.226  
 H  3.975  45.428  43.824  
 H  5.045  44.646  42.636  
 N  9.904  47.411  42.382  
 C 11.223  47.366  41.743  
 C 12.202  46.580  42.608  
 O 12.899  45.671  42.126  
 C 11.766  48.807  41.518  
 O 10.835  49.469  40.656  
 C 13.162  48.837  40.902  
 H  9.523  48.305  42.657  
 H 11.130  46.870  40.777  
 H 11.792  49.328  42.475  
 H 10.104  49.811  41.176  
 H 13.480  49.871  40.772  
 H 13.861  48.322  41.561  
 H 13.142  48.338  39.933  
 N 12.217  46.887  43.909  
 C 13.102  46.219  44.832  
 C 12.810  44.733  44.943  
 O 13.706  43.894  45.089  
 C 12.965  46.853  46.189  
 C 13.636  48.188  46.328  
 C 13.588  48.526  47.809  
 C 14.561  49.653  48.122  
 N 14.275  50.860  47.352  
 H 11.594  47.603  44.254  
 H 14.128  46.349  44.488  
 H 13.399  46.177  46.925  
 H 11.905  46.973  46.411  
 H 14.669  48.130  45.986  
 H 13.094  48.940  45.755  
 H 12.578  48.838  48.074  
 H 13.858  47.644  48.390  
 H 14.493  49.890  49.184  
 H 15.574  49.320  47.897  
 H 14.943  51.579  47.591  
 H 13.342  51.183  47.567  
 H 14.341  50.654  46.366  
 N 11.531  44.377  44.905  
 C 11.130  42.976  44.972  
 C 11.340  42.248  43.660  
 O 11.424  41.017  43.683  
 C  9.646  42.848  45.362  
 C  9.265  43.266  46.773  
 C  7.755  43.294  46.907  
 C  9.881  42.319  47.757  
 H 10.821  45.091  44.828  
 H 11.730  42.484  45.738  
 H  9.070  43.463  44.670  
 H  9.347  41.809  45.223  
 H  9.653  44.268  46.959  
 H  7.485  43.594  47.920  
 H  7.340  44.007  46.194  
 H  7.354  42.301  46.703  
 H  9.608  42.618  48.769  
 H 10.966  42.341  47.652  
 H  9.518  41.309  47.566  
 N 11.455  42.952  42.525  
 C 11.525  42.334  41.214  
 C 10.164  41.769  40.833  
 O 10.081  40.762  40.130  
 H 11.495  43.959  42.585  
 H 11.825  43.080  40.478  
 H 12.259  41.529  41.232  
 N  9.056  42.383  41.229  
 C  7.732  41.847  40.950  
 C  7.015  42.653  39.888  
 O  7.168  43.877  39.827  
 C  6.847  41.867  42.198  
 C  7.270  40.907  43.286  
 C  6.765  39.494  43.037  
 N  5.309  39.509  42.945  
 C  4.456  39.277  43.947  
 N  4.847  39.018  45.181  
 N  3.160  39.333  43.692  
 H  9.134  43.250  41.741  
 H  7.833  40.818  40.605  
 H  6.864  42.876  42.610  
 H  5.825  41.629  41.903  
 H  8.359  40.887  43.332  
 H  6.881  41.260  44.241  
 H  7.071  38.848  43.860  
 H  7.184  39.117  42.104  
 H  4.909  39.714  42.040  
 H  5.832  38.979  45.401  
 H  4.161  38.858  45.905  
 H  2.838  39.538  42.757  
 H  2.492  39.171  44.432  
 N  6.207  41.956  39.087  
 C  5.293  42.579  38.150  
 C  3.843  42.635  38.597  
 O  3.041  43.261  37.909  
 C  5.310  41.860  36.804  
 C  6.551  42.112  35.946  
 O  7.307  43.063  36.189  
 O  6.749  41.341  35.013  
 H  6.233  40.948  39.136  
 H  5.631  43.602  37.985  
 H  5.243  40.789  36.993  
 H  4.430  42.166  36.238  
 N  3.402  41.944  39.654  
 C  2.003  41.980  40.075  
 C  2.042  42.251  41.586  
 O  3.101  42.119  42.211  
 C  1.229  40.623  39.804  
 O  1.654  39.648  40.770  
 C  1.480  40.065  38.389  
 H  4.056  41.380  40.177  
 H  1.491  42.799  39.570  
 H  0.160  40.798  39.928  
 H  0.891  39.158  41.087  
 H  0.925  39.136  38.261  
 H  1.148  40.792  37.648  
 H  2.545  39.873  38.258  
 N  0.923  42.587  42.217  
 C  0.860  42.841  43.647  
 C  0.191  41.696  44.392  
 O -0.020  41.755  45.606  
 C  0.083  44.138  43.892  
 C  0.752  45.382  43.343  
 C -0.200  46.571  43.380  
 O -1.105  46.721  42.552  
 N -0.054  47.428  44.372  
 H  0.074  42.670  41.677  
 H  1.874  42.962  44.027  
 H -0.896  44.042  43.423  
 H -0.056  44.263  44.966  
 H  1.055  45.199  42.312  
 H  1.634  45.609  43.942  
 H  0.677  47.290  45.055  
 H -0.673  48.222  44.448  
 N -0.126  40.611  43.683  
 C -0.846  39.468  44.218  
 C -0.127  38.883  45.417  
 O  1.056  38.530  45.397  
 C -0.990  38.374  43.128  
 C -1.627  38.920  41.847  
 C -1.847  37.233  43.716  
 C -3.091  39.330  41.987  
 H  0.152  40.582  42.713  
 H -1.840  39.791  44.527  
 H -0.001  37.983  42.890  
 H -1.563  38.148  41.080  
 H -1.054  39.786  41.516  
 H -1.966  36.446  42.971  
 H -2.827  37.621  43.994  
 H -1.354  36.826  44.598  
 H -3.323  40.106  41.258  
 H -3.266  39.713  42.992  
 H -3.729  38.464  41.811  
 N -0.881  38.847  46.502  
 C -0.441  38.279  47.754  
 C  0.502  39.140  48.581  
 O  0.972  38.690  49.632  
 H -1.812  39.236  46.453  
 H -1.326  38.078  48.358  
 H  0.054  37.331  47.545  
 N  0.859  40.336  48.132  
 C  1.732  41.190  48.902  
 C  1.034  41.776  50.121  
 O -0.031  42.407  50.002  
 C  2.216  42.332  48.029  
 C  3.407  42.998  47.384  
 C  3.093  44.447  47.004  
 C  4.542  42.927  48.387  
 H  0.515  40.654  47.237  
 H  2.593  40.609  49.233  
 H  1.601  42.161  47.146  
 H  1.711  43.184  48.485  
 H  3.686  42.444  46.487  
 H  3.962  44.893  46.520  
 H  2.245  44.467  46.319  
 H  2.848  45.013  47.902  
 H  5.430  43.398  47.965  
 H  4.253  43.448  49.300  
 H  4.758  41.884  48.618  
 N  1.609  41.565  51.285  
 C  1.098  42.152  52.502  
 C  2.197  43.020  53.128  
 O  3.368  42.991  52.732  
 C  0.678  41.061  53.494  
 O  1.805  40.199  53.678  
 C -0.525  40.271  53.005  
 H  2.429  40.977  51.329  
 H  0.236  42.776  52.267  
 H  0.430  41.527  54.448  
 H  1.577  39.501  54.296  
 H -0.785  39.510  53.741  
 H -1.370  40.945  52.866  
 H -0.283  39.791  52.057  
 N  1.761  43.922  53.995  
 C  2.669  44.782  54.721  
 C  2.899  44.200  56.110  
 O  1.950  43.687  56.706  
 C  2.071  46.190  54.846  
 C  1.967  46.894  53.501  
 S  3.577  47.123  52.682  
 C  3.194  46.290  51.174  
 H  0.767  44.011  54.153  
 H  3.619  44.837  54.189  
 H  1.073  46.110  55.278  
 H  2.699  46.784  55.510  
 H  1.328  46.300  52.848  
 H  1.506  47.870  53.650  
 H  4.062  46.314  50.515  
 H  2.929  45.255  51.388  
 H  2.354  46.787  50.688  
 N  4.081  44.299  56.717  
 C  5.246  45.002  56.188  
 C  6.066  44.193  55.186  
 O  5.934  42.966  55.087  
 C  6.034  45.354  57.433  
 C  5.875  44.064  58.208  
 C  4.392  43.743  58.040  
 H  4.914  45.923  55.709  
 H  7.079  45.565  57.206  
 H  5.574  46.188  57.964  
 H  6.497  43.274  57.786  
 H  6.115  44.218  59.260  
 H  3.797  44.224  58.816  
 H  4.231  42.665  58.048  
 N  6.987  44.867  54.479  
 C  8.000  44.233  53.656  
 C  9.305  44.847  54.159  
 O  9.452  46.089  54.229  
 C  7.805  44.569  52.173  
 C  6.630  43.812  51.545  
 C  6.785  42.295  51.627  
 O  7.875  41.758  51.405  
 N  5.768  41.525  51.936  
 H  6.974  45.876  54.523  
 H  7.999  43.154  53.809  
 H  7.620  45.639  52.079  
 H  8.717  44.319  51.631  
 H  6.554  44.097  50.496  
 H  5.711  44.101  52.056  
 H  4.864  41.934  52.124  
 H  5.890  40.524  51.986  
 N 10.212  43.967  54.584  
 C 11.476  44.368  55.215  
 C 12.675  43.980  54.367  
 O 12.691  42.891  53.782  
 C 11.576  43.704  56.617  
 C 12.772  44.291  57.384  
 C 10.249  43.916  57.370  
 H 10.022  42.982  54.467  
 H 11.474  45.451  55.341  
 H 11.736  42.634  56.486  
 H 12.839  43.823  58.366  
 H 12.635  45.366  57.502  
 H 13.690  44.100  56.827  
 H 10.429  43.868  58.444  
 H  9.838  44.892  57.113  
 H  9.541  43.138  57.085  
 N 13.661  44.873  54.314  
 C 14.920  44.686  53.606  
 C 16.052  44.850  54.619  
 O 15.998  45.680  55.529  
 C 15.084  45.732  52.480  
 C 14.037  45.513  51.389  
 C 12.748  46.009  51.540  
 C 14.355  44.764  50.257  
 C 11.795  45.741  50.561  
 C 13.394  44.507  49.291  
 C 12.120  44.992  49.447  
 H 13.526  45.747  54.802  
 H 14.954  43.683  53.180  
 H 14.962  46.731  52.898  
 H 16.080  45.642  52.047  
 H 12.488  46.597  52.408  
 H 15.357  44.381  50.132  
 H 10.791  46.123  50.674  
 H 13.648  43.926  48.417  
 H 11.370  44.788  48.697  
 N 17.047  43.981  54.492  
 C 18.224  43.955  55.356  
 C 19.137  45.148  55.038  
 O 18.995  45.774  53.970  
 C 18.939  42.632  55.088  
 H 16.986  43.296  53.753  
 H 17.914  43.999  56.400  
 H 19.829  42.566  55.714  
 H 19.228  42.582  54.038  
 H 18.270  41.804  55.320  
 N 20.119  45.481  55.901  
 C 21.084  46.564  55.675  
 C 21.845  46.449  54.357  
 O 22.212  47.486  53.816  
 C 22.019  46.513  56.859  
 C 21.140  45.985  57.957  
 C 20.344  44.899  57.228  
 H 20.552  47.515  55.690  
 H 22.398  47.506  57.103  
 H 22.843  45.826  56.666  
 H 21.731  45.565  58.771  
 H 20.476  46.766  58.327  
 H 19.399  44.702  57.733  
 H 20.932  43.984  57.148  
 N 22.149  45.241  53.845  
 C 22.826  45.123  52.554  
 C 21.863  45.225  51.364  
 O 22.266  44.978  50.233  
 C 23.591  43.781  52.524  
 C 22.731  42.513  52.405  
 O 21.563  42.523  52.780  
 O 23.216  41.505  51.908  
 H 21.906  44.406  54.359  
 H 23.553  45.932  52.475  
 H 24.168  43.706  53.446  
 H 24.287  43.802  51.685  
 N 20.563  45.476  51.575  
 C 19.554  45.591  50.542  
 C 18.794  44.302  50.205  
 O 17.839  44.343  49.401  
 H 20.263  45.595  52.532  
 H 18.825  46.333  50.868  
 H 20.033  45.955  49.633  
 N 19.161  43.140  50.738  
 C 18.426  41.942  50.361  
 C 17.040  41.941  51.007  
 O 16.836  42.533  52.077  
 C 19.219  40.734  50.779  
 O 19.443  40.779  52.171  
 H 19.932  43.090  51.389  
 H 18.309  41.928  49.277  
 H 20.176  40.729  50.257  
 H 18.663  39.830  50.529  
 H 20.307  41.160  52.344  
 N 16.095  41.291  50.355  
 C 14.733  41.195  50.835  
 C 14.605  40.169  51.956  
 O 15.052  39.033  51.781  
 C 13.852  40.816  49.658  
 C 12.389  40.645  50.035  
 N 11.653  39.576  49.778  
 C 11.595  41.566  50.695  
 C 10.451  39.794  50.243  
 N 10.428  40.987  50.784  
 H 16.332  40.841  49.483  
 H 14.421  42.170  51.211  
 H 13.926  41.599  48.904  
 H 14.217  39.882  49.232  
 H 11.877  42.544  51.056  
 H  9.619  39.108  50.190  
 H  9.615  41.404  51.213  
 N 14.016  40.518  53.094  
 C 13.782  39.550  54.145  
 C 12.369  39.010  54.015  
 O 12.191  37.794  54.023  
 C 13.995  40.201  55.534  
 C 15.479  40.579  55.679  
 C 13.551  39.227  56.645  
 C 15.816  41.440  56.908  
 H 13.726  41.476  53.229  
 H 14.487  38.726  54.029  
 H 13.392  41.107  55.596  
 H 16.057  39.657  55.744  
 H 15.787  41.119  54.784  
 H 13.704  39.692  57.619  
 H 12.495  38.989  56.518  
 H 14.140  38.312  56.583  
 H 16.885  41.653  56.921  
 H 15.542  40.901  57.815  
 H 15.260  42.376  56.860  
 N 11.347  39.860  53.905  
 C  9.961  39.427  53.780  
 C  9.118  40.183  54.803  
 O  9.387  41.362  55.086  
 H 11.543  40.851  53.908  
 H  9.599  39.643  52.775  
 H  9.894  38.356  53.971  
 N  8.115  39.543  55.384  
 C  7.292  40.203  56.373  
 C  7.821  40.045  57.784  
 O  8.967  39.610  58.017  
 H  7.923  38.584  55.134  
 H  7.249  41.266  56.135  
 H  6.284  39.790  56.326  
 N  6.984  40.342  58.778  
 C  7.384  40.247  60.166  
 C  7.719  38.788  60.513  
 O  8.710  38.555  61.201  
 C  6.284  40.754  61.091  
 C  6.705  40.642  62.560  
 C  7.825  41.288  63.022  
 C  5.989  39.828  63.426  
 C  8.229  41.132  64.328  
 C  6.398  39.679  64.737  
 C  7.527  40.326  65.197  
 H  6.045  40.641  58.557  
 H  8.276  40.856  60.316  
 H  5.384  40.160  60.932  
 H  6.072  41.797  60.857  
 H  8.392  41.922  62.357  
 H  5.109  39.309  63.074  
 H  9.110  41.650  64.677  
 H  5.830  39.051  65.407  
 H  7.854  40.203  66.219  
 N  6.987  37.794  60.031  
 C  7.311  36.400  60.306  
 C  8.735  36.058  59.814  
 O  9.508  35.394  60.530  
 C  6.261  35.514  59.598  
 C  6.484  34.015  59.833  
 O  6.678  33.603  60.985  
 O  6.493  33.285  58.849  
 H  6.183  38.008  59.458  
 H  7.255  36.227  61.381  
 H  5.273  35.781  59.972  
 H  6.297  35.712  58.527  
 N  9.127  36.528  58.626  
 C 10.486  36.294  58.166  
 C 11.531  37.058  58.969  
 O 12.647  36.574  59.177  
 C 10.672  36.695  56.732  
 C 10.113  35.661  55.770  
 C  8.615  35.687  55.718  
 O  7.987  36.749  55.716  
 N  8.014  34.514  55.783  
 H  8.480  37.045  58.048  
 H 10.698  35.229  58.254  
 H 10.161  37.643  56.564  
 H 11.736  36.825  56.535  
 H 10.436  34.671  56.093  
 H 10.506  35.855  54.772  
 H  8.562  33.667  55.823  
 H  7.005  34.463  55.793  
 N 11.199  38.236  59.496  
 C 12.132  39.016  60.280  
 C 12.359  38.330  61.628  
 O 13.479  38.313  62.149  
 C 11.567  40.443  60.465  
 C 12.533  41.397  61.159  
 C 13.762  41.603  60.266  
 C 11.802  42.682  61.515  
 H 10.268  38.595  59.344  
 H 13.081  39.076  59.747  
 H 11.328  40.849  59.482  
 H 10.650  40.384  61.052  
 H 12.863  40.928  62.086  
 H 14.458  42.284  60.756  
 H 13.450  42.027  59.311  
 H 14.252  40.644  60.095  
 H 12.490  43.366  62.011  
 H 10.971  42.454  62.183  
 H 11.420  43.147  60.606  
 N 11.326  37.775  62.262  
 C 11.443  36.992  63.491  
 C 12.452  35.875  63.244  
 O 13.354  35.677  64.060  
 C 10.150  36.286  63.882  
 C  9.202  36.954  64.825  
 C  8.260  35.851  65.318  
 N  7.444  35.324  64.234  
 C  6.134  35.523  64.170  
 N  5.480  36.201  65.109  
 N  5.449  35.032  63.163  
 H 10.405  37.904  61.869  
 H 11.783  37.628  64.308  
 H  9.600  36.099  62.960  
 H 10.417  35.320  64.310  
 H  9.745  37.392  65.662  
 H  8.635  37.724  64.302  
 H  7.605  36.262  66.087  
 H  8.851  35.042  65.747  
 H  7.891  34.788  63.504  
 H  5.982  36.585  65.897  
 H  4.481  36.332  65.034  
 H  5.920  34.509  62.439  
 H  4.451  35.177  63.113  
 N 12.338  35.175  62.108  
 C 13.262  34.099  61.791  
 C 14.672  34.572  61.527  
 O 15.618  33.857  61.872  
 C 12.828  33.333  60.561  
 C 11.554  32.581  60.852  
 C 11.711  31.519  61.938  
 O 12.472  30.568  61.725  
 O 11.065  31.663  62.980  
 H 11.596  35.399  61.460  
 H 13.285  33.408  62.634  
 H 13.609  32.627  60.280  
 H 12.658  34.030  59.741  
 H 10.797  33.296  61.175  
 H 11.214  32.099  59.936  
 N 14.796  35.768  60.941  
 C 16.085  36.323  60.566  
 C 17.047  36.499  61.723  
 O 18.255  36.341  61.509  
 C 15.850  37.664  59.860  
 C 17.029  38.297  59.137  
 C 17.286  37.970  57.822  
 C 17.819  39.216  59.806  
 C 18.347  38.576  57.171  
 C 18.874  39.817  59.158  
 C 19.131  39.494  57.847  
 O 20.194  40.117  57.200  
 H 13.962  36.305  60.752  
 H 16.546  35.644  59.849  
 H 15.061  37.511  59.124  
 H 15.487  38.376  60.601  
 H 16.667  37.250  57.307  
 H 17.607  39.461  60.836  
 H 18.562  38.333  56.141  
 H 19.494  40.535  59.674  
 H 20.334  39.706  56.344  
 N 16.558  36.815  62.921  
 C 17.444  37.020  64.042  
 C 17.819  35.749  64.806  
 O 18.614  35.805  65.748  
 C 16.817  38.034  64.983  
 C 16.880  39.444  64.382  
 C 18.102  40.044  64.125  
 C 15.701  40.112  64.101  
 C 18.142  41.316  63.587  
 C 15.754  41.385  63.562  
 C 16.971  41.986  63.307  
 H 15.560  36.912  63.046  
 H 18.366  37.456  63.657  
 H 15.775  37.765  65.155  
 H 17.353  38.023  65.932  
 H 19.020  39.519  64.344  
 H 14.748  39.644  64.301  
 H 19.093  41.786  63.385  
 H 14.838  41.912  63.339  
 H 17.005  42.981  62.888  
 N 17.291  34.597  64.408  
 C 17.646  33.340  65.054  
 C 18.926  32.777  64.441  
 O 19.400  31.755  64.899  
 C 16.490  32.326  64.889  
 C 15.243  32.779  65.636  
 C 14.161  31.773  65.427  
 C 12.898  32.347  66.049  
 N 11.768  31.463  65.783  
 O 19.473  33.351  63.488  
 H 16.631  34.592  63.643  
 H 17.811  33.521  66.116  
 H 16.253  32.228  63.830  
 H 16.806  31.357  65.276  
 H 15.464  32.862  66.700  
 H 14.920  33.747  65.254  
 H 14.424  30.833  65.913  
 H 14.008  31.609  64.360  
 H 13.037  32.442  67.126  
 H 12.698  33.329  65.621  
 H 11.728  31.254  64.796  
 H 11.882  30.605  66.304  
 H 10.911  31.917  66.066  
 O 17.849  48.303  53.284  
 H 18.617  47.751  53.430  
 H 17.519  48.619  54.125  
 O -4.494  46.184  55.356  
 H -3.983  45.969  54.576  
 H -4.883  45.386  55.713  
 O -0.568  54.245  56.640  
 H  0.134  54.591  56.089  
 H -0.462  54.570  57.534  
 O -0.810  44.068  57.031  
 H  0.132  43.938  56.920  
 H -1.285  43.430  56.499  
 O -5.188  43.599  55.708  
 H -5.595  43.266  54.908  
 H -4.407  43.083  55.907  
 O  3.250  51.131  61.824  
 H  3.039  50.751  62.677  
 H  3.402  50.429  61.191  
 O  3.890  46.413  68.527  
 H  4.248  45.992  69.309  
 H  4.419  46.174  67.766  
 O  1.035  45.036  67.502  
 H  1.694  44.400  67.780  
 H  1.267  45.903  67.834  
 O  4.348  58.242  51.937  
 H  4.679  57.589  52.554  
 H  4.404  57.897  51.046  
 O  0.263  58.629  44.891  
 H  0.111  58.192  45.729  
 H  1.186  58.871  44.819  
 O  3.141  59.330  44.777  
 H  3.481  58.820  45.512  
 H  3.315  60.259  44.926  
 O  5.003  39.012  53.418  
 H  4.575  39.038  52.562  
 H  5.944  38.883  53.300  
 O  5.356  33.965  56.586  
 H  5.771  33.717  57.412  
 H  4.411  33.823  56.648  
 O  8.784  33.167  62.678  
 H  8.047  33.319  62.086  
 H  8.454  33.001  63.561  
 O 16.088  53.725  63.632  
 H 16.420  54.545  63.266  
 H 15.147  53.803  63.786  
 O 21.570  40.083  55.048  
 H 21.568  40.784  54.396  
 H 22.457  39.965  55.387  
 O  3.187  37.794  47.216  
 H  2.483  38.037  46.615  
 H  2.832  37.256  47.923  
 O 12.338  28.521  63.613  
 H 12.384  29.224  62.965  
 H 12.954  27.828  63.377  
 O -7.326  52.855  56.701  
 H -6.835  53.375  57.337  
 H -8.116  52.507  57.115  
 O  3.645  39.297  51.046  
 H  4.240  39.454  50.312  
 H  3.097  38.535  50.856  
 O  1.008  47.834  68.084  
 H  1.042  48.221  67.209  
 H  0.208  48.117  68.527  
 O -1.910  49.551  43.381  
 H -1.662  49.802  42.491  
 H -2.807  49.216  43.380  
 O -8.345  61.091  53.050  
 H -7.610  61.579  53.422  
 H -8.152  60.154  53.077  
 O -4.831  48.504  52.099  
 H -5.768  48.538  51.905  
 H -4.357  48.187  51.330  
 O  5.527  60.471  46.916  
 H  5.359  59.556  46.691  
 H  6.410  60.712  46.635  
 O  7.431  38.634  51.867  
 H  7.564  39.572  51.728  
 H  7.336  38.197  51.021  
 O  9.540  32.548  57.356  
 H  8.945  31.882  57.699  
 H 10.196  32.132  56.797  
 O 14.944  55.711  51.158  
 H 14.715  55.882  52.071  
 H 14.182  55.873  50.602  
 O  2.478  53.561  63.220  
 H  2.330  54.361  63.724  
 H  2.694  52.843  63.816  
 O  1.367  59.070  63.346  
 H  1.625  58.687  62.508  
 H  2.146  59.373  63.812  
 O -2.001  42.627  47.431  
 H -1.139  42.734  47.029  
 H -1.902  42.534  48.378  
 O  1.600  50.606  69.512  
 H  1.782  51.163  70.269  
 H  1.349  51.152  68.767  
 O -1.699  48.363  64.916  
 H -0.779  48.589  65.050  
 H -2.006  47.826  65.647  
 O 11.553  57.178  55.162  
 H 12.393  56.960  54.759  
 H 10.977  56.414  55.133  
units angstrom
symmetry c1
no_com
no_reorient
''')


psi4.set_options({
'basis': 'MINIX',
'freeze_core':'true',
'scf_type':'df'
})

e = psi4.energy('hf-3c')

end=time.time()
wall_time = '{:.2f}'.format(float(end-start))
with open ('qm_cx.out', 'a') as output:
    output.write(f'Wall time: {wall_time} seconds')
