# Supplementary material for: SparcleQC: Automated Input File Creation for QM/MM Studies of Protein:Ligand Complexes
Source: J Chem Inf Model. 2025 Jun 17;65(13):6433–40. doi: 10.1021/acs.jcim.5c00617 (PMC12264949; doi:10.1021/acs.jcim.5c00617)
Supplement: Supplementary file 2 [file ci5c00617_si_002.zip › si/convergence/ex1_1ABA/full_QM/ligand.out]

Scratch directory: /tmp/
   => Libint2 <=

    Primary   basis highest AM E, G, H:  5, 4, 3
    Auxiliary basis highest AM E, G, H:  6, 5, 4
    Onebody   basis highest AM E, G, H:  6, 5, 4
    Solid Harmonics ordering:            gaussian

*** tstart() called on atl1-1-01-010-20-2.pace.gatech.edu
*** at Mon May 19 23:04:26 2025

   => Loading Basis Set <=

    Name: MINIX
    Role: ORBITAL
    Keyword: BASIS
    atoms 1-2, 4, 6  entry O          line   102 file /storage/hive/project/chem-sherrill/csargent30/.conda/envs/psi419/share/psi4/basis/minix.gbs 
    atoms 3, 5, 8-11 entry C          line    74 file /storage/hive/project/chem-sherrill/csargent30/.conda/envs/psi419/share/psi4/basis/minix.gbs 
    atoms 7          entry N          line    88 file /storage/hive/project/chem-sherrill/csargent30/.conda/envs/psi419/share/psi4/basis/minix.gbs 
    atoms 12         entry S          line   256 file /storage/hive/project/chem-sherrill/csargent30/.conda/envs/psi419/share/psi4/basis/minix.gbs 
    atoms 13-25      entry H          line    24 file /storage/hive/project/chem-sherrill/csargent30/.conda/envs/psi419/share/psi4/basis/minix.gbs 

   => HF3C: Empirical Dispersion <=

    Grimme's -D3 (BJ-damping) Dispersion Correction
    Grimme S.; Ehrlich S.; Goerigk L. (2011), J. Comput. Chem., 32: 1456

        s6 =       1.000000
        s8 =       0.877700
        a1 =       0.417100
        a2 =       2.914900


         ---------------------------------------------------------
                                   SCF
               by Justin Turney, Rob Parrish, Andy Simmonett
                          and Daniel G. A. Smith
                              RHF Reference
                       10 Threads, 114440 MiB Core
         ---------------------------------------------------------

  ==> Geometry <==

    Molecular point group: c1
    Full point group: C1

    Geometry (in Angstrom), charge = 0, multiplicity = 1:

       Center              X                  Y                   Z               Mass       
    ------------   -----------------  -----------------  -----------------  -----------------
         O            0.239000000000    46.905000000000    47.130000000000    15.994914619570
         O           -3.503000000000    46.132000000000    52.984000000000    15.994914619570
         C            0.283000000000    45.599000000000    47.738000000000    12.000000000000
         O           -2.852000000000    43.343000000000    52.881000000000    15.994914619570
         C           -0.860000000000    45.455000000000    48.481000000000    12.000000000000
         O           -0.834000000000    45.235000000000    53.590000000000    15.994914619570
         N           -0.870000000000    46.412000000000    49.496000000000    14.003074004430
         C           -0.997000000000    47.656000000000    48.915000000000    12.000000000000
         C            0.110000000000    47.928000000000    48.142000000000    12.000000000000
         C           -1.946000000000    46.213000000000    50.350000000000    12.000000000000
         C           -1.912000000000    45.057000000000    51.091000000000    12.000000000000
         S           -2.221000000000    44.980000000000    52.478000000000    31.972071174400
         H           -3.704000000000    46.727000000000    52.258000000000     1.007825032230
         H            1.167000000000    45.497000000000    48.368000000000     1.007825032230
         H            0.327000000000    44.830000000000    46.967000000000     1.007825032230
         H           -0.889000000000    44.457000000000    48.918000000000     1.007825032230
         H           -1.732000000000    45.592000000000    47.841000000000     1.007825032230
         H           -1.082000000000    48.410000000000    49.697000000000     1.007825032230
         H           -1.889000000000    47.674000000000    48.289000000000     1.007825032230
         H           -0.002000000000    48.903000000000    47.668000000000     1.007825032230
         H            1.001000000000    47.937000000000    48.769000000000     1.007825032230
         H           -2.823000000000    46.129000000000    49.708000000000     1.007825032230
         H           -1.985000000000    47.054000000000    51.042000000000     1.007825032230
         H           -0.840000000000    44.862000000000    51.112000000000     1.007825032230
         H           -2.601000000000    44.372000000000    50.598000000000     1.007825032230

  Running in c1 symmetry.

  Rotational constants: A =      0.01425  B =      0.00002  C =      0.00002 [cm^-1]
  Rotational constants: A =    427.20524  B =      0.55638  C =      0.55578 [MHz]
  Nuclear repulsion =  916.769222167130351

  Charge       = 0
  Multiplicity = 1
  Electrons    = 104
  Nalpha       = 52
  Nbeta        = 52

  ==> Algorithm <==

  SCF Algorithm Type is DF.
  DIIS enabled.
  MOM disabled.
  Fractional occupation disabled.
  Guess Type is SAD.
  Energy threshold   = 1.00e-06
  Density threshold  = 1.00e-06
  Integral threshold = 1.00e-12

  ==> Primary Basis <==

  Basis Set: MINIX
    Blend: MINIX
    Number of shells: 52
    Number of basis functions: 82
    Number of Cartesian functions: 83
    Spherical Harmonics?: true
    Max angular momentum: 2

   => Loading Basis Set <=

    Name: (MINIX AUX)
    Role: JKFIT
    Keyword: DF_BASIS_SCF
    atoms 1-2, 4, 6  entry O          line   318 file /storage/hive/project/chem-sherrill/csargent30/.conda/envs/psi419/share/psi4/basis/def2-universal-jkfit.gbs 
    atoms 3, 5, 8-11 entry C          line   198 file /storage/hive/project/chem-sherrill/csargent30/.conda/envs/psi419/share/psi4/basis/def2-universal-jkfit.gbs 
    atoms 7          entry N          line   258 file /storage/hive/project/chem-sherrill/csargent30/.conda/envs/psi419/share/psi4/basis/def2-universal-jkfit.gbs 
    atoms 12         entry S          line   903 file /storage/hive/project/chem-sherrill/csargent30/.conda/envs/psi419/share/psi4/basis/def2-universal-jkfit.gbs 
    atoms 13-25      entry H          line    18 file /storage/hive/project/chem-sherrill/csargent30/.conda/envs/psi419/share/psi4/basis/def2-universal-jkfit.gbs 

  ==> Integral Setup <==

  DFHelper Memory: AOs need 0.067 GiB; user supplied 83.819 GiB. 
  Using in-core AOs.

  ==> MemDFJK: Density-Fitted J/K Matrices <==

    J tasked:                   Yes
    K tasked:                   Yes
    wK tasked:                   No
    OpenMP threads:              10
    Memory [MiB]:             85830
    Algorithm:                 Core
    Schwarz Cutoff:           1E-12
    Mask sparsity (%):       8.7745
    Fitting Condition:        1E-10

   => Auxiliary Basis Set <=

  Basis Set: (MINIX AUX)
    Blend: DEF2-UNIVERSAL-JKFIT
    Number of shells: 391
    Number of basis functions: 1197
    Number of Cartesian functions: 1414
    Spherical Harmonics?: true
    Max angular momentum: 4

  Minimum eigenvalue in the overlap matrix is 1.0788508354E-01.
  Reciprocal condition number of the overlap matrix is 3.6412169573E-02.
    Using symmetric orthogonalization.

  ==> Pre-Iterations <==

  SCF Guess: Superposition of Atomic Densities via on-the-fly atomic UHF (no occupation information).

   -------------------------
    Irrep   Nso     Nmo    
   -------------------------
     A         82      82 
   -------------------------
    Total      82      82
   -------------------------

  ==> Iterations <==

                           Total Energy        Delta E     RMS |[F,P]|

   @DF-RHF iter SAD:  -975.73710610505475   -9.75737e+02   0.00000e+00 
   @DF-RHF iter   1:  -979.19405973776907   -3.45695e+00   1.10489e-02 DIIS/ADIIS
   @DF-RHF iter   2:  -979.36902233589194   -1.74963e-01   1.10457e-02 DIIS/ADIIS
   @DF-RHF iter   3:  -979.85100800201167   -4.81986e-01   1.53587e-03 DIIS/ADIIS
   @DF-RHF iter   4:  -979.87243824631969   -2.14302e-02   6.76652e-04 DIIS/ADIIS
   @DF-RHF iter   5:  -979.88000145305625   -7.56321e-03   2.82421e-04 DIIS/ADIIS
   @DF-RHF iter   6:  -979.88170596651889   -1.70451e-03   7.77874e-05 DIIS
   @DF-RHF iter   7:  -979.88180406104743   -9.80945e-05   2.06455e-05 DIIS
   @DF-RHF iter   8:  -979.88180966528705   -5.60424e-06   9.06657e-06 DIIS
   @DF-RHF iter   9:  -979.88181140750589   -1.74222e-06   5.05506e-06 DIIS
   @DF-RHF iter  10:  -979.88181222681146   -8.19306e-07   2.34577e-06 DIIS
   @DF-RHF iter  11:  -979.88181242134442   -1.94533e-07   8.87915e-07 DIIS
  Energy and wave function converged.


  ==> Post-Iterations <==

    Orbital Energies [Eh]
    ---------------------

    Doubly Occupied:                                                      

       1A    -91.616495     2A    -20.380206     3A    -20.315683  
       4A    -20.210158     5A    -20.208033     6A    -15.432823  
       7A    -11.273296     8A    -11.270777     9A    -11.244738  
      10A    -11.242556    11A    -11.232000    12A    -11.230210  
      13A     -9.182157    14A     -6.838175    15A     -6.832901  
      16A     -6.830471    17A     -1.409629    18A     -1.392292  
      19A     -1.338137    20A     -1.290677    21A     -1.177595  
      22A     -1.152774    23A     -1.130319    24A     -1.067477  
      25A     -0.961353    26A     -0.916418    27A     -0.845573  
      28A     -0.839632    29A     -0.794736    30A     -0.772353  
      31A     -0.739002    32A     -0.703844    33A     -0.690311  
      34A     -0.663241    35A     -0.661626    36A     -0.636888  
      37A     -0.619501    38A     -0.595215    39A     -0.582887  
      40A     -0.564170    41A     -0.554204    42A     -0.534138  
      43A     -0.528752    44A     -0.500313    45A     -0.448993  
      46A     -0.432761    47A     -0.427404    48A     -0.404113  
      49A     -0.397458    50A     -0.388937    51A     -0.382370  
      52A     -0.364369  

    Virtual:                                                              

      53A      0.147600    54A      0.226242    55A      0.269473  
      56A      0.400370    57A      0.431347    58A      0.486975  
      59A      0.491575    60A      0.518967    61A      0.551941  
      62A      0.582964    63A      0.611517    64A      0.620091  
      65A      0.652588    66A      0.659582    67A      0.677826  
      68A      0.689076    69A      0.710769    70A      0.726168  
      71A      0.740762    72A      0.753795    73A      0.757507  
      74A      0.776250    75A      0.813515    76A      0.846230  
      77A      0.847956    78A      0.895512    79A      0.929293  
      80A      1.064206    81A      1.090699    82A      1.425886  

    Final Occupation by Irrep:
              A 
    DOCC [    52 ]
    NA   [    52 ]
    NB   [    52 ]

  @DF-RHF Final Energy:  -979.88181242134442

   => Energetics <=

    Nuclear Repulsion Energy =            916.7692221671303514
    One-Electron Energy =               -3168.4326157510095072
    Two-Electron Energy =                1271.9662575392478630
    Total Energy =                       -979.8818124213444207

Computation Completed


Properties will be evaluated at   0.000000,   0.000000,   0.000000 [a0]

Properties computed using the SCF density matrix


 Multipole Moments:

 ------------------------------------------------------------------------------------
     Multipole            Electronic (a.u.)      Nuclear  (a.u.)        Total (a.u.)
 ------------------------------------------------------------------------------------

 L = 1.  Multiply by 2.5417464519 to convert [e a0] to [Debye]
 Dipole X            :        272.0444715         -272.5174046           -0.4729331
 Dipole Y            :      -9007.9033462         9009.0349771            1.1316309
 Dipole Z            :      -9920.1562692         9917.9195441           -2.2367251
 Magnitude           :                                                    2.5509201

 ------------------------------------------------------------------------------------

*** tstop() called on atl1-1-01-010-20-2.pace.gatech.edu at Mon May 19 23:04:34 2025
Module time:
	user time   =      14.36 seconds =       0.24 minutes
	system time =       0.88 seconds =       0.01 minutes
	total time  =          8 seconds =       0.13 minutes
Total time:
	user time   =      14.36 seconds =       0.24 minutes
	system time =       0.88 seconds =       0.01 minutes
	total time  =          8 seconds =       0.13 minutes
Wall time: 8.41 seconds
