# Supplementary material for: SparcleQC: Automated Input File Creation for QM/MM Studies of Protein:Ligand Complexes
Source: J Chem Inf Model. 2025 Jun 17;65(13):6433–40. doi: 10.1021/acs.jcim.5c00617 (PMC12264949; doi:10.1021/acs.jcim.5c00617)
Supplement: Supplementary file 2 [file ci5c00617_si_002.zip › si/convergence/ex1_1ABA/full_QM/protein.out]

Scratch directory: /tmp/
   => Libint2 <=

    Primary   basis highest AM E, G, H:  5, 4, 3
    Auxiliary basis highest AM E, G, H:  6, 5, 4
    Onebody   basis highest AM E, G, H:  6, 5, 4
    Solid Harmonics ordering:            gaussian

*** tstart() called on atl1-1-01-010-22-2.pace.gatech.edu
*** at Tue May 20 18:03:38 2025

   => Loading Basis Set <=

    Name: MINIX
    Role: ORBITAL
    Keyword: BASIS
    atoms 1, 20, 40, 48, 62, 78, 99, 106, 127, 139, 150, 157, 164, 183, 189, 192, 200, 208, 222, 232, 239, 253, 263, 275, 282, 289, 299, 307, 321, 328, 330-331, 345, 364, 383, 397, 413, 421, 435, 443, 457, 465, 474, 488, 508, 523, 543, 562, 569, 576, 595, 612, 626, 641, 649, 663, 670, 686, 706, 718, 730, 745, 753, 767, 786, 796, 811, 830, 849, 863, 871, 885, 904, 911, 918, 920-921, 935, 947, 961, 969, 978, 997, 1004, 1023, 1037, 1054, 1068, 1076, 1085, 1101, 1121, 1131, 1145, 1157, 1164, 1175, 1181, 1184, 1192, 1211, 1218, 1225, 1245, 1257, 1265, 1274, 1293, 1300, 1302-1303, 1317, 1332, 1353, 1373, 1381                                                                                                                                                                                                                                                                                                                                                                                                                                                                                                                                                                                                                                                                                                                                                                                                                                                                                                                                                                                                                           entry N          line    88 file /storage/hive/project/chem-sherrill/csargent30/.conda/envs/psi419/share/psi4/basis/minix.gbs 
    atoms 2-3, 5-6, 8, 21-22, 24-30, 41-42, 44-47, 63-64, 66-68, 79-80, 82-88, 100-101, 107-108, 110-116, 128-129, 131-132, 140-141, 143, 151-152, 154-155, 165-166, 168-171, 184-185, 187-188, 190-191, 201-202, 204-207, 223-224, 226, 233-234, 240-241, 243-245, 254-255, 257, 264-265, 267-268, 276-277, 279-280, 290-291, 293, 300-301, 303-306, 322-323, 325-327, 329, 346-347, 349-352, 365-366, 368-371, 384-385, 387, 389, 398-399, 401-403, 414-415, 417-420, 436-437, 439-442, 458-459, 461-463, 475-476, 478-480, 489-490, 492-498, 509-510, 512-514, 524-525, 527-533, 544-545, 547-550, 563-564, 566-567, 577-578, 580-583, 596-597, 599-600, 602, 613-614, 616-618, 627-628, 630-632, 642-643, 645-648, 664-665, 671-672, 674-676, 687-688, 690-696, 707-708, 710-711, 719-720, 722-723, 731-732, 734-736, 746-747, 749-752, 768-769, 771-774, 787-788, 790, 797-798, 800-802, 812-813, 815-818, 831-832, 834-837, 850-851, 853, 855, 864-865, 867-870, 886-887, 889-892, 905-906, 912-913, 915-917, 919, 936-937, 939-940, 948-949, 951, 953, 962-963, 965-967, 979-980, 982-985, 998-999, 1005-1006, 1008-1011, 1024-1025, 1027, 1029, 1038-1039, 1041-1042, 1044, 1055-1056, 1058-1060, 1069-1070, 1072-1074, 1086-1087, 1089-1091, 1102-1103, 1105-1111, 1122-1123, 1125, 1132-1133, 1135-1137, 1146-1147, 1149-1150, 1158-1159, 1165-1166, 1168, 1176-1177, 1179-1180, 1182-1183, 1193-1194, 1196-1199, 1212-1213, 1219-1220, 1226-1227, 1229-1235, 1246-1247, 1249-1250, 1258-1259, 1261-1263, 1275-1276, 1278-1281, 1294-1295, 1297-1299, 1301, 1318-1319, 1321-1323, 1333-1334, 1336-1342, 1354-1355, 1357-1363, 1374-1375, 1377-1380 entry C          line    74 file /storage/hive/project/chem-sherrill/csargent30/.conda/envs/psi419/share/psi4/basis/minix.gbs 
    atoms 4, 23, 43, 65, 81, 89, 102, 109, 117, 130, 133-134, 142, 144, 153, 156, 167, 186, 203, 225, 235, 242, 256, 266, 269-270, 278, 281, 292, 302, 324, 348, 367, 386, 388, 400, 416, 438, 460, 464, 477, 491, 511, 515-516, 526, 546, 565, 568, 579, 598, 615, 629, 633-634, 644, 666, 673, 689, 709, 712-713, 721, 724-725, 733, 737-738, 748, 770, 789, 799, 803-804, 814, 833, 852, 854, 866, 888, 907, 914, 938, 941-942, 950, 952, 964, 968, 981, 1000, 1007, 1026, 1028, 1040, 1057, 1071, 1075, 1088, 1104, 1124, 1134, 1148, 1151-1152, 1160, 1167, 1169, 1178, 1195, 1214, 1221, 1228, 1248, 1251-1252, 1260, 1264, 1277, 1296, 1320, 1324-1325, 1335, 1343, 1356, 1376, 1382, 1396, 1399, 1402, 1405, 1408, 1411, 1414, 1417, 1420, 1423, 1426, 1429, 1432, 1435, 1438, 1441, 1444, 1447, 1450, 1453, 1456, 1459, 1462, 1465, 1468, 1471, 1474, 1477, 1480, 1483, 1486, 1489, 1492, 1495                                                                                                                                                                                                                                                                                                                                                                                                                                                                                                                                                                                                                                                                                                                                                      entry O          line   102 file /storage/hive/project/chem-sherrill/csargent30/.conda/envs/psi419/share/psi4/basis/minix.gbs 
    atoms 7, 227, 258, 601, 1043                                                                                                                                                                                                                                                                                                                                                                                                                                                                                                                                                                                                                                                                                                                                                                                                                                                                                                                                                                                                                                                                                                                                                                                                                                                                                                                                                                                                                                                                                                                                                                                                                             entry S          line   256 file /storage/hive/project/chem-sherrill/csargent30/.conda/envs/psi419/share/psi4/basis/minix.gbs 
    atoms 9-19, 31-39, 49-61, 69-77, 90-98, 103-105, 118-126, 135-138, 145-149, 158-163, 172-182, 193-199, 209-221, 228-231, 236-238, 246-252, 259-262, 271-274, 283-288, 294-298, 308-320, 332-344, 353-363, 372-382, 390-396, 404-412, 422-434, 444-456, 466-473, 481-487, 499-507, 517-522, 534-542, 551-561, 570-575, 584-594, 603-611, 619-625, 635-640, 650-662, 667-669, 677-685, 697-705, 714-717, 726-729, 739-744, 754-766, 775-785, 791-795, 805-810, 819-829, 838-848, 856-862, 872-884, 893-903, 908-910, 922-934, 943-946, 954-960, 970-977, 986-996, 1001-1003, 1012-1022, 1030-1036, 1045-1053, 1061-1067, 1077-1084, 1092-1100, 1112-1120, 1126-1130, 1138-1144, 1153-1156, 1161-1163, 1170-1174, 1185-1191, 1200-1210, 1215-1217, 1222-1224, 1236-1244, 1253-1256, 1266-1273, 1282-1292, 1304-1316, 1326-1331, 1344-1352, 1364-1372, 1383-1395, 1397-1398, 1400-1401, 1403-1404, 1406-1407, 1409-1410, 1412-1413, 1415-1416, 1418-1419, 1421-1422, 1424-1425, 1427-1428, 1430-1431, 1433-1434, 1436-1437, 1439-1440, 1442-1443, 1445-1446, 1448-1449, 1451-1452, 1454-1455, 1457-1458, 1460-1461, 1463-1464, 1466-1467, 1469-1470, 1472-1473, 1475-1476, 1478-1479, 1481-1482, 1484-1485, 1487-1488, 1490-1491, 1493-1494, 1496-1497                                                                                                                                                                                                                                                                                                                                                                                                       entry H          line    24 file /storage/hive/project/chem-sherrill/csargent30/.conda/envs/psi419/share/psi4/basis/minix.gbs 

   => HF3C: Empirical Dispersion <=

    Grimme's -D3 (BJ-damping) Dispersion Correction
    Grimme S.; Ehrlich S.; Goerigk L. (2011), J. Comput. Chem., 32: 1456

        s6 =       1.000000
        s8 =       0.877700
        a1 =       0.417100
        a2 =       2.914900


         ---------------------------------------------------------
                                   SCF
               by Justin Turney, Rob Parrish, Andy Simmonett
                          and Daniel G. A. Smith
                              RHF Reference
                       10 Threads, 114440 MiB Core
         ---------------------------------------------------------

  ==> Geometry <==

    Molecular point group: c1
    Full point group: C1

    Geometry (in Angstrom), charge = 0, multiplicity = 1:

       Center              X                  Y                   Z               Mass       
    ------------   -----------------  -----------------  -----------------  -----------------
         N           21.005000000000    50.503000000000    57.298000000000    14.003074004430
         C           19.791000000000    50.519000000000    58.057000000000    12.000000000000
         C           18.895000000000    49.476000000000    57.441000000000    12.000000000000
         O           19.052000000000    49.212000000000    56.248000000000    15.994914619570
         C           19.089000000000    51.837000000000    57.937000000000    12.000000000000
         C           19.802000000000    52.903000000000    58.721000000000    12.000000000000
         S           18.587000000000    54.215000000000    58.893000000000    31.972071174400
         C           18.466000000000    54.571000000000    57.161000000000    12.000000000000
         H           19.990000000000    50.284000000000    59.103000000000     1.007825032230
         H           19.057000000000    52.129000000000    56.887000000000     1.007825032230
         H           18.071000000000    51.736000000000    58.313000000000     1.007825032230
         H           20.104000000000    52.526000000000    59.698000000000     1.007825032230
         H           20.670000000000    53.262000000000    58.169000000000     1.007825032230
         H           21.454000000000    49.604000000000    57.399000000000     1.007825032230
         H           20.795000000000    50.667000000000    56.324000000000     1.007825032230
         H           21.623000000000    51.227000000000    57.636000000000     1.007825032230
         H           18.230000000000    55.626000000000    57.022000000000     1.007825032230
         H           19.416000000000    54.345000000000    56.677000000000     1.007825032230
         H           17.678000000000    53.961000000000    56.719000000000     1.007825032230
         N           18.035000000000    48.845000000000    58.235000000000    14.003074004430
         C           16.979000000000    48.002000000000    57.683000000000    12.000000000000
         C           15.953000000000    48.976000000000    57.090000000000    12.000000000000
         O           15.835000000000    50.110000000000    57.589000000000    15.994914619570
         C           16.279000000000    47.215000000000    58.769000000000    12.000000000000
         C           17.064000000000    46.021000000000    59.267000000000    12.000000000000
         C           18.148000000000    46.194000000000    60.112000000000    12.000000000000
         C           16.675000000000    44.753000000000    58.867000000000    12.000000000000
         C           18.834000000000    45.073000000000    60.549000000000    12.000000000000
         C           17.363000000000    43.637000000000    59.304000000000    12.000000000000
         C           18.442000000000    43.800000000000    60.147000000000    12.000000000000
         H           18.114000000000    48.951000000000    59.236000000000     1.007825032230
         H           17.374000000000    47.338000000000    56.914000000000     1.007825032230
         H           16.097000000000    47.881000000000    59.612000000000     1.007825032230
         H           15.320000000000    46.867000000000    58.385000000000     1.007825032230
         H           18.452000000000    47.182000000000    60.424000000000     1.007825032230
         H           15.827000000000    44.636000000000    58.208000000000     1.007825032230
         H           19.682000000000    45.188000000000    61.208000000000     1.007825032230
         H           17.059000000000    42.650000000000    58.989000000000     1.007825032230
         H           18.986000000000    42.935000000000    60.497000000000     1.007825032230
         N           15.214000000000    48.597000000000    56.058000000000    14.003074004430
         C           14.164000000000    49.432000000000    55.491000000000    12.000000000000
         C           12.869000000000    48.669000000000    55.651000000000    12.000000000000
         O           12.774000000000    47.509000000000    55.249000000000    15.994914619570
         C           14.335000000000    49.676000000000    54.017000000000    12.000000000000
         C           15.413000000000    50.674000000000    53.741000000000    12.000000000000
         C           15.209000000000    51.107000000000    52.296000000000    12.000000000000
         C           16.234000000000    52.178000000000    51.986000000000    12.000000000000
         N           15.769000000000    52.985000000000    50.874000000000    14.003074004430
         H           15.386000000000    47.691000000000    55.647000000000     1.007825032230
         H           14.109000000000    50.381000000000    56.025000000000     1.007825032230
         H           14.593000000000    48.735000000000    53.531000000000     1.007825032230
         H           13.395000000000    50.044000000000    53.605000000000     1.007825032230
         H           15.321000000000    51.529000000000    54.411000000000     1.007825032230
         H           16.392000000000    50.210000000000    53.858000000000     1.007825032230
         H           14.203000000000    51.508000000000    52.167000000000     1.007825032230
         H           15.354000000000    50.255000000000    51.632000000000     1.007825032230
         H           16.373000000000    52.812000000000    52.862000000000     1.007825032230
         H           17.182000000000    51.709000000000    51.723000000000     1.007825032230
         H           15.532000000000    53.910000000000    51.204000000000     1.007825032230
         H           16.499000000000    53.053000000000    50.179000000000     1.007825032230
         H           14.952000000000    52.555000000000    50.464000000000     1.007825032230
         N           11.862000000000    49.290000000000    56.238000000000    14.003074004430
         C           10.574000000000    48.651000000000    56.514000000000    12.000000000000
         C            9.479000000000    49.442000000000    55.784000000000    12.000000000000
         O            9.222000000000    50.616000000000    56.099000000000    15.994914619570
         C           10.282000000000    48.658000000000    58.060000000000    12.000000000000
         C            8.950000000000    47.961000000000    58.320000000000    12.000000000000
         C           11.449000000000    48.005000000000    58.839000000000    12.000000000000
         H           11.987000000000    50.255000000000    56.510000000000     1.007825032230
         H           10.589000000000    47.624000000000    56.149000000000     1.007825032230
         H           10.193000000000    49.695000000000    58.385000000000     1.007825032230
         H            8.741000000000    47.962000000000    59.390000000000     1.007825032230
         H            9.002000000000    46.933000000000    57.961000000000     1.007825032230
         H            8.155000000000    48.489000000000    57.794000000000     1.007825032230
         H           11.227000000000    48.020000000000    59.906000000000     1.007825032230
         H           11.574000000000    46.974000000000    58.508000000000     1.007825032230
         H           12.368000000000    48.561000000000    58.651000000000     1.007825032230
         N            8.831000000000    48.837000000000    54.788000000000    14.003074004430
         C            7.706000000000    49.436000000000    54.084000000000    12.000000000000
         C            6.456000000000    48.981000000000    54.822000000000    12.000000000000
         O            6.310000000000    47.784000000000    55.139000000000    15.994914619570
         C            7.599000000000    48.942000000000    52.633000000000    12.000000000000
         C            8.692000000000    49.472000000000    51.736000000000    12.000000000000
         C            9.959000000000    48.898000000000    51.781000000000    12.000000000000
         C            8.415000000000    50.537000000000    50.880000000000    12.000000000000
         C           10.961000000000    49.400000000000    50.960000000000    12.000000000000
         C            9.426000000000    51.032000000000    50.065000000000    12.000000000000
         C           10.685000000000    50.467000000000    50.116000000000    12.000000000000
         O           11.708000000000    50.978000000000    49.318000000000    15.994914619570
         H            9.136000000000    47.916000000000    54.508000000000     1.007825032230
         H            7.783000000000    50.523000000000    54.107000000000     1.007825032230
         H            6.637000000000    49.260000000000    52.230000000000     1.007825032230
         H            7.639000000000    47.853000000000    52.629000000000     1.007825032230
         H           10.161000000000    48.072000000000    52.447000000000     1.007825032230
         H            7.427000000000    50.972000000000    50.851000000000     1.007825032230
         H           11.948000000000    48.963000000000    50.978000000000     1.007825032230
         H            9.228000000000    51.855000000000    49.395000000000     1.007825032230
         H           11.376000000000    51.721000000000    48.808000000000     1.007825032230
         N            5.533000000000    49.874000000000    55.110000000000    14.003074004430
         C            4.317000000000    49.477000000000    55.789000000000    12.000000000000
         C            3.333000000000    50.620000000000    55.891000000000    12.000000000000
         O            3.372000000000    51.588000000000    55.127000000000    15.994914619570
         H            5.674000000000    50.841000000000    54.856000000000     1.007825032230
         H            4.569000000000    49.137000000000    56.794000000000     1.007825032230
         H            3.854000000000    48.656000000000    55.241000000000     1.007825032230
         N            2.442000000000    50.507000000000    56.862000000000    14.003074004430
         C            1.413000000000    51.506000000000    57.119000000000    12.000000000000
         C            1.670000000000    52.119000000000    58.461000000000    12.000000000000
         O            2.084000000000    51.417000000000    59.378000000000    15.994914619570
         C            0.005000000000    50.927000000000    57.232000000000    12.000000000000
         C           -0.521000000000    50.237000000000    56.001000000000    12.000000000000
         C           -0.985000000000    51.011000000000    54.951000000000    12.000000000000
         C           -0.569000000000    48.854000000000    55.936000000000    12.000000000000
         C           -1.502000000000    50.387000000000    53.835000000000    12.000000000000
         C           -1.086000000000    48.222000000000    54.817000000000    12.000000000000
         C           -1.549000000000    49.003000000000    53.779000000000    12.000000000000
         O           -2.106000000000    48.406000000000    52.664000000000    15.994914619570
         H            2.477000000000    49.689000000000    57.454000000000     1.007825032230
         H            1.439000000000    52.275000000000    56.347000000000     1.007825032230
         H            0.006000000000    50.203000000000    58.047000000000     1.007825032230
         H           -0.679000000000    51.735000000000    57.492000000000     1.007825032230
         H           -0.943000000000    52.089000000000    55.005000000000     1.007825032230
         H           -0.201000000000    48.265000000000    56.763000000000     1.007825032230
         H           -1.869000000000    50.975000000000    53.007000000000     1.007825032230
         H           -1.126000000000    47.144000000000    54.759000000000     1.007825032230
         H           -2.740000000000    47.740000000000    52.940000000000     1.007825032230
         N            1.353000000000    53.383000000000    58.618000000000    14.003074004430
         C            1.379000000000    54.012000000000    59.918000000000    12.000000000000
         C            0.072000000000    53.524000000000    60.555000000000    12.000000000000
         O           -1.014000000000    53.786000000000    60.032000000000    15.994914619570
         C            1.368000000000    55.515000000000    59.744000000000    12.000000000000
         C            1.385000000000    56.331000000000    61.039000000000    12.000000000000
         O            0.880000000000    55.917000000000    62.095000000000    15.994914619570
         O            1.931000000000    57.431000000000    60.951000000000    15.994914619570
         H            1.085000000000    53.928000000000    57.811000000000     1.007825032230
         H            2.245000000000    53.688000000000    60.496000000000     1.007825032230
         H            2.247000000000    55.792000000000    59.162000000000     1.007825032230
         H            0.479000000000    55.789000000000    59.176000000000     1.007825032230
         N            0.064000000000    52.892000000000    61.725000000000    14.003074004430
         C           -1.173000000000    52.358000000000    62.288000000000    12.000000000000
         C           -2.171000000000    53.409000000000    62.766000000000    12.000000000000
         O           -3.340000000000    53.082000000000    63.002000000000    15.994914619570
         C           -0.884000000000    51.432000000000    63.465000000000    12.000000000000
         O           -0.305000000000    50.228000000000    62.993000000000    15.994914619570
         H            0.929000000000    52.779000000000    62.234000000000     1.007825032230
         H           -1.661000000000    51.766000000000    61.513000000000     1.007825032230
         H           -0.193000000000    51.922000000000    64.151000000000     1.007825032230
         H           -1.814000000000    51.207000000000    63.987000000000     1.007825032230
         H            0.094000000000    49.756000000000    63.727000000000     1.007825032230
         N           -1.723000000000    54.648000000000    62.956000000000    14.003074004430
         C           -2.659000000000    55.732000000000    63.202000000000    12.000000000000
         C           -3.518000000000    55.978000000000    61.988000000000    12.000000000000
         O           -4.628000000000    56.464000000000    62.145000000000    15.994914619570
         C           -1.958000000000    57.050000000000    63.504000000000    12.000000000000
         C           -1.189000000000    56.951000000000    64.807000000000    12.000000000000
         O           -1.733000000000    56.536000000000    65.839000000000    15.994914619570
         N            0.113000000000    57.238000000000    64.812000000000    14.003074004430
         H           -0.731000000000    54.835000000000    62.929000000000     1.007825032230
         H           -3.299000000000    55.467000000000    64.044000000000     1.007825032230
         H           -2.702000000000    57.842000000000    63.585000000000     1.007825032230
         H           -1.267000000000    57.285000000000    62.694000000000     1.007825032230
         H            0.566000000000    57.547000000000    63.963000000000     1.007825032230
         H            0.647000000000    57.147000000000    65.665000000000     1.007825032230
         N           -3.063000000000    55.713000000000    60.763000000000    14.003074004430
         C           -3.859000000000    55.957000000000    59.566000000000    12.000000000000
         C           -4.489000000000    54.638000000000    59.165000000000    12.000000000000
         O           -5.677000000000    54.600000000000    58.838000000000    15.994914619570
         C           -2.936000000000    56.525000000000    58.453000000000    12.000000000000
         C           -2.419000000000    57.872000000000    58.904000000000    12.000000000000
         C           -3.673000000000    56.641000000000    57.124000000000    12.000000000000
         C           -1.159000000000    58.375000000000    58.200000000000    12.000000000000
         H           -2.134000000000    55.330000000000    60.661000000000     1.007825032230
         H           -4.643000000000    56.680000000000    59.792000000000     1.007825032230
         H           -2.089000000000    55.851000000000    58.325000000000     1.007825032230
         H           -3.209000000000    58.605000000000    58.738000000000     1.007825032230
         H           -2.217000000000    57.821000000000    59.974000000000     1.007825032230
         H           -4.035000000000    55.658000000000    56.822000000000     1.007825032230
         H           -4.518000000000    57.321000000000    57.235000000000     1.007825032230
         H           -2.994000000000    57.028000000000    56.364000000000     1.007825032230
         H           -0.881000000000    59.348000000000    58.604000000000     1.007825032230
         H           -0.345000000000    57.668000000000    58.363000000000     1.007825032230
         H           -1.352000000000    58.467000000000    57.131000000000     1.007825032230
         N           -3.764000000000    53.513000000000    59.144000000000    14.003074004430
         C           -4.323000000000    52.242000000000    58.734000000000    12.000000000000
         C           -3.681000000000    51.215000000000    59.641000000000    12.000000000000
         O           -2.469000000000    51.006000000000    59.589000000000    15.994914619570
         C           -3.962000000000    52.008000000000    57.296000000000    12.000000000000
         C           -4.635000000000    50.801000000000    56.669000000000    12.000000000000
         N           -5.696000000000    50.809000000000    55.872000000000    14.003074004430
         C           -4.176000000000    49.512000000000    56.726000000000    12.000000000000
         C           -5.895000000000    49.594000000000    55.423000000000    12.000000000000
         N           -4.976000000000    48.833000000000    55.943000000000    14.003074004430
         H           -2.794000000000    53.552000000000    59.424000000000     1.007825032230
         H           -5.406000000000    52.241000000000    58.862000000000     1.007825032230
         H           -2.883000000000    51.867000000000    57.234000000000     1.007825032230
         H           -4.231000000000    52.894000000000    56.721000000000     1.007825032230
         H           -3.337000000000    49.137000000000    57.293000000000     1.007825032230
         H           -6.677000000000    49.282000000000    54.747000000000     1.007825032230
         H           -6.258000000000    51.618000000000    55.648000000000     1.007825032230
         N           -4.454000000000    50.568000000000    60.487000000000    14.003074004430
         C           -3.913000000000    49.659000000000    61.489000000000    12.000000000000
         C           -3.055000000000    48.558000000000    60.876000000000    12.000000000000
         O           -3.491000000000    47.931000000000    59.898000000000    15.994914619570
         C           -5.077000000000    49.060000000000    62.264000000000    12.000000000000
         C           -4.581000000000    48.271000000000    63.463000000000    12.000000000000
         C           -5.696000000000    47.747000000000    64.361000000000    12.000000000000
         C           -5.125000000000    47.550000000000    65.754000000000    12.000000000000
         N           -6.117000000000    47.166000000000    66.752000000000    14.003074004430
         H           -5.453000000000    50.706000000000    60.440000000000     1.007825032230
         H           -3.296000000000    50.234000000000    62.180000000000     1.007825032230
         H           -5.727000000000    49.864000000000    62.610000000000     1.007825032230
         H           -5.643000000000    48.398000000000    61.608000000000     1.007825032230
         H           -4.005000000000    47.420000000000    63.099000000000     1.007825032230
         H           -3.926000000000    48.910000000000    64.055000000000     1.007825032230
         H           -6.513000000000    48.468000000000    64.395000000000     1.007825032230
         H           -6.062000000000    46.795000000000    63.976000000000     1.007825032230
         H           -4.367000000000    46.769000000000    65.706000000000     1.007825032230
         H           -4.651000000000    48.479000000000    66.072000000000     1.007825032230
         H           -5.667000000000    47.053000000000    67.649000000000     1.007825032230
         H           -6.548000000000    46.294000000000    66.480000000000     1.007825032230
         H           -6.824000000000    47.884000000000    66.818000000000     1.007825032230
         N           -1.840000000000    48.367000000000    61.392000000000    14.003074004430
         C           -0.992000000000    47.311000000000    60.887000000000    12.000000000000
         C           -0.176000000000    46.758000000000    62.031000000000    12.000000000000
         O            0.958000000000    47.176000000000    62.300000000000    15.994914619570
         C           -0.081000000000    47.849000000000    59.785000000000    12.000000000000
         S            0.906000000000    46.497000000000    59.054000000000    31.972071174400
         H           -1.511000000000    48.963000000000    62.139000000000     1.007825032230
         H           -1.616000000000    46.517000000000    60.478000000000     1.007825032230
         H           -0.691000000000    48.308000000000    59.007000000000     1.007825032230
         H            0.590000000000    48.598000000000    60.206000000000     1.007825032230
         N           -0.745000000000    45.803000000000    62.754000000000    14.003074004430
         C           -0.066000000000    45.169000000000    63.887000000000    12.000000000000
         C            1.297000000000    44.560000000000    63.509000000000    12.000000000000
         O            2.300000000000    44.868000000000    64.165000000000    15.994914619570
         H           -1.679000000000    45.502000000000    62.515000000000     1.007825032230
         H            0.092000000000    45.920000000000    64.661000000000     1.007825032230
         H           -0.706000000000    44.381000000000    64.285000000000     1.007825032230
         N            1.441000000000    43.750000000000    62.430000000000    14.003074004430
         C            2.722000000000    43.233000000000    61.953000000000    12.000000000000
         C            3.756000000000    44.331000000000    61.685000000000    12.000000000000
         O            4.949000000000    44.126000000000    61.944000000000    15.994914619570
         C            2.361000000000    42.431000000000    60.697000000000    12.000000000000
         C            0.961000000000    41.944000000000    60.950000000000    12.000000000000
         C            0.350000000000    43.177000000000    61.613000000000    12.000000000000
         H            3.124000000000    42.549000000000    62.701000000000     1.007825032230
         H            2.394000000000    43.066000000000    59.812000000000     1.007825032230
         H            3.040000000000    41.586000000000    60.581000000000     1.007825032230
         H            0.449000000000    41.692000000000    60.021000000000     1.007825032230
         H            0.963000000000    41.096000000000    61.635000000000     1.007825032230
         H           -0.493000000000    42.895000000000    62.243000000000     1.007825032230
         H            0.031000000000    43.893000000000    60.855000000000     1.007825032230
         N            3.322000000000    45.484000000000    61.134000000000    14.003074004430
         C            4.203000000000    46.620000000000    60.883000000000    12.000000000000
         C            4.775000000000    47.153000000000    62.194000000000    12.000000000000
         O            5.993000000000    47.336000000000    62.287000000000    15.994914619570
         C            3.465000000000    47.784000000000    60.221000000000    12.000000000000
         S            2.700000000000    47.388000000000    58.627000000000    31.972071174400
         H            2.346000000000    45.564000000000    60.885000000000     1.007825032230
         H            5.022000000000    46.302000000000    60.238000000000     1.007825032230
         H            2.681000000000    48.119000000000    60.900000000000     1.007825032230
         H            4.169000000000    48.603000000000    60.074000000000     1.007825032230
         N            3.929000000000    47.366000000000    63.213000000000    14.003074004430
         C            4.400000000000    47.850000000000    64.519000000000    12.000000000000
         C            5.301000000000    46.854000000000    65.213000000000    12.000000000000
         O            6.330000000000    47.235000000000    65.785000000000    15.994914619570
         C            3.252000000000    48.130000000000    65.453000000000    12.000000000000
         C            2.275000000000    49.174000000000    64.947000000000    12.000000000000
         O            2.661000000000    50.072000000000    64.202000000000    15.994914619570
         O            1.114000000000    49.053000000000    65.326000000000    15.994914619570
         H            2.944000000000    47.189000000000    63.080000000000     1.007825032230
         H            4.957000000000    48.774000000000    64.366000000000     1.007825032230
         H            2.706000000000    47.200000000000    65.611000000000     1.007825032230
         H            3.654000000000    48.464000000000    66.409000000000     1.007825032230
         N            4.971000000000    45.566000000000    65.104000000000    14.003074004430
         C            5.811000000000    44.521000000000    65.668000000000    12.000000000000
         C            7.214000000000    44.473000000000    65.059000000000    12.000000000000
         O            8.207000000000    44.255000000000    65.775000000000    15.994914619570
         C            5.155000000000    43.160000000000    65.492000000000    12.000000000000
         C            3.963000000000    42.993000000000    66.423000000000    12.000000000000
         O            3.705000000000    43.776000000000    67.340000000000    15.994914619570
         N            3.136000000000    42.008000000000    66.186000000000    14.003074004430
         H            4.122000000000    45.312000000000    64.621000000000     1.007825032230
         H            5.913000000000    44.710000000000    66.737000000000     1.007825032230
         H            4.816000000000    43.061000000000    64.461000000000     1.007825032230
         H            5.887000000000    42.380000000000    65.704000000000     1.007825032230
         H            3.314000000000    41.372000000000    65.422000000000     1.007825032230
         H            2.319000000000    41.884000000000    66.767000000000     1.007825032230
         N            7.325000000000    44.679000000000    63.742000000000    14.003074004430
         C            8.610000000000    44.724000000000    63.054000000000    12.000000000000
         C            9.472000000000    45.856000000000    63.609000000000    12.000000000000
         O           10.647000000000    45.669000000000    63.916000000000    15.994914619570
         C            8.379000000000    44.972000000000    61.565000000000    12.000000000000
         H            6.482000000000    44.809000000000    63.201000000000     1.007825032230
         H            9.127000000000    43.774000000000    63.188000000000     1.007825032230
         H            9.338000000000    45.006000000000    61.049000000000     1.007825032230
         H            7.773000000000    44.165000000000    61.152000000000     1.007825032230
         H            7.860000000000    45.921000000000    61.431000000000     1.007825032230
         N            8.899000000000    47.054000000000    63.754000000000    14.003074004430
         C            9.633000000000    48.188000000000    64.320000000000    12.000000000000
         C           10.115000000000    47.899000000000    65.731000000000    12.000000000000
         O           11.303000000000    48.087000000000    66.036000000000    15.994914619570
         C            8.750000000000    49.440000000000    64.355000000000    12.000000000000
         C            8.442000000000    49.885000000000    62.945000000000    12.000000000000
         C            7.857000000000    51.275000000000    62.964000000000    12.000000000000
         C            6.420000000000    51.296000000000    63.387000000000    12.000000000000
         N            5.911000000000    52.643000000000    63.201000000000    14.003074004430
         H            7.939000000000    47.180000000000    63.467000000000     1.007825032230
         H           10.500000000000    48.391000000000    63.691000000000     1.007825032230
         H            7.819000000000    49.212000000000    64.874000000000     1.007825032230
         H            9.273000000000    50.238000000000    64.881000000000     1.007825032230
         H            9.360000000000    49.887000000000    62.358000000000     1.007825032230
         H            7.726000000000    49.197000000000    62.496000000000     1.007825032230
         H            8.433000000000    51.885000000000    63.659000000000     1.007825032230
         H            7.938000000000    51.706000000000    61.966000000000     1.007825032230
         H            6.341000000000    51.014000000000    64.437000000000     1.007825032230
         H            5.847000000000    50.599000000000    62.775000000000     1.007825032230
         H            5.006000000000    52.603000000000    62.755000000000     1.007825032230
         H            6.550000000000    53.167000000000    62.619000000000     1.007825032230
         H            5.824000000000    53.097000000000    64.099000000000     1.007825032230
         N            9.237000000000    47.363000000000    66.582000000000    14.003074004430
         C            9.685000000000    47.087000000000    67.937000000000    12.000000000000
         C           10.741000000000    46.003000000000    68.054000000000    12.000000000000
         O           11.628000000000    46.110000000000    68.920000000000    15.994914619570
         C            8.484000000000    46.746000000000    68.832000000000    12.000000000000
         C            8.061000000000    48.144000000000    69.280000000000    12.000000000000
         C            6.611000000000    48.292000000000    69.050000000000    12.000000000000
         N            6.210000000000    49.686000000000    69.060000000000    14.003074004430
         C            4.919000000000    50.013000000000    68.971000000000    12.000000000000
         N            3.935000000000    49.111000000000    68.851000000000    14.003074004430
         N            4.606000000000    51.298000000000    68.989000000000    14.003074004430
         H            8.292000000000    47.156000000000    66.293000000000     1.007825032230
         H           10.124000000000    48.007000000000    68.324000000000     1.007825032230
         H            7.694000000000    46.248000000000    68.271000000000     1.007825032230
         H            8.794000000000    46.142000000000    69.685000000000     1.007825032230
         H            8.280000000000    48.272000000000    70.340000000000     1.007825032230
         H            8.602000000000    48.893000000000    68.702000000000     1.007825032230
         H            6.360000000000    47.859000000000    68.082000000000     1.007825032230
         H            6.069000000000    47.759000000000    69.831000000000     1.007825032230
         H            6.909000000000    50.411000000000    69.134000000000     1.007825032230
         H            4.153000000000    48.125000000000    68.830000000000     1.007825032230
         H            2.975000000000    49.417000000000    68.782000000000     1.007825032230
         H            5.333000000000    51.994000000000    69.073000000000     1.007825032230
         H            3.640000000000    51.583000000000    68.918000000000     1.007825032230
         N           10.666000000000    44.965000000000    67.194000000000    14.003074004430
         C           11.678000000000    43.916000000000    67.198000000000    12.000000000000
         C           13.035000000000    44.505000000000    66.789000000000    12.000000000000
         O           14.050000000000    44.224000000000    67.446000000000    15.994914619570
         C           11.282000000000    42.771000000000    66.245000000000    12.000000000000
         C           12.294000000000    41.607000000000    66.148000000000    12.000000000000
         C           12.538000000000    41.057000000000    67.542000000000    12.000000000000
         C           11.790000000000    40.524000000000    65.201000000000    12.000000000000
         H            9.899000000000    44.915000000000    66.539000000000     1.007825032230
         H           11.762000000000    43.516000000000    68.208000000000     1.007825032230
         H           10.332000000000    42.362000000000    66.588000000000     1.007825032230
         H           11.138000000000    43.187000000000    65.248000000000     1.007825032230
         H           13.235000000000    41.997000000000    65.760000000000     1.007825032230
         H           13.251000000000    40.234000000000    67.489000000000     1.007825032230
         H           12.940000000000    41.845000000000    68.178000000000     1.007825032230
         H           11.598000000000    40.697000000000    67.960000000000     1.007825032230
         H           11.626000000000    40.953000000000    64.212000000000     1.007825032230
         H           10.853000000000    40.117000000000    65.581000000000     1.007825032230
         H           12.531000000000    39.727000000000    65.133000000000     1.007825032230
         N           13.089000000000    45.376000000000    65.765000000000    14.003074004430
         C           14.351000000000    45.998000000000    65.398000000000    12.000000000000
         C           14.858000000000    46.889000000000    66.521000000000    12.000000000000
         O           16.068000000000    46.867000000000    66.775000000000    15.994914619570
         C           14.139000000000    46.777000000000    64.101000000000    12.000000000000
         C           13.832000000000    45.897000000000    62.878000000000    12.000000000000
         C           13.309000000000    46.756000000000    61.737000000000    12.000000000000
         C           15.102000000000    45.142000000000    62.456000000000    12.000000000000
         H           12.250000000000    45.599000000000    65.249000000000     1.007825032230
         H           15.086000000000    45.214000000000    65.217000000000     1.007825032230
         H           13.304000000000    47.462000000000    64.247000000000     1.007825032230
         H           15.036000000000    47.360000000000    63.894000000000     1.007825032230
         H           13.066000000000    45.171000000000    63.151000000000     1.007825032230
         H           13.094000000000    46.124000000000    60.875000000000     1.007825032230
         H           12.397000000000    47.262000000000    62.052000000000     1.007825032230
         H           14.061000000000    47.497000000000    61.466000000000     1.007825032230
         H           14.883000000000    44.518000000000    61.589000000000     1.007825032230
         H           15.441000000000    44.513000000000    63.279000000000     1.007825032230
         H           15.883000000000    45.859000000000    62.201000000000     1.007825032230
         N           14.018000000000    47.642000000000    67.229000000000    14.003074004430
         C           14.464000000000    48.415000000000    68.382000000000    12.000000000000
         C           15.004000000000    47.494000000000    69.474000000000    12.000000000000
         O           16.103000000000    47.754000000000    69.967000000000    15.994914619570
         C           13.306000000000    49.249000000000    68.929000000000    12.000000000000
         O           12.981000000000    50.157000000000    67.876000000000    15.994914619570
         C           13.634000000000    50.005000000000    70.218000000000    12.000000000000
         H           13.045000000000    47.679000000000    66.960000000000     1.007825032230
         H           15.261000000000    49.088000000000    68.065000000000     1.007825032230
         H           12.453000000000    48.595000000000    69.109000000000     1.007825032230
         H           12.416000000000    49.717000000000    67.237000000000     1.007825032230
         H           12.760000000000    50.572000000000    70.540000000000     1.007825032230
         H           14.464000000000    50.688000000000    70.037000000000     1.007825032230
         H           13.912000000000    49.294000000000    70.996000000000     1.007825032230
         N           14.354000000000    46.393000000000    69.851000000000    14.003074004430
         C           14.897000000000    45.533000000000    70.909000000000    12.000000000000
         C           16.238000000000    44.900000000000    70.499000000000    12.000000000000
         O           17.125000000000    44.728000000000    71.329000000000    15.994914619570
         C           13.827000000000    44.458000000000    71.259000000000    12.000000000000
         C           14.409000000000    43.438000000000    72.220000000000    12.000000000000
         C           12.663000000000    45.098000000000    72.001000000000    12.000000000000
         H           13.481000000000    46.149000000000    69.405000000000     1.007825032230
         H           15.066000000000    46.147000000000    71.794000000000     1.007825032230
         H           13.474000000000    43.966000000000    70.353000000000     1.007825032230
         H           15.255000000000    42.937000000000    71.750000000000     1.007825032230
         H           13.646000000000    42.702000000000    72.474000000000     1.007825032230
         H           14.744000000000    43.942000000000    73.126000000000     1.007825032230
         H           12.194000000000    45.848000000000    71.364000000000     1.007825032230
         H           13.030000000000    45.573000000000    72.911000000000     1.007825032230
         H           11.932000000000    44.332000000000    72.260000000000     1.007825032230
         N           16.438000000000    44.618000000000    69.210000000000    14.003074004430
         C           17.697000000000    44.100000000000    68.703000000000    12.000000000000
         C           18.753000000000    45.176000000000    68.457000000000    12.000000000000
         O           19.826000000000    44.880000000000    67.898000000000    15.994914619570
         C           17.449000000000    43.361000000000    67.398000000000    12.000000000000
         C           16.520000000000    42.181000000000    67.547000000000    12.000000000000
         C           17.125000000000    41.219000000000    68.538000000000    12.000000000000
         C           16.318000000000    39.946000000000    68.583000000000    12.000000000000
         N           17.234000000000    38.885000000000    68.968000000000    14.003074004430
         H           15.681000000000    44.771000000000    68.559000000000     1.007825032230
         H           18.093000000000    43.390000000000    69.429000000000     1.007825032230
         H           17.011000000000    44.058000000000    66.684000000000     1.007825032230
         H           18.403000000000    43.010000000000    67.006000000000     1.007825032230
         H           15.550000000000    42.520000000000    67.909000000000     1.007825032230
         H           16.399000000000    41.686000000000    66.583000000000     1.007825032230
         H           17.131000000000    41.677000000000    69.527000000000     1.007825032230
         H           18.148000000000    40.988000000000    68.240000000000     1.007825032230
         H           15.517000000000    40.035000000000    69.316000000000     1.007825032230
         H           15.899000000000    39.736000000000    67.599000000000     1.007825032230
         H           16.735000000000    38.008000000000    69.011000000000     1.007825032230
         H           17.976000000000    38.817000000000    68.286000000000     1.007825032230
         H           17.628000000000    39.093000000000    69.874000000000     1.007825032230
         N           18.472000000000    46.443000000000    68.797000000000    14.003074004430
         C           19.361000000000    47.580000000000    68.574000000000    12.000000000000
         C           19.789000000000    47.753000000000    67.122000000000    12.000000000000
         O           20.954000000000    47.978000000000    66.781000000000    15.994914619570
         C           20.586000000000    47.433000000000    69.460000000000    12.000000000000
         C           20.138000000000    47.469000000000    70.899000000000    12.000000000000
         C           21.274000000000    46.838000000000    71.658000000000    12.000000000000
         C           20.943000000000    46.730000000000    73.131000000000    12.000000000000
         N           22.048000000000    46.040000000000    73.788000000000    14.003074004430
         H           17.582000000000    46.623000000000    69.239000000000     1.007825032230
         H           18.833000000000    48.484000000000    68.878000000000     1.007825032230
         H           21.079000000000    46.484000000000    69.252000000000     1.007825032230
         H           21.277000000000    48.255000000000    69.270000000000     1.007825032230
         H           19.977000000000    48.496000000000    71.228000000000     1.007825032230
         H           19.227000000000    46.884000000000    71.026000000000     1.007825032230
         H           22.168000000000    47.450000000000    71.537000000000     1.007825032230
         H           21.464000000000    45.842000000000    71.258000000000     1.007825032230
         H           20.822000000000    47.726000000000    73.558000000000     1.007825032230
         H           20.023000000000    46.160000000000    73.261000000000     1.007825032230
         H           21.853000000000    45.954000000000    74.775000000000     1.007825032230
         H           22.899000000000    46.568000000000    73.658000000000     1.007825032230
         H           22.158000000000    45.120000000000    73.385000000000     1.007825032230
         N           18.825000000000    47.624000000000    66.219000000000    14.003074004430
         C           19.070000000000    47.766000000000    64.796000000000    12.000000000000
         C           18.415000000000    49.039000000000    64.243000000000    12.000000000000
         O           17.186000000000    49.185000000000    64.338000000000    15.994914619570
         C           18.517000000000    46.535000000000    64.075000000000    12.000000000000
         C           19.346000000000    45.315000000000    64.370000000000    12.000000000000
         C           20.779000000000    45.423000000000    63.869000000000    12.000000000000
         O           21.120000000000    46.030000000000    62.843000000000    15.994914619570
         N           21.697000000000    44.851000000000    64.622000000000    14.003074004430
         H           17.887000000000    47.420000000000    66.534000000000     1.007825032230
         H           20.145000000000    47.820000000000    64.627000000000     1.007825032230
         H           17.494000000000    46.358000000000    64.407000000000     1.007825032230
         H           18.519000000000    46.718000000000    63.001000000000     1.007825032230
         H           19.368000000000    45.165000000000    65.449000000000     1.007825032230
         H           18.875000000000    44.449000000000    63.904000000000     1.007825032230
         H           21.428000000000    44.367000000000    65.466000000000     1.007825032230
         H           22.670000000000    44.897000000000    64.355000000000     1.007825032230
         N           19.153000000000    50.002000000000    63.668000000000    14.003074004430
         C           18.596000000000    51.204000000000    63.067000000000    12.000000000000
         C           17.738000000000    50.814000000000    61.876000000000    12.000000000000
         O           18.118000000000    49.908000000000    61.113000000000    15.994914619570
         C           19.783000000000    52.034000000000    62.646000000000    12.000000000000
         C           20.850000000000    51.531000000000    63.593000000000    12.000000000000
         C           20.597000000000    50.037000000000    63.589000000000    12.000000000000
         H           17.998000000000    51.747000000000    63.799000000000     1.007825032230
         H           20.052000000000    51.846000000000    61.607000000000     1.007825032230
         H           19.590000000000    53.094000000000    62.810000000000     1.007825032230
         H           21.849000000000    51.764000000000    63.224000000000     1.007825032230
         H           20.703000000000    51.943000000000    64.591000000000     1.007825032230
         H           21.057000000000    49.551000000000    64.449000000000     1.007825032230
         H           20.945000000000    49.588000000000    62.659000000000     1.007825032230
         N           16.603000000000    51.488000000000    61.701000000000    14.003074004430
         C           15.759000000000    51.228000000000    60.551000000000    12.000000000000
         C           15.145000000000    52.531000000000    60.065000000000    12.000000000000
         O           15.052000000000    53.520000000000    60.802000000000    15.994914619570
         C           14.616000000000    50.231000000000    60.890000000000    12.000000000000
         C           13.647000000000    50.682000000000    61.985000000000    12.000000000000
         C           12.526000000000    51.442000000000    61.670000000000    12.000000000000
         C           13.915000000000    50.381000000000    63.315000000000    12.000000000000
         C           11.696000000000    51.894000000000    62.681000000000    12.000000000000
         C           13.068000000000    50.842000000000    64.314000000000    12.000000000000
         C           11.962000000000    51.599000000000    64.005000000000    12.000000000000
         H           16.327000000000    52.187000000000    62.376000000000     1.007825032230
         H           16.370000000000    50.806000000000    59.753000000000     1.007825032230
         H           14.039000000000    50.061000000000    59.981000000000     1.007825032230
         H           15.064000000000    49.285000000000    61.195000000000     1.007825032230
         H           12.304000000000    51.679000000000    60.640000000000     1.007825032230
         H           14.781000000000    49.789000000000    63.571000000000     1.007825032230
         H           10.828000000000    52.486000000000    62.432000000000     1.007825032230
         H           13.280000000000    50.603000000000    65.346000000000     1.007825032230
         H           11.310000000000    51.958000000000    64.787000000000     1.007825032230
         N           14.684000000000    52.510000000000    58.829000000000    14.003074004430
         C           13.950000000000    53.593000000000    58.225000000000    12.000000000000
         C           12.566000000000    53.009000000000    57.937000000000    12.000000000000
         O           12.459000000000    51.916000000000    57.371000000000    15.994914619570
         C           14.667000000000    53.949000000000    56.967000000000    12.000000000000
         C           13.973000000000    54.945000000000    56.083000000000    12.000000000000
         C           14.729000000000    55.326000000000    54.802000000000    12.000000000000
         O           15.802000000000    54.776000000000    54.508000000000    15.994914619570
         O           14.224000000000    56.201000000000    54.090000000000    15.994914619570
         H           14.856000000000    51.685000000000    58.272000000000     1.007825032230
         H           13.885000000000    54.448000000000    58.897000000000     1.007825032230
         H           14.810000000000    53.034000000000    56.393000000000     1.007825032230
         H           15.647000000000    54.347000000000    57.230000000000     1.007825032230
         H           13.010000000000    54.524000000000    55.793000000000     1.007825032230
         H           13.793000000000    55.852000000000    56.660000000000     1.007825032230
         N           11.485000000000    53.672000000000    58.281000000000    14.003074004430
         C           10.147000000000    53.178000000000    57.973000000000    12.000000000000
         C            9.589000000000    54.010000000000    56.814000000000    12.000000000000
         O            9.658000000000    55.244000000000    56.807000000000    15.994914619570
         C            9.253000000000    53.305000000000    59.218000000000    12.000000000000
         C            7.869000000000    52.700000000000    59.024000000000    12.000000000000
         C            7.687000000000    51.343000000000    59.216000000000    12.000000000000
         C            6.802000000000    53.499000000000    58.641000000000    12.000000000000
         C            6.436000000000    50.789000000000    59.028000000000    12.000000000000
         C            5.556000000000    52.939000000000    58.454000000000    12.000000000000
         C            5.384000000000    51.590000000000    58.648000000000    12.000000000000
         H           11.583000000000    54.549000000000    58.773000000000     1.007825032230
         H           10.206000000000    52.132000000000    57.673000000000     1.007825032230
         H            9.741000000000    52.795000000000    60.049000000000     1.007825032230
         H            9.144000000000    54.360000000000    59.467000000000     1.007825032230
         H            8.518000000000    50.720000000000    59.511000000000     1.007825032230
         H            6.947000000000    54.558000000000    58.489000000000     1.007825032230
         H            6.284000000000    49.730000000000    59.179000000000     1.007825032230
         H            4.721000000000    53.557000000000    58.157000000000     1.007825032230
         H            4.408000000000    51.152000000000    58.500000000000     1.007825032230
         N            9.024000000000    53.368000000000    55.798000000000    14.003074004430
         C            8.472000000000    54.040000000000    54.638000000000    12.000000000000
         C            6.973000000000    53.748000000000    54.671000000000    12.000000000000
         O            6.536000000000    52.594000000000    54.558000000000    15.994914619570
         C            9.142000000000    53.478000000000    53.348000000000    12.000000000000
         C           10.605000000000    53.856000000000    53.284000000000    12.000000000000
         C            8.446000000000    54.045000000000    52.136000000000    12.000000000000
         C           11.302000000000    53.478000000000    54.566000000000    12.000000000000
         H            8.976000000000    52.360000000000    55.835000000000     1.007825032230
         H            8.645000000000    55.114000000000    54.711000000000     1.007825032230
         H            9.051000000000    52.392000000000    53.340000000000     1.007825032230
         H           11.075000000000    53.332000000000    52.452000000000     1.007825032230
         H           10.693000000000    54.931000000000    53.129000000000     1.007825032230
         H            7.389000000000    53.781000000000    52.167000000000     1.007825032230
         H            8.549000000000    55.130000000000    52.132000000000     1.007825032230
         H            8.897000000000    53.634000000000    51.233000000000     1.007825032230
         H           12.377000000000    53.428000000000    54.395000000000     1.007825032230
         H           11.090000000000    54.227000000000    55.329000000000     1.007825032230
         H           10.942000000000    52.506000000000    54.902000000000     1.007825032230
         N            6.166000000000    54.792000000000    54.866000000000    14.003074004430
         C            4.714000000000    54.653000000000    54.968000000000    12.000000000000
         C            4.103000000000    54.707000000000    53.574000000000    12.000000000000
         O            4.298000000000    55.692000000000    52.855000000000    15.994914619570
         C            4.122000000000    55.782000000000    55.827000000000    12.000000000000
         C            2.598000000000    55.732000000000    55.945000000000    12.000000000000
         O            1.918000000000    54.728000000000    55.674000000000    15.994914619570
         N            2.013000000000    56.857000000000    56.341000000000    14.003074004430
         H            6.573000000000    55.713000000000    54.946000000000     1.007825032230
         H            4.477000000000    53.693000000000    55.426000000000     1.007825032230
         H            4.547000000000    55.711000000000    56.828000000000     1.007825032230
         H            4.408000000000    56.740000000000    55.392000000000     1.007825032230
         H            2.573000000000    57.671000000000    56.551000000000     1.007825032230
         H            1.008000000000    56.899000000000    56.432000000000     1.007825032230
         N            3.358000000000    53.697000000000    53.143000000000    14.003074004430
         C            2.813000000000    53.718000000000    51.788000000000    12.000000000000
         C            1.415000000000    54.343000000000    51.725000000000    12.000000000000
         O            0.846000000000    54.490000000000    50.639000000000    15.994914619570
         C            2.765000000000    52.263000000000    51.154000000000    12.000000000000
         C            1.854000000000    51.314000000000    51.971000000000    12.000000000000
         C            4.222000000000    51.753000000000    51.018000000000    12.000000000000
         C            1.552000000000    49.957000000000    51.275000000000    12.000000000000
         H            3.168000000000    52.914000000000    53.752000000000     1.007825032230
         H            3.476000000000    54.326000000000    51.173000000000     1.007825032230
         H            2.346000000000    52.349000000000    50.152000000000     1.007825032230
         H            2.343000000000    51.107000000000    52.923000000000     1.007825032230
         H            0.910000000000    51.822000000000    52.168000000000     1.007825032230
         H            4.218000000000    50.753000000000    50.584000000000     1.007825032230
         H            4.784000000000    52.427000000000    50.372000000000     1.007825032230
         H            4.689000000000    51.720000000000    52.002000000000     1.007825032230
         H            0.908000000000    49.355000000000    51.916000000000     1.007825032230
         H            2.486000000000    49.425000000000    51.096000000000     1.007825032230
         H            1.050000000000    50.140000000000    50.325000000000     1.007825032230
         N            0.803000000000    54.699000000000    52.842000000000    14.003074004430
         C           -0.523000000000    55.306000000000    52.821000000000    12.000000000000
         C           -0.453000000000    56.609000000000    53.627000000000    12.000000000000
         O           -0.633000000000    56.589000000000    54.848000000000    15.994914619570
         C           -1.551000000000    54.355000000000    53.441000000000    12.000000000000
         C           -2.945000000000    54.929000000000    53.268000000000    12.000000000000
         S           -4.230000000000    53.864000000000    53.922000000000    31.972071174400
         C           -4.327000000000    52.868000000000    52.489000000000    12.000000000000
         H            1.263000000000    54.547000000000    53.728000000000     1.007825032230
         H           -0.806000000000    55.528000000000    51.792000000000     1.007825032230
         H           -1.338000000000    54.233000000000    54.503000000000     1.007825032230
         H           -1.494000000000    53.386000000000    52.946000000000     1.007825032230
         H           -2.992000000000    55.887000000000    53.785000000000     1.007825032230
         H           -3.129000000000    55.092000000000    52.206000000000     1.007825032230
         H           -5.082000000000    52.095000000000    52.634000000000     1.007825032230
         H           -4.601000000000    53.487000000000    51.634000000000     1.007825032230
         H           -3.359000000000    52.401000000000    52.305000000000     1.007825032230
         N           -0.069000000000    57.747000000000    53.033000000000    14.003074004430
         C            0.130000000000    59.004000000000    53.753000000000    12.000000000000
         C           -1.161000000000    59.540000000000    54.366000000000    12.000000000000
         O           -1.088000000000    60.325000000000    55.314000000000    15.994914619570
         C            0.742000000000    59.923000000000    52.710000000000    12.000000000000
         C            0.180000000000    59.391000000000    51.392000000000    12.000000000000
         C            0.301000000000    57.877000000000    51.623000000000    12.000000000000
         H            0.857000000000    58.842000000000    54.549000000000     1.007825032230
         H            0.437000000000    60.956000000000    52.875000000000     1.007825032230
         H            1.829000000000    59.841000000000    52.721000000000     1.007825032230
         H           -0.857000000000    59.694000000000    51.246000000000     1.007825032230
         H            0.798000000000    59.706000000000    50.551000000000     1.007825032230
         H            1.320000000000    57.531000000000    51.449000000000     1.007825032230
         H           -0.402000000000    57.335000000000    50.990000000000     1.007825032230
         N           -2.347000000000    59.218000000000    53.855000000000    14.003074004430
         C           -3.580000000000    59.608000000000    54.506000000000    12.000000000000
         C           -4.621000000000    58.576000000000    54.120000000000    12.000000000000
         O           -4.435000000000    57.772000000000    53.204000000000    15.994914619570
         C           -4.036000000000    61.020000000000    54.086000000000    12.000000000000
         C           -4.588000000000    61.145000000000    52.709000000000    12.000000000000
         C           -5.126000000000    62.533000000000    52.424000000000    12.000000000000
         O           -6.188000000000    62.907000000000    52.919000000000    15.994914619570
         O           -4.454000000000    63.220000000000    51.686000000000    15.994914619570
         H           -2.388000000000    58.690000000000    52.995000000000     1.007825032230
         H           -3.437000000000    59.585000000000    55.586000000000     1.007825032230
         H           -3.175000000000    61.685000000000    54.162000000000     1.007825032230
         H           -4.794000000000    61.359000000000    54.792000000000     1.007825032230
         H           -3.796000000000    60.923000000000    51.993000000000     1.007825032230
         H           -5.393000000000    60.420000000000    52.583000000000     1.007825032230
         N           -5.705000000000    58.589000000000    54.877000000000    14.003074004430
         C           -6.757000000000    57.578000000000    54.836000000000    12.000000000000
         C           -7.234000000000    57.352000000000    53.418000000000    12.000000000000
         O           -7.586000000000    58.298000000000    52.725000000000    15.994914619570
         C           -7.784000000000    58.137000000000    55.781000000000    12.000000000000
         C           -8.887000000000    57.314000000000    56.382000000000    12.000000000000
         C           -9.560000000000    58.360000000000    57.281000000000    12.000000000000
         C          -10.620000000000    57.764000000000    58.185000000000    12.000000000000
         N          -11.100000000000    58.732000000000    59.160000000000    14.003074004430
         H           -5.813000000000    59.352000000000    55.530000000000     1.007825032230
         H           -6.371000000000    56.642000000000    55.238000000000     1.007825032230
         H           -7.224000000000    58.546000000000    56.622000000000     1.007825032230
         H           -8.256000000000    58.979000000000    55.275000000000     1.007825032230
         H           -9.570000000000    56.940000000000    55.620000000000     1.007825032230
         H           -8.481000000000    56.495000000000    56.976000000000     1.007825032230
         H           -8.796000000000    58.828000000000    57.902000000000     1.007825032230
         H          -10.020000000000    59.122000000000    56.652000000000     1.007825032230
         H          -11.459000000000    57.432000000000    57.574000000000     1.007825032230
         H          -10.200000000000    56.907000000000    58.711000000000     1.007825032230
         H          -11.803000000000    58.302000000000    59.744000000000     1.007825032230
         H          -10.329000000000    59.042000000000    59.734000000000     1.007825032230
         H          -11.501000000000    59.524000000000    58.679000000000     1.007825032230
         N           -7.092000000000    56.125000000000    52.927000000000    14.003074004430
         C           -7.542000000000    55.739000000000    51.597000000000    12.000000000000
         C           -6.706000000000    56.276000000000    50.425000000000    12.000000000000
         O           -7.110000000000    56.102000000000    49.266000000000    15.994914619570
         H           -6.650000000000    55.425000000000    53.506000000000     1.007825032230
         H           -7.532000000000    54.650000000000    51.544000000000     1.007825032230
         H           -8.570000000000    56.079000000000    51.470000000000     1.007825032230
         N           -5.539000000000    56.901000000000    50.662000000000    14.003074004430
         C           -4.668000000000    57.406000000000    49.617000000000    12.000000000000
         C           -3.305000000000    56.701000000000    49.689000000000    12.000000000000
         O           -2.574000000000    56.844000000000    50.663000000000    15.994914619570
         C           -4.477000000000    58.938000000000    49.771000000000    12.000000000000
         C           -3.520000000000    59.471000000000    48.683000000000    12.000000000000
         C           -5.826000000000    59.653000000000    49.617000000000    12.000000000000
         H           -5.252000000000    57.026000000000    51.622000000000     1.007825032230
         H           -5.122000000000    57.201000000000    48.647000000000     1.007825032230
         H           -4.063000000000    59.154000000000    50.756000000000     1.007825032230
         H           -2.553000000000    58.975000000000    48.774000000000     1.007825032230
         H           -3.390000000000    60.546000000000    48.809000000000     1.007825032230
         H           -3.941000000000    59.268000000000    47.698000000000     1.007825032230
         H           -6.518000000000    59.291000000000    50.377000000000     1.007825032230
         H           -6.234000000000    59.449000000000    48.627000000000     1.007825032230
         H           -5.684000000000    60.727000000000    49.737000000000     1.007825032230
         N           -2.981000000000    55.933000000000    48.650000000000    14.003074004430
         C           -1.694000000000    55.276000000000    48.503000000000    12.000000000000
         C           -0.689000000000    56.178000000000    47.833000000000    12.000000000000
         O           -1.007000000000    57.031000000000    46.986000000000    15.994914619570
         C           -1.807000000000    54.027000000000    47.654000000000    12.000000000000
         C           -2.448000000000    52.908000000000    48.447000000000    12.000000000000
         C           -1.674000000000    52.148000000000    49.313000000000    12.000000000000
         C           -3.793000000000    52.637000000000    48.293000000000    12.000000000000
         C           -2.246000000000    51.109000000000    50.022000000000    12.000000000000
         C           -4.359000000000    51.592000000000    49.009000000000    12.000000000000
         C           -3.585000000000    50.828000000000    49.870000000000    12.000000000000
         H           -3.669000000000    55.800000000000    47.923000000000     1.007825032230
         H           -1.321000000000    55.001000000000    49.490000000000     1.007825032230
         H           -2.418000000000    54.242000000000    46.778000000000     1.007825032230
         H           -0.812000000000    53.718000000000    47.333000000000     1.007825032230
         H           -0.624000000000    52.369000000000    49.433000000000     1.007825032230
         H           -4.397000000000    53.231000000000    47.623000000000     1.007825032230
         H           -1.643000000000    50.518000000000    50.695000000000     1.007825032230
         H           -5.410000000000    51.372000000000    48.895000000000     1.007825032230
         H           -4.032000000000    50.014000000000    50.420000000000     1.007825032230
         N            0.559000000000    55.981000000000    48.219000000000    14.003074004430
         C            1.648000000000    56.676000000000    47.609000000000    12.000000000000
         C            2.148000000000    55.749000000000    46.503000000000    12.000000000000
         O            2.969000000000    54.837000000000    46.727000000000    15.994914619570
         C            2.727000000000    56.921000000000    48.641000000000    12.000000000000
         C            3.851000000000    57.807000000000    48.123000000000    12.000000000000
         O            4.136000000000    57.836000000000    46.930000000000    15.994914619570
         O            4.466000000000    58.475000000000    48.937000000000    15.994914619570
         H            0.748000000000    55.324000000000    48.962000000000     1.007825032230
         H            1.306000000000    57.621000000000    47.186000000000     1.007825032230
         H            3.149000000000    55.961000000000    48.937000000000     1.007825032230
         H            2.279000000000    57.394000000000    49.515000000000     1.007825032230
         N            1.729000000000    56.044000000000    45.279000000000    14.003074004430
         C            2.074000000000    55.193000000000    44.152000000000    12.000000000000
         C            3.544000000000    55.165000000000    43.751000000000    12.000000000000
         O            4.028000000000    54.128000000000    43.262000000000    15.994914619570
         C            1.196000000000    55.606000000000    42.978000000000    12.000000000000
         C           -0.276000000000    55.169000000000    43.109000000000    12.000000000000
         O           -0.642000000000    54.440000000000    44.043000000000    15.994914619570
         O           -1.058000000000    55.533000000000    42.223000000000    15.994914619570
         H            1.165000000000    56.868000000000    45.129000000000     1.007825032230
         H            1.794000000000    54.174000000000    44.420000000000     1.007825032230
         H            1.224000000000    56.692000000000    42.895000000000     1.007825032230
         H            1.608000000000    55.175000000000    42.065000000000     1.007825032230
         N            4.295000000000    56.236000000000    44.041000000000    14.003074004430
         C            5.738000000000    56.262000000000    43.810000000000    12.000000000000
         C            6.419000000000    55.264000000000    44.753000000000    12.000000000000
         O            7.287000000000    54.507000000000    44.311000000000    15.994914619570
         C            6.285000000000    57.691000000000    44.060000000000    12.000000000000
         C            7.817000000000    57.877000000000    44.132000000000    12.000000000000
         C            8.325000000000    58.939000000000    45.136000000000    12.000000000000
         O            7.863000000000    60.082000000000    45.076000000000    15.994914619570
         O            9.188000000000    58.652000000000    45.976000000000    15.994914619570
         H            3.849000000000    57.053000000000    44.433000000000     1.007825032230
         H            5.941000000000    55.976000000000    42.778000000000     1.007825032230
         H            5.919000000000    58.324000000000    43.252000000000     1.007825032230
         H            5.858000000000    58.056000000000    44.994000000000     1.007825032230
         H            8.165000000000    58.163000000000    43.139000000000     1.007825032230
         H            8.267000000000    56.918000000000    44.390000000000     1.007825032230
         N            6.007000000000    55.188000000000    46.022000000000    14.003074004430
         C            6.595000000000    54.232000000000    46.948000000000    12.000000000000
         C            6.178000000000    52.810000000000    46.615000000000    12.000000000000
         O            7.003000000000    51.909000000000    46.780000000000    15.994914619570
         C            6.185000000000    54.544000000000    48.389000000000    12.000000000000
         C            6.770000000000    55.890000000000    48.845000000000    12.000000000000
         C            8.263000000000    55.770000000000    49.033000000000    12.000000000000
         C            9.097000000000    56.857000000000    48.364000000000    12.000000000000
         N            8.714000000000    58.206000000000    48.749000000000    14.003074004430
         H            5.275000000000    55.805000000000    46.344000000000     1.007825032230
         H            7.680000000000    54.301000000000    46.874000000000     1.007825032230
         H            5.098000000000    54.589000000000    48.449000000000     1.007825032230
         H            6.549000000000    53.753000000000    49.045000000000     1.007825032230
         H            6.562000000000    56.648000000000    48.090000000000     1.007825032230
         H            6.309000000000    56.183000000000    49.788000000000     1.007825032230
         H            8.470000000000    55.798000000000    50.103000000000     1.007825032230
         H            8.583000000000    54.803000000000    48.645000000000     1.007825032230
         H           10.142000000000    56.705000000000    48.635000000000     1.007825032230
         H            8.998000000000    56.759000000000    47.283000000000     1.007825032230
         H            9.047000000000    58.862000000000    48.057000000000     1.007825032230
         H            7.708000000000    58.265000000000    48.811000000000     1.007825032230
         H            9.121000000000    58.428000000000    49.646000000000     1.007825032230
         N            4.954000000000    52.544000000000    46.147000000000    14.003074004430
         C            4.574000000000    51.175000000000    45.767000000000    12.000000000000
         C            5.400000000000    50.768000000000    44.548000000000    12.000000000000
         O            5.935000000000    49.653000000000    44.554000000000    15.994914619570
         C            3.036000000000    51.092000000000    45.467000000000    12.000000000000
         C            2.286000000000    51.433000000000    46.777000000000    12.000000000000
         C            2.604000000000    49.685000000000    45.023000000000    12.000000000000
         C            0.773000000000    51.661000000000    46.639000000000    12.000000000000
         H            4.282000000000    53.292000000000    46.053000000000     1.007825032230
         H            4.809000000000    50.502000000000    46.592000000000     1.007825032230
         H            2.774000000000    51.816000000000    44.696000000000     1.007825032230
         H            2.438000000000    50.609000000000    47.474000000000     1.007825032230
         H            2.731000000000    52.331000000000    47.204000000000     1.007825032230
         H            3.120000000000    49.420000000000    44.100000000000     1.007825032230
         H            2.859000000000    48.965000000000    45.800000000000     1.007825032230
         H            1.527000000000    49.672000000000    44.854000000000     1.007825032230
         H            0.349000000000    51.893000000000    47.616000000000     1.007825032230
         H            0.592000000000    52.493000000000    45.958000000000     1.007825032230
         H            0.304000000000    50.760000000000    46.244000000000     1.007825032230
         N            5.592000000000    51.650000000000    43.542000000000    14.003074004430
         C            6.428000000000    51.322000000000    42.387000000000    12.000000000000
         C            7.875000000000    50.984000000000    42.805000000000    12.000000000000
         O            8.493000000000    50.019000000000    42.350000000000    15.994914619570
         C            6.431000000000    52.514000000000    41.431000000000    12.000000000000
         H            5.148000000000    52.556000000000    43.589000000000     1.007825032230
         H            5.999000000000    50.461000000000    41.875000000000     1.007825032230
         H            7.051000000000    52.284000000000    40.564000000000     1.007825032230
         H            6.833000000000    53.389000000000    41.943000000000     1.007825032230
         H            5.412000000000    52.720000000000    41.104000000000     1.007825032230
         N            8.420000000000    51.753000000000    43.762000000000    14.003074004430
         C            9.754000000000    51.519000000000    44.282000000000    12.000000000000
         C            9.824000000000    50.151000000000    44.980000000000    12.000000000000
         O           10.783000000000    49.382000000000    44.768000000000    15.994914619570
         C           10.071000000000    52.653000000000    45.226000000000    12.000000000000
         C           11.325000000000    52.457000000000    46.033000000000    12.000000000000
         C           11.503000000000    53.587000000000    47.030000000000    12.000000000000
         O           11.927000000000    54.654000000000    46.595000000000    15.994914619570
         O           11.218000000000    53.423000000000    48.217000000000    15.994914619570
         H            7.881000000000    52.522000000000    44.133000000000     1.007825032230
         H           10.465000000000    51.534000000000    43.456000000000     1.007825032230
         H           10.183000000000    53.564000000000    44.639000000000     1.007825032230
         H            9.233000000000    52.781000000000    45.911000000000     1.007825032230
         H           11.260000000000    51.512000000000    46.572000000000     1.007825032230
         H           12.184000000000    52.430000000000    45.362000000000     1.007825032230
         N            8.796000000000    49.803000000000    45.757000000000    14.003074004430
         C            8.772000000000    48.508000000000    46.402000000000    12.000000000000
         C            8.758000000000    47.383000000000    45.375000000000    12.000000000000
         O            9.544000000000    46.436000000000    45.473000000000    15.994914619570
         C            7.545000000000    48.399000000000    47.296000000000    12.000000000000
         C            7.324000000000    47.081000000000    48.078000000000    12.000000000000
         C            8.510000000000    46.703000000000    48.971000000000    12.000000000000
         C            6.091000000000    47.281000000000    48.927000000000    12.000000000000
         H            8.031000000000    50.447000000000    45.895000000000     1.007825032230
         H            9.665000000000    48.408000000000    47.019000000000     1.007825032230
         H            7.607000000000    49.203000000000    48.029000000000     1.007825032230
         H            6.664000000000    48.575000000000    46.679000000000     1.007825032230
         H            7.141000000000    46.273000000000    47.369000000000     1.007825032230
         H            9.398000000000    46.559000000000    48.355000000000     1.007825032230
         H            8.284000000000    45.779000000000    49.503000000000     1.007825032230
         H            8.692000000000    47.501000000000    49.691000000000     1.007825032230
         H            5.893000000000    46.375000000000    49.500000000000     1.007825032230
         H            5.238000000000    47.497000000000    48.283000000000     1.007825032230
         H            6.252000000000    48.115000000000    49.610000000000     1.007825032230
         N            7.912000000000    47.499000000000    44.338000000000    14.003074004430
         C            7.852000000000    46.455000000000    43.322000000000    12.000000000000
         C            9.185000000000    46.293000000000    42.614000000000    12.000000000000
         O            9.584000000000    45.139000000000    42.359000000000    15.994914619570
         C            6.783000000000    46.760000000000    42.296000000000    12.000000000000
         C            5.362000000000    46.760000000000    42.865000000000    12.000000000000
         C            4.409000000000    47.143000000000    41.755000000000    12.000000000000
         C            4.990000000000    45.393000000000    43.428000000000    12.000000000000
         H            7.316000000000    48.311000000000    44.262000000000     1.007825032230
         H            7.603000000000    45.512000000000    43.810000000000     1.007825032230
         H            6.984000000000    47.744000000000    41.873000000000     1.007825032230
         H            6.841000000000    46.018000000000    41.499000000000     1.007825032230
         H            5.298000000000    47.502000000000    43.661000000000     1.007825032230
         H            3.388000000000    47.150000000000    42.138000000000     1.007825032230
         H            4.488000000000    46.420000000000    40.943000000000     1.007825032230
         H            4.664000000000    48.135000000000    41.383000000000     1.007825032230
         H            5.683000000000    45.128000000000    44.226000000000     1.007825032230
         H            3.975000000000    45.428000000000    43.824000000000     1.007825032230
         H            5.045000000000    44.646000000000    42.636000000000     1.007825032230
         N            9.904000000000    47.411000000000    42.382000000000    14.003074004430
         C           11.223000000000    47.366000000000    41.743000000000    12.000000000000
         C           12.202000000000    46.580000000000    42.608000000000    12.000000000000
         O           12.899000000000    45.671000000000    42.126000000000    15.994914619570
         C           11.766000000000    48.807000000000    41.518000000000    12.000000000000
         O           10.835000000000    49.469000000000    40.656000000000    15.994914619570
         C           13.162000000000    48.837000000000    40.902000000000    12.000000000000
         H            9.523000000000    48.305000000000    42.657000000000     1.007825032230
         H           11.130000000000    46.870000000000    40.777000000000     1.007825032230
         H           11.792000000000    49.328000000000    42.475000000000     1.007825032230
         H           10.104000000000    49.811000000000    41.176000000000     1.007825032230
         H           13.480000000000    49.871000000000    40.772000000000     1.007825032230
         H           13.861000000000    48.322000000000    41.561000000000     1.007825032230
         H           13.142000000000    48.338000000000    39.933000000000     1.007825032230
         N           12.217000000000    46.887000000000    43.909000000000    14.003074004430
         C           13.102000000000    46.219000000000    44.832000000000    12.000000000000
         C           12.810000000000    44.733000000000    44.943000000000    12.000000000000
         O           13.706000000000    43.894000000000    45.089000000000    15.994914619570
         C           12.965000000000    46.853000000000    46.189000000000    12.000000000000
         C           13.636000000000    48.188000000000    46.328000000000    12.000000000000
         C           13.588000000000    48.526000000000    47.809000000000    12.000000000000
         C           14.561000000000    49.653000000000    48.122000000000    12.000000000000
         N           14.275000000000    50.860000000000    47.352000000000    14.003074004430
         H           11.594000000000    47.603000000000    44.254000000000     1.007825032230
         H           14.128000000000    46.349000000000    44.488000000000     1.007825032230
         H           13.399000000000    46.177000000000    46.925000000000     1.007825032230
         H           11.905000000000    46.973000000000    46.411000000000     1.007825032230
         H           14.669000000000    48.130000000000    45.986000000000     1.007825032230
         H           13.094000000000    48.940000000000    45.755000000000     1.007825032230
         H           12.578000000000    48.838000000000    48.074000000000     1.007825032230
         H           13.858000000000    47.644000000000    48.390000000000     1.007825032230
         H           14.493000000000    49.890000000000    49.184000000000     1.007825032230
         H           15.574000000000    49.320000000000    47.897000000000     1.007825032230
         H           14.943000000000    51.579000000000    47.591000000000     1.007825032230
         H           13.342000000000    51.183000000000    47.567000000000     1.007825032230
         H           14.341000000000    50.654000000000    46.366000000000     1.007825032230
         N           11.531000000000    44.377000000000    44.905000000000    14.003074004430
         C           11.130000000000    42.976000000000    44.972000000000    12.000000000000
         C           11.340000000000    42.248000000000    43.660000000000    12.000000000000
         O           11.424000000000    41.017000000000    43.683000000000    15.994914619570
         C            9.646000000000    42.848000000000    45.362000000000    12.000000000000
         C            9.265000000000    43.266000000000    46.773000000000    12.000000000000
         C            7.755000000000    43.294000000000    46.907000000000    12.000000000000
         C            9.881000000000    42.319000000000    47.757000000000    12.000000000000
         H           10.821000000000    45.091000000000    44.828000000000     1.007825032230
         H           11.730000000000    42.484000000000    45.738000000000     1.007825032230
         H            9.070000000000    43.463000000000    44.670000000000     1.007825032230
         H            9.347000000000    41.809000000000    45.223000000000     1.007825032230
         H            9.653000000000    44.268000000000    46.959000000000     1.007825032230
         H            7.485000000000    43.594000000000    47.920000000000     1.007825032230
         H            7.340000000000    44.007000000000    46.194000000000     1.007825032230
         H            7.354000000000    42.301000000000    46.703000000000     1.007825032230
         H            9.608000000000    42.618000000000    48.769000000000     1.007825032230
         H           10.966000000000    42.341000000000    47.652000000000     1.007825032230
         H            9.518000000000    41.309000000000    47.566000000000     1.007825032230
         N           11.455000000000    42.952000000000    42.525000000000    14.003074004430
         C           11.525000000000    42.334000000000    41.214000000000    12.000000000000
         C           10.164000000000    41.769000000000    40.833000000000    12.000000000000
         O           10.081000000000    40.762000000000    40.130000000000    15.994914619570
         H           11.495000000000    43.959000000000    42.585000000000     1.007825032230
         H           11.825000000000    43.080000000000    40.478000000000     1.007825032230
         H           12.259000000000    41.529000000000    41.232000000000     1.007825032230
         N            9.056000000000    42.383000000000    41.229000000000    14.003074004430
         C            7.732000000000    41.847000000000    40.950000000000    12.000000000000
         C            7.015000000000    42.653000000000    39.888000000000    12.000000000000
         O            7.168000000000    43.877000000000    39.827000000000    15.994914619570
         C            6.847000000000    41.867000000000    42.198000000000    12.000000000000
         C            7.270000000000    40.907000000000    43.286000000000    12.000000000000
         C            6.765000000000    39.494000000000    43.037000000000    12.000000000000
         N            5.309000000000    39.509000000000    42.945000000000    14.003074004430
         C            4.456000000000    39.277000000000    43.947000000000    12.000000000000
         N            4.847000000000    39.018000000000    45.181000000000    14.003074004430
         N            3.160000000000    39.333000000000    43.692000000000    14.003074004430
         H            9.134000000000    43.250000000000    41.741000000000     1.007825032230
         H            7.833000000000    40.818000000000    40.605000000000     1.007825032230
         H            6.864000000000    42.876000000000    42.610000000000     1.007825032230
         H            5.825000000000    41.629000000000    41.903000000000     1.007825032230
         H            8.359000000000    40.887000000000    43.332000000000     1.007825032230
         H            6.881000000000    41.260000000000    44.241000000000     1.007825032230
         H            7.071000000000    38.848000000000    43.860000000000     1.007825032230
         H            7.184000000000    39.117000000000    42.104000000000     1.007825032230
         H            4.909000000000    39.714000000000    42.040000000000     1.007825032230
         H            5.832000000000    38.979000000000    45.401000000000     1.007825032230
         H            4.161000000000    38.858000000000    45.905000000000     1.007825032230
         H            2.838000000000    39.538000000000    42.757000000000     1.007825032230
         H            2.492000000000    39.171000000000    44.432000000000     1.007825032230
         N            6.207000000000    41.956000000000    39.087000000000    14.003074004430
         C            5.293000000000    42.579000000000    38.150000000000    12.000000000000
         C            3.843000000000    42.635000000000    38.597000000000    12.000000000000
         O            3.041000000000    43.261000000000    37.909000000000    15.994914619570
         C            5.310000000000    41.860000000000    36.804000000000    12.000000000000
         C            6.551000000000    42.112000000000    35.946000000000    12.000000000000
         O            7.307000000000    43.063000000000    36.189000000000    15.994914619570
         O            6.749000000000    41.341000000000    35.013000000000    15.994914619570
         H            6.233000000000    40.948000000000    39.136000000000     1.007825032230
         H            5.631000000000    43.602000000000    37.985000000000     1.007825032230
         H            5.243000000000    40.789000000000    36.993000000000     1.007825032230
         H            4.430000000000    42.166000000000    36.238000000000     1.007825032230
         N            3.402000000000    41.944000000000    39.654000000000    14.003074004430
         C            2.003000000000    41.980000000000    40.075000000000    12.000000000000
         C            2.042000000000    42.251000000000    41.586000000000    12.000000000000
         O            3.101000000000    42.119000000000    42.211000000000    15.994914619570
         C            1.229000000000    40.623000000000    39.804000000000    12.000000000000
         O            1.654000000000    39.648000000000    40.770000000000    15.994914619570
         C            1.480000000000    40.065000000000    38.389000000000    12.000000000000
         H            4.056000000000    41.380000000000    40.177000000000     1.007825032230
         H            1.491000000000    42.799000000000    39.570000000000     1.007825032230
         H            0.160000000000    40.798000000000    39.928000000000     1.007825032230
         H            0.891000000000    39.158000000000    41.087000000000     1.007825032230
         H            0.925000000000    39.136000000000    38.261000000000     1.007825032230
         H            1.148000000000    40.792000000000    37.648000000000     1.007825032230
         H            2.545000000000    39.873000000000    38.258000000000     1.007825032230
         N            0.923000000000    42.587000000000    42.217000000000    14.003074004430
         C            0.860000000000    42.841000000000    43.647000000000    12.000000000000
         C            0.191000000000    41.696000000000    44.392000000000    12.000000000000
         O           -0.020000000000    41.755000000000    45.606000000000    15.994914619570
         C            0.083000000000    44.138000000000    43.892000000000    12.000000000000
         C            0.752000000000    45.382000000000    43.343000000000    12.000000000000
         C           -0.200000000000    46.571000000000    43.380000000000    12.000000000000
         O           -1.105000000000    46.721000000000    42.552000000000    15.994914619570
         N           -0.054000000000    47.428000000000    44.372000000000    14.003074004430
         H            0.074000000000    42.670000000000    41.677000000000     1.007825032230
         H            1.874000000000    42.962000000000    44.027000000000     1.007825032230
         H           -0.896000000000    44.042000000000    43.423000000000     1.007825032230
         H           -0.056000000000    44.263000000000    44.966000000000     1.007825032230
         H            1.055000000000    45.199000000000    42.312000000000     1.007825032230
         H            1.634000000000    45.609000000000    43.942000000000     1.007825032230
         H            0.677000000000    47.290000000000    45.055000000000     1.007825032230
         H           -0.673000000000    48.222000000000    44.448000000000     1.007825032230
         N           -0.126000000000    40.611000000000    43.683000000000    14.003074004430
         C           -0.846000000000    39.468000000000    44.218000000000    12.000000000000
         C           -0.127000000000    38.883000000000    45.417000000000    12.000000000000
         O            1.056000000000    38.530000000000    45.397000000000    15.994914619570
         C           -0.990000000000    38.374000000000    43.128000000000    12.000000000000
         C           -1.627000000000    38.920000000000    41.847000000000    12.000000000000
         C           -1.847000000000    37.233000000000    43.716000000000    12.000000000000
         C           -3.091000000000    39.330000000000    41.987000000000    12.000000000000
         H            0.152000000000    40.582000000000    42.713000000000     1.007825032230
         H           -1.840000000000    39.791000000000    44.527000000000     1.007825032230
         H           -0.001000000000    37.983000000000    42.890000000000     1.007825032230
         H           -1.563000000000    38.148000000000    41.080000000000     1.007825032230
         H           -1.054000000000    39.786000000000    41.516000000000     1.007825032230
         H           -1.966000000000    36.446000000000    42.971000000000     1.007825032230
         H           -2.827000000000    37.621000000000    43.994000000000     1.007825032230
         H           -1.354000000000    36.826000000000    44.598000000000     1.007825032230
         H           -3.323000000000    40.106000000000    41.258000000000     1.007825032230
         H           -3.266000000000    39.713000000000    42.992000000000     1.007825032230
         H           -3.729000000000    38.464000000000    41.811000000000     1.007825032230
         N           -0.881000000000    38.847000000000    46.502000000000    14.003074004430
         C           -0.441000000000    38.279000000000    47.754000000000    12.000000000000
         C            0.502000000000    39.140000000000    48.581000000000    12.000000000000
         O            0.972000000000    38.690000000000    49.632000000000    15.994914619570
         H           -1.812000000000    39.236000000000    46.453000000000     1.007825032230
         H           -1.326000000000    38.078000000000    48.358000000000     1.007825032230
         H            0.054000000000    37.331000000000    47.545000000000     1.007825032230
         N            0.859000000000    40.336000000000    48.132000000000    14.003074004430
         C            1.732000000000    41.190000000000    48.902000000000    12.000000000000
         C            1.034000000000    41.776000000000    50.121000000000    12.000000000000
         O           -0.031000000000    42.407000000000    50.002000000000    15.994914619570
         C            2.216000000000    42.332000000000    48.029000000000    12.000000000000
         C            3.407000000000    42.998000000000    47.384000000000    12.000000000000
         C            3.093000000000    44.447000000000    47.004000000000    12.000000000000
         C            4.542000000000    42.927000000000    48.387000000000    12.000000000000
         H            0.515000000000    40.654000000000    47.237000000000     1.007825032230
         H            2.593000000000    40.609000000000    49.233000000000     1.007825032230
         H            1.601000000000    42.161000000000    47.146000000000     1.007825032230
         H            1.711000000000    43.184000000000    48.485000000000     1.007825032230
         H            3.686000000000    42.444000000000    46.487000000000     1.007825032230
         H            3.962000000000    44.893000000000    46.520000000000     1.007825032230
         H            2.245000000000    44.467000000000    46.319000000000     1.007825032230
         H            2.848000000000    45.013000000000    47.902000000000     1.007825032230
         H            5.430000000000    43.398000000000    47.965000000000     1.007825032230
         H            4.253000000000    43.448000000000    49.300000000000     1.007825032230
         H            4.758000000000    41.884000000000    48.618000000000     1.007825032230
         N            1.609000000000    41.565000000000    51.285000000000    14.003074004430
         C            1.098000000000    42.152000000000    52.502000000000    12.000000000000
         C            2.197000000000    43.020000000000    53.128000000000    12.000000000000
         O            3.368000000000    42.991000000000    52.732000000000    15.994914619570
         C            0.678000000000    41.061000000000    53.494000000000    12.000000000000
         O            1.805000000000    40.199000000000    53.678000000000    15.994914619570
         C           -0.525000000000    40.271000000000    53.005000000000    12.000000000000
         H            2.429000000000    40.977000000000    51.329000000000     1.007825032230
         H            0.236000000000    42.776000000000    52.267000000000     1.007825032230
         H            0.430000000000    41.527000000000    54.448000000000     1.007825032230
         H            1.577000000000    39.501000000000    54.296000000000     1.007825032230
         H           -0.785000000000    39.510000000000    53.741000000000     1.007825032230
         H           -1.370000000000    40.945000000000    52.866000000000     1.007825032230
         H           -0.283000000000    39.791000000000    52.057000000000     1.007825032230
         N            1.761000000000    43.922000000000    53.995000000000    14.003074004430
         C            2.669000000000    44.782000000000    54.721000000000    12.000000000000
         C            2.899000000000    44.200000000000    56.110000000000    12.000000000000
         O            1.950000000000    43.687000000000    56.706000000000    15.994914619570
         C            2.071000000000    46.190000000000    54.846000000000    12.000000000000
         C            1.967000000000    46.894000000000    53.501000000000    12.000000000000
         S            3.577000000000    47.123000000000    52.682000000000    31.972071174400
         C            3.194000000000    46.290000000000    51.174000000000    12.000000000000
         H            0.767000000000    44.011000000000    54.153000000000     1.007825032230
         H            3.619000000000    44.837000000000    54.189000000000     1.007825032230
         H            1.073000000000    46.110000000000    55.278000000000     1.007825032230
         H            2.699000000000    46.784000000000    55.510000000000     1.007825032230
         H            1.328000000000    46.300000000000    52.848000000000     1.007825032230
         H            1.506000000000    47.870000000000    53.650000000000     1.007825032230
         H            4.062000000000    46.314000000000    50.515000000000     1.007825032230
         H            2.929000000000    45.255000000000    51.388000000000     1.007825032230
         H            2.354000000000    46.787000000000    50.688000000000     1.007825032230
         N            4.081000000000    44.299000000000    56.717000000000    14.003074004430
         C            5.246000000000    45.002000000000    56.188000000000    12.000000000000
         C            6.066000000000    44.193000000000    55.186000000000    12.000000000000
         O            5.934000000000    42.966000000000    55.087000000000    15.994914619570
         C            6.034000000000    45.354000000000    57.433000000000    12.000000000000
         C            5.875000000000    44.064000000000    58.208000000000    12.000000000000
         C            4.392000000000    43.743000000000    58.040000000000    12.000000000000
         H            4.914000000000    45.923000000000    55.709000000000     1.007825032230
         H            7.079000000000    45.565000000000    57.206000000000     1.007825032230
         H            5.574000000000    46.188000000000    57.964000000000     1.007825032230
         H            6.497000000000    43.274000000000    57.786000000000     1.007825032230
         H            6.115000000000    44.218000000000    59.260000000000     1.007825032230
         H            3.797000000000    44.224000000000    58.816000000000     1.007825032230
         H            4.231000000000    42.665000000000    58.048000000000     1.007825032230
         N            6.987000000000    44.867000000000    54.479000000000    14.003074004430
         C            8.000000000000    44.233000000000    53.656000000000    12.000000000000
         C            9.305000000000    44.847000000000    54.159000000000    12.000000000000
         O            9.452000000000    46.089000000000    54.229000000000    15.994914619570
         C            7.805000000000    44.569000000000    52.173000000000    12.000000000000
         C            6.630000000000    43.812000000000    51.545000000000    12.000000000000
         C            6.785000000000    42.295000000000    51.627000000000    12.000000000000
         O            7.875000000000    41.758000000000    51.405000000000    15.994914619570
         N            5.768000000000    41.525000000000    51.936000000000    14.003074004430
         H            6.974000000000    45.876000000000    54.523000000000     1.007825032230
         H            7.999000000000    43.154000000000    53.809000000000     1.007825032230
         H            7.620000000000    45.639000000000    52.079000000000     1.007825032230
         H            8.717000000000    44.319000000000    51.631000000000     1.007825032230
         H            6.554000000000    44.097000000000    50.496000000000     1.007825032230
         H            5.711000000000    44.101000000000    52.056000000000     1.007825032230
         H            4.864000000000    41.934000000000    52.124000000000     1.007825032230
         H            5.890000000000    40.524000000000    51.986000000000     1.007825032230
         N           10.212000000000    43.967000000000    54.584000000000    14.003074004430
         C           11.476000000000    44.368000000000    55.215000000000    12.000000000000
         C           12.675000000000    43.980000000000    54.367000000000    12.000000000000
         O           12.691000000000    42.891000000000    53.782000000000    15.994914619570
         C           11.576000000000    43.704000000000    56.617000000000    12.000000000000
         C           12.772000000000    44.291000000000    57.384000000000    12.000000000000
         C           10.249000000000    43.916000000000    57.370000000000    12.000000000000
         H           10.022000000000    42.982000000000    54.467000000000     1.007825032230
         H           11.474000000000    45.451000000000    55.341000000000     1.007825032230
         H           11.736000000000    42.634000000000    56.486000000000     1.007825032230
         H           12.839000000000    43.823000000000    58.366000000000     1.007825032230
         H           12.635000000000    45.366000000000    57.502000000000     1.007825032230
         H           13.690000000000    44.100000000000    56.827000000000     1.007825032230
         H           10.429000000000    43.868000000000    58.444000000000     1.007825032230
         H            9.838000000000    44.892000000000    57.113000000000     1.007825032230
         H            9.541000000000    43.138000000000    57.085000000000     1.007825032230
         N           13.661000000000    44.873000000000    54.314000000000    14.003074004430
         C           14.920000000000    44.686000000000    53.606000000000    12.000000000000
         C           16.052000000000    44.850000000000    54.619000000000    12.000000000000
         O           15.998000000000    45.680000000000    55.529000000000    15.994914619570
         C           15.084000000000    45.732000000000    52.480000000000    12.000000000000
         C           14.037000000000    45.513000000000    51.389000000000    12.000000000000
         C           12.748000000000    46.009000000000    51.540000000000    12.000000000000
         C           14.355000000000    44.764000000000    50.257000000000    12.000000000000
         C           11.795000000000    45.741000000000    50.561000000000    12.000000000000
         C           13.394000000000    44.507000000000    49.291000000000    12.000000000000
         C           12.120000000000    44.992000000000    49.447000000000    12.000000000000
         H           13.526000000000    45.747000000000    54.802000000000     1.007825032230
         H           14.954000000000    43.683000000000    53.180000000000     1.007825032230
         H           14.962000000000    46.731000000000    52.898000000000     1.007825032230
         H           16.080000000000    45.642000000000    52.047000000000     1.007825032230
         H           12.488000000000    46.597000000000    52.408000000000     1.007825032230
         H           15.357000000000    44.381000000000    50.132000000000     1.007825032230
         H           10.791000000000    46.123000000000    50.674000000000     1.007825032230
         H           13.648000000000    43.926000000000    48.417000000000     1.007825032230
         H           11.370000000000    44.788000000000    48.697000000000     1.007825032230
         N           17.047000000000    43.981000000000    54.492000000000    14.003074004430
         C           18.224000000000    43.955000000000    55.356000000000    12.000000000000
         C           19.137000000000    45.148000000000    55.038000000000    12.000000000000
         O           18.995000000000    45.774000000000    53.970000000000    15.994914619570
         C           18.939000000000    42.632000000000    55.088000000000    12.000000000000
         H           16.986000000000    43.296000000000    53.753000000000     1.007825032230
         H           17.914000000000    43.999000000000    56.400000000000     1.007825032230
         H           19.829000000000    42.566000000000    55.714000000000     1.007825032230
         H           19.228000000000    42.582000000000    54.038000000000     1.007825032230
         H           18.270000000000    41.804000000000    55.320000000000     1.007825032230
         N           20.119000000000    45.481000000000    55.901000000000    14.003074004430
         C           21.084000000000    46.564000000000    55.675000000000    12.000000000000
         C           21.845000000000    46.449000000000    54.357000000000    12.000000000000
         O           22.212000000000    47.486000000000    53.816000000000    15.994914619570
         C           22.019000000000    46.513000000000    56.859000000000    12.000000000000
         C           21.140000000000    45.985000000000    57.957000000000    12.000000000000
         C           20.344000000000    44.899000000000    57.228000000000    12.000000000000
         H           20.552000000000    47.515000000000    55.690000000000     1.007825032230
         H           22.398000000000    47.506000000000    57.103000000000     1.007825032230
         H           22.843000000000    45.826000000000    56.666000000000     1.007825032230
         H           21.731000000000    45.565000000000    58.771000000000     1.007825032230
         H           20.476000000000    46.766000000000    58.327000000000     1.007825032230
         H           19.399000000000    44.702000000000    57.733000000000     1.007825032230
         H           20.932000000000    43.984000000000    57.148000000000     1.007825032230
         N           22.149000000000    45.241000000000    53.845000000000    14.003074004430
         C           22.826000000000    45.123000000000    52.554000000000    12.000000000000
         C           21.863000000000    45.225000000000    51.364000000000    12.000000000000
         O           22.266000000000    44.978000000000    50.233000000000    15.994914619570
         C           23.591000000000    43.781000000000    52.524000000000    12.000000000000
         C           22.731000000000    42.513000000000    52.405000000000    12.000000000000
         O           21.563000000000    42.523000000000    52.780000000000    15.994914619570
         O           23.216000000000    41.505000000000    51.908000000000    15.994914619570
         H           21.906000000000    44.406000000000    54.359000000000     1.007825032230
         H           23.553000000000    45.932000000000    52.475000000000     1.007825032230
         H           24.168000000000    43.706000000000    53.446000000000     1.007825032230
         H           24.287000000000    43.802000000000    51.685000000000     1.007825032230
         N           20.563000000000    45.476000000000    51.575000000000    14.003074004430
         C           19.554000000000    45.591000000000    50.542000000000    12.000000000000
         C           18.794000000000    44.302000000000    50.205000000000    12.000000000000
         O           17.839000000000    44.343000000000    49.401000000000    15.994914619570
         H           20.263000000000    45.595000000000    52.532000000000     1.007825032230
         H           18.825000000000    46.333000000000    50.868000000000     1.007825032230
         H           20.033000000000    45.955000000000    49.633000000000     1.007825032230
         N           19.161000000000    43.140000000000    50.738000000000    14.003074004430
         C           18.426000000000    41.942000000000    50.361000000000    12.000000000000
         C           17.040000000000    41.941000000000    51.007000000000    12.000000000000
         O           16.836000000000    42.533000000000    52.077000000000    15.994914619570
         C           19.219000000000    40.734000000000    50.779000000000    12.000000000000
         O           19.443000000000    40.779000000000    52.171000000000    15.994914619570
         H           19.932000000000    43.090000000000    51.389000000000     1.007825032230
         H           18.309000000000    41.928000000000    49.277000000000     1.007825032230
         H           20.176000000000    40.729000000000    50.257000000000     1.007825032230
         H           18.663000000000    39.830000000000    50.529000000000     1.007825032230
         H           20.307000000000    41.160000000000    52.344000000000     1.007825032230
         N           16.095000000000    41.291000000000    50.355000000000    14.003074004430
         C           14.733000000000    41.195000000000    50.835000000000    12.000000000000
         C           14.605000000000    40.169000000000    51.956000000000    12.000000000000
         O           15.052000000000    39.033000000000    51.781000000000    15.994914619570
         C           13.852000000000    40.816000000000    49.658000000000    12.000000000000
         C           12.389000000000    40.645000000000    50.035000000000    12.000000000000
         N           11.653000000000    39.576000000000    49.778000000000    14.003074004430
         C           11.595000000000    41.566000000000    50.695000000000    12.000000000000
         C           10.451000000000    39.794000000000    50.243000000000    12.000000000000
         N           10.428000000000    40.987000000000    50.784000000000    14.003074004430
         H           16.332000000000    40.841000000000    49.483000000000     1.007825032230
         H           14.421000000000    42.170000000000    51.211000000000     1.007825032230
         H           13.926000000000    41.599000000000    48.904000000000     1.007825032230
         H           14.217000000000    39.882000000000    49.232000000000     1.007825032230
         H           11.877000000000    42.544000000000    51.056000000000     1.007825032230
         H            9.619000000000    39.108000000000    50.190000000000     1.007825032230
         H            9.615000000000    41.404000000000    51.213000000000     1.007825032230
         N           14.016000000000    40.518000000000    53.094000000000    14.003074004430
         C           13.782000000000    39.550000000000    54.145000000000    12.000000000000
         C           12.369000000000    39.010000000000    54.015000000000    12.000000000000
         O           12.191000000000    37.794000000000    54.023000000000    15.994914619570
         C           13.995000000000    40.201000000000    55.534000000000    12.000000000000
         C           15.479000000000    40.579000000000    55.679000000000    12.000000000000
         C           13.551000000000    39.227000000000    56.645000000000    12.000000000000
         C           15.816000000000    41.440000000000    56.908000000000    12.000000000000
         H           13.726000000000    41.476000000000    53.229000000000     1.007825032230
         H           14.487000000000    38.726000000000    54.029000000000     1.007825032230
         H           13.392000000000    41.107000000000    55.596000000000     1.007825032230
         H           16.057000000000    39.657000000000    55.744000000000     1.007825032230
         H           15.787000000000    41.119000000000    54.784000000000     1.007825032230
         H           13.704000000000    39.692000000000    57.619000000000     1.007825032230
         H           12.495000000000    38.989000000000    56.518000000000     1.007825032230
         H           14.140000000000    38.312000000000    56.583000000000     1.007825032230
         H           16.885000000000    41.653000000000    56.921000000000     1.007825032230
         H           15.542000000000    40.901000000000    57.815000000000     1.007825032230
         H           15.260000000000    42.376000000000    56.860000000000     1.007825032230
         N           11.347000000000    39.860000000000    53.905000000000    14.003074004430
         C            9.961000000000    39.427000000000    53.780000000000    12.000000000000
         C            9.118000000000    40.183000000000    54.803000000000    12.000000000000
         O            9.387000000000    41.362000000000    55.086000000000    15.994914619570
         H           11.543000000000    40.851000000000    53.908000000000     1.007825032230
         H            9.599000000000    39.643000000000    52.775000000000     1.007825032230
         H            9.894000000000    38.356000000000    53.971000000000     1.007825032230
         N            8.115000000000    39.543000000000    55.384000000000    14.003074004430
         C            7.292000000000    40.203000000000    56.373000000000    12.000000000000
         C            7.821000000000    40.045000000000    57.784000000000    12.000000000000
         O            8.967000000000    39.610000000000    58.017000000000    15.994914619570
         H            7.923000000000    38.584000000000    55.134000000000     1.007825032230
         H            7.249000000000    41.266000000000    56.135000000000     1.007825032230
         H            6.284000000000    39.790000000000    56.326000000000     1.007825032230
         N            6.984000000000    40.342000000000    58.778000000000    14.003074004430
         C            7.384000000000    40.247000000000    60.166000000000    12.000000000000
         C            7.719000000000    38.788000000000    60.513000000000    12.000000000000
         O            8.710000000000    38.555000000000    61.201000000000    15.994914619570
         C            6.284000000000    40.754000000000    61.091000000000    12.000000000000
         C            6.705000000000    40.642000000000    62.560000000000    12.000000000000
         C            7.825000000000    41.288000000000    63.022000000000    12.000000000000
         C            5.989000000000    39.828000000000    63.426000000000    12.000000000000
         C            8.229000000000    41.132000000000    64.328000000000    12.000000000000
         C            6.398000000000    39.679000000000    64.737000000000    12.000000000000
         C            7.527000000000    40.326000000000    65.197000000000    12.000000000000
         H            6.045000000000    40.641000000000    58.557000000000     1.007825032230
         H            8.276000000000    40.856000000000    60.316000000000     1.007825032230
         H            5.384000000000    40.160000000000    60.932000000000     1.007825032230
         H            6.072000000000    41.797000000000    60.857000000000     1.007825032230
         H            8.392000000000    41.922000000000    62.357000000000     1.007825032230
         H            5.109000000000    39.309000000000    63.074000000000     1.007825032230
         H            9.110000000000    41.650000000000    64.677000000000     1.007825032230
         H            5.830000000000    39.051000000000    65.407000000000     1.007825032230
         H            7.854000000000    40.203000000000    66.219000000000     1.007825032230
         N            6.987000000000    37.794000000000    60.031000000000    14.003074004430
         C            7.311000000000    36.400000000000    60.306000000000    12.000000000000
         C            8.735000000000    36.058000000000    59.814000000000    12.000000000000
         O            9.508000000000    35.394000000000    60.530000000000    15.994914619570
         C            6.261000000000    35.514000000000    59.598000000000    12.000000000000
         C            6.484000000000    34.015000000000    59.833000000000    12.000000000000
         O            6.678000000000    33.603000000000    60.985000000000    15.994914619570
         O            6.493000000000    33.285000000000    58.849000000000    15.994914619570
         H            6.183000000000    38.008000000000    59.458000000000     1.007825032230
         H            7.255000000000    36.227000000000    61.381000000000     1.007825032230
         H            5.273000000000    35.781000000000    59.972000000000     1.007825032230
         H            6.297000000000    35.712000000000    58.527000000000     1.007825032230
         N            9.127000000000    36.528000000000    58.626000000000    14.003074004430
         C           10.486000000000    36.294000000000    58.166000000000    12.000000000000
         C           11.531000000000    37.058000000000    58.969000000000    12.000000000000
         O           12.647000000000    36.574000000000    59.177000000000    15.994914619570
         C           10.672000000000    36.695000000000    56.732000000000    12.000000000000
         C           10.113000000000    35.661000000000    55.770000000000    12.000000000000
         C            8.615000000000    35.687000000000    55.718000000000    12.000000000000
         O            7.987000000000    36.749000000000    55.716000000000    15.994914619570
         N            8.014000000000    34.514000000000    55.783000000000    14.003074004430
         H            8.480000000000    37.045000000000    58.048000000000     1.007825032230
         H           10.698000000000    35.229000000000    58.254000000000     1.007825032230
         H           10.161000000000    37.643000000000    56.564000000000     1.007825032230
         H           11.736000000000    36.825000000000    56.535000000000     1.007825032230
         H           10.436000000000    34.671000000000    56.093000000000     1.007825032230
         H           10.506000000000    35.855000000000    54.772000000000     1.007825032230
         H            8.562000000000    33.667000000000    55.823000000000     1.007825032230
         H            7.005000000000    34.463000000000    55.793000000000     1.007825032230
         N           11.199000000000    38.236000000000    59.496000000000    14.003074004430
         C           12.132000000000    39.016000000000    60.280000000000    12.000000000000
         C           12.359000000000    38.330000000000    61.628000000000    12.000000000000
         O           13.479000000000    38.313000000000    62.149000000000    15.994914619570
         C           11.567000000000    40.443000000000    60.465000000000    12.000000000000
         C           12.533000000000    41.397000000000    61.159000000000    12.000000000000
         C           13.762000000000    41.603000000000    60.266000000000    12.000000000000
         C           11.802000000000    42.682000000000    61.515000000000    12.000000000000
         H           10.268000000000    38.595000000000    59.344000000000     1.007825032230
         H           13.081000000000    39.076000000000    59.747000000000     1.007825032230
         H           11.328000000000    40.849000000000    59.482000000000     1.007825032230
         H           10.650000000000    40.384000000000    61.052000000000     1.007825032230
         H           12.863000000000    40.928000000000    62.086000000000     1.007825032230
         H           14.458000000000    42.284000000000    60.756000000000     1.007825032230
         H           13.450000000000    42.027000000000    59.311000000000     1.007825032230
         H           14.252000000000    40.644000000000    60.095000000000     1.007825032230
         H           12.490000000000    43.366000000000    62.011000000000     1.007825032230
         H           10.971000000000    42.454000000000    62.183000000000     1.007825032230
         H           11.420000000000    43.147000000000    60.606000000000     1.007825032230
         N           11.326000000000    37.775000000000    62.262000000000    14.003074004430
         C           11.443000000000    36.992000000000    63.491000000000    12.000000000000
         C           12.452000000000    35.875000000000    63.244000000000    12.000000000000
         O           13.354000000000    35.677000000000    64.060000000000    15.994914619570
         C           10.150000000000    36.286000000000    63.882000000000    12.000000000000
         C            9.202000000000    36.954000000000    64.825000000000    12.000000000000
         C            8.260000000000    35.851000000000    65.318000000000    12.000000000000
         N            7.444000000000    35.324000000000    64.234000000000    14.003074004430
         C            6.134000000000    35.523000000000    64.170000000000    12.000000000000
         N            5.480000000000    36.201000000000    65.109000000000    14.003074004430
         N            5.449000000000    35.032000000000    63.163000000000    14.003074004430
         H           10.405000000000    37.904000000000    61.869000000000     1.007825032230
         H           11.783000000000    37.628000000000    64.308000000000     1.007825032230
         H            9.600000000000    36.099000000000    62.960000000000     1.007825032230
         H           10.417000000000    35.320000000000    64.310000000000     1.007825032230
         H            9.745000000000    37.392000000000    65.662000000000     1.007825032230
         H            8.635000000000    37.724000000000    64.302000000000     1.007825032230
         H            7.605000000000    36.262000000000    66.087000000000     1.007825032230
         H            8.851000000000    35.042000000000    65.747000000000     1.007825032230
         H            7.891000000000    34.788000000000    63.504000000000     1.007825032230
         H            5.982000000000    36.585000000000    65.897000000000     1.007825032230
         H            4.481000000000    36.332000000000    65.034000000000     1.007825032230
         H            5.920000000000    34.509000000000    62.439000000000     1.007825032230
         H            4.451000000000    35.177000000000    63.113000000000     1.007825032230
         N           12.338000000000    35.175000000000    62.108000000000    14.003074004430
         C           13.262000000000    34.099000000000    61.791000000000    12.000000000000
         C           14.672000000000    34.572000000000    61.527000000000    12.000000000000
         O           15.618000000000    33.857000000000    61.872000000000    15.994914619570
         C           12.828000000000    33.333000000000    60.561000000000    12.000000000000
         C           11.554000000000    32.581000000000    60.852000000000    12.000000000000
         C           11.711000000000    31.519000000000    61.938000000000    12.000000000000
         O           12.472000000000    30.568000000000    61.725000000000    15.994914619570
         O           11.065000000000    31.663000000000    62.980000000000    15.994914619570
         H           11.596000000000    35.399000000000    61.460000000000     1.007825032230
         H           13.285000000000    33.408000000000    62.634000000000     1.007825032230
         H           13.609000000000    32.627000000000    60.280000000000     1.007825032230
         H           12.658000000000    34.030000000000    59.741000000000     1.007825032230
         H           10.797000000000    33.296000000000    61.175000000000     1.007825032230
         H           11.214000000000    32.099000000000    59.936000000000     1.007825032230
         N           14.796000000000    35.768000000000    60.941000000000    14.003074004430
         C           16.085000000000    36.323000000000    60.566000000000    12.000000000000
         C           17.047000000000    36.499000000000    61.723000000000    12.000000000000
         O           18.255000000000    36.341000000000    61.509000000000    15.994914619570
         C           15.850000000000    37.664000000000    59.860000000000    12.000000000000
         C           17.029000000000    38.297000000000    59.137000000000    12.000000000000
         C           17.286000000000    37.970000000000    57.822000000000    12.000000000000
         C           17.819000000000    39.216000000000    59.806000000000    12.000000000000
         C           18.347000000000    38.576000000000    57.171000000000    12.000000000000
         C           18.874000000000    39.817000000000    59.158000000000    12.000000000000
         C           19.131000000000    39.494000000000    57.847000000000    12.000000000000
         O           20.194000000000    40.117000000000    57.200000000000    15.994914619570
         H           13.962000000000    36.305000000000    60.752000000000     1.007825032230
         H           16.546000000000    35.644000000000    59.849000000000     1.007825032230
         H           15.061000000000    37.511000000000    59.124000000000     1.007825032230
         H           15.487000000000    38.376000000000    60.601000000000     1.007825032230
         H           16.667000000000    37.250000000000    57.307000000000     1.007825032230
         H           17.607000000000    39.461000000000    60.836000000000     1.007825032230
         H           18.562000000000    38.333000000000    56.141000000000     1.007825032230
         H           19.494000000000    40.535000000000    59.674000000000     1.007825032230
         H           20.334000000000    39.706000000000    56.344000000000     1.007825032230
         N           16.558000000000    36.815000000000    62.921000000000    14.003074004430
         C           17.444000000000    37.020000000000    64.042000000000    12.000000000000
         C           17.819000000000    35.749000000000    64.806000000000    12.000000000000
         O           18.614000000000    35.805000000000    65.748000000000    15.994914619570
         C           16.817000000000    38.034000000000    64.983000000000    12.000000000000
         C           16.880000000000    39.444000000000    64.382000000000    12.000000000000
         C           18.102000000000    40.044000000000    64.125000000000    12.000000000000
         C           15.701000000000    40.112000000000    64.101000000000    12.000000000000
         C           18.142000000000    41.316000000000    63.587000000000    12.000000000000
         C           15.754000000000    41.385000000000    63.562000000000    12.000000000000
         C           16.971000000000    41.986000000000    63.307000000000    12.000000000000
         H           15.560000000000    36.912000000000    63.046000000000     1.007825032230
         H           18.366000000000    37.456000000000    63.657000000000     1.007825032230
         H           15.775000000000    37.765000000000    65.155000000000     1.007825032230
         H           17.353000000000    38.023000000000    65.932000000000     1.007825032230
         H           19.020000000000    39.519000000000    64.344000000000     1.007825032230
         H           14.748000000000    39.644000000000    64.301000000000     1.007825032230
         H           19.093000000000    41.786000000000    63.385000000000     1.007825032230
         H           14.838000000000    41.912000000000    63.339000000000     1.007825032230
         H           17.005000000000    42.981000000000    62.888000000000     1.007825032230
         N           17.291000000000    34.597000000000    64.408000000000    14.003074004430
         C           17.646000000000    33.340000000000    65.054000000000    12.000000000000
         C           18.926000000000    32.777000000000    64.441000000000    12.000000000000
         O           19.400000000000    31.755000000000    64.899000000000    15.994914619570
         C           16.490000000000    32.326000000000    64.889000000000    12.000000000000
         C           15.243000000000    32.779000000000    65.636000000000    12.000000000000
         C           14.161000000000    31.773000000000    65.427000000000    12.000000000000
         C           12.898000000000    32.347000000000    66.049000000000    12.000000000000
         N           11.768000000000    31.463000000000    65.783000000000    14.003074004430
         O           19.473000000000    33.351000000000    63.488000000000    15.994914619570
         H           16.631000000000    34.592000000000    63.643000000000     1.007825032230
         H           17.811000000000    33.521000000000    66.116000000000     1.007825032230
         H           16.253000000000    32.228000000000    63.830000000000     1.007825032230
         H           16.806000000000    31.357000000000    65.276000000000     1.007825032230
         H           15.464000000000    32.862000000000    66.700000000000     1.007825032230
         H           14.920000000000    33.747000000000    65.254000000000     1.007825032230
         H           14.424000000000    30.833000000000    65.913000000000     1.007825032230
         H           14.008000000000    31.609000000000    64.360000000000     1.007825032230
         H           13.037000000000    32.442000000000    67.126000000000     1.007825032230
         H           12.698000000000    33.329000000000    65.621000000000     1.007825032230
         H           11.728000000000    31.254000000000    64.796000000000     1.007825032230
         H           11.882000000000    30.605000000000    66.304000000000     1.007825032230
         H           10.911000000000    31.917000000000    66.066000000000     1.007825032230
         O           17.849000000000    48.303000000000    53.284000000000    15.994914619570
         H           18.617000000000    47.751000000000    53.430000000000     1.007825032230
         H           17.519000000000    48.619000000000    54.125000000000     1.007825032230
         O           -4.494000000000    46.184000000000    55.356000000000    15.994914619570
         H           -3.983000000000    45.969000000000    54.576000000000     1.007825032230
         H           -4.883000000000    45.386000000000    55.713000000000     1.007825032230
         O           -0.568000000000    54.245000000000    56.640000000000    15.994914619570
         H            0.134000000000    54.591000000000    56.089000000000     1.007825032230
         H           -0.462000000000    54.570000000000    57.534000000000     1.007825032230
         O           -0.810000000000    44.068000000000    57.031000000000    15.994914619570
         H            0.132000000000    43.938000000000    56.920000000000     1.007825032230
         H           -1.285000000000    43.430000000000    56.499000000000     1.007825032230
         O           -5.188000000000    43.599000000000    55.708000000000    15.994914619570
         H           -5.595000000000    43.266000000000    54.908000000000     1.007825032230
         H           -4.407000000000    43.083000000000    55.907000000000     1.007825032230
         O            3.250000000000    51.131000000000    61.824000000000    15.994914619570
         H            3.039000000000    50.751000000000    62.677000000000     1.007825032230
         H            3.402000000000    50.429000000000    61.191000000000     1.007825032230
         O            3.890000000000    46.413000000000    68.527000000000    15.994914619570
         H            4.248000000000    45.992000000000    69.309000000000     1.007825032230
         H            4.419000000000    46.174000000000    67.766000000000     1.007825032230
         O            1.035000000000    45.036000000000    67.502000000000    15.994914619570
         H            1.694000000000    44.400000000000    67.780000000000     1.007825032230
         H            1.267000000000    45.903000000000    67.834000000000     1.007825032230
         O            4.348000000000    58.242000000000    51.937000000000    15.994914619570
         H            4.679000000000    57.589000000000    52.554000000000     1.007825032230
         H            4.404000000000    57.897000000000    51.046000000000     1.007825032230
         O            0.263000000000    58.629000000000    44.891000000000    15.994914619570
         H            0.111000000000    58.192000000000    45.729000000000     1.007825032230
         H            1.186000000000    58.871000000000    44.819000000000     1.007825032230
         O            3.141000000000    59.330000000000    44.777000000000    15.994914619570
         H            3.481000000000    58.820000000000    45.512000000000     1.007825032230
         H            3.315000000000    60.259000000000    44.926000000000     1.007825032230
         O            5.003000000000    39.012000000000    53.418000000000    15.994914619570
         H            4.575000000000    39.038000000000    52.562000000000     1.007825032230
         H            5.944000000000    38.883000000000    53.300000000000     1.007825032230
         O            5.356000000000    33.965000000000    56.586000000000    15.994914619570
         H            5.771000000000    33.717000000000    57.412000000000     1.007825032230
         H            4.411000000000    33.823000000000    56.648000000000     1.007825032230
         O            8.784000000000    33.167000000000    62.678000000000    15.994914619570
         H            8.047000000000    33.319000000000    62.086000000000     1.007825032230
         H            8.454000000000    33.001000000000    63.561000000000     1.007825032230
         O           16.088000000000    53.725000000000    63.632000000000    15.994914619570
         H           16.420000000000    54.545000000000    63.266000000000     1.007825032230
         H           15.147000000000    53.803000000000    63.786000000000     1.007825032230
         O           21.570000000000    40.083000000000    55.048000000000    15.994914619570
         H           21.568000000000    40.784000000000    54.396000000000     1.007825032230
         H           22.457000000000    39.965000000000    55.387000000000     1.007825032230
         O            3.187000000000    37.794000000000    47.216000000000    15.994914619570
         H            2.483000000000    38.037000000000    46.615000000000     1.007825032230
         H            2.832000000000    37.256000000000    47.923000000000     1.007825032230
         O           12.338000000000    28.521000000000    63.613000000000    15.994914619570
         H           12.384000000000    29.224000000000    62.965000000000     1.007825032230
         H           12.954000000000    27.828000000000    63.377000000000     1.007825032230
         O           -7.326000000000    52.855000000000    56.701000000000    15.994914619570
         H           -6.835000000000    53.375000000000    57.337000000000     1.007825032230
         H           -8.116000000000    52.507000000000    57.115000000000     1.007825032230
         O            3.645000000000    39.297000000000    51.046000000000    15.994914619570
         H            4.240000000000    39.454000000000    50.312000000000     1.007825032230
         H            3.097000000000    38.535000000000    50.856000000000     1.007825032230
         O            1.008000000000    47.834000000000    68.084000000000    15.994914619570
         H            1.042000000000    48.221000000000    67.209000000000     1.007825032230
         H            0.208000000000    48.117000000000    68.527000000000     1.007825032230
         O           -1.910000000000    49.551000000000    43.381000000000    15.994914619570
         H           -1.662000000000    49.802000000000    42.491000000000     1.007825032230
         H           -2.807000000000    49.216000000000    43.380000000000     1.007825032230
         O           -8.345000000000    61.091000000000    53.050000000000    15.994914619570
         H           -7.610000000000    61.579000000000    53.422000000000     1.007825032230
         H           -8.152000000000    60.154000000000    53.077000000000     1.007825032230
         O           -4.831000000000    48.504000000000    52.099000000000    15.994914619570
         H           -5.768000000000    48.538000000000    51.905000000000     1.007825032230
         H           -4.357000000000    48.187000000000    51.330000000000     1.007825032230
         O            5.527000000000    60.471000000000    46.916000000000    15.994914619570
         H            5.359000000000    59.556000000000    46.691000000000     1.007825032230
         H            6.410000000000    60.712000000000    46.635000000000     1.007825032230
         O            7.431000000000    38.634000000000    51.867000000000    15.994914619570
         H            7.564000000000    39.572000000000    51.728000000000     1.007825032230
         H            7.336000000000    38.197000000000    51.021000000000     1.007825032230
         O            9.540000000000    32.548000000000    57.356000000000    15.994914619570
         H            8.945000000000    31.882000000000    57.699000000000     1.007825032230
         H           10.196000000000    32.132000000000    56.797000000000     1.007825032230
         O           14.944000000000    55.711000000000    51.158000000000    15.994914619570
         H           14.715000000000    55.882000000000    52.071000000000     1.007825032230
         H           14.182000000000    55.873000000000    50.602000000000     1.007825032230
         O            2.478000000000    53.561000000000    63.220000000000    15.994914619570
         H            2.330000000000    54.361000000000    63.724000000000     1.007825032230
         H            2.694000000000    52.843000000000    63.816000000000     1.007825032230
         O            1.367000000000    59.070000000000    63.346000000000    15.994914619570
         H            1.625000000000    58.687000000000    62.508000000000     1.007825032230
         H            2.146000000000    59.373000000000    63.812000000000     1.007825032230
         O           -2.001000000000    42.627000000000    47.431000000000    15.994914619570
         H           -1.139000000000    42.734000000000    47.029000000000     1.007825032230
         H           -1.902000000000    42.534000000000    48.378000000000     1.007825032230
         O            1.600000000000    50.606000000000    69.512000000000    15.994914619570
         H            1.782000000000    51.163000000000    70.269000000000     1.007825032230
         H            1.349000000000    51.152000000000    68.767000000000     1.007825032230
         O           -1.699000000000    48.363000000000    64.916000000000    15.994914619570
         H           -0.779000000000    48.589000000000    65.050000000000     1.007825032230
         H           -2.006000000000    47.826000000000    65.647000000000     1.007825032230
         O           11.553000000000    57.178000000000    55.162000000000    15.994914619570
         H           12.393000000000    56.960000000000    54.759000000000     1.007825032230
         H           10.977000000000    56.414000000000    55.133000000000     1.007825032230

  Running in c1 symmetry.

  Rotational constants: A =      0.00001  B =      0.00000  C =      0.00000 [cm^-1]
  Rotational constants: A =      0.40980  B =      0.00878  C =      0.00871 [MHz]
  Nuclear repulsion = 640352.738519524224102

  Charge       = 0
  Multiplicity = 1
  Electrons    = 5652
  Nalpha       = 2826
  Nbeta        = 2826

  ==> Algorithm <==

  SCF Algorithm Type is DF.
  DIIS enabled.
  MOM disabled.
  Fractional occupation disabled.
  Guess Type is SAD.
  Energy threshold   = 1.00e-06
  Density threshold  = 1.00e-06
  Integral threshold = 1.00e-12

  ==> Primary Basis <==

  Basis Set: MINIX
    Blend: MINIX
    Number of shells: 2978
    Number of basis functions: 4474
    Number of Cartesian functions: 4479
    Spherical Harmonics?: true
    Max angular momentum: 2

   => Loading Basis Set <=

    Name: (MINIX AUX)
    Role: JKFIT
    Keyword: DF_BASIS_SCF
    atoms 1, 20, 40, 48, 62, 78, 99, 106, 127, 139, 150, 157, 164, 183, 189, 192, 200, 208, 222, 232, 239, 253, 263, 275, 282, 289, 299, 307, 321, 328, 330-331, 345, 364, 383, 397, 413, 421, 435, 443, 457, 465, 474, 488, 508, 523, 543, 562, 569, 576, 595, 612, 626, 641, 649, 663, 670, 686, 706, 718, 730, 745, 753, 767, 786, 796, 811, 830, 849, 863, 871, 885, 904, 911, 918, 920-921, 935, 947, 961, 969, 978, 997, 1004, 1023, 1037, 1054, 1068, 1076, 1085, 1101, 1121, 1131, 1145, 1157, 1164, 1175, 1181, 1184, 1192, 1211, 1218, 1225, 1245, 1257, 1265, 1274, 1293, 1300, 1302-1303, 1317, 1332, 1353, 1373, 1381                                                                                                                                                                                                                                                                                                                                                                                                                                                                                                                                                                                                                                                                                                                                                                                                                                                                                                                                                                                                                           entry N          line   258 file /storage/hive/project/chem-sherrill/csargent30/.conda/envs/psi419/share/psi4/basis/def2-universal-jkfit.gbs 
    atoms 2-3, 5-6, 8, 21-22, 24-30, 41-42, 44-47, 63-64, 66-68, 79-80, 82-88, 100-101, 107-108, 110-116, 128-129, 131-132, 140-141, 143, 151-152, 154-155, 165-166, 168-171, 184-185, 187-188, 190-191, 201-202, 204-207, 223-224, 226, 233-234, 240-241, 243-245, 254-255, 257, 264-265, 267-268, 276-277, 279-280, 290-291, 293, 300-301, 303-306, 322-323, 325-327, 329, 346-347, 349-352, 365-366, 368-371, 384-385, 387, 389, 398-399, 401-403, 414-415, 417-420, 436-437, 439-442, 458-459, 461-463, 475-476, 478-480, 489-490, 492-498, 509-510, 512-514, 524-525, 527-533, 544-545, 547-550, 563-564, 566-567, 577-578, 580-583, 596-597, 599-600, 602, 613-614, 616-618, 627-628, 630-632, 642-643, 645-648, 664-665, 671-672, 674-676, 687-688, 690-696, 707-708, 710-711, 719-720, 722-723, 731-732, 734-736, 746-747, 749-752, 768-769, 771-774, 787-788, 790, 797-798, 800-802, 812-813, 815-818, 831-832, 834-837, 850-851, 853, 855, 864-865, 867-870, 886-887, 889-892, 905-906, 912-913, 915-917, 919, 936-937, 939-940, 948-949, 951, 953, 962-963, 965-967, 979-980, 982-985, 998-999, 1005-1006, 1008-1011, 1024-1025, 1027, 1029, 1038-1039, 1041-1042, 1044, 1055-1056, 1058-1060, 1069-1070, 1072-1074, 1086-1087, 1089-1091, 1102-1103, 1105-1111, 1122-1123, 1125, 1132-1133, 1135-1137, 1146-1147, 1149-1150, 1158-1159, 1165-1166, 1168, 1176-1177, 1179-1180, 1182-1183, 1193-1194, 1196-1199, 1212-1213, 1219-1220, 1226-1227, 1229-1235, 1246-1247, 1249-1250, 1258-1259, 1261-1263, 1275-1276, 1278-1281, 1294-1295, 1297-1299, 1301, 1318-1319, 1321-1323, 1333-1334, 1336-1342, 1354-1355, 1357-1363, 1374-1375, 1377-1380 entry C          line   198 file /storage/hive/project/chem-sherrill/csargent30/.conda/envs/psi419/share/psi4/basis/def2-universal-jkfit.gbs 
    atoms 4, 23, 43, 65, 81, 89, 102, 109, 117, 130, 133-134, 142, 144, 153, 156, 167, 186, 203, 225, 235, 242, 256, 266, 269-270, 278, 281, 292, 302, 324, 348, 367, 386, 388, 400, 416, 438, 460, 464, 477, 491, 511, 515-516, 526, 546, 565, 568, 579, 598, 615, 629, 633-634, 644, 666, 673, 689, 709, 712-713, 721, 724-725, 733, 737-738, 748, 770, 789, 799, 803-804, 814, 833, 852, 854, 866, 888, 907, 914, 938, 941-942, 950, 952, 964, 968, 981, 1000, 1007, 1026, 1028, 1040, 1057, 1071, 1075, 1088, 1104, 1124, 1134, 1148, 1151-1152, 1160, 1167, 1169, 1178, 1195, 1214, 1221, 1228, 1248, 1251-1252, 1260, 1264, 1277, 1296, 1320, 1324-1325, 1335, 1343, 1356, 1376, 1382, 1396, 1399, 1402, 1405, 1408, 1411, 1414, 1417, 1420, 1423, 1426, 1429, 1432, 1435, 1438, 1441, 1444, 1447, 1450, 1453, 1456, 1459, 1462, 1465, 1468, 1471, 1474, 1477, 1480, 1483, 1486, 1489, 1492, 1495                                                                                                                                                                                                                                                                                                                                                                                                                                                                                                                                                                                                                                                                                                                                                      entry O          line   318 file /storage/hive/project/chem-sherrill/csargent30/.conda/envs/psi419/share/psi4/basis/def2-universal-jkfit.gbs 
    atoms 7, 227, 258, 601, 1043                                                                                                                                                                                                                                                                                                                                                                                                                                                                                                                                                                                                                                                                                                                                                                                                                                                                                                                                                                                                                                                                                                                                                                                                                                                                                                                                                                                                                                                                                                                                                                                                                             entry S          line   903 file /storage/hive/project/chem-sherrill/csargent30/.conda/envs/psi419/share/psi4/basis/def2-universal-jkfit.gbs 
    atoms 9-19, 31-39, 49-61, 69-77, 90-98, 103-105, 118-126, 135-138, 145-149, 158-163, 172-182, 193-199, 209-221, 228-231, 236-238, 246-252, 259-262, 271-274, 283-288, 294-298, 308-320, 332-344, 353-363, 372-382, 390-396, 404-412, 422-434, 444-456, 466-473, 481-487, 499-507, 517-522, 534-542, 551-561, 570-575, 584-594, 603-611, 619-625, 635-640, 650-662, 667-669, 677-685, 697-705, 714-717, 726-729, 739-744, 754-766, 775-785, 791-795, 805-810, 819-829, 838-848, 856-862, 872-884, 893-903, 908-910, 922-934, 943-946, 954-960, 970-977, 986-996, 1001-1003, 1012-1022, 1030-1036, 1045-1053, 1061-1067, 1077-1084, 1092-1100, 1112-1120, 1126-1130, 1138-1144, 1153-1156, 1161-1163, 1170-1174, 1185-1191, 1200-1210, 1215-1217, 1222-1224, 1236-1244, 1253-1256, 1266-1273, 1282-1292, 1304-1316, 1326-1331, 1344-1352, 1364-1372, 1383-1395, 1397-1398, 1400-1401, 1403-1404, 1406-1407, 1409-1410, 1412-1413, 1415-1416, 1418-1419, 1421-1422, 1424-1425, 1427-1428, 1430-1431, 1433-1434, 1436-1437, 1439-1440, 1442-1443, 1445-1446, 1448-1449, 1451-1452, 1454-1455, 1457-1458, 1460-1461, 1463-1464, 1466-1467, 1469-1470, 1472-1473, 1475-1476, 1478-1479, 1481-1482, 1484-1485, 1487-1488, 1490-1491, 1493-1494, 1496-1497                                                                                                                                                                                                                                                                                                                                                                                                       entry H          line    18 file /storage/hive/project/chem-sherrill/csargent30/.conda/envs/psi419/share/psi4/basis/def2-universal-jkfit.gbs 

  ==> Integral Setup <==

  ==> DiskDFJK: Density-Fitted J/K Matrices <==

    J tasked:                  Yes
    K tasked:                  Yes
    wK tasked:                  No
    OpenMP threads:             10
    Integrals threads:          10
    Memory [MiB]:            85830
    Algorithm:                Disk
    Integral Cache:           NONE
    Schwarz Cutoff:          1E-12
    Fitting Condition:       1E-10

   => Auxiliary Basis Set <=

  Basis Set: (MINIX AUX)
    Blend: DEF2-UNIVERSAL-JKFIT
    Number of shells: 22974
    Number of basis functions: 69548
    Number of Cartesian functions: 81959
    Spherical Harmonics?: true
    Max angular momentum: 4

  Minimum eigenvalue in the overlap matrix is 1.6422496946E-01.
  Reciprocal condition number of the overlap matrix is 5.8317934197E-02.
    Using symmetric orthogonalization.

  ==> Pre-Iterations <==

  SCF Guess: Superposition of Atomic Densities via on-the-fly atomic UHF (no occupation information).

   -------------------------
    Irrep   Nso     Nmo    
   -------------------------
     A       4474    4474 
   -------------------------
    Total    4474    4474
   -------------------------

  ==> Iterations <==

                           Total Energy        Delta E     RMS |[F,P]|

   @DF-RHF iter SAD: -37335.38645540559810   -3.73354e+04   0.00000e+00 
   @DF-RHF iter   1: -37655.27544040278008   -3.19889e+02   1.12785e-03 DIIS/ADIIS
   @DF-RHF iter   2: -37636.27559341304004    1.89998e+01   1.02116e-03 DIIS/ADIIS
   @DF-RHF iter   3: -37266.60891082896705    3.69667e+02   2.68404e-03 DIIS/ADIIS
   @DF-RHF iter   4: -37670.31187930687884   -4.03703e+02   3.01668e-04 DIIS/ADIIS
   @DF-RHF iter   5: -37671.28986412171071   -9.77985e-01   1.90775e-04 DIIS/ADIIS
   @DF-RHF iter   6: -37671.35782659173856   -6.79625e-02   1.73683e-04 DIIS/ADIIS
   @DF-RHF iter   7: -37673.77931726787210   -2.42149e+00   8.37943e-05 DIIS
   @DF-RHF iter   8: -37673.84213997040933   -6.28227e-02   4.90189e-05 DIIS
   @DF-RHF iter   9: -37673.87851068241434   -3.63707e-02   2.54797e-05 DIIS
   @DF-RHF iter  10: -37673.88822705009807   -9.71637e-03   1.31943e-05 DIIS
   @DF-RHF iter  11: -37673.89055876939528   -2.33172e-03   6.78313e-06 DIIS
   @DF-RHF iter  12: -37673.89128268006607   -7.23911e-04   2.84296e-06 DIIS
   @DF-RHF iter  13: -37673.89141391788871   -1.31238e-04   1.39789e-06 DIIS
   @DF-RHF iter  14: -37673.89143942626833   -2.55084e-05   9.69556e-07 DIIS
   @DF-RHF iter  15: -37673.89145227681729   -1.28505e-05   6.38096e-07 DIIS
   @DF-RHF iter  16: -37673.89146075947065   -8.48265e-06   2.57347e-07 DIIS
   @DF-RHF iter  17: -37673.89146215181972   -1.39235e-06   4.77858e-08 DIIS
   @DF-RHF iter  18: -37673.89146220704424   -5.52245e-08   1.96148e-08 DIIS
  Energy and wave function converged.


  ==> Post-Iterations <==

    Orbital Energies [Eh]
    ---------------------

    Doubly Occupied:                                                      

       1A    -91.394923     2A    -91.384289     3A    -91.337397  
       4A    -91.284910     5A    -91.216725     6A    -20.469129  
       7A    -20.454861     8A    -20.393829     9A    -20.391134  
      10A    -20.387811    11A    -20.386690    12A    -20.385770  
      13A    -20.385715    14A    -20.384143    15A    -20.382711  
      16A    -20.381448    17A    -20.381349    18A    -20.377554  
      19A    -20.376695    20A    -20.373891    21A    -20.370087  
      22A    -20.368429    23A    -20.361413    24A    -20.359451  
      25A    -20.354595    26A    -20.354479    27A    -20.353874  
      28A    -20.347211    29A    -20.346455    30A    -20.341751  
      31A    -20.338346    32A    -20.337616    33A    -20.336392  
      34A    -20.335747    35A    -20.332274    36A    -20.331967  
      37A    -20.324422    38A    -20.323773    39A    -20.319601  
      40A    -20.318462    41A    -20.317297    42A    -20.316561  
      43A    -20.315744    44A    -20.312802    45A    -20.310670  
      46A    -20.310275    47A    -20.308601    48A    -20.305569  
      49A    -20.302738    50A    -20.302135    51A    -20.301342  
      52A    -20.300825    53A    -20.296359    54A    -20.296276  
      55A    -20.294195    56A    -20.294114    57A    -20.292791  
      58A    -20.292522    59A    -20.288122    60A    -20.284850  
      61A    -20.284287    62A    -20.283754    63A    -20.282877  
      64A    -20.282840    65A    -20.280188    66A    -20.279739  
      67A    -20.279517    68A    -20.278678    69A    -20.275763  
      70A    -20.274017    71A    -20.272613    72A    -20.272237  
      73A    -20.271710    74A    -20.271299    75A    -20.270964  
      76A    -20.270596    77A    -20.267196    78A    -20.267080  
      79A    -20.264691    80A    -20.264066    81A    -20.261574  
      82A    -20.261302    83A    -20.259935    84A    -20.258957  
      85A    -20.258847    86A    -20.258813    87A    -20.258682  
      88A    -20.251339    89A    -20.250036    90A    -20.249567  
      91A    -20.245571    92A    -20.242491    93A    -20.241689  
      94A    -20.240510    95A    -20.234986    96A    -20.234783  
      97A    -20.234190    98A    -20.232427    99A    -20.229492  
     100A    -20.228189   101A    -20.227662   102A    -20.227018  
     103A    -20.226604   104A    -20.222495   105A    -20.221039  
     106A    -20.217798   107A    -20.216976   108A    -20.214594  
     109A    -20.214303   110A    -20.211670   111A    -20.211346  
     112A    -20.210893   113A    -20.209991   114A    -20.209187  
     115A    -20.208113   116A    -20.206731   117A    -20.203922  
     118A    -20.203397   119A    -20.199524   120A    -20.198497  
     121A    -20.196522   122A    -20.195889   123A    -20.193917  
     124A    -20.193473   125A    -20.193272   126A    -20.191748  
     127A    -20.188130   128A    -20.181724   129A    -20.181395  
     130A    -20.179537   131A    -20.178117   132A    -20.174548  
     133A    -20.171556   134A    -20.171112   135A    -20.170498  
     136A    -20.160810   137A    -20.150751   138A    -20.148534  
     139A    -20.139968   140A    -20.125223   141A    -20.123444  
     142A    -20.118945   143A    -20.114814   144A    -20.108164  
     145A    -20.090610   146A    -20.088931   147A    -20.075497  
     148A    -20.071397   149A    -20.061881   150A    -20.047720  
     151A    -20.044429   152A    -20.044387   153A    -20.034812  
     154A    -20.033480   155A    -20.023034   156A    -19.991188  
     157A    -19.976910   158A    -19.956072   159A    -19.945196  
     160A    -19.942505   161A    -19.939599   162A    -19.934792  
     163A    -19.916918   164A    -19.916539   165A    -19.914126  
     166A    -19.886687   167A    -19.881391   168A    -15.858046  
     169A    -15.845125   170A    -15.816332   171A    -15.807399  
     172A    -15.790720   173A    -15.788465   174A    -15.722709  
     175A    -15.707899   176A    -15.673933   177A    -15.673704  
     178A    -15.672014   179A    -15.633116   180A    -15.627976  
     181A    -15.608523   182A    -15.597999   183A    -15.588602  
     184A    -15.567009   185A    -15.563757   186A    -15.561922  
     187A    -15.557361   188A    -15.555222   189A    -15.548352  
     190A    -15.545345   191A    -15.544567   192A    -15.542975  
     193A    -15.540138   194A    -15.540133   195A    -15.533698  
     196A    -15.526590   197A    -15.524841   198A    -15.524107  
     199A    -15.518195   200A    -15.517659   201A    -15.517428  
     202A    -15.515832   203A    -15.510491   204A    -15.507881  
     205A    -15.505182   206A    -15.498341   207A    -15.495591  
     208A    -15.493060   209A    -15.490825   210A    -15.488602  
     211A    -15.487643   212A    -15.487527   213A    -15.485088  
     214A    -15.479910   215A    -15.479022   216A    -15.478756  
     217A    -15.478195   218A    -15.477670   219A    -15.475635  
     220A    -15.470356   221A    -15.469534   222A    -15.468700  
     223A    -15.463369   224A    -15.462451   225A    -15.457500  
     226A    -15.457178   227A    -15.456174   228A    -15.455387  
     229A    -15.451450   230A    -15.450326   231A    -15.447936  
     232A    -15.446311   233A    -15.445337   234A    -15.440662  
     235A    -15.440465   236A    -15.440291   237A    -15.438174  
     238A    -15.436118   239A    -15.433813   240A    -15.429857  
     241A    -15.429660   242A    -15.421360   243A    -15.417704  
     244A    -15.414535   245A    -15.414065   246A    -15.410949  
     247A    -15.410369   248A    -15.406991   249A    -15.406602  
     250A    -15.406210   251A    -15.404549   252A    -15.399405  
     253A    -15.398665   254A    -15.392466   255A    -15.389218  
     256A    -15.388404   257A    -15.388399   258A    -15.380929  
     259A    -15.377275   260A    -15.376910   261A    -15.376579  
     262A    -15.375073   263A    -15.373594   264A    -15.368090  
     265A    -15.367289   266A    -15.365781   267A    -15.363656  
     268A    -15.360407   269A    -15.358247   270A    -15.357421  
     271A    -15.354976   272A    -15.352425   273A    -15.348980  
     274A    -15.348801   275A    -15.347619   276A    -15.345587  
     277A    -15.340934   278A    -15.340672   279A    -15.339574  
     280A    -15.335253   281A    -15.314695   282A    -15.311087  
     283A    -15.301327   284A    -11.603518   285A    -11.558575  
     286A    -11.480750   287A    -11.456435   288A    -11.452562  
     289A    -11.448276   290A    -11.447539   291A    -11.444307  
     292A    -11.443799   293A    -11.441365   294A    -11.438974  
     295A    -11.434706   296A    -11.433113   297A    -11.432321  
     298A    -11.431579   299A    -11.425178   300A    -11.420105  
     301A    -11.415390   302A    -11.412726   303A    -11.410066  
     304A    -11.410053   305A    -11.404182   306A    -11.402901  
     307A    -11.398063   308A    -11.395842   309A    -11.395326  
     310A    -11.392190   311A    -11.377213   312A    -11.376475  
     313A    -11.374910   314A    -11.374381   315A    -11.374125  
     316A    -11.372800   317A    -11.372069   318A    -11.371727  
     319A    -11.371614   320A    -11.369404   321A    -11.368087  
     322A    -11.366554   323A    -11.365462   324A    -11.363084  
     325A    -11.362204   326A    -11.360131   327A    -11.359562  
     328A    -11.357132   329A    -11.356605   330A    -11.355850  
     331A    -11.352571   332A    -11.352437   333A    -11.351625  
     334A    -11.351058   335A    -11.347835   336A    -11.347784  
     337A    -11.347436   338A    -11.345637   339A    -11.345580  
     340A    -11.344780   341A    -11.344283   342A    -11.340030  
     343A    -11.338494   344A    -11.337965   345A    -11.337561  
     346A    -11.336208   347A    -11.336030   348A    -11.335405  
     349A    -11.335256   350A    -11.335130   351A    -11.333963  
     352A    -11.332816   353A    -11.331864   354A    -11.331808  
     355A    -11.331479   356A    -11.330622   357A    -11.330271  
     358A    -11.329938   359A    -11.327055   360A    -11.325527  
     361A    -11.325315   362A    -11.324935   363A    -11.324570  
     364A    -11.323669   365A    -11.323630   366A    -11.322489  
     367A    -11.322017   368A    -11.321974   369A    -11.321752  
     370A    -11.321182   371A    -11.321089   372A    -11.319656  
     373A    -11.319341   374A    -11.319257   375A    -11.318701  
     376A    -11.314314   377A    -11.312837   378A    -11.308396  
     379A    -11.307528   380A    -11.307135   381A    -11.306104  
     382A    -11.305977   383A    -11.304942   384A    -11.300752  
     385A    -11.300309   386A    -11.299883   387A    -11.299606  
     388A    -11.298776   389A    -11.298043   390A    -11.297704  
     391A    -11.297510   392A    -11.296336   393A    -11.294153  
     394A    -11.292735   395A    -11.292586   396A    -11.292034  
     397A    -11.291072   398A    -11.290343   399A    -11.289643  
     400A    -11.289279   401A    -11.288410   402A    -11.287280  
     403A    -11.286716   404A    -11.284674   405A    -11.284628  
     406A    -11.283910   407A    -11.282704   408A    -11.282628  
     409A    -11.282524   410A    -11.282357   411A    -11.281541  
     412A    -11.279910   413A    -11.279657   414A    -11.278632  
     415A    -11.278199   416A    -11.278022   417A    -11.277266  
     418A    -11.276636   419A    -11.276507   420A    -11.275551  
     421A    -11.275372   422A    -11.275025   423A    -11.274641  
     424A    -11.273383   425A    -11.272815   426A    -11.272374  
     427A    -11.271316   428A    -11.271140   429A    -11.270324  
     430A    -11.268779   431A    -11.268694   432A    -11.268202  
     433A    -11.266573   434A    -11.266555   435A    -11.266392  
     436A    -11.265547   437A    -11.265139   438A    -11.263019  
     439A    -11.262679   440A    -11.262505   441A    -11.262108  
     442A    -11.261919   443A    -11.261029   444A    -11.260436  
     445A    -11.260066   446A    -11.260015   447A    -11.259998  
     448A    -11.259873   449A    -11.259216   450A    -11.258665  
     451A    -11.257543   452A    -11.256428   453A    -11.255778  
     454A    -11.255752   455A    -11.254482   456A    -11.254420  
     457A    -11.254296   458A    -11.254005   459A    -11.252568  
     460A    -11.252080   461A    -11.251743   462A    -11.251634  
     463A    -11.251501   464A    -11.251093   465A    -11.250641  
     466A    -11.250266   467A    -11.250261   468A    -11.249803  
     469A    -11.249299   470A    -11.248680   471A    -11.247415  
     472A    -11.246835   473A    -11.246268   474A    -11.246130  
     475A    -11.246107   476A    -11.245327   477A    -11.245280  
     478A    -11.245203   479A    -11.244973   480A    -11.244543  
     481A    -11.244095   482A    -11.243532   483A    -11.243041  
     484A    -11.238500   485A    -11.238461   486A    -11.238240  
     487A    -11.238119   488A    -11.238043   489A    -11.237737  
     490A    -11.237710   491A    -11.237492   492A    -11.236525  
     493A    -11.236268   494A    -11.235900   495A    -11.235793  
     496A    -11.235605   497A    -11.235462   498A    -11.235227  
     499A    -11.235185   500A    -11.234683   501A    -11.234591  
     502A    -11.234367   503A    -11.234261   504A    -11.233364  
     505A    -11.233245   506A    -11.233140   507A    -11.231512  
     508A    -11.231297   509A    -11.230952   510A    -11.230566  
     511A    -11.230281   512A    -11.230172   513A    -11.229374  
     514A    -11.229311   515A    -11.229185   516A    -11.229151  
     517A    -11.227410   518A    -11.227133   519A    -11.226809  
     520A    -11.226267   521A    -11.226204   522A    -11.225986  
     523A    -11.225263   524A    -11.221860   525A    -11.221212  
     526A    -11.220241   527A    -11.219638   528A    -11.219101  
     529A    -11.218539   530A    -11.218380   531A    -11.217490  
     532A    -11.215903   533A    -11.215018   534A    -11.214857  
     535A    -11.214537   536A    -11.213883   537A    -11.213208  
     538A    -11.212631   539A    -11.211920   540A    -11.211123  
     541A    -11.210719   542A    -11.209903   543A    -11.209265  
     544A    -11.209177   545A    -11.208882   546A    -11.208435  
     547A    -11.206995   548A    -11.206349   549A    -11.205378  
     550A    -11.204975   551A    -11.204624   552A    -11.203945  
     553A    -11.203886   554A    -11.203438   555A    -11.203128  
     556A    -11.202492   557A    -11.201485   558A    -11.200876  
     559A    -11.200745   560A    -11.199474   561A    -11.197828  
     562A    -11.197466   563A    -11.197380   564A    -11.196130  
     565A    -11.196047   566A    -11.195310   567A    -11.194281  
     568A    -11.193265   569A    -11.193075   570A    -11.192006  
     571A    -11.190104   572A    -11.189973   573A    -11.189644  
     574A    -11.189103   575A    -11.188717   576A    -11.188183  
     577A    -11.187831   578A    -11.187757   579A    -11.185765  
     580A    -11.185747   581A    -11.185376   582A    -11.184509  
     583A    -11.183425   584A    -11.183277   585A    -11.183195  
     586A    -11.183118   587A    -11.181431   588A    -11.180730  
     589A    -11.180588   590A    -11.179538   591A    -11.178955  
     592A    -11.178399   593A    -11.177426   594A    -11.177337  
     595A    -11.176808   596A    -11.176547   597A    -11.176370  
     598A    -11.174829   599A    -11.174804   600A    -11.174496  
     601A    -11.173865   602A    -11.172923   603A    -11.172732  
     604A    -11.172521   605A    -11.172445   606A    -11.172372  
     607A    -11.172035   608A    -11.170108   609A    -11.169963  
     610A    -11.168826   611A    -11.168154   612A    -11.167986  
     613A    -11.167702   614A    -11.166535   615A    -11.166192  
     616A    -11.166145   617A    -11.165699   618A    -11.165593  
     619A    -11.165527   620A    -11.164790   621A    -11.164787  
     622A    -11.162860   623A    -11.162603   624A    -11.162286  
     625A    -11.161880   626A    -11.160170   627A    -11.160057  
     628A    -11.159370   629A    -11.159271   630A    -11.159149  
     631A    -11.158407   632A    -11.157523   633A    -11.157332  
     634A    -11.155794   635A    -11.155560   636A    -11.155356  
     637A    -11.154261   638A    -11.152883   639A    -11.152624  
     640A    -11.152585   641A    -11.152298   642A    -11.151956  
     643A    -11.151707   644A    -11.150573   645A    -11.143878  
     646A    -11.143828   647A    -11.143724   648A    -11.143643  
     649A    -11.142302   650A    -11.140901   651A    -11.138521  
     652A    -11.137606   653A    -11.136856   654A    -11.136416  
     655A    -11.135846   656A    -11.135585   657A    -11.135140  
     658A    -11.134854   659A    -11.134812   660A    -11.134712  
     661A    -11.134273   662A    -11.133818   663A    -11.132434  
     664A    -11.130581   665A    -11.129773   666A    -11.129595  
     667A    -11.129335   668A    -11.128522   669A    -11.128166  
     670A    -11.128159   671A    -11.127146   672A    -11.126928  
     673A    -11.126815   674A    -11.126013   675A    -11.125408  
     676A    -11.125029   677A    -11.124441   678A    -11.120732  
     679A    -11.119601   680A    -11.118984   681A    -11.118263  
     682A    -11.116768   683A    -11.116528   684A    -11.115761  
     685A    -11.115474   686A    -11.114725   687A    -11.114613  
     688A    -11.114328   689A    -11.111828   690A    -11.111421  
     691A    -11.110091   692A    -11.109827   693A    -11.109480  
     694A    -11.108668   695A    -11.108491   696A    -11.107236  
     697A    -11.106895   698A    -11.106765   699A    -11.105835  
     700A    -11.104904   701A    -11.102965   702A    -11.099611  
     703A    -11.099051   704A    -11.094850   705A    -11.094239  
     706A    -11.091485   707A    -11.089474   708A    -11.088583  
     709A    -11.087639   710A    -11.087599   711A    -11.086737  
     712A    -11.086239   713A    -11.085180   714A    -11.081388  
     715A    -11.078719   716A    -11.078090   717A    -11.078054  
     718A    -11.076897   719A    -11.073362   720A    -11.063713  
     721A    -11.061581   722A    -11.060761   723A    -11.054521  
     724A    -11.054128   725A    -11.034517   726A    -11.032301  
     727A    -11.024952   728A    -11.022870   729A    -11.019485  
     730A    -11.010930   731A    -10.994572   732A    -10.991553  
     733A    -10.967996   734A     -9.007020   735A     -8.997677  
     736A     -8.954156   737A     -8.903099   738A     -8.836866  
     739A     -6.656972   740A     -6.654757   741A     -6.652265  
     742A     -6.647063   743A     -6.644917   744A     -6.642619  
     745A     -6.603647   746A     -6.602120   747A     -6.598949  
     748A     -6.552728   749A     -6.550955   750A     -6.548080  
     751A     -6.486448   752A     -6.484862   753A     -6.481932  
     754A     -1.573482   755A     -1.563008   756A     -1.556396  
     757A     -1.536800   758A     -1.531832   759A     -1.531344  
     760A     -1.516430   761A     -1.511639   762A     -1.509214  
     763A     -1.507175   764A     -1.504309   765A     -1.503889  
     766A     -1.496179   767A     -1.493991   768A     -1.489369  
     769A     -1.486041   770A     -1.485973   771A     -1.484555  
     772A     -1.481260   773A     -1.479400   774A     -1.475454  
     775A     -1.470652   776A     -1.469127   777A     -1.466598  
     778A     -1.466177   779A     -1.459882   780A     -1.453555  
     781A     -1.448220   782A     -1.442208   783A     -1.440732  
     784A     -1.438551   785A     -1.436442   786A     -1.436084  
     787A     -1.434943   788A     -1.434246   789A     -1.430415  
     790A     -1.428785   791A     -1.428477   792A     -1.426775  
     793A     -1.425481   794A     -1.424105   795A     -1.421874  
     796A     -1.420789   797A     -1.417887   798A     -1.417051  
     799A     -1.416218   800A     -1.411817   801A     -1.408360  
     802A     -1.407575   803A     -1.406787   804A     -1.403266  
     805A     -1.402085   806A     -1.401616   807A     -1.401254  
     808A     -1.400626   809A     -1.399223   810A     -1.398782  
     811A     -1.397288   812A     -1.394753   813A     -1.394482  
     814A     -1.393271   815A     -1.391909   816A     -1.389335  
     817A     -1.388892   818A     -1.388000   819A     -1.385444  
     820A     -1.385151   821A     -1.384426   822A     -1.383601  
     823A     -1.383226   824A     -1.380894   825A     -1.379811  
     826A     -1.378619   827A     -1.377056   828A     -1.376807  
     829A     -1.376559   830A     -1.375938   831A     -1.375618  
     832A     -1.375108   833A     -1.374496   834A     -1.373781  
     835A     -1.371580   836A     -1.371570   837A     -1.371446  
     838A     -1.369223   839A     -1.368439   840A     -1.365799  
     841A     -1.363763   842A     -1.362415   843A     -1.360435  
     844A     -1.358476   845A     -1.358095   846A     -1.357940  
     847A     -1.354415   848A     -1.353678   849A     -1.352843  
     850A     -1.352278   851A     -1.352065   852A     -1.351535  
     853A     -1.347935   854A     -1.347112   855A     -1.345332  
     856A     -1.342005   857A     -1.340658   858A     -1.338860  
     859A     -1.338235   860A     -1.337161   861A     -1.335957  
     862A     -1.335455   863A     -1.335218   864A     -1.334466  
     865A     -1.332791   866A     -1.331124   867A     -1.331036  
     868A     -1.330825   869A     -1.330243   870A     -1.328289  
     871A     -1.326844   872A     -1.326717   873A     -1.325647  
     874A     -1.324461   875A     -1.323041   876A     -1.321598  
     877A     -1.321206   878A     -1.319759   879A     -1.319148  
     880A     -1.319031   881A     -1.317552   882A     -1.317518  
     883A     -1.317170   884A     -1.316079   885A     -1.315072  
     886A     -1.314509   887A     -1.314376   888A     -1.312292  
     889A     -1.312107   890A     -1.311810   891A     -1.311377  
     892A     -1.311334   893A     -1.306940   894A     -1.306920  
     895A     -1.304995   896A     -1.304634   897A     -1.304549  
     898A     -1.302876   899A     -1.301320   900A     -1.300159  
     901A     -1.299283   902A     -1.298448   903A     -1.298385  
     904A     -1.296854   905A     -1.296138   906A     -1.295180  
     907A     -1.294597   908A     -1.294481   909A     -1.294303  
     910A     -1.290547   911A     -1.289524   912A     -1.289473  
     913A     -1.288336   914A     -1.287657   915A     -1.287472  
     916A     -1.286793   917A     -1.284197   918A     -1.283304  
     919A     -1.282548   920A     -1.281800   921A     -1.281606  
     922A     -1.279197   923A     -1.278663   924A     -1.278512  
     925A     -1.278130   926A     -1.277235   927A     -1.272712  
     928A     -1.272424   929A     -1.272299   930A     -1.270782  
     931A     -1.269730   932A     -1.269025   933A     -1.267677  
     934A     -1.266624   935A     -1.264923   936A     -1.262604  
     937A     -1.261562   938A     -1.260872   939A     -1.260413  
     940A     -1.260034   941A     -1.259939   942A     -1.258512  
     943A     -1.258358   944A     -1.258316   945A     -1.258228  
     946A     -1.255679   947A     -1.255145   948A     -1.253977  
     949A     -1.253290   950A     -1.253234   951A     -1.251449  
     952A     -1.251054   953A     -1.248345   954A     -1.247902  
     955A     -1.243285   956A     -1.242536   957A     -1.242099  
     958A     -1.241022   959A     -1.240759   960A     -1.240314  
     961A     -1.240217   962A     -1.239399   963A     -1.237934  
     964A     -1.237524   965A     -1.237237   966A     -1.236977  
     967A     -1.236958   968A     -1.236516   969A     -1.236000  
     970A     -1.234317   971A     -1.227753   972A     -1.226101  
     973A     -1.221577   974A     -1.221485   975A     -1.219449  
     976A     -1.219281   977A     -1.216866   978A     -1.215978  
     979A     -1.213788   980A     -1.211814   981A     -1.211738  
     982A     -1.209712   983A     -1.209119   984A     -1.208379  
     985A     -1.206132   986A     -1.205732   987A     -1.205276  
     988A     -1.205021   989A     -1.203516   990A     -1.201414  
     991A     -1.198323   992A     -1.196849   993A     -1.196645  
     994A     -1.194666   995A     -1.193959   996A     -1.193636  
     997A     -1.193146   998A     -1.193110   999A     -1.190154  
    1000A     -1.189514  1001A     -1.185765  1002A     -1.184791  
    1003A     -1.182570  1004A     -1.181739  1005A     -1.180217  
    1006A     -1.178027  1007A     -1.177939  1008A     -1.177493  
    1009A     -1.175903  1010A     -1.174794  1011A     -1.174746  
    1012A     -1.173495  1013A     -1.172939  1014A     -1.172369  
    1015A     -1.171390  1016A     -1.170978  1017A     -1.170400  
    1018A     -1.168640  1019A     -1.168247  1020A     -1.168001  
    1021A     -1.167667  1022A     -1.167457  1023A     -1.166580  
    1024A     -1.161469  1025A     -1.161223  1026A     -1.160432  
    1027A     -1.159375  1028A     -1.159016  1029A     -1.158220  
    1030A     -1.157802  1031A     -1.157227  1032A     -1.157134  
    1033A     -1.156517  1034A     -1.156306  1035A     -1.155348  
    1036A     -1.153776  1037A     -1.153662  1038A     -1.152882  
    1039A     -1.152391  1040A     -1.151806  1041A     -1.151133  
    1042A     -1.149571  1043A     -1.146568  1044A     -1.146277  
    1045A     -1.145932  1046A     -1.145660  1047A     -1.145577  
    1048A     -1.144419  1049A     -1.143747  1050A     -1.143179  
    1051A     -1.141816  1052A     -1.141645  1053A     -1.140061  
    1054A     -1.140027  1055A     -1.139905  1056A     -1.138492  
    1057A     -1.137456  1058A     -1.136336  1059A     -1.136294  
    1060A     -1.135941  1061A     -1.132886  1062A     -1.132374  
    1063A     -1.131744  1064A     -1.131209  1065A     -1.130865  
    1066A     -1.129885  1067A     -1.129512  1068A     -1.126267  
    1069A     -1.126111  1070A     -1.122323  1071A     -1.121758  
    1072A     -1.120858  1073A     -1.119340  1074A     -1.119327  
    1075A     -1.118583  1076A     -1.115946  1077A     -1.114825  
    1078A     -1.112508  1079A     -1.111244  1080A     -1.109505  
    1081A     -1.109447  1082A     -1.108429  1083A     -1.108042  
    1084A     -1.107480  1085A     -1.107188  1086A     -1.106318  
    1087A     -1.105538  1088A     -1.105192  1089A     -1.101417  
    1090A     -1.101259  1091A     -1.097653  1092A     -1.096599  
    1093A     -1.095906  1094A     -1.095667  1095A     -1.095016  
    1096A     -1.094044  1097A     -1.093334  1098A     -1.092094  
    1099A     -1.089713  1100A     -1.089594  1101A     -1.089217  
    1102A     -1.086656  1103A     -1.086576  1104A     -1.086013  
    1105A     -1.085739  1106A     -1.083467  1107A     -1.080733  
    1108A     -1.079901  1109A     -1.079088  1110A     -1.078976  
    1111A     -1.076873  1112A     -1.075426  1113A     -1.074112  
    1114A     -1.069321  1115A     -1.068704  1116A     -1.066968  
    1117A     -1.066190  1118A     -1.065847  1119A     -1.065714  
    1120A     -1.064214  1121A     -1.063465  1122A     -1.063426  
    1123A     -1.062257  1124A     -1.061963  1125A     -1.061124  
    1126A     -1.060377  1127A     -1.059926  1128A     -1.057912  
    1129A     -1.056536  1130A     -1.056102  1131A     -1.053597  
    1132A     -1.053166  1133A     -1.051041  1134A     -1.047962  
    1135A     -1.046755  1136A     -1.045976  1137A     -1.044041  
    1138A     -1.042573  1139A     -1.041736  1140A     -1.041512  
    1141A     -1.039465  1142A     -1.039265  1143A     -1.038797  
    1144A     -1.038330  1145A     -1.037783  1146A     -1.035765  
    1147A     -1.035378  1148A     -1.034921  1149A     -1.033826  
    1150A     -1.033653  1151A     -1.033543  1152A     -1.033426  
    1153A     -1.029252  1154A     -1.028677  1155A     -1.028620  
    1156A     -1.028374  1157A     -1.027634  1158A     -1.025696  
    1159A     -1.024539  1160A     -1.023276  1161A     -1.023012  
    1162A     -1.021506  1163A     -1.020628  1164A     -1.019764  
    1165A     -1.018722  1166A     -1.018590  1167A     -1.017943  
    1168A     -1.016297  1169A     -1.013353  1170A     -1.012655  
    1171A     -1.012297  1172A     -1.011605  1173A     -1.009095  
    1174A     -1.008614  1175A     -1.008271  1176A     -1.006800  
    1177A     -1.006108  1178A     -1.005834  1179A     -1.004457  
    1180A     -1.004293  1181A     -1.002481  1182A     -1.001419  
    1183A     -0.998852  1184A     -0.996641  1185A     -0.996419  
    1186A     -0.995017  1187A     -0.994844  1188A     -0.994642  
    1189A     -0.994603  1190A     -0.994079  1191A     -0.993546  
    1192A     -0.992452  1193A     -0.991890  1194A     -0.991826  
    1195A     -0.991007  1196A     -0.989943  1197A     -0.989370  
    1198A     -0.988030  1199A     -0.987681  1200A     -0.987392  
    1201A     -0.986703  1202A     -0.986387  1203A     -0.985752  
    1204A     -0.985474  1205A     -0.984952  1206A     -0.982683  
    1207A     -0.982662  1208A     -0.982599  1209A     -0.978670  
    1210A     -0.978404  1211A     -0.978115  1212A     -0.977246  
    1213A     -0.976838  1214A     -0.975297  1215A     -0.973235  
    1216A     -0.973019  1217A     -0.970952  1218A     -0.969978  
    1219A     -0.968882  1220A     -0.968230  1221A     -0.967935  
    1222A     -0.967585  1223A     -0.967395  1224A     -0.965972  
    1225A     -0.965088  1226A     -0.964907  1227A     -0.963422  
    1228A     -0.963111  1229A     -0.962444  1230A     -0.961656  
    1231A     -0.961073  1232A     -0.960910  1233A     -0.958873  
    1234A     -0.955211  1235A     -0.954697  1236A     -0.954449  
    1237A     -0.954279  1238A     -0.952157  1239A     -0.951018  
    1240A     -0.949249  1241A     -0.946218  1242A     -0.945433  
    1243A     -0.944360  1244A     -0.943819  1245A     -0.943253  
    1246A     -0.942611  1247A     -0.941320  1248A     -0.941152  
    1249A     -0.940656  1250A     -0.940068  1251A     -0.938737  
    1252A     -0.938323  1253A     -0.937988  1254A     -0.937099  
    1255A     -0.933516  1256A     -0.932259  1257A     -0.931731  
    1258A     -0.930701  1259A     -0.930622  1260A     -0.930119  
    1261A     -0.929337  1262A     -0.927224  1263A     -0.927116  
    1264A     -0.925590  1265A     -0.925081  1266A     -0.924579  
    1267A     -0.924356  1268A     -0.923308  1269A     -0.922496  
    1270A     -0.922262  1271A     -0.920269  1272A     -0.918780  
    1273A     -0.918737  1274A     -0.917460  1275A     -0.915556  
    1276A     -0.914298  1277A     -0.913749  1278A     -0.913596  
    1279A     -0.913201  1280A     -0.911201  1281A     -0.910959  
    1282A     -0.909679  1283A     -0.909222  1284A     -0.908638  
    1285A     -0.908459  1286A     -0.908342  1287A     -0.908254  
    1288A     -0.904819  1289A     -0.903556  1290A     -0.902518  
    1291A     -0.902038  1292A     -0.901769  1293A     -0.901134  
    1294A     -0.901042  1295A     -0.898577  1296A     -0.896683  
    1297A     -0.896546  1298A     -0.895610  1299A     -0.894803  
    1300A     -0.893036  1301A     -0.891999  1302A     -0.891444  
    1303A     -0.891227  1304A     -0.890813  1305A     -0.890621  
    1306A     -0.888787  1307A     -0.887247  1308A     -0.886621  
    1309A     -0.885883  1310A     -0.885794  1311A     -0.885240  
    1312A     -0.884810  1313A     -0.884622  1314A     -0.884233  
    1315A     -0.882567  1316A     -0.882269  1317A     -0.879216  
    1318A     -0.878959  1319A     -0.876779  1320A     -0.875797  
    1321A     -0.875323  1322A     -0.874900  1323A     -0.874200  
    1324A     -0.873569  1325A     -0.872916  1326A     -0.872482  
    1327A     -0.872158  1328A     -0.870938  1329A     -0.870044  
    1330A     -0.869729  1331A     -0.868634  1332A     -0.867185  
    1333A     -0.866953  1334A     -0.866858  1335A     -0.866020  
    1336A     -0.865769  1337A     -0.865197  1338A     -0.864470  
    1339A     -0.864450  1340A     -0.864174  1341A     -0.863356  
    1342A     -0.863263  1343A     -0.862146  1344A     -0.861846  
    1345A     -0.861055  1346A     -0.859989  1347A     -0.859298  
    1348A     -0.858962  1349A     -0.857499  1350A     -0.856472  
    1351A     -0.855769  1352A     -0.854404  1353A     -0.853612  
    1354A     -0.853466  1355A     -0.853448  1356A     -0.853309  
    1357A     -0.851577  1358A     -0.850841  1359A     -0.850216  
    1360A     -0.849727  1361A     -0.849193  1362A     -0.848798  
    1363A     -0.847359  1364A     -0.846344  1365A     -0.846218  
    1366A     -0.845205  1367A     -0.844852  1368A     -0.844077  
    1369A     -0.843549  1370A     -0.843097  1371A     -0.841968  
    1372A     -0.841656  1373A     -0.839713  1374A     -0.839286  
    1375A     -0.838658  1376A     -0.838028  1377A     -0.837589  
    1378A     -0.835741  1379A     -0.834157  1380A     -0.833970  
    1381A     -0.833419  1382A     -0.833129  1383A     -0.832698  
    1384A     -0.832461  1385A     -0.831495  1386A     -0.829800  
    1387A     -0.828778  1388A     -0.828085  1389A     -0.827881  
    1390A     -0.827498  1391A     -0.826715  1392A     -0.826264  
    1393A     -0.825719  1394A     -0.825511  1395A     -0.825234  
    1396A     -0.825121  1397A     -0.824312  1398A     -0.823311  
    1399A     -0.821549  1400A     -0.821037  1401A     -0.821014  
    1402A     -0.820691  1403A     -0.820302  1404A     -0.820147  
    1405A     -0.819850  1406A     -0.818211  1407A     -0.817997  
    1408A     -0.817895  1409A     -0.817636  1410A     -0.816863  
    1411A     -0.816267  1412A     -0.815759  1413A     -0.815296  
    1414A     -0.814813  1415A     -0.814544  1416A     -0.813153  
    1417A     -0.813044  1418A     -0.812653  1419A     -0.812503  
    1420A     -0.812371  1421A     -0.812020  1422A     -0.811005  
    1423A     -0.810790  1424A     -0.809783  1425A     -0.809587  
    1426A     -0.809511  1427A     -0.808380  1428A     -0.808181  
    1429A     -0.807036  1430A     -0.805211  1431A     -0.805179  
    1432A     -0.804861  1433A     -0.804703  1434A     -0.804200  
    1435A     -0.802958  1436A     -0.802292  1437A     -0.801755  
    1438A     -0.800274  1439A     -0.800087  1440A     -0.799209  
    1441A     -0.798743  1442A     -0.798446  1443A     -0.797807  
    1444A     -0.796770  1445A     -0.796336  1446A     -0.795608  
    1447A     -0.795327  1448A     -0.795240  1449A     -0.794624  
    1450A     -0.793914  1451A     -0.793577  1452A     -0.792989  
    1453A     -0.791943  1454A     -0.791868  1455A     -0.790422  
    1456A     -0.789936  1457A     -0.788868  1458A     -0.787647  
    1459A     -0.786997  1460A     -0.786742  1461A     -0.785560  
    1462A     -0.785168  1463A     -0.784827  1464A     -0.784568  
    1465A     -0.784541  1466A     -0.783673  1467A     -0.782589  
    1468A     -0.781832  1469A     -0.781220  1470A     -0.780833  
    1471A     -0.778992  1472A     -0.778890  1473A     -0.778826  
    1474A     -0.778106  1475A     -0.777948  1476A     -0.777496  
    1477A     -0.777009  1478A     -0.776751  1479A     -0.775820  
    1480A     -0.775763  1481A     -0.775001  1482A     -0.773932  
    1483A     -0.773570  1484A     -0.772781  1485A     -0.772758  
    1486A     -0.772314  1487A     -0.771543  1488A     -0.771198  
    1489A     -0.770971  1490A     -0.770317  1491A     -0.769701  
    1492A     -0.769435  1493A     -0.768689  1494A     -0.768355  
    1495A     -0.768281  1496A     -0.767633  1497A     -0.767361  
    1498A     -0.766609  1499A     -0.766351  1500A     -0.765856  
    1501A     -0.765803  1502A     -0.765662  1503A     -0.765455  
    1504A     -0.764756  1505A     -0.764186  1506A     -0.763577  
    1507A     -0.762563  1508A     -0.762477  1509A     -0.761967  
    1510A     -0.761570  1511A     -0.761074  1512A     -0.757457  
    1513A     -0.756735  1514A     -0.756596  1515A     -0.755966  
    1516A     -0.755738  1517A     -0.755107  1518A     -0.754388  
    1519A     -0.754246  1520A     -0.753900  1521A     -0.753740  
    1522A     -0.753477  1523A     -0.752965  1524A     -0.752773  
    1525A     -0.751386  1526A     -0.750033  1527A     -0.749993  
    1528A     -0.749309  1529A     -0.748430  1530A     -0.747976  
    1531A     -0.747759  1532A     -0.747360  1533A     -0.747187  
    1534A     -0.747068  1535A     -0.746950  1536A     -0.746715  
    1537A     -0.746318  1538A     -0.745411  1539A     -0.745311  
    1540A     -0.745075  1541A     -0.744522  1542A     -0.743880  
    1543A     -0.742200  1544A     -0.741829  1545A     -0.741686  
    1546A     -0.741561  1547A     -0.741357  1548A     -0.741117  
    1549A     -0.740090  1550A     -0.739938  1551A     -0.739776  
    1552A     -0.738043  1553A     -0.737063  1554A     -0.736843  
    1555A     -0.736331  1556A     -0.736054  1557A     -0.735641  
    1558A     -0.735140  1559A     -0.735051  1560A     -0.734855  
    1561A     -0.734748  1562A     -0.734252  1563A     -0.733908  
    1564A     -0.733373  1565A     -0.733212  1566A     -0.732736  
    1567A     -0.731973  1568A     -0.731913  1569A     -0.731770  
    1570A     -0.731752  1571A     -0.731567  1572A     -0.731050  
    1573A     -0.730974  1574A     -0.730486  1575A     -0.730206  
    1576A     -0.729898  1577A     -0.728928  1578A     -0.728692  
    1579A     -0.728160  1580A     -0.728052  1581A     -0.727877  
    1582A     -0.727582  1583A     -0.726995  1584A     -0.726275  
    1585A     -0.725963  1586A     -0.725778  1587A     -0.725478  
    1588A     -0.724589  1589A     -0.723433  1590A     -0.723273  
    1591A     -0.723051  1592A     -0.722863  1593A     -0.722496  
    1594A     -0.722103  1595A     -0.721890  1596A     -0.721624  
    1597A     -0.721160  1598A     -0.721095  1599A     -0.720423  
    1600A     -0.719816  1601A     -0.719264  1602A     -0.719065  
    1603A     -0.718637  1604A     -0.718123  1605A     -0.717661  
    1606A     -0.717587  1607A     -0.716919  1608A     -0.716126  
    1609A     -0.716097  1610A     -0.714766  1611A     -0.714660  
    1612A     -0.713889  1613A     -0.713653  1614A     -0.713484  
    1615A     -0.713098  1616A     -0.712459  1617A     -0.712051  
    1618A     -0.711497  1619A     -0.711303  1620A     -0.710929  
    1621A     -0.710825  1622A     -0.710099  1623A     -0.709894  
    1624A     -0.709828  1625A     -0.709538  1626A     -0.709138  
    1627A     -0.708536  1628A     -0.708280  1629A     -0.707892  
    1630A     -0.707448  1631A     -0.707147  1632A     -0.706457  
    1633A     -0.706121  1634A     -0.705636  1635A     -0.705308  
    1636A     -0.705059  1637A     -0.704722  1638A     -0.703765  
    1639A     -0.703696  1640A     -0.703072  1641A     -0.702235  
    1642A     -0.701681  1643A     -0.700586  1644A     -0.700473  
    1645A     -0.700319  1646A     -0.699993  1647A     -0.699745  
    1648A     -0.699322  1649A     -0.698872  1650A     -0.698640  
    1651A     -0.698621  1652A     -0.698202  1653A     -0.697252  
    1654A     -0.696954  1655A     -0.696627  1656A     -0.696191  
    1657A     -0.695451  1658A     -0.694924  1659A     -0.694391  
    1660A     -0.694156  1661A     -0.693907  1662A     -0.693605  
    1663A     -0.693094  1664A     -0.692483  1665A     -0.692164  
    1666A     -0.691891  1667A     -0.691719  1668A     -0.691358  
    1669A     -0.690757  1670A     -0.690139  1671A     -0.689989  
    1672A     -0.689521  1673A     -0.689115  1674A     -0.689035  
    1675A     -0.688725  1676A     -0.688352  1677A     -0.688112  
    1678A     -0.688010  1679A     -0.687756  1680A     -0.687534  
    1681A     -0.687236  1682A     -0.686919  1683A     -0.686732  
    1684A     -0.686561  1685A     -0.686133  1686A     -0.686022  
    1687A     -0.685666  1688A     -0.685414  1689A     -0.685252  
    1690A     -0.684695  1691A     -0.684612  1692A     -0.684446  
    1693A     -0.684083  1694A     -0.683682  1695A     -0.683399  
    1696A     -0.682389  1697A     -0.681931  1698A     -0.681190  
    1699A     -0.680796  1700A     -0.680627  1701A     -0.680170  
    1702A     -0.679818  1703A     -0.679286  1704A     -0.678365  
    1705A     -0.677950  1706A     -0.677936  1707A     -0.677917  
    1708A     -0.677339  1709A     -0.676874  1710A     -0.676450  
    1711A     -0.675937  1712A     -0.675618  1713A     -0.675595  
    1714A     -0.675124  1715A     -0.674850  1716A     -0.674203  
    1717A     -0.673967  1718A     -0.673476  1719A     -0.673265  
    1720A     -0.673093  1721A     -0.672755  1722A     -0.672268  
    1723A     -0.672105  1724A     -0.671161  1725A     -0.671031  
    1726A     -0.670855  1727A     -0.670542  1728A     -0.670188  
    1729A     -0.670130  1730A     -0.669752  1731A     -0.669684  
    1732A     -0.669638  1733A     -0.669371  1734A     -0.669287  
    1735A     -0.668743  1736A     -0.668551  1737A     -0.668234  
    1738A     -0.667609  1739A     -0.666602  1740A     -0.666375  
    1741A     -0.666074  1742A     -0.665714  1743A     -0.665575  
    1744A     -0.664959  1745A     -0.664642  1746A     -0.664246  
    1747A     -0.663863  1748A     -0.663081  1749A     -0.662438  
    1750A     -0.662177  1751A     -0.661888  1752A     -0.661865  
    1753A     -0.661357  1754A     -0.661030  1755A     -0.660707  
    1756A     -0.660687  1757A     -0.660090  1758A     -0.659828  
    1759A     -0.659723  1760A     -0.659420  1761A     -0.659182  
    1762A     -0.658915  1763A     -0.658611  1764A     -0.658186  
    1765A     -0.658074  1766A     -0.657920  1767A     -0.657436  
    1768A     -0.656730  1769A     -0.656388  1770A     -0.656167  
    1771A     -0.655606  1772A     -0.654950  1773A     -0.654447  
    1774A     -0.654236  1775A     -0.653781  1776A     -0.653543  
    1777A     -0.653148  1778A     -0.652793  1779A     -0.652351  
    1780A     -0.652313  1781A     -0.652266  1782A     -0.651859  
    1783A     -0.651550  1784A     -0.651385  1785A     -0.650934  
    1786A     -0.650574  1787A     -0.650063  1788A     -0.649800  
    1789A     -0.649250  1790A     -0.649101  1791A     -0.648984  
    1792A     -0.648774  1793A     -0.648306  1794A     -0.648021  
    1795A     -0.647843  1796A     -0.647195  1797A     -0.646864  
    1798A     -0.646714  1799A     -0.646235  1800A     -0.646056  
    1801A     -0.645533  1802A     -0.645429  1803A     -0.645272  
    1804A     -0.644756  1805A     -0.643821  1806A     -0.643757  
    1807A     -0.643688  1808A     -0.643590  1809A     -0.643082  
    1810A     -0.643017  1811A     -0.642819  1812A     -0.642364  
    1813A     -0.642247  1814A     -0.642037  1815A     -0.641827  
    1816A     -0.641680  1817A     -0.641202  1818A     -0.640469  
    1819A     -0.640412  1820A     -0.639585  1821A     -0.639346  
    1822A     -0.638906  1823A     -0.638777  1824A     -0.638081  
    1825A     -0.638057  1826A     -0.637869  1827A     -0.637338  
    1828A     -0.637097  1829A     -0.636790  1830A     -0.636649  
    1831A     -0.636444  1832A     -0.635963  1833A     -0.635696  
    1834A     -0.635641  1835A     -0.635429  1836A     -0.635263  
    1837A     -0.635213  1838A     -0.634270  1839A     -0.633649  
    1840A     -0.633584  1841A     -0.633346  1842A     -0.632921  
    1843A     -0.632753  1844A     -0.632378  1845A     -0.631881  
    1846A     -0.631097  1847A     -0.631021  1848A     -0.630463  
    1849A     -0.630076  1850A     -0.629788  1851A     -0.629353  
    1852A     -0.629090  1853A     -0.629071  1854A     -0.628490  
    1855A     -0.628302  1856A     -0.627877  1857A     -0.627321  
    1858A     -0.627085  1859A     -0.626928  1860A     -0.626619  
    1861A     -0.626402  1862A     -0.625817  1863A     -0.625377  
    1864A     -0.625107  1865A     -0.625083  1866A     -0.624960  
    1867A     -0.624593  1868A     -0.624449  1869A     -0.624200  
    1870A     -0.623834  1871A     -0.623312  1872A     -0.623000  
    1873A     -0.622799  1874A     -0.622649  1875A     -0.622374  
    1876A     -0.622025  1877A     -0.621619  1878A     -0.620744  
    1879A     -0.620644  1880A     -0.619965  1881A     -0.619718  
    1882A     -0.619584  1883A     -0.619185  1884A     -0.618948  
    1885A     -0.618895  1886A     -0.618616  1887A     -0.618438  
    1888A     -0.618194  1889A     -0.618068  1890A     -0.617874  
    1891A     -0.617540  1892A     -0.617387  1893A     -0.617271  
    1894A     -0.617192  1895A     -0.616655  1896A     -0.616335  
    1897A     -0.616173  1898A     -0.615954  1899A     -0.615506  
    1900A     -0.615299  1901A     -0.615028  1902A     -0.614862  
    1903A     -0.614573  1904A     -0.614313  1905A     -0.613947  
    1906A     -0.613801  1907A     -0.613328  1908A     -0.613077  
    1909A     -0.612856  1910A     -0.612645  1911A     -0.612045  
    1912A     -0.611901  1913A     -0.611677  1914A     -0.610740  
    1915A     -0.610569  1916A     -0.610390  1917A     -0.610176  
    1918A     -0.609755  1919A     -0.609513  1920A     -0.609095  
    1921A     -0.608933  1922A     -0.608401  1923A     -0.608221  
    1924A     -0.608095  1925A     -0.607722  1926A     -0.607701  
    1927A     -0.607516  1928A     -0.606886  1929A     -0.606663  
    1930A     -0.606200  1931A     -0.606024  1932A     -0.605890  
    1933A     -0.605611  1934A     -0.605365  1935A     -0.605063  
    1936A     -0.604720  1937A     -0.604262  1938A     -0.603883  
    1939A     -0.603240  1940A     -0.603133  1941A     -0.602788  
    1942A     -0.602579  1943A     -0.602146  1944A     -0.601907  
    1945A     -0.601605  1946A     -0.601495  1947A     -0.601192  
    1948A     -0.601092  1949A     -0.600831  1950A     -0.600480  
    1951A     -0.600406  1952A     -0.600172  1953A     -0.600002  
    1954A     -0.599827  1955A     -0.599563  1956A     -0.599149  
    1957A     -0.598639  1958A     -0.598405  1959A     -0.598070  
    1960A     -0.598022  1961A     -0.597721  1962A     -0.597633  
    1963A     -0.597548  1964A     -0.597292  1965A     -0.597033  
    1966A     -0.596739  1967A     -0.596497  1968A     -0.596028  
    1969A     -0.595864  1970A     -0.595664  1971A     -0.595579  
    1972A     -0.594846  1973A     -0.594531  1974A     -0.594201  
    1975A     -0.593920  1976A     -0.593710  1977A     -0.593541  
    1978A     -0.593300  1979A     -0.593215  1980A     -0.593089  
    1981A     -0.592869  1982A     -0.592360  1983A     -0.592306  
    1984A     -0.591837  1985A     -0.591347  1986A     -0.590940  
    1987A     -0.590651  1988A     -0.590399  1989A     -0.590378  
    1990A     -0.590242  1991A     -0.590209  1992A     -0.589893  
    1993A     -0.589482  1994A     -0.589390  1995A     -0.589232  
    1996A     -0.588787  1997A     -0.588726  1998A     -0.588513  
    1999A     -0.588288  2000A     -0.587709  2001A     -0.587478  
    2002A     -0.587362  2003A     -0.587240  2004A     -0.586758  
    2005A     -0.586195  2006A     -0.585921  2007A     -0.585395  
    2008A     -0.585314  2009A     -0.584930  2010A     -0.584916  
    2011A     -0.584763  2012A     -0.584442  2013A     -0.584314  
    2014A     -0.583991  2015A     -0.583929  2016A     -0.583728  
    2017A     -0.583541  2018A     -0.583395  2019A     -0.583266  
    2020A     -0.582990  2021A     -0.582830  2022A     -0.582316  
    2023A     -0.582050  2024A     -0.581892  2025A     -0.581299  
    2026A     -0.580812  2027A     -0.580679  2028A     -0.580151  
    2029A     -0.579583  2030A     -0.579182  2031A     -0.579045  
    2032A     -0.578903  2033A     -0.578657  2034A     -0.578132  
    2035A     -0.577846  2036A     -0.577543  2037A     -0.577397  
    2038A     -0.577250  2039A     -0.576992  2040A     -0.576590  
    2041A     -0.576233  2042A     -0.576130  2043A     -0.575983  
    2044A     -0.575864  2045A     -0.575639  2046A     -0.575217  
    2047A     -0.574722  2048A     -0.574547  2049A     -0.574093  
    2050A     -0.573988  2051A     -0.573417  2052A     -0.573194  
    2053A     -0.572751  2054A     -0.572590  2055A     -0.572173  
    2056A     -0.571623  2057A     -0.571397  2058A     -0.571131  
    2059A     -0.571035  2060A     -0.570876  2061A     -0.570561  
    2062A     -0.570291  2063A     -0.569930  2064A     -0.569881  
    2065A     -0.569661  2066A     -0.568667  2067A     -0.568346  
    2068A     -0.567547  2069A     -0.567449  2070A     -0.567112  
    2071A     -0.566819  2072A     -0.566802  2073A     -0.566710  
    2074A     -0.566451  2075A     -0.566354  2076A     -0.566057  
    2077A     -0.565821  2078A     -0.565627  2079A     -0.565228  
    2080A     -0.564983  2081A     -0.564733  2082A     -0.564618  
    2083A     -0.564521  2084A     -0.564236  2085A     -0.564205  
    2086A     -0.563788  2087A     -0.563586  2088A     -0.563431  
    2089A     -0.562555  2090A     -0.562501  2091A     -0.562448  
    2092A     -0.561972  2093A     -0.561874  2094A     -0.561583  
    2095A     -0.561343  2096A     -0.561119  2097A     -0.560954  
    2098A     -0.560914  2099A     -0.560719  2100A     -0.560633  
    2101A     -0.560249  2102A     -0.559763  2103A     -0.559525  
    2104A     -0.559173  2105A     -0.559010  2106A     -0.558906  
    2107A     -0.558819  2108A     -0.558746  2109A     -0.557863  
    2110A     -0.557599  2111A     -0.557483  2112A     -0.557034  
    2113A     -0.556689  2114A     -0.556336  2115A     -0.556124  
    2116A     -0.555555  2117A     -0.555299  2118A     -0.555037  
    2119A     -0.554750  2120A     -0.554232  2121A     -0.553836  
    2122A     -0.553711  2123A     -0.553566  2124A     -0.553090  
    2125A     -0.552867  2126A     -0.552613  2127A     -0.552515  
    2128A     -0.551626  2129A     -0.551358  2130A     -0.551079  
    2131A     -0.550979  2132A     -0.550851  2133A     -0.550487  
    2134A     -0.549710  2135A     -0.549492  2136A     -0.548877  
    2137A     -0.548751  2138A     -0.548168  2139A     -0.548146  
    2140A     -0.547748  2141A     -0.547098  2142A     -0.546748  
    2143A     -0.546636  2144A     -0.546478  2145A     -0.546370  
    2146A     -0.546273  2147A     -0.546073  2148A     -0.545740  
    2149A     -0.545595  2150A     -0.545233  2151A     -0.545018  
    2152A     -0.544773  2153A     -0.544651  2154A     -0.544480  
    2155A     -0.544264  2156A     -0.543906  2157A     -0.543325  
    2158A     -0.543198  2159A     -0.543012  2160A     -0.542792  
    2161A     -0.542713  2162A     -0.542650  2163A     -0.542530  
    2164A     -0.542231  2165A     -0.541967  2166A     -0.541798  
    2167A     -0.540823  2168A     -0.540664  2169A     -0.540367  
    2170A     -0.539730  2171A     -0.539480  2172A     -0.539040  
    2173A     -0.538792  2174A     -0.538447  2175A     -0.538400  
    2176A     -0.538228  2177A     -0.537923  2178A     -0.537634  
    2179A     -0.537228  2180A     -0.537114  2181A     -0.536812  
    2182A     -0.536595  2183A     -0.535924  2184A     -0.535829  
    2185A     -0.535685  2186A     -0.535641  2187A     -0.535509  
    2188A     -0.535316  2189A     -0.534920  2190A     -0.534834  
    2191A     -0.534556  2192A     -0.534101  2193A     -0.533942  
    2194A     -0.533343  2195A     -0.533210  2196A     -0.532682  
    2197A     -0.532386  2198A     -0.532180  2199A     -0.531687  
    2200A     -0.531613  2201A     -0.531443  2202A     -0.531259  
    2203A     -0.531161  2204A     -0.531079  2205A     -0.530589  
    2206A     -0.530282  2207A     -0.529854  2208A     -0.529781  
    2209A     -0.529537  2210A     -0.529482  2211A     -0.529334  
    2212A     -0.528863  2213A     -0.528651  2214A     -0.528492  
    2215A     -0.528247  2216A     -0.527877  2217A     -0.527772  
    2218A     -0.527591  2219A     -0.527127  2220A     -0.526976  
    2221A     -0.526911  2222A     -0.526694  2223A     -0.526497  
    2224A     -0.526330  2225A     -0.526230  2226A     -0.526000  
    2227A     -0.525747  2228A     -0.525206  2229A     -0.524903  
    2230A     -0.524578  2231A     -0.524316  2232A     -0.524281  
    2233A     -0.523824  2234A     -0.523623  2235A     -0.523311  
    2236A     -0.523167  2237A     -0.522839  2238A     -0.522695  
    2239A     -0.522558  2240A     -0.522505  2241A     -0.522149  
    2242A     -0.521748  2243A     -0.521158  2244A     -0.520433  
    2245A     -0.520129  2246A     -0.519889  2247A     -0.519738  
    2248A     -0.519548  2249A     -0.519319  2250A     -0.519164  
    2251A     -0.519039  2252A     -0.518972  2253A     -0.518944  
    2254A     -0.518571  2255A     -0.518242  2256A     -0.517749  
    2257A     -0.517435  2258A     -0.517059  2259A     -0.516883  
    2260A     -0.516624  2261A     -0.516068  2262A     -0.515890  
    2263A     -0.515752  2264A     -0.515662  2265A     -0.515449  
    2266A     -0.515081  2267A     -0.514297  2268A     -0.514131  
    2269A     -0.514041  2270A     -0.513888  2271A     -0.513751  
    2272A     -0.513596  2273A     -0.513493  2274A     -0.513411  
    2275A     -0.513061  2276A     -0.512276  2277A     -0.511992  
    2278A     -0.511927  2279A     -0.511826  2280A     -0.511559  
    2281A     -0.511040  2282A     -0.511003  2283A     -0.510785  
    2284A     -0.510484  2285A     -0.510382  2286A     -0.510167  
    2287A     -0.509593  2288A     -0.509192  2289A     -0.508696  
    2290A     -0.508300  2291A     -0.507909  2292A     -0.507727  
    2293A     -0.507228  2294A     -0.507056  2295A     -0.506856  
    2296A     -0.506711  2297A     -0.506383  2298A     -0.505644  
    2299A     -0.505495  2300A     -0.505145  2301A     -0.504128  
    2302A     -0.503866  2303A     -0.503638  2304A     -0.503515  
    2305A     -0.503157  2306A     -0.502919  2307A     -0.502717  
    2308A     -0.502638  2309A     -0.502114  2310A     -0.501872  
    2311A     -0.501756  2312A     -0.501081  2313A     -0.500702  
    2314A     -0.500587  2315A     -0.500173  2316A     -0.499876  
    2317A     -0.499770  2318A     -0.499667  2319A     -0.499273  
    2320A     -0.499132  2321A     -0.498949  2322A     -0.498672  
    2323A     -0.498404  2324A     -0.498171  2325A     -0.497895  
    2326A     -0.497528  2327A     -0.497382  2328A     -0.497206  
    2329A     -0.497059  2330A     -0.496725  2331A     -0.496608  
    2332A     -0.495725  2333A     -0.495431  2334A     -0.495400  
    2335A     -0.495216  2336A     -0.495194  2337A     -0.494853  
    2338A     -0.494671  2339A     -0.494474  2340A     -0.493855  
    2341A     -0.493553  2342A     -0.493131  2343A     -0.492971  
    2344A     -0.492386  2345A     -0.492268  2346A     -0.491695  
    2347A     -0.491140  2348A     -0.490853  2349A     -0.490429  
    2350A     -0.490406  2351A     -0.490328  2352A     -0.490185  
    2353A     -0.490099  2354A     -0.490020  2355A     -0.489846  
    2356A     -0.489548  2357A     -0.489323  2358A     -0.489295  
    2359A     -0.488942  2360A     -0.488547  2361A     -0.488473  
    2362A     -0.487782  2363A     -0.487376  2364A     -0.487194  
    2365A     -0.486996  2366A     -0.486695  2367A     -0.486610  
    2368A     -0.486297  2369A     -0.486149  2370A     -0.485047  
    2371A     -0.484810  2372A     -0.484794  2373A     -0.484780  
    2374A     -0.484725  2375A     -0.484507  2376A     -0.484279  
    2377A     -0.484018  2378A     -0.483486  2379A     -0.482412  
    2380A     -0.482200  2381A     -0.481901  2382A     -0.481410  
    2383A     -0.480930  2384A     -0.480890  2385A     -0.480745  
    2386A     -0.480650  2387A     -0.479889  2388A     -0.479775  
    2389A     -0.479672  2390A     -0.479396  2391A     -0.479051  
    2392A     -0.478885  2393A     -0.478481  2394A     -0.478440  
    2395A     -0.477905  2396A     -0.477797  2397A     -0.477647  
    2398A     -0.477165  2399A     -0.476875  2400A     -0.476666  
    2401A     -0.476302  2402A     -0.475891  2403A     -0.475760  
    2404A     -0.475699  2405A     -0.474927  2406A     -0.474876  
    2407A     -0.474629  2408A     -0.473755  2409A     -0.473296  
    2410A     -0.472815  2411A     -0.472705  2412A     -0.472507  
    2413A     -0.472129  2414A     -0.471813  2415A     -0.471429  
    2416A     -0.471057  2417A     -0.470832  2418A     -0.470764  
    2419A     -0.470532  2420A     -0.469456  2421A     -0.469313  
    2422A     -0.468175  2423A     -0.467998  2424A     -0.467538  
    2425A     -0.466922  2426A     -0.466876  2427A     -0.466534  
    2428A     -0.466420  2429A     -0.466320  2430A     -0.465825  
    2431A     -0.465427  2432A     -0.464723  2433A     -0.464080  
    2434A     -0.463716  2435A     -0.463644  2436A     -0.463477  
    2437A     -0.463418  2438A     -0.462919  2439A     -0.462360  
    2440A     -0.461958  2441A     -0.461766  2442A     -0.461490  
    2443A     -0.461386  2444A     -0.461219  2445A     -0.460699  
    2446A     -0.460527  2447A     -0.459437  2448A     -0.458574  
    2449A     -0.458483  2450A     -0.458308  2451A     -0.457917  
    2452A     -0.457601  2453A     -0.457344  2454A     -0.456722  
    2455A     -0.456288  2456A     -0.455696  2457A     -0.455179  
    2458A     -0.454814  2459A     -0.452871  2460A     -0.452446  
    2461A     -0.452068  2462A     -0.451937  2463A     -0.451119  
    2464A     -0.450993  2465A     -0.450798  2466A     -0.450603  
    2467A     -0.450488  2468A     -0.450212  2469A     -0.450056  
    2470A     -0.449622  2471A     -0.449395  2472A     -0.448594  
    2473A     -0.448537  2474A     -0.448282  2475A     -0.447923  
    2476A     -0.447830  2477A     -0.447243  2478A     -0.447088  
    2479A     -0.447001  2480A     -0.446873  2481A     -0.446529  
    2482A     -0.446233  2483A     -0.445757  2484A     -0.445708  
    2485A     -0.445608  2486A     -0.445438  2487A     -0.445406  
    2488A     -0.445069  2489A     -0.444642  2490A     -0.444633  
    2491A     -0.444312  2492A     -0.444012  2493A     -0.443606  
    2494A     -0.443597  2495A     -0.443024  2496A     -0.442922  
    2497A     -0.442808  2498A     -0.442331  2499A     -0.441895  
    2500A     -0.441662  2501A     -0.441209  2502A     -0.441018  
    2503A     -0.440971  2504A     -0.440548  2505A     -0.440146  
    2506A     -0.440084  2507A     -0.439153  2508A     -0.438907  
    2509A     -0.438601  2510A     -0.438457  2511A     -0.437969  
    2512A     -0.437811  2513A     -0.437289  2514A     -0.437010  
    2515A     -0.436646  2516A     -0.436264  2517A     -0.436009  
    2518A     -0.435321  2519A     -0.434980  2520A     -0.434751  
    2521A     -0.434364  2522A     -0.433724  2523A     -0.433379  
    2524A     -0.432718  2525A     -0.432560  2526A     -0.432211  
    2527A     -0.431735  2528A     -0.431409  2529A     -0.431126  
    2530A     -0.430869  2531A     -0.430106  2532A     -0.429962  
    2533A     -0.429862  2534A     -0.429839  2535A     -0.429328  
    2536A     -0.428965  2537A     -0.428620  2538A     -0.427937  
    2539A     -0.427697  2540A     -0.427200  2541A     -0.426390  
    2542A     -0.426348  2543A     -0.425673  2544A     -0.425577  
    2545A     -0.425544  2546A     -0.425191  2547A     -0.424457  
    2548A     -0.423844  2549A     -0.423209  2550A     -0.423090  
    2551A     -0.422857  2552A     -0.422751  2553A     -0.422616  
    2554A     -0.422462  2555A     -0.422345  2556A     -0.421836  
    2557A     -0.421614  2558A     -0.421605  2559A     -0.420999  
    2560A     -0.420569  2561A     -0.419201  2562A     -0.418795  
    2563A     -0.417861  2564A     -0.417309  2565A     -0.416574  
    2566A     -0.416175  2567A     -0.415788  2568A     -0.415731  
    2569A     -0.415589  2570A     -0.415172  2571A     -0.415096  
    2572A     -0.414404  2573A     -0.414268  2574A     -0.413451  
    2575A     -0.412442  2576A     -0.411540  2577A     -0.411157  
    2578A     -0.410675  2579A     -0.410617  2580A     -0.410418  
    2581A     -0.410177  2582A     -0.409641  2583A     -0.409459  
    2584A     -0.408978  2585A     -0.408693  2586A     -0.408181  
    2587A     -0.408154  2588A     -0.407625  2589A     -0.407457  
    2590A     -0.407001  2591A     -0.406967  2592A     -0.406895  
    2593A     -0.405849  2594A     -0.405475  2595A     -0.405117  
    2596A     -0.404352  2597A     -0.404270  2598A     -0.404019  
    2599A     -0.404007  2600A     -0.403855  2601A     -0.403827  
    2602A     -0.402446  2603A     -0.402360  2604A     -0.402043  
    2605A     -0.400977  2606A     -0.400413  2607A     -0.399603  
    2608A     -0.399055  2609A     -0.397912  2610A     -0.397891  
    2611A     -0.397783  2612A     -0.397315  2613A     -0.397307  
    2614A     -0.397039  2615A     -0.396630  2616A     -0.396600  
    2617A     -0.396294  2618A     -0.395243  2619A     -0.394556  
    2620A     -0.394266  2621A     -0.394189  2622A     -0.393696  
    2623A     -0.393461  2624A     -0.393176  2625A     -0.392879  
    2626A     -0.392490  2627A     -0.390344  2628A     -0.389813  
    2629A     -0.389146  2630A     -0.388687  2631A     -0.388661  
    2632A     -0.388490  2633A     -0.388099  2634A     -0.387473  
    2635A     -0.387334  2636A     -0.386325  2637A     -0.385810  
    2638A     -0.385486  2639A     -0.385401  2640A     -0.385249  
    2641A     -0.385197  2642A     -0.385147  2643A     -0.384848  
    2644A     -0.384830  2645A     -0.384233  2646A     -0.384050  
    2647A     -0.382974  2648A     -0.382864  2649A     -0.381893  
    2650A     -0.381478  2651A     -0.380139  2652A     -0.379881  
    2653A     -0.379308  2654A     -0.378235  2655A     -0.376884  
    2656A     -0.375944  2657A     -0.375318  2658A     -0.375223  
    2659A     -0.374804  2660A     -0.370955  2661A     -0.370917  
    2662A     -0.370081  2663A     -0.370046  2664A     -0.368212  
    2665A     -0.367889  2666A     -0.367304  2667A     -0.366386  
    2668A     -0.365624  2669A     -0.365187  2670A     -0.364658  
    2671A     -0.363987  2672A     -0.362672  2673A     -0.361902  
    2674A     -0.361225  2675A     -0.360561  2676A     -0.360492  
    2677A     -0.360457  2678A     -0.358307  2679A     -0.358052  
    2680A     -0.357290  2681A     -0.357064  2682A     -0.356402  
    2683A     -0.356018  2684A     -0.355689  2685A     -0.355503  
    2686A     -0.354621  2687A     -0.354457  2688A     -0.354330  
    2689A     -0.353701  2690A     -0.353018  2691A     -0.352856  
    2692A     -0.352608  2693A     -0.352480  2694A     -0.350381  
    2695A     -0.349325  2696A     -0.349213  2697A     -0.348646  
    2698A     -0.348396  2699A     -0.347420  2700A     -0.346548  
    2701A     -0.346194  2702A     -0.344338  2703A     -0.343994  
    2704A     -0.343750  2705A     -0.343651  2706A     -0.343422  
    2707A     -0.343345  2708A     -0.341981  2709A     -0.341528  
    2710A     -0.341267  2711A     -0.339077  2712A     -0.338366  
    2713A     -0.337564  2714A     -0.337505  2715A     -0.336390  
    2716A     -0.336164  2717A     -0.336032  2718A     -0.335054  
    2719A     -0.333330  2720A     -0.331897  2721A     -0.331467  
    2722A     -0.330928  2723A     -0.330342  2724A     -0.329072  
    2725A     -0.328686  2726A     -0.328190  2727A     -0.325471  
    2728A     -0.325415  2729A     -0.325394  2730A     -0.322322  
    2731A     -0.321465  2732A     -0.321298  2733A     -0.319695  
    2734A     -0.318708  2735A     -0.318321  2736A     -0.318140  
    2737A     -0.317555  2738A     -0.317221  2739A     -0.316442  
    2740A     -0.316313  2741A     -0.314643  2742A     -0.313567  
    2743A     -0.313064  2744A     -0.312529  2745A     -0.311130  
    2746A     -0.310241  2747A     -0.308236  2748A     -0.307934  
    2749A     -0.305960  2750A     -0.304544  2751A     -0.304002  
    2752A     -0.302034  2753A     -0.301471  2754A     -0.301104  
    2755A     -0.300835  2756A     -0.299643  2757A     -0.299124  
    2758A     -0.298791  2759A     -0.297311  2760A     -0.296591  
    2761A     -0.296526  2762A     -0.295719  2763A     -0.295433  
    2764A     -0.294783  2765A     -0.293978  2766A     -0.290967  
    2767A     -0.288097  2768A     -0.287866  2769A     -0.287571  
    2770A     -0.285519  2771A     -0.283848  2772A     -0.282455  
    2773A     -0.282166  2774A     -0.281799  2775A     -0.281003  
    2776A     -0.280997  2777A     -0.280660  2778A     -0.278702  
    2779A     -0.278499  2780A     -0.276990  2781A     -0.275950  
    2782A     -0.274951  2783A     -0.273314  2784A     -0.272531  
    2785A     -0.271483  2786A     -0.270579  2787A     -0.267803  
    2788A     -0.267785  2789A     -0.265621  2790A     -0.265477  
    2791A     -0.261539  2792A     -0.258104  2793A     -0.254854  
    2794A     -0.249742  2795A     -0.244070  2796A     -0.241747  
    2797A     -0.238378  2798A     -0.233616  2799A     -0.233145  
    2800A     -0.230860  2801A     -0.230367  2802A     -0.229213  
    2803A     -0.226278  2804A     -0.224350  2805A     -0.218822  
    2806A     -0.204318  2807A     -0.198170  2808A     -0.192658  
    2809A     -0.179360  2810A     -0.171888  2811A     -0.154785  
    2812A     -0.147444  2813A     -0.145077  2814A     -0.142981  
    2815A     -0.128663  2816A     -0.124720  2817A     -0.119726  
    2818A     -0.118526  2819A     -0.116164  2820A     -0.104918  
    2821A     -0.097483  2822A     -0.091369  2823A     -0.084684  
    2824A     -0.076978  2825A     -0.070947  2826A     -0.044236  

    Virtual:                                                              

    2827A      0.026856  2828A      0.069493  2829A      0.071936  
    2830A      0.082474  2831A      0.094363  2832A      0.097938  
    2833A      0.099575  2834A      0.108128  2835A      0.110410  
    2836A      0.112554  2837A      0.112701  2838A      0.116517  
    2839A      0.117337  2840A      0.120320  2841A      0.124748  
    2842A      0.125773  2843A      0.126668  2844A      0.127699  
    2845A      0.132436  2846A      0.133402  2847A      0.134326  
    2848A      0.140978  2849A      0.143627  2850A      0.146193  
    2851A      0.148115  2852A      0.150890  2853A      0.152056  
    2854A      0.154194  2855A      0.155183  2856A      0.159914  
    2857A      0.160388  2858A      0.162032  2859A      0.172042  
    2860A      0.181114  2861A      0.181545  2862A      0.181994  
    2863A      0.182054  2864A      0.182413  2865A      0.185352  
    2866A      0.185851  2867A      0.187491  2868A      0.191209  
    2869A      0.194111  2870A      0.194126  2871A      0.194554  
    2872A      0.195284  2873A      0.195662  2874A      0.196716  
    2875A      0.199694  2876A      0.200495  2877A      0.201375  
    2878A      0.206175  2879A      0.207641  2880A      0.212661  
    2881A      0.213386  2882A      0.214253  2883A      0.215164  
    2884A      0.215374  2885A      0.216586  2886A      0.217512  
    2887A      0.218793  2888A      0.219454  2889A      0.219665  
    2890A      0.220901  2891A      0.221478  2892A      0.222279  
    2893A      0.226487  2894A      0.226983  2895A      0.228519  
    2896A      0.229744  2897A      0.229858  2898A      0.231770  
    2899A      0.232200  2900A      0.235548  2901A      0.236573  
    2902A      0.237019  2903A      0.239570  2904A      0.239980  
    2905A      0.242331  2906A      0.244326  2907A      0.245789  
    2908A      0.246043  2909A      0.248387  2910A      0.248623  
    2911A      0.253819  2912A      0.253928  2913A      0.257700  
    2914A      0.261102  2915A      0.264696  2916A      0.267371  
    2917A      0.272050  2918A      0.276853  2919A      0.277137  
    2920A      0.278872  2921A      0.279547  2922A      0.280018  
    2923A      0.281810  2924A      0.282560  2925A      0.283014  
    2926A      0.283896  2927A      0.286644  2928A      0.287764  
    2929A      0.288695  2930A      0.293185  2931A      0.293414  
    2932A      0.296417  2933A      0.298808  2934A      0.301246  
    2935A      0.301346  2936A      0.301506  2937A      0.301878  
    2938A      0.301944  2939A      0.302312  2940A      0.302522  
    2941A      0.302786  2942A      0.305784  2943A      0.306499  
    2944A      0.308269  2945A      0.308389  2946A      0.312264  
    2947A      0.313174  2948A      0.313247  2949A      0.313451  
    2950A      0.314818  2951A      0.318047  2952A      0.319379  
    2953A      0.319538  2954A      0.322456  2955A      0.325677  
    2956A      0.327315  2957A      0.327601  2958A      0.328653  
    2959A      0.328705  2960A      0.333475  2961A      0.335141  
    2962A      0.335813  2963A      0.336154  2964A      0.336715  
    2965A      0.339591  2966A      0.340540  2967A      0.343484  
    2968A      0.345167  2969A      0.348913  2970A      0.350373  
    2971A      0.351974  2972A      0.352325  2973A      0.353258  
    2974A      0.353705  2975A      0.354794  2976A      0.355274  
    2977A      0.355781  2978A      0.355821  2979A      0.355971  
    2980A      0.356694  2981A      0.360065  2982A      0.360304  
    2983A      0.361894  2984A      0.364113  2985A      0.367535  
    2986A      0.368589  2987A      0.370571  2988A      0.370639  
    2989A      0.374743  2990A      0.375969  2991A      0.376473  
    2992A      0.377620  2993A      0.379851  2994A      0.380758  
    2995A      0.381522  2996A      0.382315  2997A      0.383290  
    2998A      0.383513  2999A      0.384485  3000A      0.385964  
    3001A      0.388672  3002A      0.391200  3003A      0.393016  
    3004A      0.393205  3005A      0.393598  3006A      0.393905  
    3007A      0.395328  3008A      0.397338  3009A      0.398056  
    3010A      0.398738  3011A      0.400176  3012A      0.403131  
    3013A      0.403296  3014A      0.404613  3015A      0.407450  
    3016A      0.408186  3017A      0.408684  3018A      0.410453  
    3019A      0.411415  3020A      0.412499  3021A      0.413684  
    3022A      0.415713  3023A      0.417501  3024A      0.417666  
    3025A      0.418238  3026A      0.418661  3027A      0.421801  
    3028A      0.422812  3029A      0.422999  3030A      0.424643  
    3031A      0.425764  3032A      0.426453  3033A      0.427276  
    3034A      0.427753  3035A      0.427833  3036A      0.428591  
    3037A      0.428896  3038A      0.429336  3039A      0.430670  
    3040A      0.431269  3041A      0.431536  3042A      0.433241  
    3043A      0.434122  3044A      0.435282  3045A      0.437391  
    3046A      0.438754  3047A      0.438913  3048A      0.439593  
    3049A      0.440207  3050A      0.440391  3051A      0.440698  
    3052A      0.441944  3053A      0.442576  3054A      0.442929  
    3055A      0.443574  3056A      0.444494  3057A      0.444773  
    3058A      0.446229  3059A      0.446739  3060A      0.446766  
    3061A      0.447222  3062A      0.447676  3063A      0.449058  
    3064A      0.449460  3065A      0.450250  3066A      0.452227  
    3067A      0.452365  3068A      0.453340  3069A      0.453728  
    3070A      0.455288  3071A      0.455876  3072A      0.456952  
    3073A      0.457083  3074A      0.460605  3075A      0.460796  
    3076A      0.460914  3077A      0.461089  3078A      0.461149  
    3079A      0.462716  3080A      0.463368  3081A      0.463591  
    3082A      0.463868  3083A      0.465181  3084A      0.465631  
    3085A      0.465887  3086A      0.466599  3087A      0.467588  
    3088A      0.467970  3089A      0.468231  3090A      0.468427  
    3091A      0.470056  3092A      0.470516  3093A      0.470605  
    3094A      0.471104  3095A      0.471361  3096A      0.473266  
    3097A      0.473514  3098A      0.473889  3099A      0.474916  
    3100A      0.475745  3101A      0.478976  3102A      0.479123  
    3103A      0.479554  3104A      0.480220  3105A      0.480330  
    3106A      0.480808  3107A      0.481266  3108A      0.481613  
    3109A      0.482017  3110A      0.482278  3111A      0.482727  
    3112A      0.483590  3113A      0.483957  3114A      0.484374  
    3115A      0.484493  3116A      0.484691  3117A      0.485447  
    3118A      0.485865  3119A      0.486070  3120A      0.487255  
    3121A      0.487635  3122A      0.487835  3123A      0.489149  
    3124A      0.489682  3125A      0.490063  3126A      0.491034  
    3127A      0.491460  3128A      0.491993  3129A      0.492454  
    3130A      0.493322  3131A      0.493656  3132A      0.493790  
    3133A      0.494398  3134A      0.494917  3135A      0.496564  
    3136A      0.496823  3137A      0.498205  3138A      0.498442  
    3139A      0.498462  3140A      0.499552  3141A      0.499711  
    3142A      0.500146  3143A      0.500445  3144A      0.501129  
    3145A      0.502096  3146A      0.502543  3147A      0.502901  
    3148A      0.504246  3149A      0.504558  3150A      0.505335  
    3151A      0.505713  3152A      0.506866  3153A      0.507798  
    3154A      0.508002  3155A      0.508642  3156A      0.508874  
    3157A      0.509279  3158A      0.509560  3159A      0.509790  
    3160A      0.510240  3161A      0.510884  3162A      0.511605  
    3163A      0.512097  3164A      0.512469  3165A      0.512606  
    3166A      0.513710  3167A      0.513887  3168A      0.514176  
    3169A      0.514673  3170A      0.515098  3171A      0.515513  
    3172A      0.515609  3173A      0.515898  3174A      0.516373  
    3175A      0.516569  3176A      0.517551  3177A      0.517666  
    3178A      0.518311  3179A      0.518597  3180A      0.519295  
    3181A      0.519542  3182A      0.520352  3183A      0.520537  
    3184A      0.520951  3185A      0.521254  3186A      0.521523  
    3187A      0.521931  3188A      0.522265  3189A      0.522753  
    3190A      0.522864  3191A      0.523276  3192A      0.523489  
    3193A      0.523715  3194A      0.523857  3195A      0.525039  
    3196A      0.526128  3197A      0.526248  3198A      0.527017  
    3199A      0.527283  3200A      0.527440  3201A      0.527986  
    3202A      0.528679  3203A      0.529060  3204A      0.530079  
    3205A      0.530526  3206A      0.530839  3207A      0.531292  
    3208A      0.531400  3209A      0.531819  3210A      0.532193  
    3211A      0.532657  3212A      0.533127  3213A      0.533244  
    3214A      0.533846  3215A      0.533918  3216A      0.534220  
    3217A      0.534864  3218A      0.535239  3219A      0.535447  
    3220A      0.535709  3221A      0.536186  3222A      0.536388  
    3223A      0.536892  3224A      0.536932  3225A      0.537013  
    3226A      0.537774  3227A      0.537937  3228A      0.538874  
    3229A      0.539173  3230A      0.539498  3231A      0.540611  
    3232A      0.541129  3233A      0.541601  3234A      0.541983  
    3235A      0.542317  3236A      0.542675  3237A      0.543108  
    3238A      0.543583  3239A      0.543731  3240A      0.544611  
    3241A      0.545249  3242A      0.545466  3243A      0.545821  
    3244A      0.545872  3245A      0.546587  3246A      0.546838  
    3247A      0.547460  3248A      0.548024  3249A      0.548326  
    3250A      0.548736  3251A      0.548940  3252A      0.549439  
    3253A      0.549635  3254A      0.550177  3255A      0.550392  
    3256A      0.550877  3257A      0.550966  3258A      0.551729  
    3259A      0.552498  3260A      0.553173  3261A      0.553493  
    3262A      0.554363  3263A      0.554819  3264A      0.554883  
    3265A      0.555215  3266A      0.555852  3267A      0.555881  
    3268A      0.556045  3269A      0.556302  3270A      0.556984  
    3271A      0.557605  3272A      0.557779  3273A      0.558147  
    3274A      0.558339  3275A      0.558746  3276A      0.558840  
    3277A      0.559126  3278A      0.559438  3279A      0.560377  
    3280A      0.560572  3281A      0.560946  3282A      0.561252  
    3283A      0.561717  3284A      0.562453  3285A      0.562590  
    3286A      0.562894  3287A      0.563126  3288A      0.563191  
    3289A      0.563695  3290A      0.564202  3291A      0.564377  
    3292A      0.564665  3293A      0.565349  3294A      0.565793  
    3295A      0.566233  3296A      0.566412  3297A      0.566677  
    3298A      0.566747  3299A      0.567022  3300A      0.567314  
    3301A      0.568168  3302A      0.568573  3303A      0.568904  
    3304A      0.569004  3305A      0.569397  3306A      0.569730  
    3307A      0.569996  3308A      0.570072  3309A      0.570654  
    3310A      0.570877  3311A      0.571279  3312A      0.571644  
    3313A      0.571913  3314A      0.572395  3315A      0.572472  
    3316A      0.573293  3317A      0.573458  3318A      0.573591  
    3319A      0.574307  3320A      0.574383  3321A      0.574592  
    3322A      0.574817  3323A      0.575390  3324A      0.575549  
    3325A      0.576209  3326A      0.576907  3327A      0.577117  
    3328A      0.577639  3329A      0.577976  3330A      0.578292  
    3331A      0.578633  3332A      0.578964  3333A      0.579302  
    3334A      0.579492  3335A      0.579922  3336A      0.580529  
    3337A      0.581060  3338A      0.581340  3339A      0.582056  
    3340A      0.582113  3341A      0.582334  3342A      0.582470  
    3343A      0.582739  3344A      0.582977  3345A      0.583213  
    3346A      0.583835  3347A      0.584216  3348A      0.584597  
    3349A      0.584760  3350A      0.585085  3351A      0.585293  
    3352A      0.586220  3353A      0.586291  3354A      0.586738  
    3355A      0.587209  3356A      0.587391  3357A      0.587712  
    3358A      0.587999  3359A      0.588387  3360A      0.588682  
    3361A      0.589047  3362A      0.589434  3363A      0.589742  
    3364A      0.589885  3365A      0.590134  3366A      0.590422  
    3367A      0.590694  3368A      0.591066  3369A      0.591669  
    3370A      0.591933  3371A      0.592339  3372A      0.592539  
    3373A      0.593463  3374A      0.593955  3375A      0.594503  
    3376A      0.594773  3377A      0.594955  3378A      0.595443  
    3379A      0.595594  3380A      0.595925  3381A      0.596455  
    3382A      0.597032  3383A      0.597213  3384A      0.597424  
    3385A      0.597795  3386A      0.597878  3387A      0.598148  
    3388A      0.598535  3389A      0.598613  3390A      0.598821  
    3391A      0.599055  3392A      0.599219  3393A      0.599334  
    3394A      0.599776  3395A      0.600251  3396A      0.600407  
    3397A      0.600575  3398A      0.600624  3399A      0.601012  
    3400A      0.601166  3401A      0.601671  3402A      0.601979  
    3403A      0.602326  3404A      0.602588  3405A      0.602776  
    3406A      0.603254  3407A      0.603540  3408A      0.603845  
    3409A      0.604489  3410A      0.604706  3411A      0.605078  
    3412A      0.605395  3413A      0.605846  3414A      0.606018  
    3415A      0.606471  3416A      0.606639  3417A      0.607232  
    3418A      0.607384  3419A      0.608016  3420A      0.608259  
    3421A      0.608723  3422A      0.609033  3423A      0.609170  
    3424A      0.609260  3425A      0.609349  3426A      0.609938  
    3427A      0.610204  3428A      0.610297  3429A      0.610462  
    3430A      0.610649  3431A      0.610868  3432A      0.611017  
    3433A      0.611323  3434A      0.611815  3435A      0.612149  
    3436A      0.612177  3437A      0.612300  3438A      0.612827  
    3439A      0.613050  3440A      0.613165  3441A      0.613387  
    3442A      0.613578  3443A      0.613858  3444A      0.614105  
    3445A      0.614567  3446A      0.614991  3447A      0.615043  
    3448A      0.615412  3449A      0.615866  3450A      0.616011  
    3451A      0.616064  3452A      0.616253  3453A      0.616468  
    3454A      0.616607  3455A      0.616971  3456A      0.617204  
    3457A      0.617747  3458A      0.617994  3459A      0.618551  
    3460A      0.618667  3461A      0.618843  3462A      0.619513  
    3463A      0.619627  3464A      0.619835  3465A      0.620224  
    3466A      0.620450  3467A      0.620833  3468A      0.620866  
    3469A      0.621388  3470A      0.622015  3471A      0.622066  
    3472A      0.622409  3473A      0.622780  3474A      0.623071  
    3475A      0.623246  3476A      0.623427  3477A      0.623733  
    3478A      0.624123  3479A      0.624507  3480A      0.624607  
    3481A      0.625018  3482A      0.625171  3483A      0.625847  
    3484A      0.626077  3485A      0.626498  3486A      0.626950  
    3487A      0.627392  3488A      0.627562  3489A      0.627804  
    3490A      0.628007  3491A      0.628246  3492A      0.628673  
    3493A      0.629177  3494A      0.629340  3495A      0.629498  
    3496A      0.629959  3497A      0.630146  3498A      0.630479  
    3499A      0.630631  3500A      0.630880  3501A      0.631299  
    3502A      0.631492  3503A      0.631628  3504A      0.632062  
    3505A      0.632143  3506A      0.632639  3507A      0.632804  
    3508A      0.633051  3509A      0.633209  3510A      0.633884  
    3511A      0.634124  3512A      0.634571  3513A      0.634759  
    3514A      0.635171  3515A      0.635275  3516A      0.635481  
    3517A      0.635753  3518A      0.636102  3519A      0.636140  
    3520A      0.636425  3521A      0.636752  3522A      0.637160  
    3523A      0.637308  3524A      0.637733  3525A      0.638097  
    3526A      0.638198  3527A      0.638434  3528A      0.638536  
    3529A      0.638927  3530A      0.638998  3531A      0.639381  
    3532A      0.639553  3533A      0.639807  3534A      0.639973  
    3535A      0.640252  3536A      0.641017  3537A      0.641090  
    3538A      0.641248  3539A      0.641732  3540A      0.642230  
    3541A      0.642423  3542A      0.642669  3543A      0.642911  
    3544A      0.643234  3545A      0.643634  3546A      0.643952  
    3547A      0.644574  3548A      0.644777  3549A      0.645045  
    3550A      0.645150  3551A      0.645406  3552A      0.645617  
    3553A      0.645917  3554A      0.646139  3555A      0.646317  
    3556A      0.646470  3557A      0.647046  3558A      0.647104  
    3559A      0.647286  3560A      0.647356  3561A      0.647578  
    3562A      0.647739  3563A      0.648125  3564A      0.648267  
    3565A      0.648900  3566A      0.649215  3567A      0.649582  
    3568A      0.649685  3569A      0.649794  3570A      0.650226  
    3571A      0.650327  3572A      0.650515  3573A      0.650829  
    3574A      0.650986  3575A      0.651204  3576A      0.651388  
    3577A      0.651946  3578A      0.652397  3579A      0.652459  
    3580A      0.652583  3581A      0.652968  3582A      0.653020  
    3583A      0.653304  3584A      0.653544  3585A      0.653836  
    3586A      0.653945  3587A      0.654092  3588A      0.654332  
    3589A      0.654672  3590A      0.654768  3591A      0.655068  
    3592A      0.655211  3593A      0.655498  3594A      0.656015  
    3595A      0.656194  3596A      0.656486  3597A      0.656650  
    3598A      0.657235  3599A      0.657317  3600A      0.657727  
    3601A      0.657802  3602A      0.657991  3603A      0.658223  
    3604A      0.658557  3605A      0.658684  3606A      0.659111  
    3607A      0.659341  3608A      0.659427  3609A      0.659620  
    3610A      0.659966  3611A      0.660390  3612A      0.660504  
    3613A      0.660718  3614A      0.660841  3615A      0.660874  
    3616A      0.661260  3617A      0.661599  3618A      0.661785  
    3619A      0.662309  3620A      0.662502  3621A      0.662917  
    3622A      0.663272  3623A      0.663935  3624A      0.664119  
    3625A      0.664201  3626A      0.664313  3627A      0.664802  
    3628A      0.664863  3629A      0.665247  3630A      0.665462  
    3631A      0.665766  3632A      0.665983  3633A      0.666174  
    3634A      0.666378  3635A      0.666810  3636A      0.666841  
    3637A      0.667284  3638A      0.667456  3639A      0.667829  
    3640A      0.668089  3641A      0.668628  3642A      0.668699  
    3643A      0.668818  3644A      0.669182  3645A      0.669351  
    3646A      0.669748  3647A      0.670124  3648A      0.670238  
    3649A      0.670815  3650A      0.671163  3651A      0.671242  
    3652A      0.671633  3653A      0.672130  3654A      0.672203  
    3655A      0.672449  3656A      0.672804  3657A      0.673037  
    3658A      0.673265  3659A      0.673568  3660A      0.673941  
    3661A      0.674364  3662A      0.674542  3663A      0.674699  
    3664A      0.674991  3665A      0.675383  3666A      0.676259  
    3667A      0.676454  3668A      0.676540  3669A      0.676757  
    3670A      0.677161  3671A      0.677541  3672A      0.677674  
    3673A      0.677933  3674A      0.678045  3675A      0.678598  
    3676A      0.678674  3677A      0.678754  3678A      0.679439  
    3679A      0.679662  3680A      0.679875  3681A      0.680425  
    3682A      0.680476  3683A      0.680922  3684A      0.681062  
    3685A      0.681205  3686A      0.681292  3687A      0.681588  
    3688A      0.682158  3689A      0.682281  3690A      0.682432  
    3691A      0.683207  3692A      0.683791  3693A      0.683920  
    3694A      0.684312  3695A      0.684775  3696A      0.684904  
    3697A      0.684993  3698A      0.685261  3699A      0.685608  
    3700A      0.685867  3701A      0.686063  3702A      0.686326  
    3703A      0.686691  3704A      0.686905  3705A      0.687472  
    3706A      0.687551  3707A      0.687962  3708A      0.688194  
    3709A      0.688410  3710A      0.688542  3711A      0.688696  
    3712A      0.688907  3713A      0.689172  3714A      0.689653  
    3715A      0.689931  3716A      0.689996  3717A      0.690299  
    3718A      0.690585  3719A      0.690660  3720A      0.690782  
    3721A      0.691125  3722A      0.691491  3723A      0.691574  
    3724A      0.691876  3725A      0.692201  3726A      0.692551  
    3727A      0.692722  3728A      0.693102  3729A      0.693469  
    3730A      0.693707  3731A      0.693957  3732A      0.694285  
    3733A      0.694787  3734A      0.694823  3735A      0.695426  
    3736A      0.695697  3737A      0.695896  3738A      0.696146  
    3739A      0.696317  3740A      0.696642  3741A      0.696787  
    3742A      0.697113  3743A      0.697769  3744A      0.697952  
    3745A      0.698324  3746A      0.698656  3747A      0.698671  
    3748A      0.698801  3749A      0.699444  3750A      0.699862  
    3751A      0.700144  3752A      0.700295  3753A      0.700745  
    3754A      0.701405  3755A      0.701796  3756A      0.702196  
    3757A      0.702480  3758A      0.702869  3759A      0.703235  
    3760A      0.703466  3761A      0.703580  3762A      0.703779  
    3763A      0.704187  3764A      0.704553  3765A      0.704836  
    3766A      0.705238  3767A      0.705389  3768A      0.705692  
    3769A      0.705797  3770A      0.706000  3771A      0.706164  
    3772A      0.706430  3773A      0.706605  3774A      0.706921  
    3775A      0.706995  3776A      0.707566  3777A      0.707788  
    3778A      0.708452  3779A      0.708635  3780A      0.708727  
    3781A      0.708874  3782A      0.709148  3783A      0.709673  
    3784A      0.710055  3785A      0.710333  3786A      0.710634  
    3787A      0.711021  3788A      0.711770  3789A      0.711899  
    3790A      0.712084  3791A      0.712698  3792A      0.713073  
    3793A      0.713159  3794A      0.713489  3795A      0.713853  
    3796A      0.714341  3797A      0.714520  3798A      0.714822  
    3799A      0.715225  3800A      0.715449  3801A      0.715586  
    3802A      0.715867  3803A      0.716132  3804A      0.716192  
    3805A      0.716448  3806A      0.716703  3807A      0.716802  
    3808A      0.716909  3809A      0.717342  3810A      0.717780  
    3811A      0.717917  3812A      0.718178  3813A      0.718486  
    3814A      0.718579  3815A      0.718953  3816A      0.718992  
    3817A      0.719564  3818A      0.719853  3819A      0.720227  
    3820A      0.720777  3821A      0.720968  3822A      0.721136  
    3823A      0.721398  3824A      0.721669  3825A      0.722057  
    3826A      0.722295  3827A      0.722801  3828A      0.723015  
    3829A      0.723317  3830A      0.724138  3831A      0.724530  
    3832A      0.724805  3833A      0.724987  3834A      0.725239  
    3835A      0.725650  3836A      0.725867  3837A      0.725971  
    3838A      0.726244  3839A      0.726330  3840A      0.726668  
    3841A      0.727063  3842A      0.727748  3843A      0.728000  
    3844A      0.728088  3845A      0.728624  3846A      0.728668  
    3847A      0.729094  3848A      0.729370  3849A      0.729767  
    3850A      0.730020  3851A      0.730477  3852A      0.730758  
    3853A      0.730986  3854A      0.731205  3855A      0.731513  
    3856A      0.731878  3857A      0.732001  3858A      0.732583  
    3859A      0.733370  3860A      0.733466  3861A      0.733668  
    3862A      0.734029  3863A      0.734576  3864A      0.734680  
    3865A      0.734832  3866A      0.735144  3867A      0.735301  
    3868A      0.735425  3869A      0.735479  3870A      0.735893  
    3871A      0.736411  3872A      0.736506  3873A      0.736793  
    3874A      0.737304  3875A      0.737592  3876A      0.737710  
    3877A      0.737869  3878A      0.738011  3879A      0.738339  
    3880A      0.738878  3881A      0.738994  3882A      0.739444  
    3883A      0.739798  3884A      0.739932  3885A      0.740229  
    3886A      0.740405  3887A      0.740755  3888A      0.740916  
    3889A      0.741047  3890A      0.741317  3891A      0.741345  
    3892A      0.741688  3893A      0.742201  3894A      0.742414  
    3895A      0.743288  3896A      0.743744  3897A      0.744050  
    3898A      0.744370  3899A      0.744587  3900A      0.744820  
    3901A      0.744844  3902A      0.745133  3903A      0.745358  
    3904A      0.745757  3905A      0.745817  3906A      0.746044  
    3907A      0.746460  3908A      0.746539  3909A      0.747061  
    3910A      0.747368  3911A      0.747713  3912A      0.747935  
    3913A      0.748376  3914A      0.748526  3915A      0.748685  
    3916A      0.748864  3917A      0.749164  3918A      0.749667  
    3919A      0.749750  3920A      0.749953  3921A      0.750267  
    3922A      0.750403  3923A      0.750763  3924A      0.751092  
    3925A      0.751384  3926A      0.751529  3927A      0.751946  
    3928A      0.752313  3929A      0.753019  3930A      0.753184  
    3931A      0.753516  3932A      0.754663  3933A      0.755216  
    3934A      0.755225  3935A      0.755883  3936A      0.756009  
    3937A      0.756229  3938A      0.756276  3939A      0.756673  
    3940A      0.756737  3941A      0.756900  3942A      0.757574  
    3943A      0.757692  3944A      0.758355  3945A      0.758614  
    3946A      0.758948  3947A      0.759429  3948A      0.759840  
    3949A      0.759913  3950A      0.760473  3951A      0.760636  
    3952A      0.761051  3953A      0.761204  3954A      0.762111  
    3955A      0.762229  3956A      0.762587  3957A      0.762703  
    3958A      0.763146  3959A      0.764020  3960A      0.764400  
    3961A      0.764588  3962A      0.765044  3963A      0.765209  
    3964A      0.765306  3965A      0.765991  3966A      0.766327  
    3967A      0.766830  3968A      0.767095  3969A      0.767279  
    3970A      0.767656  3971A      0.768127  3972A      0.768373  
    3973A      0.768833  3974A      0.769062  3975A      0.769254  
    3976A      0.769564  3977A      0.770088  3978A      0.770319  
    3979A      0.770751  3980A      0.770854  3981A      0.771105  
    3982A      0.771316  3983A      0.771451  3984A      0.772214  
    3985A      0.772432  3986A      0.772575  3987A      0.772717  
    3988A      0.773166  3989A      0.773240  3990A      0.773349  
    3991A      0.773874  3992A      0.774075  3993A      0.775002  
    3994A      0.775243  3995A      0.775507  3996A      0.775593  
    3997A      0.776122  3998A      0.777597  3999A      0.777721  
    4000A      0.778245  4001A      0.778538  4002A      0.778654  
    4003A      0.778950  4004A      0.779612  4005A      0.779735  
    4006A      0.780572  4007A      0.781022  4008A      0.781371  
    4009A      0.781671  4010A      0.782064  4011A      0.782434  
    4012A      0.782532  4013A      0.782761  4014A      0.783050  
    4015A      0.784071  4016A      0.784296  4017A      0.784356  
    4018A      0.784820  4019A      0.785054  4020A      0.785541  
    4021A      0.785632  4022A      0.786304  4023A      0.786456  
    4024A      0.786742  4025A      0.787082  4026A      0.787698  
    4027A      0.788035  4028A      0.788170  4029A      0.788550  
    4030A      0.788809  4031A      0.788946  4032A      0.789465  
    4033A      0.789809  4034A      0.790307  4035A      0.790511  
    4036A      0.791012  4037A      0.791195  4038A      0.791721  
    4039A      0.792432  4040A      0.792860  4041A      0.793538  
    4042A      0.793804  4043A      0.793995  4044A      0.794438  
    4045A      0.794609  4046A      0.794832  4047A      0.795031  
    4048A      0.795611  4049A      0.795984  4050A      0.796031  
    4051A      0.796654  4052A      0.797843  4053A      0.798083  
    4054A      0.798550  4055A      0.799622  4056A      0.799833  
    4057A      0.800167  4058A      0.800312  4059A      0.801050  
    4060A      0.801586  4061A      0.801728  4062A      0.802392  
    4063A      0.802888  4064A      0.803591  4065A      0.803774  
    4066A      0.803957  4067A      0.804229  4068A      0.804460  
    4069A      0.804820  4070A      0.805220  4071A      0.805603  
    4072A      0.805776  4073A      0.806178  4074A      0.806872  
    4075A      0.807271  4076A      0.807606  4077A      0.808416  
    4078A      0.808523  4079A      0.808800  4080A      0.809227  
    4081A      0.809304  4082A      0.809874  4083A      0.810943  
    4084A      0.810976  4085A      0.811534  4086A      0.811766  
    4087A      0.812649  4088A      0.812736  4089A      0.813074  
    4090A      0.813448  4091A      0.813611  4092A      0.814061  
    4093A      0.814756  4094A      0.815064  4095A      0.815354  
    4096A      0.815800  4097A      0.815939  4098A      0.816306  
    4099A      0.817176  4100A      0.818262  4101A      0.818396  
    4102A      0.818458  4103A      0.819101  4104A      0.820454  
    4105A      0.821023  4106A      0.821043  4107A      0.821551  
    4108A      0.821706  4109A      0.822072  4110A      0.822206  
    4111A      0.822565  4112A      0.822957  4113A      0.823102  
    4114A      0.823298  4115A      0.824025  4116A      0.824716  
    4117A      0.825184  4118A      0.825647  4119A      0.826023  
    4120A      0.826358  4121A      0.827067  4122A      0.827744  
    4123A      0.828233  4124A      0.828740  4125A      0.829354  
    4126A      0.829938  4127A      0.830249  4128A      0.830700  
    4129A      0.831648  4130A      0.832383  4131A      0.833062  
    4132A      0.833919  4133A      0.834547  4134A      0.835601  
    4135A      0.836002  4136A      0.836979  4137A      0.837075  
    4138A      0.837348  4139A      0.837611  4140A      0.837945  
    4141A      0.838669  4142A      0.839203  4143A      0.839342  
    4144A      0.840323  4145A      0.840483  4146A      0.841196  
    4147A      0.841328  4148A      0.843187  4149A      0.843720  
    4150A      0.844114  4151A      0.844546  4152A      0.844575  
    4153A      0.844700  4154A      0.845111  4155A      0.845351  
    4156A      0.845931  4157A      0.846283  4158A      0.847218  
    4159A      0.847594  4160A      0.847778  4161A      0.848164  
    4162A      0.848783  4163A      0.849034  4164A      0.849952  
    4165A      0.850212  4166A      0.850416  4167A      0.850725  
    4168A      0.851422  4169A      0.851786  4170A      0.852301  
    4171A      0.852507  4172A      0.853185  4173A      0.853556  
    4174A      0.853638  4175A      0.853839  4176A      0.854473  
    4177A      0.854861  4178A      0.855841  4179A      0.856374  
    4180A      0.857056  4181A      0.857617  4182A      0.858089  
    4183A      0.858658  4184A      0.859598  4185A      0.859898  
    4186A      0.860292  4187A      0.860414  4188A      0.860783  
    4189A      0.861352  4190A      0.861686  4191A      0.861838  
    4192A      0.862282  4193A      0.862625  4194A      0.862830  
    4195A      0.863368  4196A      0.863494  4197A      0.863913  
    4198A      0.864231  4199A      0.865926  4200A      0.866032  
    4201A      0.866998  4202A      0.867361  4203A      0.867551  
    4204A      0.867851  4205A      0.868477  4206A      0.868838  
    4207A      0.871793  4208A      0.872226  4209A      0.872365  
    4210A      0.872953  4211A      0.872986  4212A      0.873193  
    4213A      0.873467  4214A      0.873806  4215A      0.874233  
    4216A      0.874328  4217A      0.876510  4218A      0.876664  
    4219A      0.876872  4220A      0.877229  4221A      0.877885  
    4222A      0.878184  4223A      0.879736  4224A      0.881694  
    4225A      0.881784  4226A      0.882019  4227A      0.882107  
    4228A      0.883328  4229A      0.884059  4230A      0.884150  
    4231A      0.885520  4232A      0.885562  4233A      0.885756  
    4234A      0.886013  4235A      0.886411  4236A      0.887939  
    4237A      0.888127  4238A      0.888458  4239A      0.889213  
    4240A      0.891286  4241A      0.892452  4242A      0.892613  
    4243A      0.892978  4244A      0.893426  4245A      0.894384  
    4246A      0.894787  4247A      0.895581  4248A      0.895928  
    4249A      0.896170  4250A      0.896551  4251A      0.896833  
    4252A      0.897053  4253A      0.898996  4254A      0.899379  
    4255A      0.900185  4256A      0.900921  4257A      0.901567  
    4258A      0.902254  4259A      0.903281  4260A      0.903895  
    4261A      0.904130  4262A      0.904234  4263A      0.904727  
    4264A      0.906507  4265A      0.908664  4266A      0.909149  
    4267A      0.909460  4268A      0.909586  4269A      0.909797  
    4270A      0.910558  4271A      0.911058  4272A      0.914295  
    4273A      0.914724  4274A      0.915076  4275A      0.916882  
    4276A      0.917190  4277A      0.918381  4278A      0.919008  
    4279A      0.919549  4280A      0.919630  4281A      0.920615  
    4282A      0.920966  4283A      0.921237  4284A      0.921783  
    4285A      0.922404  4286A      0.922672  4287A      0.923344  
    4288A      0.924606  4289A      0.925226  4290A      0.925595  
    4291A      0.926070  4292A      0.927247  4293A      0.928755  
    4294A      0.928883  4295A      0.929723  4296A      0.929937  
    4297A      0.930230  4298A      0.931144  4299A      0.931947  
    4300A      0.933193  4301A      0.934465  4302A      0.934481  
    4303A      0.934905  4304A      0.935671  4305A      0.935908  
    4306A      0.937763  4307A      0.938964  4308A      0.939683  
    4309A      0.940215  4310A      0.942272  4311A      0.942475  
    4312A      0.942645  4313A      0.942754  4314A      0.943847  
    4315A      0.943853  4316A      0.945811  4317A      0.946804  
    4318A      0.947147  4319A      0.948109  4320A      0.950558  
    4321A      0.950951  4322A      0.951889  4323A      0.952010  
    4324A      0.953548  4325A      0.953743  4326A      0.954717  
    4327A      0.954874  4328A      0.955572  4329A      0.957313  
    4330A      0.957667  4331A      0.958095  4332A      0.958277  
    4333A      0.959728  4334A      0.960146  4335A      0.961360  
    4336A      0.962525  4337A      0.962725  4338A      0.963518  
    4339A      0.964070  4340A      0.964194  4341A      0.965594  
    4342A      0.965860  4343A      0.968038  4344A      0.968158  
    4345A      0.968976  4346A      0.970528  4347A      0.971396  
    4348A      0.973041  4349A      0.973741  4350A      0.976056  
    4351A      0.976482  4352A      0.976709  4353A      0.978383  
    4354A      0.979444  4355A      0.979609  4356A      0.981212  
    4357A      0.982490  4358A      0.983125  4359A      0.983790  
    4360A      0.984787  4361A      0.986592  4362A      0.987261  
    4363A      0.987877  4364A      0.988859  4365A      0.990022  
    4366A      0.990060  4367A      0.991200  4368A      0.992150  
    4369A      0.992736  4370A      0.993775  4371A      0.995322  
    4372A      0.995959  4373A      0.996056  4374A      0.997684  
    4375A      1.000151  4376A      1.000680  4377A      1.003005  
    4378A      1.004223  4379A      1.005248  4380A      1.005745  
    4381A      1.007994  4382A      1.008470  4383A      1.009647  
    4384A      1.012258  4385A      1.012545  4386A      1.013910  
    4387A      1.018304  4388A      1.019722  4389A      1.021046  
    4390A      1.023126  4391A      1.025409  4392A      1.025986  
    4393A      1.026139  4394A      1.026302  4395A      1.026556  
    4396A      1.026736  4397A      1.027369  4398A      1.027855  
    4399A      1.032799  4400A      1.034590  4401A      1.034701  
    4402A      1.036909  4403A      1.037524  4404A      1.037893  
    4405A      1.038529  4406A      1.039355  4407A      1.041565  
    4408A      1.043404  4409A      1.044455  4410A      1.044627  
    4411A      1.046174  4412A      1.050601  4413A      1.051069  
    4414A      1.052996  4415A      1.053084  4416A      1.055241  
    4417A      1.056893  4418A      1.057955  4419A      1.058115  
    4420A      1.058274  4421A      1.062095  4422A      1.062444  
    4423A      1.062691  4424A      1.063956  4425A      1.065757  
    4426A      1.067322  4427A      1.068777  4428A      1.069161  
    4429A      1.072134  4430A      1.073282  4431A      1.078813  
    4432A      1.082394  4433A      1.083841  4434A      1.084411  
    4435A      1.088089  4436A      1.090051  4437A      1.090800  
    4438A      1.091181  4439A      1.091727  4440A      1.094478  
    4441A      1.097444  4442A      1.101047  4443A      1.103977  
    4444A      1.107082  4445A      1.117262  4446A      1.120184  
    4447A      1.120456  4448A      1.121365  4449A      1.123251  
    4450A      1.124589  4451A      1.126244  4452A      1.134568  
    4453A      1.143633  4454A      1.145897  4455A      1.146106  
    4456A      1.146900  4457A      1.147134  4458A      1.149447  
    4459A      1.151414  4460A      1.156073  4461A      1.156577  
    4462A      1.159801  4463A      1.170197  4464A      1.172730  
    4465A      1.197830  4466A      1.201710  4467A      1.202804  
    4468A      1.209276  4469A      1.219488  4470A      1.244571  
    4471A      1.260163  4472A      1.277004  4473A      1.281346  
    4474A      1.282859  

    Final Occupation by Irrep:
              A 
    DOCC [  2826 ]
    NA   [  2826 ]
    NB   [  2826 ]

  @DF-RHF Final Energy: -37673.89146220704424

   => Energetics <=

    Nuclear Repulsion Energy =         640352.7385195242241025
    One-Electron Energy =             -1331545.4425868557300419
    Two-Electron Energy =              653534.0806805442553014
    Total Energy =                     -37673.8914622070296900

Computation Completed


Properties will be evaluated at   0.000000,   0.000000,   0.000000 [a0]

Properties computed using the SCF density matrix


 Multipole Moments:

 ------------------------------------------------------------------------------------
     Multipole            Electronic (a.u.)      Nuclear  (a.u.)        Total (a.u.)
 ------------------------------------------------------------------------------------

 L = 1.  Multiply by 2.5417464519 to convert [e a0] to [Debye]
 Dipole X            :     -81131.3388669        81115.2826208          -16.0562461
 Dipole Y            :    -503061.8776692       503038.1517431          -23.7259261
 Dipole Z            :    -594452.7656802       594600.4583259          147.6926457
 Magnitude           :                                                  150.4454725

 ------------------------------------------------------------------------------------

*** tstop() called on atl1-1-01-010-22-2.pace.gatech.edu at Sat May 24 05:12:25 2025
Module time:
	user time   = 2621357.47 seconds =   43689.29 minutes
	system time =    8927.05 seconds =     148.78 minutes
	total time  =     299327 seconds =    4988.78 minutes
Total time:
	user time   = 2621357.47 seconds =   43689.29 minutes
	system time =    8927.05 seconds =     148.78 minutes
	total time  =     299327 seconds =    4988.78 minutes
Wall time: 299327.69 seconds
