# Supplementary material for: SparcleQC: Automated Input File Creation for QM/MM Studies of Protein:Ligand Complexes
Source: J Chem Inf Model. 2025 Jun 17;65(13):6433–40. doi: 10.1021/acs.jcim.5c00617 (PMC12264949; doi:10.1021/acs.jcim.5c00617)
Supplement: Supplementary file 2 [file ci5c00617_si_002.zip › si/convergence/ex2_1AAL/1aal_results.csv]

Atoms	Cutoff	QM/MM	QM	Time
53	3.0	-29.56481673164598	-32.818442278251396	25.14
65	3.5	-29.938129917306437	-33.58348448550402	31.87
106	4.0	-29.976704487543667	-34.75308839622376	74.28999999999999
184	4.5	-29.774630678345968	-33.69827052362819	379.13
225	5.5	-29.869415193479327	-32.859357899864925	621.69
253	7.0	-29.91637916941104	-34.315633335020834	842.11
292	7.5	-29.768221744732898	-33.52203466530051	1305.9299999999998
295	8.0	-29.727856284033376	-33.13592433497322	1380.54
420	8.5	-29.39799725568786	-32.368964744880934	4375.47
