# Supplementary material for: SparcleQC: Automated Input File Creation for QM/MM Studies of Protein:Ligand Complexes
Source: J Chem Inf Model. 2025 Jun 17;65(13):6433–40. doi: 10.1021/acs.jcim.5c00617 (PMC12264949; doi:10.1021/acs.jcim.5c00617)
Supplement: Supplementary file 2 [file ci5c00617_si_002.zip › si/convergence/ex2_1AAL/1aal_H3PO4_fixedprot.pdb]

CRYST1   56.280   89.580   48.360  90.00  90.00  90.00 C 2 2 21      0
ATOM      1  N   ARG B   1       8.421  64.976  10.829  1.00 40.80           N  
ATOM      2  CA  ARG B   1       9.309  63.809  10.679  1.00 37.99           C  
ATOM      3  C   ARG B   1       8.331  62.628  10.774  1.00 36.28           C  
ATOM      4  O   ARG B   1       7.573  62.590  11.771  1.00 38.65           O  
ATOM      5  CB  ARG B   1      10.421  63.698  11.717  1.00 33.95           C  
ATOM      6  CG  ARG B   1      10.118  62.648  12.775  1.00 35.14           C  
ATOM      7  CD  ARG B   1      11.213  62.620  13.784  1.00 37.40           C  
ATOM      8  NE  ARG B   1      12.282  63.542  13.400  1.00 39.54           N  
ATOM      9  CZ  ARG B   1      12.462  64.701  14.073  1.00 39.72           C  
ATOM     10  NH1 ARG B   1      11.710  64.948  15.143  1.00 40.27           N1+
ATOM     11  NH2 ARG B   1      13.346  65.628  13.694  1.00 37.70           N  
ATOM     12  HA  ARG B   1       9.752  63.825   9.683  1.00 37.99           H  
ATOM     13  HB2 ARG B   1      11.348  63.428  11.211  1.00 33.95           H  
ATOM     14  HB3 ARG B   1      10.550  64.665  12.203  1.00 33.95           H  
ATOM     15  HG2 ARG B   1       9.177  62.892  13.268  1.00 35.14           H  
ATOM     16  HG3 ARG B   1      10.036  61.670  12.302  1.00 35.14           H  
ATOM     17  HD2 ARG B   1      10.815  62.916  14.755  1.00 37.40           H  
ATOM     18  HD3 ARG B   1      11.615  61.609  13.852  1.00 37.40           H  
ATOM     19  HE  ARG B   1      12.890  63.311  12.627  1.00 39.54           H  
ATOM     20 HH11 ARG B   1      11.026  64.270  15.447  1.00 40.27           H  
ATOM     21 HH12 ARG B   1      11.824  65.813  15.651  1.00 40.27           H  
ATOM     22 HH21 ARG B   1      13.922  65.473  12.879  1.00 37.70           H  
ATOM     23 HH22 ARG B   1      13.438  66.484  14.222  1.00 37.70           H  
ATOM     24  H1  ARG B   1       8.968  65.824  10.781  1.00 40.80           H  
ATOM     25  H2  ARG B   1       7.736  64.975  10.087  1.00 40.80           H  
ATOM     26  H3  ARG B   1       7.951  64.929  11.721  1.00 40.80           H  
ATOM     27  N   PRO B   2       8.413  61.759   9.767  1.00 31.87           N  
ATOM     28  CA  PRO B   2       7.535  60.590   9.805  1.00 27.77           C  
ATOM     29  C   PRO B   2       7.676  59.800  11.105  1.00 25.78           C  
ATOM     30  O   PRO B   2       8.720  59.621  11.768  1.00 22.40           O  
ATOM     31  CB  PRO B   2       8.000  59.872   8.555  1.00 27.40           C  
ATOM     32  CG  PRO B   2       8.822  60.791   7.721  1.00 29.16           C  
ATOM     33  CD  PRO B   2       9.362  61.864   8.647  1.00 29.34           C  
ATOM     34  HA  PRO B   2       6.499  60.907   9.680  1.00 27.77           H  
ATOM     35  HB2 PRO B   2       8.599  59.006   8.837  1.00 27.40           H  
ATOM     36  HB3 PRO B   2       7.133  59.542   7.983  1.00 27.40           H  
ATOM     37  HG2 PRO B   2       9.645  60.244   7.261  1.00 29.16           H  
ATOM     38  HG3 PRO B   2       8.202  61.246   6.949  1.00 29.16           H  
ATOM     39  HD2 PRO B   2       9.328  62.850   8.183  1.00 29.34           H  
ATOM     40  HD3 PRO B   2      10.374  61.623   8.972  1.00 29.34           H  
ATOM     41  N   ASP B   3       6.572  59.231  11.600  1.00 23.50           N  
ATOM     42  CA  ASP B   3       6.571  58.399  12.794  1.00 24.53           C  
ATOM     43  C   ASP B   3       7.562  57.207  12.746  1.00 20.90           C  
ATOM     44  O   ASP B   3       8.036  56.844  13.813  1.00 18.56           O  
ATOM     45  CB  ASP B   3       5.189  57.787  13.042  0.50 30.43           C  
ATOM     46  CG  ASP B   3       4.216  58.867  13.634  0.50 33.17           C  
ATOM     47  OD1 ASP B   3       4.474  60.126  13.575  0.50 32.97           O  
ATOM     48  OD2 ASP B   3       3.128  58.492  14.227  0.50 34.77           O1-
ATOM     49  H   ASP B   3       5.696  59.386  11.122  1.00 23.50           H  
ATOM     50  HA  ASP B   3       6.828  59.025  13.649  1.00 24.53           H  
ATOM     51  HB2 ASP B   3       4.785  57.417  12.100  0.50 30.43           H  
ATOM     52  HB3 ASP B   3       5.281  56.960  13.746  0.50 30.43           H  
ATOM     53  N   PHE B   4       7.816  56.654  11.544  1.00 21.54           N  
ATOM     54  CA  PHE B   4       8.746  55.487  11.432  1.00 18.65           C  
ATOM     55  C   PHE B   4      10.173  55.900  11.820  1.00 19.17           C  
ATOM     56  O   PHE B   4      10.940  55.020  12.167  1.00 18.98           O  
ATOM     57  CB  PHE B   4       8.768  54.814  10.100  1.00 16.35           C  
ATOM     58  CG  PHE B   4       9.195  55.597   8.930  1.00 16.83           C  
ATOM     59  CD1 PHE B   4      10.578  55.738   8.741  1.00 17.67           C  
ATOM     60  CD2 PHE B   4       8.320  56.219   8.077  1.00 17.45           C  
ATOM     61  CE1 PHE B   4      11.066  56.417   7.654  1.00 19.19           C  
ATOM     62  CE2 PHE B   4       8.812  56.906   6.973  1.00 19.88           C  
ATOM     63  CZ  PHE B   4      10.207  57.023   6.746  1.00 19.15           C  
ATOM     64  H   PHE B   4       7.377  57.029  10.715  1.00 21.54           H  
ATOM     65  HA  PHE B   4       8.418  54.745  12.160  1.00 18.65           H  
ATOM     66  HB2 PHE B   4       9.442  53.961  10.181  1.00 16.35           H  
ATOM     67  HB3 PHE B   4       7.767  54.433   9.901  1.00 16.35           H  
ATOM     68  HD1 PHE B   4      11.263  55.309   9.457  1.00 17.67           H  
ATOM     69  HD2 PHE B   4       7.257  56.176   8.261  1.00 17.45           H  
ATOM     70  HE1 PHE B   4      12.133  56.481   7.502  1.00 19.19           H  
ATOM     71  HE2 PHE B   4       8.121  57.358   6.277  1.00 19.88           H  
ATOM     72  HZ  PHE B   4      10.589  57.566   5.894  1.00 19.15           H  
ATOM     73  N   CYS B   5      10.396  57.228  11.800  1.00 17.00           N  
ATOM     74  CA  CYS B   5      11.734  57.692  12.251  1.00 16.10           C  
ATOM     75  C   CYS B   5      11.965  57.424  13.720  1.00 14.51           C  
ATOM     76  O   CYS B   5      13.085  57.426  14.274  1.00 15.76           O  
ATOM     77  CB  CYS B   5      11.773  59.237  12.025  1.00 15.36           C  
ATOM     78  SG  CYS B   5      11.877  59.653  10.296  1.00 17.52           S  
ATOM     79  H   CYS B   5       9.687  57.878  11.493  1.00 17.00           H  
ATOM     80  HA  CYS B   5      12.513  57.211  11.659  1.00 16.10           H  
ATOM     81  HB2 CYS B   5      10.866  59.677  12.439  1.00 15.36           H  
ATOM     82  HB3 CYS B   5      12.638  59.651  12.543  1.00 15.36           H  
ATOM     83  N   LEU B   6      10.906  57.192  14.490  1.00 14.15           N  
ATOM     84  CA  LEU B   6      10.946  56.977  15.924  1.00 15.44           C  
ATOM     85  C   LEU B   6      11.102  55.545  16.450  1.00 14.71           C  
ATOM     86  O   LEU B   6      11.288  55.457  17.653  1.00 18.99           O  
ATOM     87  CB  LEU B   6       9.739  57.655  16.625  1.00 19.52           C  
ATOM     88  CG  LEU B   6       9.465  59.098  16.120  1.00 23.21           C  
ATOM     89  CD1 LEU B   6       8.316  59.765  16.862  1.00 25.20           C  
ATOM     90  CD2 LEU B   6      10.736  59.943  16.296  1.00 25.54           C  
ATOM     91  H   LEU B   6      10.002  57.163  14.041  1.00 14.15           H  
ATOM     92  HA  LEU B   6      11.827  57.514  16.275  1.00 15.44           H  
ATOM     93  HB2 LEU B   6       8.850  57.051  16.444  1.00 19.52           H  
ATOM     94  HB3 LEU B   6       9.929  57.688  17.698  1.00 19.52           H  
ATOM     95  HG  LEU B   6       9.218  59.056  15.059  1.00 23.21           H  
ATOM     96 HD11 LEU B   6       7.411  59.170  16.741  1.00 25.20           H  
ATOM     97 HD12 LEU B   6       8.152  60.763  16.455  1.00 25.20           H  
ATOM     98 HD13 LEU B   6       8.562  59.840  17.921  1.00 25.20           H  
ATOM     99 HD21 LEU B   6      11.563  59.470  15.767  1.00 25.54           H  
ATOM    100 HD22 LEU B   6      10.979  60.017  17.356  1.00 25.54           H  
ATOM    101 HD23 LEU B   6      10.568  60.941  15.891  1.00 25.54           H  
ATOM    102  N   GLU B   7      11.043  54.663  15.481  1.00 16.81           N  
ATOM    103  CA  GLU B   7      11.212  53.297  16.030  1.00 20.22           C  
ATOM    104  C   GLU B   7      12.685  52.971  16.126  1.00 18.59           C  
ATOM    105  O   GLU B   7      13.614  53.498  15.506  1.00 18.04           O  
ATOM    106  CB  GLU B   7      10.402  52.452  15.055  1.00 24.49           C  
ATOM    107  CG  GLU B   7      11.117  51.947  13.817  1.00 32.21           C  
ATOM    108  CD  GLU B   7      10.232  51.540  12.645  1.00 35.43           C  
ATOM    109  OE1 GLU B   7       9.001  51.482  12.837  1.00 37.74           O  
ATOM    110  OE2 GLU B   7      11.036  51.422  11.659  1.00 33.88           O1-
ATOM    111  H   GLU B   7      10.903  54.882  14.505  1.00 16.81           H  
ATOM    112  HA  GLU B   7      10.761  53.244  17.021  1.00 20.22           H  
ATOM    113  HB2 GLU B   7      10.036  51.582  15.600  1.00 24.49           H  
ATOM    114  HB3 GLU B   7       9.540  53.037  14.734  1.00 24.49           H  
ATOM    115  HG2 GLU B   7      11.782  52.739  13.472  1.00 32.21           H  
ATOM    116  HG3 GLU B   7      11.726  51.088  14.100  1.00 32.21           H  
ATOM    117  N   PRO B   8      12.942  52.004  16.991  1.00 18.59           N  
ATOM    118  CA  PRO B   8      14.257  51.419  17.209  1.00 18.21           C  
ATOM    119  C   PRO B   8      14.748  50.706  15.929  1.00 17.01           C  
ATOM    120  O   PRO B   8      13.944  50.229  15.086  1.00 16.94           O  
ATOM    121  CB  PRO B   8      14.024  50.385  18.325  1.00 20.66           C  
ATOM    122  CG  PRO B   8      12.651  50.604  18.884  1.00 22.07           C  
ATOM    123  CD  PRO B   8      11.885  51.276  17.763  1.00 21.01           C  
ATOM    124  HA  PRO B   8      14.971  52.179  17.527  1.00 18.21           H  
ATOM    125  HB2 PRO B   8      14.768  50.516  19.111  1.00 20.66           H  
ATOM    126  HB3 PRO B   8      14.097  49.378  17.914  1.00 20.66           H  
ATOM    127  HG2 PRO B   8      12.188  49.654  19.151  1.00 22.07           H  
ATOM    128  HG3 PRO B   8      12.698  51.258  19.754  1.00 22.07           H  
ATOM    129  HD2 PRO B   8      11.147  51.972  18.161  1.00 21.01           H  
ATOM    130  HD3 PRO B   8      11.402  50.529  17.133  1.00 21.01           H  
ATOM    131  N   PRO B   9      16.074  50.716  15.758  1.00 14.84           N  
ATOM    132  CA  PRO B   9      16.720  50.096  14.609  1.00 15.46           C  
ATOM    133  C   PRO B   9      16.507  48.562  14.712  1.00 15.61           C  
ATOM    134  O   PRO B   9      16.467  48.054  15.845  1.00 18.16           O  
ATOM    135  CB  PRO B   9      18.191  50.465  14.746  1.00 14.01           C  
ATOM    136  CG  PRO B   9      18.415  50.641  16.216  1.00 14.47           C  
ATOM    137  CD  PRO B   9      17.078  51.274  16.681  1.00 14.68           C  
ATOM    138  HA  PRO B   9      16.308  50.483  13.677  1.00 15.46           H  
ATOM    139  HB2 PRO B   9      18.404  51.392  14.213  1.00 14.01           H  
ATOM    140  HB3 PRO B   9      18.818  49.659  14.364  1.00 14.01           H  
ATOM    141  HG2 PRO B   9      18.589  49.683  16.706  1.00 14.47           H  
ATOM    142  HG3 PRO B   9      19.246  51.322  16.399  1.00 14.47           H  
ATOM    143  HD2 PRO B   9      17.116  52.360  16.600  1.00 14.68           H  
ATOM    144  HD3 PRO B   9      16.855  50.978  17.706  1.00 14.68           H  
ATOM    145  N   TYR B  10      16.397  47.916  13.577  1.00 15.05           N  
ATOM    146  CA  TYR B  10      16.094  46.457  13.551  1.00 16.25           C  
ATOM    147  C   TYR B  10      17.182  45.691  12.822  1.00 14.66           C  
ATOM    148  O   TYR B  10      17.213  45.890  11.582  1.00 14.79           O  
ATOM    149  CB  TYR B  10      14.748  46.323  12.840  1.00 16.69           C  
ATOM    150  CG  TYR B  10      14.213  44.893  12.801  1.00 20.56           C  
ATOM    151  CD1 TYR B  10      13.879  44.254  14.000  1.00 23.22           C  
ATOM    152  CD2 TYR B  10      14.106  44.307  11.538  1.00 19.04           C  
ATOM    153  CE1 TYR B  10      13.396  42.904  13.854  1.00 24.15           C  
ATOM    154  CE2 TYR B  10      13.659  42.983  11.436  1.00 21.88           C  
ATOM    155  CZ  TYR B  10      13.288  42.327  12.595  1.00 23.86           C  
ATOM    156  OH  TYR B  10      12.802  41.058  12.375  1.00 26.55           O  
ATOM    157  H   TYR B  10      16.519  48.414  12.707  1.00 15.05           H  
ATOM    158  HA  TYR B  10      16.006  46.084  14.572  1.00 16.25           H  
ATOM    159  HB2 TYR B  10      14.021  46.948  13.359  1.00 16.69           H  
ATOM    160  HB3 TYR B  10      14.854  46.685  11.817  1.00 16.69           H  
ATOM    161  HD1 TYR B  10      13.976  44.736  14.962  1.00 23.22           H  
ATOM    162  HD2 TYR B  10      14.364  44.867  10.651  1.00 19.04           H  
ATOM    163  HE1 TYR B  10      13.116  42.337  14.730  1.00 24.15           H  
ATOM    164  HE2 TYR B  10      13.606  42.488  10.478  1.00 21.88           H  
ATOM    165  HH  TYR B  10      13.477  40.527  11.947  1.00 26.55           H  
ATOM    166  N   THR B  11      17.970  44.910  13.553  1.00 13.64           N  
ATOM    167  CA  THR B  11      19.035  44.166  12.845  1.00 13.91           C  
ATOM    168  C   THR B  11      18.373  43.030  12.017  1.00 14.24           C  
ATOM    169  O   THR B  11      18.878  42.833  10.914  1.00 14.36           O  
ATOM    170  CB  THR B  11      20.072  43.604  13.866  1.00 18.27           C  
ATOM    171  CG2 THR B  11      21.083  42.666  13.175  1.00 17.32           C  
ATOM    172  OG1 THR B  11      20.716  44.789  14.453  1.00 19.07           O  
ATOM    173  H   THR B  11      17.847  44.827  14.552  1.00 13.64           H  
ATOM    174  HA  THR B  11      19.546  44.846  12.163  1.00 13.91           H  
ATOM    175  HB  THR B  11      19.547  43.055  14.648  1.00 18.27           H  
ATOM    176  HG1 THR B  11      21.529  44.980  13.979  1.00 19.07           H  
ATOM    177 HG21 THR B  11      21.793  42.290  13.912  1.00 17.32           H  
ATOM    178 HG22 THR B  11      21.619  43.216  12.402  1.00 17.32           H  
ATOM    179 HG23 THR B  11      20.551  41.829  12.722  1.00 17.32           H  
ATOM    180  N   GLY B  12      17.331  42.415  12.578  1.00 14.41           N  
ATOM    181  CA  GLY B  12      16.690  41.396  11.752  1.00 16.80           C  
ATOM    182  C   GLY B  12      17.442  40.053  12.005  1.00 17.99           C  
ATOM    183  O   GLY B  12      18.439  40.003  12.729  1.00 18.78           O  
ATOM    184  H   GLY B  12      17.008  42.638  13.509  1.00 14.41           H  
ATOM    185  HA2 GLY B  12      15.641  41.295  12.032  1.00 16.80           H  
ATOM    186  HA3 GLY B  12      16.767  41.670  10.700  1.00 16.80           H  
ATOM    187  N   PRO B  13      16.825  39.037  11.338  1.00 17.56           N  
ATOM    188  CA  PRO B  13      17.371  37.684  11.551  1.00 19.81           C  
ATOM    189  C   PRO B  13      18.505  37.239  10.700  1.00 19.73           C  
ATOM    190  O   PRO B  13      19.064  36.220  11.118  1.00 24.47           O  
ATOM    191  CB  PRO B  13      16.060  36.889  11.375  1.00 18.29           C  
ATOM    192  CG  PRO B  13      15.328  37.563  10.275  1.00 17.82           C  
ATOM    193  CD  PRO B  13      15.686  39.081  10.423  1.00 17.91           C  
ATOM    194  HA  PRO B  13      17.678  37.603  12.594  1.00 19.81           H  
ATOM    195  HB2 PRO B  13      15.474  36.915  12.293  1.00 18.29           H  
ATOM    196  HB3 PRO B  13      16.281  35.858  11.101  1.00 18.29           H  
ATOM    197  HG2 PRO B  13      15.657  37.184   9.307  1.00 17.82           H  
ATOM    198  HG3 PRO B  13      14.254  37.416  10.392  1.00 17.82           H  
ATOM    199  HD2 PRO B  13      14.856  39.644  10.851  1.00 17.91           H  
ATOM    200  HD3 PRO B  13      15.981  39.502   9.462  1.00 17.91           H  
ATOM    201  N   CYS B  14      18.950  37.845   9.656  1.00 17.93           N  
ATOM    202  CA  CYS B  14      20.034  37.407   8.763  1.00 17.65           C  
ATOM    203  C   CYS B  14      21.357  37.725   9.468  1.00 19.92           C  
ATOM    204  O   CYS B  14      21.357  38.453  10.484  1.00 22.01           O  
ATOM    205  CB  CYS B  14      19.833  37.838   7.330  1.00 16.73           C  
ATOM    206  SG  CYS B  14      18.277  37.095   6.725  1.00 19.13           S  
ATOM    207  H   CYS B  14      18.505  38.721   9.423  1.00 17.93           H  
ATOM    208  HA  CYS B  14      19.971  36.319   8.747  1.00 17.65           H  
ATOM    209  HB2 CYS B  14      19.768  38.925   7.277  1.00 16.73           H  
ATOM    210  HB3 CYS B  14      20.667  37.490   6.721  1.00 16.73           H  
ATOM    211  N   LYS B  15      22.356  37.146   8.830  1.00 19.14           N  
ATOM    212  CA  LYS B  15      23.641  37.257   9.541  1.00 23.08           C  
ATOM    213  C   LYS B  15      24.789  38.059   8.991  1.00 23.17           C  
ATOM    214  O   LYS B  15      25.874  37.811   9.561  1.00 25.37           O  
ATOM    215  CB  LYS B  15      24.106  35.796   9.773  1.00 29.32           C  
ATOM    216  CG  LYS B  15      23.210  34.987  10.733  1.00 34.50           C  
ATOM    217  CD  LYS B  15      23.051  35.632  12.112  1.00 40.19           C  
ATOM    218  CE  LYS B  15      21.809  35.136  12.855  1.00 44.57           C  
ATOM    219  NZ  LYS B  15      20.945  36.262  13.354  1.00 46.05           N1+
ATOM    220  H   LYS B  15      22.250  36.674   7.943  1.00 19.14           H  
ATOM    221  HA  LYS B  15      23.417  37.671  10.524  1.00 23.08           H  
ATOM    222  HB2 LYS B  15      24.121  35.286   8.810  1.00 29.32           H  
ATOM    223  HB3 LYS B  15      25.120  35.813  10.174  1.00 29.32           H  
ATOM    224  HG2 LYS B  15      23.650  33.998  10.864  1.00 34.50           H  
ATOM    225  HG3 LYS B  15      22.224  34.875  10.282  1.00 34.50           H  
ATOM    226  HD2 LYS B  15      23.932  35.398  12.710  1.00 40.19           H  
ATOM    227  HD3 LYS B  15      22.982  36.713  11.991  1.00 40.19           H  
ATOM    228  HE2 LYS B  15      21.220  34.518  12.177  1.00 44.57           H  
ATOM    229  HE3 LYS B  15      22.123  34.529  13.704  1.00 44.57           H  
ATOM    230  HZ1 LYS B  15      21.301  37.140  13.005  1.00 46.05           H  
ATOM    231  HZ2 LYS B  15      19.998  36.129  13.028  1.00 46.05           H  
ATOM    232  HZ3 LYS B  15      20.955  36.272  14.364  1.00 46.05           H  
ATOM    233  N   ALA B  16      24.440  38.914   8.065  1.00 20.25           N  
ATOM    234  CA  ALA B  16      25.391  39.814   7.401  1.00 18.84           C  
ATOM    235  C   ALA B  16      25.786  40.863   8.467  1.00 16.40           C  
ATOM    236  O   ALA B  16      25.186  40.912   9.540  1.00 17.95           O  
ATOM    237  CB  ALA B  16      24.773  40.329   6.127  1.00 18.22           C  
ATOM    238  H   ALA B  16      23.468  38.957   7.793  1.00 20.25           H  
ATOM    239  HA  ALA B  16      26.280  39.240   7.141  1.00 18.84           H  
ATOM    240  HB1 ALA B  16      25.558  40.533   5.399  1.00 18.22           H  
ATOM    241  HB2 ALA B  16      24.223  41.247   6.335  1.00 18.22           H  
ATOM    242  HB3 ALA B  16      24.091  39.580   5.725  1.00 18.22           H  
ATOM    243  N   ARG B  17      26.830  41.582   8.055  1.00 19.03           N  
ATOM    244  CA  ARG B  17      27.319  42.671   8.991  1.00 20.26           C  
ATOM    245  C   ARG B  17      27.436  43.904   8.064  1.00 19.35           C  
ATOM    246  O   ARG B  17      28.424  44.253   7.400  1.00 21.74           O  
ATOM    247  CB  ARG B  17      28.550  42.240   9.749  0.50 21.81           C  
ATOM    248  CG  ARG B  17      28.769  40.834  10.215  0.50 20.31           C  
ATOM    249  CD  ARG B  17      30.226  40.546   9.957  0.50 20.83           C  
ATOM    250  NE  ARG B  17      30.868  40.479  11.266  0.50 21.10           N  
ATOM    251  CZ  ARG B  17      32.140  40.063  11.332  0.50 18.86           C  
ATOM    252  NH1 ARG B  17      32.879  39.707  10.258  0.50 19.65           N1+
ATOM    253  NH2 ARG B  17      32.493  40.084  12.584  0.50 16.89           N  
ATOM    254  H   ARG B  17      27.273  41.410   7.164  1.00 19.03           H  
ATOM    255  HA  ARG B  17      26.530  42.870   9.716  1.00 20.26           H  
ATOM    256  HB2 ARG B  17      29.397  42.479   9.106  0.50 21.81           H  
ATOM    257  HB3 ARG B  17      28.625  42.882  10.627  0.50 21.81           H  
ATOM    258  HG2 ARG B  17      28.546  40.746  11.278  0.50 20.31           H  
ATOM    259  HG3 ARG B  17      28.144  40.148   9.643  0.50 20.31           H  
ATOM    260  HD2 ARG B  17      30.668  41.344   9.360  0.50 20.83           H  
ATOM    261  HD3 ARG B  17      30.332  39.592   9.441  0.50 20.83           H  
ATOM    262  HE  ARG B  17      30.365  40.740  12.102  0.50 21.10           H  
ATOM    263 HH11 ARG B  17      32.475  39.742   9.333  0.50 19.65           H  
ATOM    264 HH12 ARG B  17      33.835  39.406  10.380  0.50 19.65           H  
ATOM    265 HH21 ARG B  17      31.833  40.378  13.290  0.50 16.89           H  
ATOM    266 HH22 ARG B  17      33.427  39.806  12.850  0.50 16.89           H  
ATOM    267  N   ILE B  18      26.237  44.531   7.936  1.00 16.67           N  
ATOM    268  CA  ILE B  18      26.130  45.680   7.028  1.00 17.24           C  
ATOM    269  C   ILE B  18      25.828  46.983   7.826  1.00 15.65           C  
ATOM    270  O   ILE B  18      24.883  46.985   8.608  1.00 15.48           O  
ATOM    271  CB  ILE B  18      24.958  45.474   6.007  1.00 18.13           C  
ATOM    272  CG1 ILE B  18      25.151  44.138   5.203  1.00 20.32           C  
ATOM    273  CG2 ILE B  18      24.759  46.713   5.078  1.00 17.21           C  
ATOM    274  CD1 ILE B  18      23.801  43.740   4.495  1.00 17.20           C  
ATOM    275  H   ILE B  18      25.433  44.212   8.457  1.00 16.67           H  
ATOM    276  HA  ILE B  18      27.067  45.799   6.484  1.00 17.24           H  
ATOM    277  HB  ILE B  18      24.044  45.364   6.591  1.00 18.13           H  
ATOM    278 HG12 ILE B  18      25.448  43.344   5.888  1.00 20.32           H  
ATOM    279 HG13 ILE B  18      25.927  44.277   4.451  1.00 20.32           H  
ATOM    280 HG21 ILE B  18      23.936  46.523   4.389  1.00 17.21           H  
ATOM    281 HG22 ILE B  18      24.529  47.589   5.685  1.00 17.21           H  
ATOM    282 HG23 ILE B  18      25.673  46.893   4.512  1.00 17.21           H  
ATOM    283 HD11 ILE B  18      23.941  42.813   3.939  1.00 17.20           H  
ATOM    284 HD12 ILE B  18      23.503  44.533   3.809  1.00 17.20           H  
ATOM    285 HD13 ILE B  18      23.024  43.599   5.247  1.00 17.20           H  
ATOM    286  N   ILE B  19      26.614  48.002   7.543  1.00 13.50           N  
ATOM    287  CA  ILE B  19      26.319  49.248   8.292  1.00 11.49           C  
ATOM    288  C   ILE B  19      25.130  49.933   7.671  1.00  8.97           C  
ATOM    289  O   ILE B  19      25.191  50.160   6.460  1.00 12.74           O  
ATOM    290  CB  ILE B  19      27.608  50.148   8.151  1.00 14.58           C  
ATOM    291  CG1 ILE B  19      28.840  49.499   8.865  1.00 16.72           C  
ATOM    292  CG2 ILE B  19      27.382  51.653   8.620  1.00 13.88           C  
ATOM    293  CD1 ILE B  19      28.575  49.505  10.376  1.00 19.82           C  
ATOM    294  H   ILE B  19      27.361  47.939   6.867  1.00 13.50           H  
ATOM    295  HA  ILE B  19      26.124  49.024   9.341  1.00 11.49           H  
ATOM    296  HB  ILE B  19      27.848  50.185   7.088  1.00 14.58           H  
ATOM    297 HG12 ILE B  19      28.970  48.474   8.517  1.00 16.72           H  
ATOM    298 HG13 ILE B  19      29.738  50.078   8.647  1.00 16.72           H  
ATOM    299 HG21 ILE B  19      26.939  52.226   7.805  1.00 13.88           H  
ATOM    300 HG22 ILE B  19      28.339  52.095   8.896  1.00 13.88           H  
ATOM    301 HG23 ILE B  19      26.713  51.669   9.480  1.00 13.88           H  
ATOM    302 HD11 ILE B  19      29.422  49.057  10.896  1.00 19.82           H  
ATOM    303 HD12 ILE B  19      27.673  48.931  10.589  1.00 19.82           H  
ATOM    304 HD13 ILE B  19      28.441  50.532  10.717  1.00 19.82           H  
ATOM    305  N   ARG B  20      24.167  50.251   8.500  1.00 10.73           N  
ATOM    306  CA  ARG B  20      23.029  51.024   7.971  1.00 12.11           C  
ATOM    307  C   ARG B  20      22.875  52.256   8.928  1.00  8.15           C  
ATOM    308  O   ARG B  20      23.386  52.203  10.033  1.00  8.99           O  
ATOM    309  CB  ARG B  20      21.730  50.238   7.844  1.00  9.63           C  
ATOM    310  CG  ARG B  20      21.740  49.345   6.623  1.00 11.29           C  
ATOM    311  CD  ARG B  20      21.787  49.910   5.267  1.00 11.99           C  
ATOM    312  NE  ARG B  20      21.879  48.989   4.107  1.00 12.87           N  
ATOM    313  CZ  ARG B  20      20.728  48.432   3.701  1.00 12.80           C  
ATOM    314  NH1 ARG B  20      19.520  48.555   4.247  1.00 13.83           N1+
ATOM    315  NH2 ARG B  20      20.869  47.721   2.560  1.00 18.92           N  
ATOM    316  H   ARG B  20      24.203  49.975   9.471  1.00 10.73           H  
ATOM    317  HA  ARG B  20      23.300  51.394   6.982  1.00 12.11           H  
ATOM    318  HB2 ARG B  20      20.899  50.938   7.764  1.00  9.63           H  
ATOM    319  HB3 ARG B  20      21.595  49.624   8.735  1.00  9.63           H  
ATOM    320  HG2 ARG B  20      22.613  48.700   6.719  1.00 11.29           H  
ATOM    321  HG3 ARG B  20      20.857  48.708   6.679  1.00 11.29           H  
ATOM    322  HD2 ARG B  20      20.880  50.500   5.135  1.00 11.99           H  
ATOM    323  HD3 ARG B  20      22.637  50.591   5.219  1.00 11.99           H  
ATOM    324  HE  ARG B  20      22.758  48.793   3.649  1.00 12.87           H  
ATOM    325 HH11 ARG B  20      19.398  49.105   5.085  1.00 13.83           H  
ATOM    326 HH12 ARG B  20      18.725  48.098   3.823  1.00 13.83           H  
ATOM    327 HH21 ARG B  20      21.777  47.639   2.125  1.00 18.92           H  
ATOM    328 HH22 ARG B  20      20.067  47.272   2.143  1.00 18.92           H  
ATOM    329  N   TYR B  21      22.142  53.229   8.379  1.00 11.49           N  
ATOM    330  CA  TYR B  21      21.916  54.447   9.213  1.00 10.89           C  
ATOM    331  C   TYR B  21      20.506  54.465   9.808  1.00  9.63           C  
ATOM    332  O   TYR B  21      19.609  53.973   9.081  1.00  9.54           O  
ATOM    333  CB  TYR B  21      22.169  55.771   8.325  1.00  8.99           C  
ATOM    334  CG  TYR B  21      23.630  55.849   7.898  1.00 12.46           C  
ATOM    335  CD1 TYR B  21      24.107  55.119   6.818  1.00 13.82           C  
ATOM    336  CD2 TYR B  21      24.476  56.622   8.689  1.00 13.67           C  
ATOM    337  CE1 TYR B  21      25.454  55.128   6.432  1.00 16.07           C  
ATOM    338  CE2 TYR B  21      25.849  56.635   8.334  1.00 14.65           C  
ATOM    339  CZ  TYR B  21      26.261  55.915   7.231  1.00 16.18           C  
ATOM    340  OH  TYR B  21      27.616  56.007   6.972  1.00 21.10           O  
ATOM    341  H   TYR B  21      21.760  53.145   7.448  1.00 11.49           H  
ATOM    342  HA  TYR B  21      22.635  54.440  10.033  1.00 10.89           H  
ATOM    343  HB2 TYR B  21      21.919  56.653   8.915  1.00  8.99           H  
ATOM    344  HB3 TYR B  21      21.535  55.738   7.439  1.00  8.99           H  
ATOM    345  HD1 TYR B  21      23.411  54.519   6.251  1.00 13.82           H  
ATOM    346  HD2 TYR B  21      24.104  57.185   9.533  1.00 13.67           H  
ATOM    347  HE1 TYR B  21      25.828  54.570   5.586  1.00 16.07           H  
ATOM    348  HE2 TYR B  21      26.561  57.200   8.918  1.00 14.65           H  
ATOM    349  HH  TYR B  21      27.898  55.241   6.466  1.00 21.10           H  
ATOM    350  N   PHE B  22      20.372  55.106  10.981  1.00  9.48           N  
ATOM    351  CA  PHE B  22      18.995  55.165  11.512  1.00  9.04           C  
ATOM    352  C   PHE B  22      18.927  56.523  12.250  1.00 13.23           C  
ATOM    353  O   PHE B  22      19.973  57.074  12.642  1.00 10.66           O  
ATOM    354  CB  PHE B  22      18.652  54.104  12.513  1.00 10.24           C  
ATOM    355  CG  PHE B  22      19.290  54.119  13.852  1.00  9.90           C  
ATOM    356  CD1 PHE B  22      20.690  53.879  13.996  1.00 10.01           C  
ATOM    357  CD2 PHE B  22      18.537  54.360  15.002  1.00 12.61           C  
ATOM    358  CE1 PHE B  22      21.237  53.875  15.295  1.00  9.97           C  
ATOM    359  CE2 PHE B  22      19.117  54.375  16.272  1.00 11.53           C  
ATOM    360  CZ  PHE B  22      20.482  54.160  16.430  1.00 10.79           C  
ATOM    361  H   PHE B  22      21.157  55.518  11.465  1.00  9.48           H  
ATOM    362  HA  PHE B  22      18.278  55.150  10.691  1.00  9.04           H  
ATOM    363  HB2 PHE B  22      18.901  53.147  12.056  1.00 10.24           H  
ATOM    364  HB3 PHE B  22      17.572  54.127  12.662  1.00 10.24           H  
ATOM    365  HD1 PHE B  22      21.314  53.705  13.132  1.00 10.01           H  
ATOM    366  HD2 PHE B  22      17.476  54.540  14.907  1.00 12.61           H  
ATOM    367  HE1 PHE B  22      22.285  53.641  15.415  1.00  9.97           H  
ATOM    368  HE2 PHE B  22      18.500  54.555  17.140  1.00 11.53           H  
ATOM    369  HZ  PHE B  22      20.943  54.213  17.405  1.00 10.79           H  
ATOM    370  N   TYR B  23      17.685  56.992  12.445  1.00 10.61           N  
ATOM    371  CA  TYR B  23      17.527  58.218  13.233  1.00 12.04           C  
ATOM    372  C   TYR B  23      17.310  57.816  14.668  1.00 11.35           C  
ATOM    373  O   TYR B  23      16.358  57.046  14.950  1.00 13.31           O  
ATOM    374  CB  TYR B  23      16.336  59.032  12.642  1.00 12.17           C  
ATOM    375  CG  TYR B  23      15.894  60.201  13.546  1.00 14.03           C  
ATOM    376  CD1 TYR B  23      16.722  61.328  13.479  1.00 14.29           C  
ATOM    377  CD2 TYR B  23      14.788  60.133  14.373  1.00 15.27           C  
ATOM    378  CE1 TYR B  23      16.386  62.449  14.269  1.00 17.00           C  
ATOM    379  CE2 TYR B  23      14.481  61.265  15.170  1.00 16.16           C  
ATOM    380  CZ  TYR B  23      15.258  62.418  15.082  1.00 17.46           C  
ATOM    381  OH  TYR B  23      14.961  63.532  15.815  1.00 18.75           O  
ATOM    382  H   TYR B  23      16.883  56.514  12.060  1.00 10.61           H  
ATOM    383  HA  TYR B  23      18.438  58.811  13.160  1.00 12.04           H  
ATOM    384  HB2 TYR B  23      16.638  59.436  11.676  1.00 12.17           H  
ATOM    385  HB3 TYR B  23      15.490  58.361  12.495  1.00 12.17           H  
ATOM    386  HD1 TYR B  23      17.593  61.340  12.841  1.00 14.29           H  
ATOM    387  HD2 TYR B  23      14.176  59.244  14.411  1.00 15.27           H  
ATOM    388  HE1 TYR B  23      17.006  63.333  14.242  1.00 17.00           H  
ATOM    389  HE2 TYR B  23      13.641  61.233  15.848  1.00 16.16           H  
ATOM    390  HH  TYR B  23      15.515  64.262  15.528  1.00 18.75           H  
ATOM    391  N   ASN B  24      18.100  58.252  15.610  1.00 10.81           N  
ATOM    392  CA  ASN B  24      18.004  57.939  17.006  1.00 12.24           C  
ATOM    393  C   ASN B  24      17.035  58.947  17.617  1.00 17.02           C  
ATOM    394  O   ASN B  24      17.463  60.104  17.838  1.00 17.45           O  
ATOM    395  CB  ASN B  24      19.401  57.957  17.583  1.00 13.31           C  
ATOM    396  CG  ASN B  24      19.306  57.677  19.063  1.00 15.13           C  
ATOM    397  ND2 ASN B  24      20.402  57.219  19.702  1.00 14.62           N  
ATOM    398  OD1 ASN B  24      18.307  57.865  19.800  1.00 16.28           O  
ATOM    399  H   ASN B  24      18.850  58.868  15.330  1.00 10.81           H  
ATOM    400  HA  ASN B  24      17.589  56.937  17.116  1.00 12.24           H  
ATOM    401  HB2 ASN B  24      20.008  57.191  17.101  1.00 13.31           H  
ATOM    402  HB3 ASN B  24      19.851  58.937  17.423  1.00 13.31           H  
ATOM    403 HD21 ASN B  24      21.255  57.056  19.187  1.00 14.62           H  
ATOM    404 HD22 ASN B  24      20.369  57.039  20.695  1.00 14.62           H  
ATOM    405  N   ALA B  25      15.803  58.577  17.876  1.00 19.93           N  
ATOM    406  CA  ALA B  25      14.791  59.534  18.381  1.00 21.07           C  
ATOM    407  C   ALA B  25      15.060  60.046  19.786  1.00 17.73           C  
ATOM    408  O   ALA B  25      14.495  61.077  20.119  1.00 21.68           O  
ATOM    409  CB  ALA B  25      13.406  58.877  18.354  1.00 22.46           C  
ATOM    410  H   ALA B  25      15.537  57.614  17.727  1.00 19.93           H  
ATOM    411  HA  ALA B  25      14.771  60.391  17.708  1.00 21.07           H  
ATOM    412  HB1 ALA B  25      13.384  58.046  19.059  1.00 22.46           H  
ATOM    413  HB2 ALA B  25      13.199  58.507  17.350  1.00 22.46           H  
ATOM    414  HB3 ALA B  25      12.650  59.611  18.633  1.00 22.46           H  
ATOM    415  N   LYS B  26      15.840  59.426  20.609  1.00 16.56           N  
ATOM    416  CA  LYS B  26      16.093  59.921  21.938  1.00 18.10           C  
ATOM    417  C   LYS B  26      17.206  61.008  21.905  1.00 17.81           C  
ATOM    418  O   LYS B  26      17.134  61.945  22.715  1.00 18.09           O  
ATOM    419  CB  LYS B  26      16.542  58.742  22.809  1.00 18.64           C  
ATOM    420  CG  LYS B  26      16.559  59.218  24.254  1.00 24.93           C  
ATOM    421  CD  LYS B  26      16.969  58.105  25.206  1.00 32.05           C  
ATOM    422  CE  LYS B  26      16.419  58.595  26.555  1.00 37.71           C  
ATOM    423  NZ  LYS B  26      17.058  57.973  27.753  1.00 40.88           N1+
ATOM    424  H   LYS B  26      16.285  58.569  20.312  1.00 16.56           H  
ATOM    425  HA  LYS B  26      15.178  60.349  22.348  1.00 18.10           H  
ATOM    426  HB2 LYS B  26      17.540  58.420  22.512  1.00 18.64           H  
ATOM    427  HB3 LYS B  26      15.840  57.915  22.701  1.00 18.64           H  
ATOM    428  HG2 LYS B  26      17.267  60.041  24.347  1.00 24.93           H  
ATOM    429  HG3 LYS B  26      15.564  59.571  24.525  1.00 24.93           H  
ATOM    430  HD2 LYS B  26      16.517  57.156  24.919  1.00 32.05           H  
ATOM    431  HD3 LYS B  26      18.055  58.015  25.245  1.00 32.05           H  
ATOM    432  HE2 LYS B  26      16.570  59.673  26.611  1.00 37.71           H  
ATOM    433  HE3 LYS B  26      15.349  58.392  26.588  1.00 37.71           H  
ATOM    434  HZ1 LYS B  26      16.640  58.349  28.592  1.00 40.88           H  
ATOM    435  HZ2 LYS B  26      18.047  58.176  27.750  1.00 40.88           H  
ATOM    436  HZ3 LYS B  26      16.920  56.973  27.727  1.00 40.88           H  
ATOM    437  N   ALA B  27      18.149  60.842  21.008  1.00 15.61           N  
ATOM    438  CA  ALA B  27      19.289  61.759  20.893  1.00 15.94           C  
ATOM    439  C   ALA B  27      19.048  62.779  19.831  1.00 13.49           C  
ATOM    440  O   ALA B  27      19.877  63.736  19.876  1.00 16.44           O  
ATOM    441  CB  ALA B  27      20.543  60.935  20.464  1.00 16.49           C  
ATOM    442  H   ALA B  27      18.088  60.057  20.376  1.00 15.61           H  
ATOM    443  HA  ALA B  27      19.473  62.250  21.849  1.00 15.94           H  
ATOM    444  HB1 ALA B  27      20.513  60.760  19.389  1.00 16.49           H  
ATOM    445  HB2 ALA B  27      20.546  59.979  20.988  1.00 16.49           H  
ATOM    446  HB3 ALA B  27      21.446  61.490  20.716  1.00 16.49           H  
ATOM    447  N   GLY B  28      18.136  62.620  18.876  1.00 13.97           N  
ATOM    448  CA  GLY B  28      17.939  63.623  17.812  1.00 12.64           C  
ATOM    449  C   GLY B  28      18.979  63.687  16.744  1.00 15.48           C  
ATOM    450  O   GLY B  28      19.172  64.669  15.993  1.00 17.52           O  
ATOM    451  H   GLY B  28      17.562  61.789  18.879  1.00 13.97           H  
ATOM    452  HA2 GLY B  28      16.985  63.409  17.330  1.00 12.64           H  
ATOM    453  HA3 GLY B  28      17.871  64.605  18.279  1.00 12.64           H  
ATOM    454  N   LEU B  29      19.712  62.549  16.571  1.00 13.09           N  
ATOM    455  CA  LEU B  29      20.692  62.563  15.473  1.00 14.60           C  
ATOM    456  C   LEU B  29      20.723  61.143  14.773  1.00 13.00           C  
ATOM    457  O   LEU B  29      20.086  60.210  15.272  1.00 13.55           O  
ATOM    458  CB  LEU B  29      22.016  63.141  15.934  1.00 17.36           C  
ATOM    459  CG  LEU B  29      22.411  62.644  17.333  1.00 21.53           C  
ATOM    460  CD1 LEU B  29      22.583  61.139  17.271  1.00 19.63           C  
ATOM    461  CD2 LEU B  29      23.666  63.433  17.727  1.00 20.61           C  
ATOM    462  H   LEU B  29      19.589  61.741  17.164  1.00 13.09           H  
ATOM    463  HA  LEU B  29      20.302  63.258  14.729  1.00 14.60           H  
ATOM    464  HB2 LEU B  29      22.792  62.849  15.226  1.00 17.36           H  
ATOM    465  HB3 LEU B  29      21.942  64.228  15.951  1.00 17.36           H  
ATOM    466  HG  LEU B  29      21.609  62.881  18.033  1.00 21.53           H  
ATOM    467 HD11 LEU B  29      22.864  60.764  18.255  1.00 19.63           H  
ATOM    468 HD12 LEU B  29      23.364  60.892  16.552  1.00 19.63           H  
ATOM    469 HD13 LEU B  29      21.645  60.679  16.961  1.00 19.63           H  
ATOM    470 HD21 LEU B  29      23.996  63.121  18.718  1.00 20.61           H  
ATOM    471 HD22 LEU B  29      24.458  63.240  17.004  1.00 20.61           H  
ATOM    472 HD23 LEU B  29      23.436  64.498  17.739  1.00 20.61           H  
ATOM    473  N   VAL B  30      21.457  61.207  13.691  1.00 12.11           N  
ATOM    474  CA  VAL B  30      21.652  60.013  12.798  1.00 11.25           C  
ATOM    475  C   VAL B  30      22.838  59.225  13.345  1.00 13.27           C  
ATOM    476  O   VAL B  30      23.940  59.745  13.565  1.00 14.55           O  
ATOM    477  CB  VAL B  30      21.732  60.454  11.355  1.00 11.79           C  
ATOM    478  CG1 VAL B  30      22.080  59.238  10.473  1.00 15.30           C  
ATOM    479  CG2 VAL B  30      20.450  61.095  10.892  1.00 13.28           C  
ATOM    480  H   VAL B  30      21.904  62.080  13.450  1.00 12.11           H  
ATOM    481  HA  VAL B  30      20.768  59.383  12.898  1.00 11.25           H  
ATOM    482  HB  VAL B  30      22.535  61.186  11.263  1.00 11.79           H  
ATOM    483 HG11 VAL B  30      22.139  59.550   9.430  1.00 15.30           H  
ATOM    484 HG12 VAL B  30      23.040  58.827  10.784  1.00 15.30           H  
ATOM    485 HG13 VAL B  30      21.307  58.477  10.581  1.00 15.30           H  
ATOM    486 HG21 VAL B  30      20.221  61.951  11.527  1.00 13.28           H  
ATOM    487 HG22 VAL B  30      19.638  60.370  10.954  1.00 13.28           H  
ATOM    488 HG23 VAL B  30      20.562  61.427   9.860  1.00 13.28           H  
ATOM    489  N   GLN B  31      22.630  57.927  13.561  1.00 10.22           N  
ATOM    490  CA  GLN B  31      23.684  56.998  14.027  1.00 10.40           C  
ATOM    491  C   GLN B  31      23.638  55.758  13.045  1.00  9.69           C  
ATOM    492  O   GLN B  31      22.953  55.764  12.042  1.00  9.73           O  
ATOM    493  CB  GLN B  31      23.559  56.609  15.476  1.00  9.63           C  
ATOM    494  CG  GLN B  31      23.654  57.798  16.403  1.00 15.91           C  
ATOM    495  CD  GLN B  31      23.741  57.518  17.850  1.00 21.64           C  
ATOM    496  NE2 GLN B  31      22.724  56.876  18.322  1.00 21.65           N  
ATOM    497  OE1 GLN B  31      24.735  57.873  18.519  1.00 28.28           O  
ATOM    498  H   GLN B  31      21.704  57.557  13.398  1.00 10.22           H  
ATOM    499  HA  GLN B  31      24.647  57.492  13.896  1.00 10.40           H  
ATOM    500  HB2 GLN B  31      24.359  55.910  15.721  1.00  9.63           H  
ATOM    501  HB3 GLN B  31      22.599  56.116  15.629  1.00  9.63           H  
ATOM    502  HG2 GLN B  31      24.544  58.362  16.124  1.00 15.91           H  
ATOM    503  HG3 GLN B  31      22.784  58.432  16.232  1.00 15.91           H  
ATOM    504 HE21 GLN B  31      21.961  56.619  17.712  1.00 21.65           H  
ATOM    505 HE22 GLN B  31      22.692  56.631  19.301  1.00 21.65           H  
ATOM    506  N   THR B  32      24.468  54.804  13.470  1.00 11.84           N  
ATOM    507  CA  THR B  32      24.511  53.560  12.622  1.00  9.44           C  
ATOM    508  C   THR B  32      24.223  52.355  13.581  1.00  9.19           C  
ATOM    509  O   THR B  32      24.359  52.440  14.801  1.00 10.70           O  
ATOM    510  CB  THR B  32      25.812  53.387  11.789  1.00 10.04           C  
ATOM    511  CG2 THR B  32      26.091  54.500  10.760  1.00 11.90           C  
ATOM    512  OG1 THR B  32      26.870  53.350  12.792  1.00 13.37           O  
ATOM    513  H   THR B  32      25.029  54.909  14.303  1.00 11.84           H  
ATOM    514  HA  THR B  32      23.681  53.619  11.918  1.00  9.44           H  
ATOM    515  HB  THR B  32      25.778  52.427  11.273  1.00 10.04           H  
ATOM    516  HG1 THR B  32      26.696  54.011  13.466  1.00 13.37           H  
ATOM    517 HG21 THR B  32      27.020  54.284  10.233  1.00 11.90           H  
ATOM    518 HG22 THR B  32      25.270  54.547  10.044  1.00 11.90           H  
ATOM    519 HG23 THR B  32      26.179  55.457  11.275  1.00 11.90           H  
ATOM    520  N   PHE B  33      23.857  51.322  12.752  1.00 10.71           N  
ATOM    521  CA  PHE B  33      23.561  49.990  13.453  1.00 10.78           C  
ATOM    522  C   PHE B  33      24.007  48.966  12.369  1.00  9.70           C  
ATOM    523  O   PHE B  33      24.272  49.156  11.156  1.00 11.35           O  
ATOM    524  CB  PHE B  33      22.127  49.882  13.943  1.00 10.34           C  
ATOM    525  CG  PHE B  33      21.157  49.684  12.789  1.00 12.96           C  
ATOM    526  CD1 PHE B  33      20.706  50.699  11.955  1.00 14.49           C  
ATOM    527  CD2 PHE B  33      20.574  48.400  12.507  1.00 15.20           C  
ATOM    528  CE1 PHE B  33      19.812  50.521  10.900  1.00 15.46           C  
ATOM    529  CE2 PHE B  33      19.719  48.250  11.441  1.00 13.59           C  
ATOM    530  CZ  PHE B  33      19.305  49.238  10.564  1.00 13.08           C  
ATOM    531  H   PHE B  33      23.788  51.432  11.750  1.00 10.71           H  
ATOM    532  HA  PHE B  33      24.227  49.896  14.311  1.00 10.78           H  
ATOM    533  HB2 PHE B  33      22.048  49.033  14.622  1.00 10.34           H  
ATOM    534  HB3 PHE B  33      21.863  50.794  14.479  1.00 10.34           H  
ATOM    535  HD1 PHE B  33      21.074  51.698  12.137  1.00 14.49           H  
ATOM    536  HD2 PHE B  33      20.808  47.552  13.134  1.00 15.20           H  
ATOM    537  HE1 PHE B  33      19.498  51.379  10.325  1.00 15.46           H  
ATOM    538  HE2 PHE B  33      19.329  47.257  11.270  1.00 13.59           H  
ATOM    539  HZ  PHE B  33      18.664  49.053   9.714  1.00 13.08           H  
ATOM    540  N   VAL B  34      24.093  47.714  12.961  1.00 11.69           N  
ATOM    541  CA  VAL B  34      24.458  46.551  12.085  1.00 11.31           C  
ATOM    542  C   VAL B  34      23.145  45.962  11.570  1.00 10.59           C  
ATOM    543  O   VAL B  34      22.296  45.610  12.430  1.00 14.27           O  
ATOM    544  CB  VAL B  34      25.351  45.594  12.861  1.00 14.27           C  
ATOM    545  CG1 VAL B  34      25.799  44.470  11.897  1.00 21.17           C  
ATOM    546  CG2 VAL B  34      26.658  46.216  13.335  1.00 17.39           C  
ATOM    547  H   VAL B  34      23.916  47.589  13.948  1.00 11.69           H  
ATOM    548  HA  VAL B  34      25.021  46.929  11.232  1.00 11.31           H  
ATOM    549  HB  VAL B  34      24.807  45.171  13.706  1.00 14.27           H  
ATOM    550 HG11 VAL B  34      24.921  43.959  11.500  1.00 21.17           H  
ATOM    551 HG12 VAL B  34      26.422  43.756  12.436  1.00 21.17           H  
ATOM    552 HG13 VAL B  34      26.370  44.902  11.075  1.00 21.17           H  
ATOM    553 HG21 VAL B  34      26.444  47.029  14.028  1.00 17.39           H  
ATOM    554 HG22 VAL B  34      27.207  46.605  12.477  1.00 17.39           H  
ATOM    555 HG23 VAL B  34      27.259  45.459  13.838  1.00 17.39           H  
ATOM    556  N   TYR B  35      22.989  45.953  10.299  1.00 10.39           N  
ATOM    557  CA  TYR B  35      21.806  45.391   9.631  1.00 11.35           C  
ATOM    558  C   TYR B  35      22.236  43.947   9.170  1.00 14.40           C  
ATOM    559  O   TYR B  35      23.305  43.785   8.571  1.00 14.62           O  
ATOM    560  CB  TYR B  35      21.323  46.190   8.440  1.00 12.10           C  
ATOM    561  CG  TYR B  35      20.236  45.573   7.579  1.00 11.51           C  
ATOM    562  CD1 TYR B  35      19.078  45.055   8.205  1.00 12.07           C  
ATOM    563  CD2 TYR B  35      20.340  45.565   6.193  1.00 11.96           C  
ATOM    564  CE1 TYR B  35      18.042  44.528   7.435  1.00 12.52           C  
ATOM    565  CE2 TYR B  35      19.327  45.047   5.375  1.00 13.50           C  
ATOM    566  CZ  TYR B  35      18.208  44.535   6.078  1.00 12.31           C  
ATOM    567  OH  TYR B  35      17.228  44.050   5.260  1.00 14.46           O  
ATOM    568  H   TYR B  35      23.717  46.353   9.725  1.00 10.39           H  
ATOM    569  HA  TYR B  35      20.995  45.307  10.355  1.00 11.35           H  
ATOM    570  HB2 TYR B  35      22.185  46.372   7.798  1.00 12.10           H  
ATOM    571  HB3 TYR B  35      20.962  47.152   8.802  1.00 12.10           H  
ATOM    572  HD1 TYR B  35      18.996  45.068   9.282  1.00 12.07           H  
ATOM    573  HD2 TYR B  35      21.229  45.970   5.732  1.00 11.96           H  
ATOM    574  HE1 TYR B  35      17.147  44.131   7.891  1.00 12.52           H  
ATOM    575  HE2 TYR B  35      19.394  45.039   4.297  1.00 13.50           H  
ATOM    576  HH  TYR B  35      17.293  44.469   4.399  1.00 14.46           H  
ATOM    577  N   GLY B  36      21.363  42.968   9.506  1.00 14.86           N  
ATOM    578  CA  GLY B  36      21.679  41.528   9.155  1.00 15.04           C  
ATOM    579  C   GLY B  36      21.442  41.254   7.680  1.00 14.92           C  
ATOM    580  O   GLY B  36      21.871  40.165   7.204  1.00 17.51           O  
ATOM    581  H   GLY B  36      20.505  43.196   9.988  1.00 14.86           H  
ATOM    582  HA2 GLY B  36      22.724  41.327   9.390  1.00 15.04           H  
ATOM    583  HA3 GLY B  36      21.046  40.868   9.748  1.00 15.04           H  
ATOM    584  N   GLY B  37      20.843  42.036   6.828  1.00 12.62           N  
ATOM    585  CA  GLY B  37      20.702  41.795   5.398  1.00 13.32           C  
ATOM    586  C   GLY B  37      19.301  41.331   5.016  1.00 13.12           C  
ATOM    587  O   GLY B  37      19.259  41.177   3.807  1.00 17.78           O  
ATOM    588  H   GLY B  37      20.439  42.887   7.192  1.00 12.62           H  
ATOM    589  HA2 GLY B  37      20.920  42.720   4.865  1.00 13.32           H  
ATOM    590  HA3 GLY B  37      21.421  41.034   5.095  1.00 13.32           H  
ATOM    591  N   CYS B  38      18.359  41.172   5.884  1.00 14.16           N  
ATOM    592  CA  CYS B  38      17.002  40.813   5.388  1.00 14.24           C  
ATOM    593  C   CYS B  38      15.955  41.403   6.329  1.00 13.03           C  
ATOM    594  O   CYS B  38      16.180  41.616   7.526  1.00 13.88           O  
ATOM    595  CB  CYS B  38      16.704  39.260   5.284  1.00 15.55           C  
ATOM    596  SG  CYS B  38      16.768  38.419   6.876  1.00 17.65           S  
ATOM    597  H   CYS B  38      18.537  41.288   6.871  1.00 14.16           H  
ATOM    598  HA  CYS B  38      16.867  41.256   4.401  1.00 14.24           H  
ATOM    599  HB2 CYS B  38      17.444  38.808   4.623  1.00 15.55           H  
ATOM    600  HB3 CYS B  38      15.714  39.120   4.851  1.00 15.55           H  
ATOM    601  N   ARG B  39      14.753  41.594   5.815  1.00 15.14           N  
ATOM    602  CA  ARG B  39      13.625  42.044   6.606  1.00 17.24           C  
ATOM    603  C   ARG B  39      13.798  43.460   7.236  1.00 16.31           C  
ATOM    604  O   ARG B  39      13.324  43.644   8.378  1.00 18.25           O  
ATOM    605  CB  ARG B  39      13.296  41.027   7.726  0.50 21.35           C  
ATOM    606  CG  ARG B  39      13.032  39.625   7.132  0.50 24.31           C  
ATOM    607  CD  ARG B  39      12.390  38.761   8.169  0.50 23.41           C  
ATOM    608  NE  ARG B  39      10.981  39.106   8.327  0.50 26.85           N  
ATOM    609  CZ  ARG B  39      10.444  39.599   9.444  0.50 28.40           C  
ATOM    610  NH1 ARG B  39      11.286  39.771  10.471  0.50 31.44           N1+
ATOM    611  NH2 ARG B  39       9.148  39.906   9.522  0.50 29.09           N  
ATOM    612  H   ARG B  39      14.614  41.419   4.830  1.00 15.14           H  
ATOM    613  HA  ARG B  39      12.761  42.087   5.943  1.00 17.24           H  
ATOM    614  HB2 ARG B  39      14.138  40.970   8.416  0.50 21.35           H  
ATOM    615  HB3 ARG B  39      12.410  41.361   8.266  0.50 21.35           H  
ATOM    616  HG2 ARG B  39      12.369  39.714   6.271  0.50 24.31           H  
ATOM    617  HG3 ARG B  39      13.976  39.178   6.820  0.50 24.31           H  
ATOM    618  HD2 ARG B  39      12.471  37.717   7.865  0.50 23.41           H  
ATOM    619  HD3 ARG B  39      12.903  38.899   9.121  0.50 23.41           H  
ATOM    620  HE  ARG B  39      10.370  38.961   7.536  0.50 26.85           H  
ATOM    621 HH11 ARG B  39      12.261  39.529  10.370  0.50 31.44           H  
ATOM    622 HH12 ARG B  39      10.946  40.143  11.346  0.50 31.44           H  
ATOM    623 HH21 ARG B  39       8.546  39.764   8.723  0.50 29.09           H  
ATOM    624 HH22 ARG B  39       8.768  40.281  10.380  0.50 29.09           H  
ATOM    625  N   ALA B  40      14.467  44.311   6.455  1.00 16.42           N  
ATOM    626  CA  ALA B  40      14.657  45.697   6.931  1.00 16.40           C  
ATOM    627  C   ALA B  40      13.298  46.337   7.314  1.00 16.91           C  
ATOM    628  O   ALA B  40      12.265  46.144   6.633  1.00 16.69           O  
ATOM    629  CB  ALA B  40      15.240  46.567   5.806  1.00 14.94           C  
ATOM    630  H   ALA B  40      14.834  44.015   5.562  1.00 16.42           H  
ATOM    631  HA  ALA B  40      15.326  45.705   7.791  1.00 16.40           H  
ATOM    632  HB1 ALA B  40      14.698  46.375   4.880  1.00 14.94           H  
ATOM    633  HB2 ALA B  40      16.293  46.324   5.668  1.00 14.94           H  
ATOM    634  HB3 ALA B  40      15.142  47.619   6.073  1.00 14.94           H  
ATOM    635  N   LYS B  41      13.309  47.112   8.396  1.00 16.20           N  
ATOM    636  CA  LYS B  41      12.172  47.936   8.869  1.00 15.54           C  
ATOM    637  C   LYS B  41      12.435  49.332   8.232  1.00 15.61           C  
ATOM    638  O   LYS B  41      13.402  49.544   7.500  1.00 15.45           O  
ATOM    639  CB  LYS B  41      11.979  47.977  10.355  1.00 15.68           C  
ATOM    640  CG  LYS B  41      11.342  46.629  10.843  1.00 19.77           C  
ATOM    641  CD  LYS B  41      11.446  46.800  12.357  1.00 28.05           C  
ATOM    642  CE  LYS B  41      10.721  45.711  13.119  1.00 33.39           C  
ATOM    643  NZ  LYS B  41      10.078  44.851  12.062  1.00 38.37           N1+
ATOM    644  H   LYS B  41      14.161  47.141   8.938  1.00 16.20           H  
ATOM    645  HA  LYS B  41      11.261  47.533   8.426  1.00 15.54           H  
ATOM    646  HB2 LYS B  41      12.944  48.119  10.842  1.00 15.68           H  
ATOM    647  HB3 LYS B  41      11.318  48.805  10.612  1.00 15.68           H  
ATOM    648  HG2 LYS B  41      10.305  46.534  10.520  1.00 19.77           H  
ATOM    649  HG3 LYS B  41      11.933  45.777  10.507  1.00 19.77           H  
ATOM    650  HD2 LYS B  41      11.014  47.763  12.630  1.00 28.05           H  
ATOM    651  HD3 LYS B  41      12.498  46.791  12.642  1.00 28.05           H  
ATOM    652  HE2 LYS B  41      11.424  45.126  13.712  1.00 33.39           H  
ATOM    653  HE3 LYS B  41       9.958  46.147  13.764  1.00 33.39           H  
ATOM    654  HZ1 LYS B  41      10.746  44.662  11.329  1.00 38.37           H  
ATOM    655  HZ2 LYS B  41       9.281  45.335  11.674  1.00 38.37           H  
ATOM    656  HZ3 LYS B  41       9.776  43.980  12.475  1.00 38.37           H  
ATOM    657  N   ARG B  42      11.543  50.314   8.394  1.00 14.56           N  
ATOM    658  CA  ARG B  42      11.631  51.637   7.731  1.00 12.67           C  
ATOM    659  C   ARG B  42      12.743  52.580   8.282  1.00  8.60           C  
ATOM    660  O   ARG B  42      13.192  53.248   7.368  1.00 10.97           O  
ATOM    661  CB  ARG B  42      10.232  52.274   7.808  0.50 15.08           C  
ATOM    662  CG  ARG B  42       9.141  51.571   6.979  0.50 14.03           C  
ATOM    663  CD  ARG B  42       7.824  52.267   7.096  0.50 14.51           C  
ATOM    664  NE  ARG B  42       6.923  51.930   6.022  0.50 16.02           N  
ATOM    665  CZ  ARG B  42       5.799  52.561   5.636  0.50 19.79           C  
ATOM    666  NH1 ARG B  42       5.305  53.639   6.254  0.50 19.40           N1+
ATOM    667  NH2 ARG B  42       5.190  52.098   4.549  0.50 19.98           N  
ATOM    668  H   ARG B  42      10.759  50.144   9.007  1.00 14.56           H  
ATOM    669  HA  ARG B  42      11.849  51.459   6.678  1.00 12.67           H  
ATOM    670  HB2 ARG B  42       9.917  52.269   8.852  0.50 15.08           H  
ATOM    671  HB3 ARG B  42      10.305  53.309   7.475  0.50 15.08           H  
ATOM    672  HG2 ARG B  42       9.444  51.562   5.932  0.50 14.03           H  
ATOM    673  HG3 ARG B  42       9.034  50.544   7.328  0.50 14.03           H  
ATOM    674  HD2 ARG B  42       7.362  51.983   8.042  0.50 14.51           H  
ATOM    675  HD3 ARG B  42       7.991  53.344   7.093  0.50 14.51           H  
ATOM    676  HE  ARG B  42       7.169  51.109   5.487  0.50 16.02           H  
ATOM    677 HH11 ARG B  42       5.770  54.011   7.069  0.50 19.40           H  
ATOM    678 HH12 ARG B  42       4.466  54.081   5.905  0.50 19.40           H  
ATOM    679 HH21 ARG B  42       5.564  51.295   4.064  0.50 19.98           H  
ATOM    680 HH22 ARG B  42       4.353  52.549   4.209  0.50 19.98           H  
ATOM    681  N   ASN B  43      13.130  52.488   9.499  1.00  8.81           N  
ATOM    682  CA  ASN B  43      14.232  53.358  10.036  1.00  9.99           C  
ATOM    683  C   ASN B  43      15.583  52.637   9.691  1.00  7.68           C  
ATOM    684  O   ASN B  43      16.210  52.121  10.640  1.00 10.13           O  
ATOM    685  CB  ASN B  43      14.035  53.640  11.509  1.00 10.76           C  
ATOM    686  CG  ASN B  43      14.932  54.754  12.112  1.00  9.22           C  
ATOM    687  ND2 ASN B  43      14.873  54.897  13.399  1.00 11.66           N  
ATOM    688  OD1 ASN B  43      15.514  55.399  11.237  1.00 11.78           O  
ATOM    689  H   ASN B  43      12.686  51.818  10.110  1.00  8.81           H  
ATOM    690  HA  ASN B  43      14.207  54.308   9.501  1.00  9.99           H  
ATOM    691  HB2 ASN B  43      12.995  53.932  11.657  1.00 10.76           H  
ATOM    692  HB3 ASN B  43      14.214  52.718  12.062  1.00 10.76           H  
ATOM    693 HD21 ASN B  43      14.299  54.276  13.951  1.00 11.66           H  
ATOM    694 HD22 ASN B  43      15.401  55.630  13.850  1.00 11.66           H  
ATOM    695  N   ASN B  44      15.853  52.672   8.390  1.00  9.99           N  
ATOM    696  CA  ASN B  44      17.043  51.962   7.867  1.00 10.42           C  
ATOM    697  C   ASN B  44      17.366  52.662   6.546  1.00 12.59           C  
ATOM    698  O   ASN B  44      16.594  52.553   5.570  1.00 13.24           O  
ATOM    699  CB  ASN B  44      16.642  50.465   7.705  1.00 10.51           C  
ATOM    700  CG  ASN B  44      17.734  49.599   7.098  1.00 13.48           C  
ATOM    701  ND2 ASN B  44      17.728  48.265   7.448  1.00 12.47           N  
ATOM    702  OD1 ASN B  44      18.572  50.087   6.288  1.00 15.17           O  
ATOM    703  H   ASN B  44      15.249  53.181   7.760  1.00  9.99           H  
ATOM    704  HA  ASN B  44      17.878  52.058   8.561  1.00 10.42           H  
ATOM    705  HB2 ASN B  44      16.395  50.067   8.689  1.00 10.51           H  
ATOM    706  HB3 ASN B  44      15.757  50.406   7.072  1.00 10.51           H  
ATOM    707 HD21 ASN B  44      17.030  47.914   8.089  1.00 12.47           H  
ATOM    708 HD22 ASN B  44      18.421  47.639   7.064  1.00 12.47           H  
ATOM    709  N   PHE B  45      18.505  53.352   6.610  1.00 10.64           N  
ATOM    710  CA  PHE B  45      18.957  54.118   5.442  1.00 10.63           C  
ATOM    711  C   PHE B  45      20.355  53.736   4.955  1.00  8.39           C  
ATOM    712  O   PHE B  45      21.144  53.349   5.850  1.00 10.02           O  
ATOM    713  CB  PHE B  45      18.944  55.621   5.908  1.00 11.70           C  
ATOM    714  CG  PHE B  45      17.572  56.124   6.269  1.00 10.41           C  
ATOM    715  CD1 PHE B  45      16.711  56.571   5.283  1.00 13.53           C  
ATOM    716  CD2 PHE B  45      17.170  56.091   7.576  1.00  9.76           C  
ATOM    717  CE1 PHE B  45      15.399  56.954   5.710  1.00 12.38           C  
ATOM    718  CE2 PHE B  45      15.923  56.465   8.079  1.00 10.28           C  
ATOM    719  CZ  PHE B  45      15.091  56.904   7.053  1.00 11.94           C  
ATOM    720  H   PHE B  45      19.054  53.348   7.458  1.00 10.64           H  
ATOM    721  HA  PHE B  45      18.244  53.987   4.628  1.00 10.63           H  
ATOM    722  HB2 PHE B  45      19.588  55.717   6.782  1.00 11.70           H  
ATOM    723  HB3 PHE B  45      19.346  56.241   5.106  1.00 11.70           H  
ATOM    724  HD1 PHE B  45      17.012  56.628   4.247  1.00 13.53           H  
ATOM    725  HD2 PHE B  45      17.894  55.738   8.295  1.00  9.76           H  
ATOM    726  HE1 PHE B  45      14.661  57.277   4.990  1.00 12.38           H  
ATOM    727  HE2 PHE B  45      15.642  56.420   9.121  1.00 10.28           H  
ATOM    728  HZ  PHE B  45      14.105  57.239   7.338  1.00 11.94           H  
ATOM    729  N   LYS B  46      20.530  53.950   3.656  1.00  9.16           N  
ATOM    730  CA  LYS B  46      21.836  53.560   3.079  1.00 10.75           C  
ATOM    731  C   LYS B  46      22.957  54.592   3.162  1.00 14.16           C  
ATOM    732  O   LYS B  46      24.125  54.373   2.847  1.00 14.38           O  
ATOM    733  CB  LYS B  46      21.644  53.113   1.625  1.00 14.16           C  
ATOM    734  CG  LYS B  46      20.830  51.784   1.597  1.00 14.94           C  
ATOM    735  CD  LYS B  46      20.512  51.383   0.179  1.00 15.50           C  
ATOM    736  CE  LYS B  46      19.707  50.088   0.158  1.00 17.00           C  
ATOM    737  NZ  LYS B  46      19.467  49.824  -1.314  1.00 19.57           N1+
ATOM    738  H   LYS B  46      19.804  54.361   3.087  1.00  9.16           H  
ATOM    739  HA  LYS B  46      22.174  52.685   3.634  1.00 10.75           H  
ATOM    740  HB2 LYS B  46      21.102  53.883   1.076  1.00 14.16           H  
ATOM    741  HB3 LYS B  46      22.618  52.953   1.162  1.00 14.16           H  
ATOM    742  HG2 LYS B  46      21.416  50.995   2.069  1.00 14.94           H  
ATOM    743  HG3 LYS B  46      19.900  51.920   2.149  1.00 14.94           H  
ATOM    744  HD2 LYS B  46      19.931  52.174  -0.296  1.00 15.50           H  
ATOM    745  HD3 LYS B  46      21.442  51.238  -0.372  1.00 15.50           H  
ATOM    746  HE2 LYS B  46      20.273  49.273   0.609  1.00 17.00           H  
ATOM    747  HE3 LYS B  46      18.759  50.223   0.678  1.00 17.00           H  
ATOM    748  HZ1 LYS B  46      20.350  49.654  -1.774  1.00 19.57           H  
ATOM    749  HZ2 LYS B  46      19.019  50.627  -1.731  1.00 19.57           H  
ATOM    750  HZ3 LYS B  46      18.872  49.015  -1.418  1.00 19.57           H  
ATOM    751  N   SER B  47      22.546  55.831   3.605  1.00 13.93           N  
ATOM    752  CA  SER B  47      23.540  56.910   3.814  1.00 13.91           C  
ATOM    753  C   SER B  47      23.006  57.804   4.945  1.00 14.49           C  
ATOM    754  O   SER B  47      21.802  57.836   5.206  1.00 14.82           O  
ATOM    755  CB  SER B  47      23.763  57.816   2.633  1.00 13.11           C  
ATOM    756  OG  SER B  47      22.522  58.379   2.250  1.00 17.01           O  
ATOM    757  H   SER B  47      21.568  56.003   3.787  1.00 13.93           H  
ATOM    758  HA  SER B  47      24.491  56.472   4.118  1.00 13.91           H  
ATOM    759  HB2 SER B  47      24.457  58.611   2.907  1.00 13.11           H  
ATOM    760  HB3 SER B  47      24.175  57.241   1.804  1.00 13.11           H  
ATOM    761  HG  SER B  47      22.624  58.840   1.414  1.00 17.01           H  
ATOM    762  N   ALA B  48      23.924  58.516   5.544  1.00 14.53           N  
ATOM    763  CA  ALA B  48      23.600  59.500   6.589  1.00 13.36           C  
ATOM    764  C   ALA B  48      22.755  60.603   5.909  1.00 14.60           C  
ATOM    765  O   ALA B  48      21.811  60.938   6.635  1.00 15.42           O  
ATOM    766  CB  ALA B  48      24.895  60.082   7.120  1.00 15.90           C  
ATOM    767  H   ALA B  48      24.890  58.386   5.280  1.00 14.53           H  
ATOM    768  HA  ALA B  48      23.035  59.029   7.394  1.00 13.36           H  
ATOM    769  HB1 ALA B  48      24.673  60.814   7.896  1.00 15.90           H  
ATOM    770  HB2 ALA B  48      25.507  59.283   7.538  1.00 15.90           H  
ATOM    771  HB3 ALA B  48      25.436  60.567   6.307  1.00 15.90           H  
ATOM    772  N   GLU B  49      23.080  61.002   4.693  1.00 14.01           N  
ATOM    773  CA  GLU B  49      22.299  62.048   4.079  1.00 14.25           C  
ATOM    774  C   GLU B  49      20.824  61.703   3.959  1.00 16.26           C  
ATOM    775  O   GLU B  49      19.857  62.487   4.142  1.00 15.40           O  
ATOM    776  CB  GLU B  49      22.833  62.441   2.709  0.65 15.85           C  
ATOM    777  CG  GLU B  49      21.852  63.421   1.992  0.65 16.89           C  
ATOM    778  CD  GLU B  49      22.220  64.123   0.684  0.65 18.09           C  
ATOM    779  OE1 GLU B  49      23.431  64.021   0.351  0.65 19.36           O  
ATOM    780  OE2 GLU B  49      21.376  64.701  -0.011  0.65 16.97           O1-
ATOM    781  H   GLU B  49      23.858  60.584   4.203  1.00 14.01           H  
ATOM    782  HA  GLU B  49      22.375  62.927   4.720  1.00 14.25           H  
ATOM    783  HB2 GLU B  49      23.801  62.928   2.829  0.65 15.85           H  
ATOM    784  HB3 GLU B  49      22.955  61.545   2.100  0.65 15.85           H  
ATOM    785  HG2 GLU B  49      20.946  62.850   1.788  0.65 16.89           H  
ATOM    786  HG3 GLU B  49      21.589  64.197   2.711  0.65 16.89           H  
ATOM    787  N   ASP B  50      20.609  60.397   3.528  1.00 14.35           N  
ATOM    788  CA  ASP B  50      19.210  59.929   3.411  1.00 14.23           C  
ATOM    789  C   ASP B  50      18.416  59.987   4.721  1.00 11.65           C  
ATOM    790  O   ASP B  50      17.218  60.335   4.697  1.00 12.38           O  
ATOM    791  CB  ASP B  50      19.128  58.492   2.858  1.00 14.26           C  
ATOM    792  CG  ASP B  50      19.473  58.430   1.401  1.00 17.25           C  
ATOM    793  OD1 ASP B  50      19.696  59.346   0.602  1.00 16.46           O  
ATOM    794  OD2 ASP B  50      19.544  57.248   0.961  1.00 20.60           O1-
ATOM    795  H   ASP B  50      21.383  59.788   3.302  1.00 14.35           H  
ATOM    796  HA  ASP B  50      18.707  60.581   2.697  1.00 14.23           H  
ATOM    797  HB2 ASP B  50      19.824  57.862   3.411  1.00 14.26           H  
ATOM    798  HB3 ASP B  50      18.116  58.113   3.000  1.00 14.26           H  
ATOM    799  N   ALA B  51      19.089  59.623   5.800  1.00 11.00           N  
ATOM    800  CA  ALA B  51      18.460  59.616   7.095  1.00 11.14           C  
ATOM    801  C   ALA B  51      18.183  61.076   7.543  1.00 10.89           C  
ATOM    802  O   ALA B  51      17.160  61.327   8.110  1.00 13.41           O  
ATOM    803  CB  ALA B  51      19.382  58.879   8.071  1.00 12.53           C  
ATOM    804  H   ALA B  51      20.057  59.346   5.714  1.00 11.00           H  
ATOM    805  HA  ALA B  51      17.513  59.080   7.027  1.00 11.14           H  
ATOM    806  HB1 ALA B  51      18.925  58.861   9.060  1.00 12.53           H  
ATOM    807  HB2 ALA B  51      20.341  59.394   8.123  1.00 12.53           H  
ATOM    808  HB3 ALA B  51      19.536  57.857   7.724  1.00 12.53           H  
ATOM    809  N   MET B  52      19.174  61.914   7.294  1.00 14.04           N  
ATOM    810  CA  MET B  52      19.053  63.366   7.686  1.00 14.91           C  
ATOM    811  C   MET B  52      17.876  63.985   6.930  1.00 14.46           C  
ATOM    812  O   MET B  52      17.051  64.647   7.580  1.00 17.94           O  
ATOM    813  CB  MET B  52      20.351  64.138   7.391  1.00 16.41           C  
ATOM    814  CG  MET B  52      21.501  63.775   8.286  1.00 21.58           C  
ATOM    815  SD  MET B  52      22.998  64.687   7.719  1.00 34.23           S  
ATOM    816  CE  MET B  52      23.568  63.849   6.273  1.00 35.23           C  
ATOM    817  H   MET B  52      20.013  61.582   6.841  1.00 14.04           H  
ATOM    818  HA  MET B  52      18.849  63.423   8.755  1.00 14.91           H  
ATOM    819  HB2 MET B  52      20.643  63.935   6.361  1.00 16.41           H  
ATOM    820  HB3 MET B  52      20.153  65.205   7.493  1.00 16.41           H  
ATOM    821  HG2 MET B  52      21.683  62.702   8.233  1.00 21.58           H  
ATOM    822  HG3 MET B  52      21.268  64.056   9.313  1.00 21.58           H  
ATOM    823  HE1 MET B  52      24.658  63.853   6.256  1.00 35.23           H  
ATOM    824  HE2 MET B  52      23.208  62.820   6.284  1.00 35.23           H  
ATOM    825  HE3 MET B  52      23.189  64.357   5.386  1.00 35.23           H  
ATOM    826  N   ARG B  53      17.776  63.814   5.623  1.00 16.16           N  
ATOM    827  CA  ARG B  53      16.677  64.387   4.831  1.00 17.85           C  
ATOM    828  C   ARG B  53      15.340  63.832   5.207  1.00 18.75           C  
ATOM    829  O   ARG B  53      14.280  64.485   5.226  1.00 20.32           O  
ATOM    830  CB  ARG B  53      16.732  64.014   3.344  1.00 19.01           C  
ATOM    831  CG  ARG B  53      17.935  64.552   2.641  1.00 23.11           C  
ATOM    832  CD  ARG B  53      17.804  64.400   1.145  1.00 28.38           C  
ATOM    833  NE  ARG B  53      18.706  65.405   0.555  1.00 31.99           N  
ATOM    834  CZ  ARG B  53      18.424  66.709   0.216  1.00 31.95           C  
ATOM    835  NH1 ARG B  53      17.198  67.216   0.425  1.00 26.78           N1+
ATOM    836  NH2 ARG B  53      19.431  67.449  -0.331  1.00 29.52           N  
ATOM    837  H   ARG B  53      18.482  63.268   5.150  1.00 16.16           H  
ATOM    838  HA  ARG B  53      16.670  65.472   4.940  1.00 17.85           H  
ATOM    839  HB2 ARG B  53      16.741  62.927   3.261  1.00 19.01           H  
ATOM    840  HB3 ARG B  53      15.838  64.397   2.853  1.00 19.01           H  
ATOM    841  HG2 ARG B  53      18.045  65.609   2.883  1.00 23.11           H  
ATOM    842  HG3 ARG B  53      18.819  64.013   2.980  1.00 23.11           H  
ATOM    843  HD2 ARG B  53      18.102  63.397   0.839  1.00 28.38           H  
ATOM    844  HD3 ARG B  53      16.776  64.594   0.838  1.00 28.38           H  
ATOM    845  HE  ARG B  53      19.652  65.098   0.377  1.00 31.99           H  
ATOM    846 HH11 ARG B  53      16.476  66.639   0.833  1.00 26.78           H  
ATOM    847 HH12 ARG B  53      16.998  68.174   0.174  1.00 26.78           H  
ATOM    848 HH21 ARG B  53      20.341  67.036  -0.474  1.00 29.52           H  
ATOM    849 HH22 ARG B  53      19.266  68.410  -0.593  1.00 29.52           H  
ATOM    850  N   THR B  54      15.237  62.523   5.474  1.00 16.18           N  
ATOM    851  CA  THR B  54      13.965  61.947   5.812  1.00 14.87           C  
ATOM    852  C   THR B  54      13.475  62.227   7.217  1.00 17.49           C  
ATOM    853  O   THR B  54      12.253  62.406   7.431  1.00 18.41           O  
ATOM    854  CB  THR B  54      13.970  60.370   5.611  1.00 13.13           C  
ATOM    855  CG2 THR B  54      12.607  59.740   5.802  1.00 12.44           C  
ATOM    856  OG1 THR B  54      14.439  60.046   4.291  1.00 14.52           O  
ATOM    857  H   THR B  54      16.059  61.937   5.437  1.00 16.18           H  
ATOM    858  HA  THR B  54      13.228  62.360   5.123  1.00 14.87           H  
ATOM    859  HB  THR B  54      14.656  59.933   6.337  1.00 13.13           H  
ATOM    860  HG1 THR B  54      15.325  60.397   4.171  1.00 14.52           H  
ATOM    861 HG21 THR B  54      12.680  58.663   5.651  1.00 12.44           H  
ATOM    862 HG22 THR B  54      11.908  60.162   5.080  1.00 12.44           H  
ATOM    863 HG23 THR B  54      12.252  59.942   6.812  1.00 12.44           H  
ATOM    864  N   CYS B  55      14.346  62.183   8.225  1.00 15.74           N  
ATOM    865  CA  CYS B  55      13.965  62.286   9.612  1.00 17.10           C  
ATOM    866  C   CYS B  55      14.372  63.614  10.289  1.00 16.43           C  
ATOM    867  O   CYS B  55      14.005  63.698  11.491  1.00 20.52           O  
ATOM    868  CB  CYS B  55      14.589  61.098  10.431  1.00 15.82           C  
ATOM    869  SG  CYS B  55      13.835  59.494   9.844  1.00 16.57           S  
ATOM    870  H   CYS B  55      15.326  62.072   8.006  1.00 15.74           H  
ATOM    871  HA  CYS B  55      12.880  62.199   9.669  1.00 17.10           H  
ATOM    872  HB2 CYS B  55      15.668  61.073  10.275  1.00 15.82           H  
ATOM    873  HB3 CYS B  55      14.377  61.235  11.491  1.00 15.82           H  
ATOM    874  N   GLY B  56      15.027  64.415   9.492  1.00 19.96           N  
ATOM    875  CA  GLY B  56      15.403  65.718  10.139  1.00 24.92           C  
ATOM    876  C   GLY B  56      14.028  66.430  10.310  1.00 32.45           C  
ATOM    877  O   GLY B  56      13.096  66.346   9.513  1.00 31.58           O  
ATOM    878  H   GLY B  56      15.258  64.182   8.537  1.00 19.96           H  
ATOM    879  HA2 GLY B  56      16.067  66.297   9.498  1.00 24.92           H  
ATOM    880  HA3 GLY B  56      15.866  65.543  11.110  1.00 24.92           H  
ATOM    881  N   GLY B  57      13.883  67.141  11.419  1.00 37.16           N  
ATOM    882  CA  GLY B  57      12.712  67.969  11.799  1.00 42.45           C  
ATOM    883  C   GLY B  57      12.846  69.380  11.178  1.00 44.11           C  
ATOM    884  O   GLY B  57      13.237  69.470   9.979  1.00 47.40           O  
ATOM    885  H   GLY B  57      14.651  67.117  12.075  1.00 37.16           H  
ATOM    886  HA2 GLY B  57      11.801  67.497  11.432  1.00 42.45           H  
ATOM    887  HA3 GLY B  57      12.665  68.054  12.885  1.00 42.45           H  
TER   
HETATM  888  P   PO4 B  59      17.792  45.642   1.931  1.00 40.40           P  
HETATM  889  O1  PO4 B  59      17.737  47.012   2.719  1.00 39.26           O1-
HETATM  890  O2  PO4 B  59      17.590  44.382   2.732  1.00 34.77           O  
HETATM  891  O3  PO4 B  59      16.517  45.848   1.064  1.00 40.67           O  
HETATM  892  O4  PO4 B  59      19.077  45.726   1.125  1.00 37.44           O  
HETATM  893  H03 PO4 B  59      18.868  45.723   0.188  1.00 37.44           H  
HETATM  894  H01 PO4 B  59      17.387  43.655   2.139  1.00 34.77           H  
HETATM  895  H02 PO4 B  59      16.377  46.786   0.918  1.00 40.67           H  
HETATM  896  O   HOH B  60      18.512  40.783   9.117  1.00 15.04           O  
HETATM  897  H1  HOH B  60      18.403  41.488   9.755  1.00 15.04           H  
HETATM  898  H2  HOH B  60      17.942  40.942   8.364  1.00 15.04           H  
HETATM  899  O   HOH B  61      15.919  47.473   9.712  1.00 13.31           O  
HETATM  900  H1  HOH B  61      16.148  47.023  10.525  1.00 13.31           H  
HETATM  901  H2  HOH B  61      15.953  48.419   9.851  1.00 13.31           H  
HETATM  902  O   HOH B  63       8.911  49.761   9.833  1.00 22.65           O  
HETATM  903  H1  HOH B  63       8.902  50.223  10.671  1.00 22.65           H  
HETATM  904  H2  HOH B  63       8.823  48.820   9.987  1.00 22.65           H  
HETATM  905  O   HOH B  64      13.143  50.193  12.557  1.00 23.25           O  
HETATM  906  H1  HOH B  64      12.751  50.975  12.169  1.00 23.25           H  
HETATM  907  H2  HOH B  64      13.773  50.452  13.229  1.00 23.25           H  
HETATM  908  O   HOH B  69      26.843  55.115  15.029  1.00 23.17           O  
HETATM  909  H1  HOH B  69      27.731  55.208  15.374  1.00 23.17           H  
HETATM  910  H2  HOH B  69      26.516  55.972  14.755  1.00 23.17           H  
HETATM  911  O   HOH B  78      18.450  55.042   2.081  1.00 17.76           O  
HETATM  912  H1  HOH B  78      18.837  55.823   1.685  1.00 17.76           H  
HETATM  913  H2  HOH B  78      18.169  54.440   1.392  1.00 17.76           H  
HETATM  914  O   HOH B  84      20.979  38.574  13.082  1.00 33.29           O  
HETATM  915  H1  HOH B  84      21.113  38.785  12.158  1.00 33.29           H  
HETATM  916  H2  HOH B  84      20.146  38.942  13.376  1.00 33.29           H  
HETATM  917  O   HOH B  85      17.118  51.512   2.839  1.00 40.36           O  
HETATM  918  H1  HOH B  85      17.026  52.224   3.472  1.00 40.36           H  
HETATM  919  H2  HOH B  85      16.619  50.752   3.138  1.00 40.36           H  
HETATM  920  O   HOH B  87      16.444  65.806  15.727  1.00 31.63           O  
HETATM  921  H1  HOH B  87      16.797  66.194  14.927  1.00 31.63           H  
HETATM  922  H2  HOH B  87      17.160  65.623  16.336  1.00 31.63           H  
HETATM  923  O   HOH B  89      24.453  49.602   3.132  1.00 46.03           O  
HETATM  924  H1  HOH B  89      25.024  49.838   3.863  1.00 46.03           H  
HETATM  925  H2  HOH B  89      24.396  50.337   2.522  1.00 46.03           H  
HETATM  926  O   HOH B  92      15.942  48.752   2.887  1.00 52.00           O  
HETATM  927  H1  HOH B  92      16.628  48.087   2.823  1.00 52.00           H  
HETATM  928  H2  HOH B  92      15.340  48.661   2.148  1.00 52.00           H  
HETATM  929  O   HOH B  96      10.591  43.329   9.170  1.00 51.79           O  
HETATM  930  H1  HOH B  96      11.505  43.434   8.905  1.00 51.79           H  
HETATM  931  H2  HOH B  96      10.020  43.713   8.505  1.00 51.79           H  
HETATM  932  O   HOH B 123      14.002  50.650   4.863  0.50 19.63           O  
HETATM  933  H1  HOH B 123      13.805  50.728   5.796  0.50 19.63           H  
HETATM  934  H2  HOH B 123      13.506  49.921   4.491  0.50 19.63           H  
CONECT  888  889  890  891  892
CONECT  889  888
CONECT  890  888  894
CONECT  891  888  895
CONECT  892  888  893
CONECT  893  892
CONECT  894  890
CONECT  895  891
CONECT  896  897  898
CONECT  897  896
CONECT  898  896
CONECT  899  900  901
CONECT  900  899
CONECT  901  899
CONECT  902  903  904
CONECT  903  902
CONECT  904  902
CONECT  905  906  907
CONECT  906  905
CONECT  907  905
CONECT  908  909  910
CONECT  909  908
CONECT  910  908
CONECT  911  912  913
CONECT  912  911
CONECT  913  911
CONECT  914  915  916
CONECT  915  914
CONECT  916  914
CONECT  917  918  919
CONECT  918  917
CONECT  919  917
CONECT  920  921  922
CONECT  921  920
CONECT  922  920
CONECT  923  924  925
CONECT  924  923
CONECT  925  923
CONECT  926  927  928
CONECT  927  926
CONECT  928  926
CONECT  929  930  931
CONECT  930  929
CONECT  931  929
CONECT  932  933  934
CONECT  933  932
CONECT  934  932
END
