# Supplementary material for: SparcleQC: Automated Input File Creation for QM/MM Studies of Protein:Ligand Complexes
Source: J Chem Inf Model. 2025 Jun 17;65(13):6433–40. doi: 10.1021/acs.jcim.5c00617 (PMC12264949; doi:10.1021/acs.jcim.5c00617)
Supplement: Supplementary file 2 [file ci5c00617_si_002.zip › si/README.txt]

Supporting Info for SparcleQC: Automated Input File Creation for 
QM/MM Studies of Protein:Ligand Complexes

Caroline S. Glick, Isabel P. Berry, C. David Sherrill

===> convergence/ <===

This directory contains files for HF-3c/MINIX convergence study of 1ABA.

- convergence/1aba_result.csv
Table of 1ABA interaction energies used for graphing.

- convergence/prep/
Prepared PDB: 0.15_80_10_pH6.5_1aba.genpdb.cpptraj.pdb
SparcleQC input file: loop.py

These files were used for generating Psi4 input files.

- convergence/psi4_files/with_ee/
Psi4 output files with external charges. (Generated by SparcleQC.)

- convergence/psi4_files/no_ee/
Psi4 output files where external charges have been removed.

All Psi4 files in convergence/psi4_files/ are named according to:
cutoff_[x]_psi4_file_[y].out
where x = cutoff distance given in SparcleQC input file
      y = prot for protein only,
          lig for ligand only,
          cx for protein:ligand complex

- convergence/full_QM/
Psi4 input and output files for 1ABA (fully QM):
protein.py/.out, complex.py/.out, and ligand.py/.out


===> three_codes/ <===

This directory contains files for interaction energy study of 1ABA, 
where Psi4, NWChem, and Q-Chem are compared.

- three_codes/prep/
Prepared PDB: 0.15_80_10_pH6.5_1aba.genpdb.cpptraj.pdb
SparcleQC input file: loop.py

These files were used for generating Psi4, NWChem, and Q-Chem input files.

- three_codes/inout_files/
Input and output files for the three QC codes, named according to:
[software]_[software]_file_[y].in/out

where software = Psi4, Q-Chem, or NWChem
      y = prot for protein only,
          lig for ligand only,
          cx for protein:ligand complex

The input files are generated with SparcleQC and are then subsequently
run with the corresponding QC software. 
